# Supplementary material for: High-density DArT-based SilicoDArT and SNP markers for genetic diversity and population structure studies in cassava (Manihot esculenta Crantz)
Source: PLoS One. 2021 Jul 27;16(7):e0255290. doi: 10.1371/journal.pone.0255290 (PMC8315537; doi:10.1371/journal.pone.0255290)
Supplement: S1 Table — (XLSX) [file pone.0255290.s005.xlsx]

## Sheet: Sheet1
																		Sika bankye	UCC-2001-464	DMA-2000-024	UCC-2001-144	1090090	DMA-2000-070	IBA010040	IBA 070134	UCC-2001-507	UCC-2001-015	BD-96-065	KSI-2000-191	AGBELIFIA	BEDIAKO	AGRA 1	UCC-2001-157	Doku duade	Abrabopa	Ksi-2000-179	Essambankye	IBA-950289	1070557	UCC-2001-195	Broni	TEKBANKYE 3	IBA96/0581	IBA 98/0505	1011797	TA-97-047, Atieku	Amasen	KSI-2000-001	1082264
CloneID	AlleleSequence	TrimmedSequence	Chrom_Cassava_v8	ChromPos_Cassava_v8	AlnCnt_Cassava_v8	AlnEvalue_Cassava_v8	Chrom_Cassava_v61	ChromPos_Cassava_v61	AlnCnt_Cassava_v61	AlnEvalue_Cassava_v61	CallRate	OneRatio	PIC	AvgReadDepth	StDevReadDepth	Qpmr	Reproducibility	CS_1	CS_73	CS_81	CS_89	CS_9	CS_17	CS_25	CS_33	CS_41	CS_49	CS_57	CS_65	CS_74	CS_82	CS_90	CS_10	CS_18	CS_26	CS_34	CS_42	CS_50	CS_58	CS_66	CS_3	CS_75	CS_83	CS_91	CS_19	CS_27	CS_35	CS_43	CS_51
20413797	TGCAGAAAGATCAAAGAATTACCATTGTTATGCAGCAATAAACTTCTTGAAGCACTTTCACCAAAATAG	TGCAGAAAGATCAAAGAATTACCATTGTTATGCAGCAATAAACTTCTTGAAGCACTTTCACCAAAATAG	scaffold10878	525283	1	4.74e-29	Chromosome12	25788442	1	5.18e-29	0.957447	0.5	0.5	5.12903	2.16634	2.48973	1	0	-	1	0	1	0	0	0	0	1	1	1	0	0	0	1	0	0	1	-	0	0	0	0	0	1	1	1	1	0	0	0
7127557	TGCAGTATCGACAAAGACAAAACGGAACGAGTCCTAGGAATGAAAAAACTACAAGAGAGAAAACTCTCT	TGCAGTATCGACAAAGACAAAACGGAACGAGTCCTAGGAATGAAAAAACTACAAGAGAGAAAACTCTCT	scaffold06327	75429	1	7.92e-27	Chromosome04	2171106	1	8.67e-27	0.957447	0.5	0.5	11.1053	3.62585	3.20297	1	0	1	1	1	0	1	1	0	1	1	1	1	0	1	-	1	0	0	1	0	0	0	0	0	0	0	-	0	1	1	1	0
7129040	TGCAGTCGCTGCAAATCTTCCAAGATTGTGAATTTTCCATCTTCCACAGCATCTCTCTCTCCATGTTCT	TGCAGTCGCTGCAAATCTTCCAAGATTGTGAATTTTCCATCTTCCACAGCATCTCTCTCTCCATGTTCT	scaffold09880	248011	1	6.13e-28	Chromosome13	3107577	1	6.7e-28	0.957447	0.5	0.5	12.2258	5.75135	2.21578	1	0	0	0	1	1	0	0	1	1	0	0	0	0	1	-	0	0	0	0	1	1	1	1	1	0	1	0	1	0	1	1	1
7127792	TGCAGTGGATTTATCCAGGAAATGATTTCGATTAGCAGTAGTGAAATAAAATTCAAGTAGATACTGATG	TGCAGTGGATTTATCCAGGAAATGATTTCGATTAGCAGTAGTGAAATAAAATTCAAGTAGATACTGATG	scaffold06814	1030409	1	2.2e-27	Chromosome02	14815827	1	2.41e-27	0.957447	0.5	0.5	13.0781	6.55816	2.03958	1	1	0	0	1	1	0	0	1	1	0	0	0	0	0	-	0	0	1	0	1	1	1	1	1	0	1	0	0	0	1	1	1
7148880	TGCAGTTCATTCAGTCAATTCCCCATTTACTCATGCTTTCCATATGATTCTTGCAAACCAACAATTTCC	TGCAGTTCATTCAGTCAATTCCCCATTTACTCATGCTTTCCATATGATTCTTGCAAACCAACAATTTCC	scaffold04137	196245	1	1.03e-25	Chromosome15	11843719	1	1.12e-25	0.957447	0.5	0.5	16.0469	7.63305	2.08674	1	1	-	0	1	1	0	0	1	1	0	0	0	1	1	0	0	1	0	0	-	0	1	1	1	-	0	1	0	0	1	1	0
7140439	TGCAGAAAAAAGTTACTAATCAGTTCAGTTGATAGTTACAGATCGGAAGAGCGGTTCAGCAGGAATGCC	TGCAGAAAAAAGTTACTAATCAGTTCAGTTGATAGTTAC	scaffold00325	212672	1	1.37e-10	Chromosome15	13110892	1	1.5e-10	0.957447	0.5	0.5	8.7377	4.30365	2.0802	1	1	1	0	1	1	0	0	-	1	0	0	0	1	1	0	0	1	0	0	1	1	1	0	0	-	1	1	1	0	1	1	1
7136899	TGCAGAAGCTGTGTCCAAATTTATAGGAAAAGATTTACAGATCGGAAGAGCGGTTCAGCAGGAATGCCG	TGCAGAAGCTGTGTCCAAATTTATAGGAAAAGATTTAC	scaffold03237	90718	1	9.93e-12	Chromosome18	4015317	1	1.09e-11	0.957447	0.5	0.5	24.65	10.1601	2.48981	1	0	-	1	0	0	0	0	0	1	1	1	1	1	0	0	1	1	1	1	0	0	0	1	0	1	0	1	0	1	0	1	0
13858332	TGCAGATCTGACTTCTACACTGATTACAGATCGGAAGAGCGGTTCAGCAGGAATGCCGAGACCGATCTC	TGCAGATCTGACTTCTACACTGATTAC		0	0	999		0	0	999	0.957447	0.5	0.5	11.1905	6.68535	1.69205	1	1	0	0	-	1	1	1	0	1	0	0	0	1	0	1	0	1	0	0	1	1	1	0	1	1	0	0	0	0	1	1	-
13855150	TGCAGCCTCTTTACCAGTACCAAGGCTTCTGGTACTTCCAGGATTATTTACAGATCGGAAGAGCGGTTC	TGCAGCCTCTTTACCAGTACCAAGGCTTCTGGTACTTCCAGGATTATTTAC	scaffold06656	275805	2	1.06e-18	Chromosome06	18897172	2	1.16e-18	0.957447	0.5	0.5	18.2623	7.39052	2.45044	1	0	0	0	0	1	0	0	1	1	0	0	0	0	1	0	0	0	1	0	1	1	1	1	1	0	1	0	0	0	-	1	1
7141650	TGCAGGCTCTTCTTCCTCTCAGTTTCTTTTCTCCCAAGCTCCAACTCTTTTTACAGATCGGAAGAGCGG	TGCAGGCTCTTCTTCCTCTCAGTTTCTTTTCTCCCAAGCTCCAACTCTTTTTAC	scaffold04043	1119650	1	2.53e-20	Chromosome02	4664923	1	2.77e-20	0.957447	0.5	0.5	24.2581	10.2169	2.30171	1	1	0	0	0	1	0	0	1	0	0	0	0	1	0	0	0	1	1	0	1	1	1	1	1	1	1	1	0	0	1	0	1
20412284	TGCAGGTATTTGTTGGAAGCTTTTACAGATCGGAAGAGCGGTTCAGCAGGAATGCCGAGACCGATCTCG	TGCAGGTATTTGTTGGAAGCTTTTAC		0	0	999		0	0	999	0.957447	0.5	0.5	12.0164	7.43164	1.5543	1	1	0	0	0	0	1	1	1	1	0	0	0	1	0	1	0	1	0	0	1	0	1	1	1	1	1	0	0	0	1	1	0
7136264	TGCAGGTCTCGTCTCCTCCTCTTCCTCTCCTTTAGCAAATTACAGATCGGAAGAGCGGTTCAGCAGGAA	TGCAGGTCTCGTCTCCTCCTCTTCCTCTCCTTTAGCAAATTAC	scaffold09120	76352	1	7.51e-14	Chromosome17	20552029	1	8.22e-14	0.957447	0.5	0.5	14.9048	8.96681	1.59336	1	1	-	0	0	0	0	1	1	0	0	0	0	0	0	0	0	1	1	0	1	1	1	1	1	0	0	1	1	0	1	0	1
7137412	TGCAGGTTTGAATGGGTATTGATGTGGGTTTCTGAAATTTGTGGAGACGTTACAGATCGGAAGAGCGGT	TGCAGGTTTGAATGGGTATTGATGTGGGTTTCTGAAATTTGTGGAGACGTTAC		0	0	999		0	0	999	0.957447	0.5	0.5	13.9105	6.54201	2.25413	1	1	1	0	1	1	1	0	0	1	0	0	0	1	1	1	0	1	1	0	0	0	0	1	1	1	1	0	0	0	0	1	0
13853766	TGCAGTACTTGCCCATCTTCCAGTGTTTCCTTCTAGTTATGTGGTTCAATTTTATTACAGATCGGAAGA	TGCAGTACTTGCCCATCTTCCAGTGTTTCCTTCTAGTTATGTGGTTCAATTTTATTAC	scaffold04043	378370	1	1.71e-22	Chromosome02	5384751	1	1.88e-22	0.957447	0.5	0.5	22.7742	7.71764	3.0297	1	0	1	1	0	0	1	1	0	0	1	1	1	0	1	0	1	0	0	1	0	1	1	0	1	0	0	0	1	-	0	0	1
20107964	TGCAGATTTCATACGATAATGACTTTATTTATTTCTTCTCTTTTTCCATTTTGGGATTTACCTTTTTTC	TGCAGATTTCATACGATAATGACTTTATTTATTTCTTCTCTTTTTCCATTTTGGGATTTACCTTTTTTC		0	0	999		0	0	999	0.957447	0.5	0.5	6.06452	2.74668	2.28697	1	1	0	1	0	0	1	1	1	1	1	1	1	0	0	0	1	0	0	1	0	0	0	-	1	0	0	0	0	1	0	1	0
13854031	TGCAGCTGTGTTTGAAATACTTAGGGTGATTATCAAAGGAATTGAATAGTCAGTTAGAAAATCCATGAG	TGCAGCTGTGTTTGAAATACTTAGGGTGATTATCAAAGGAATTGAATAGTCAGTTAGAAAATCCATGAG	scaffold05129	97339	1	1.03e-25	Chromosome10	9025101	1	1.12e-25	0.957447	0.5	0.5	11.4032	4.76025	2.39332	1	0	1	1	1	1	1	1	1	0	-	1	1	0	0	1	1	0	0	1	0	0	1	0	0	0	0	0	1	1	-	0	0
7126840	TGCAGCTTAGACATACAACTCTATAAATACTAAGTTTGATGCTCAATAAATCAATATATCATCAGCCCC	TGCAGCTTAGACATACAACTCTATAAATACTAAGTTTGATGCTCAATAAATCAATATATCATCAGCCCC	scaffold06688	333681	1	1.03e-20	Chromosome18	7690087	2	5.18e-29	0.957447	0.5	0.5	7.09677	3.25135	2.2211	1	0	-	1	0	0	1	0	0	1	1	1	1	0	1	0	1	0	0	1	0	0	0	1	0	0	1	1	1	1	0	1	0
13851527	TGCAGGAGGATAAGGTGGTGGGACCCACCATAACCCAATTAGTGTACCATTTTTCTCTCCTTATTTCTC	TGCAGGAGGATAAGGTGGTGGGACCCACCATAACCCAATTAGTGTACCATTTTTCTCTCCTTATTTCTC	scaffold05958	149935	3	1.03e-25	Chromosome10	24029885	2	1.12e-25	0.957447	0.5	0.5	8.61017	4.14572	2.10144	1	0	1	1	1	0	0	0	1	1	1	1	1	0	0	0	1	0	0	1	0	0	1	1	0	0	1	0	1	-	0	1	0
20410113	TGCAGGTATTTTCCTTTTTGTCAATTCTTCTAGAATCAGGGAATTTGTGTTGAATTAGTGATCATTTAG	TGCAGGTATTTTCCTTTTTGTCAATTCTTCTAGAATCAGGGAATTTGTGTTGAATTAGTGATCATTTAG	scaffold07571	232577	1	4.74e-29	Chromosome01	31799913	1	5.18e-29	0.957447	0.5	0.5	6.45902	2.47991	2.60384	1	0	1	1	1	-	0	1	0	0	1	1	1	0	0	0	1	0	0	1	0	0	1	1	0	0	0	0	1	1	1	0	0
7116885	TGCAGTTTGAGAAAGAAAATAGAGTAAGTGATCATATTTGCTACGCGGATCACAGCTGTTAGATTCATA	TGCAGTTTGAGAAAGAAAATAGAGTAAGTGATCATATTTGCTACGCGGATCACAGCTGTTAGATTCATA	scaffold07670	247547	1	7.92e-27	Chromosome08	6494605	1	8.67e-27	0.957447	0.5	0.5	16.8033	7.72227	2.1563	1	1	1	1	0	0	1	1	0	0	1	1	1	0	1	1	1	0	0	1	0	0	0	0	0	0	0	1	1	-	1	0	0
7135914	TGCAGCTTTCCTTTACCAGATTTGGTCAAGAATCAGGCTTACAGATCGGAAGAGCGGTTCAGCAGGAAT	TGCAGCTTTCCTTTACCAGATTTGGTCAAGAATCAGGCTTAC	scaffold06688	116415	1	5.54e-10	Chromosome18	7414765	1	7.79e-14	0.957447	0.5	0.5	5.36066	3.36341	1.57269	1	0	1	1	0	0	1	0	1	1	1	1	1	0	1	0	1	0	0	1	0	0	0	1	0	0	1	1	1	1	0	-	0
15483939	TGCAGGTTCTGGCTCAGTTCAAATCAGATTTTTTTTTACAGATCGGAAGAGCGGTTCAGCAGGAATGCC	TGCAGGTTCTGGCTCAGTTCAAATCAGATTTTTTTTTAC	scaffold02538	418740	1	3.81e-11	Chromosome10	22916876	1	4.17e-11	0.957447	0.5	0.5	15.4127	6.46022	2.45352	1	0	1	1	1	0	0	0	0	1	1	1	1	0	0	0	1	0	-	1	0	-	1	1	0	0	1	0	1	1	0	1	0
7119140	TGCAGTGATAAGATTTTCTGTTGCATGTAGATCAGAATTCAAATTGTTACAGATCGGAAGAGCGGTTCA	TGCAGTGATAAGATTTTCTGTTGCATGTAGATCAGAATTCAAATTGTTAC	scaffold12800	61730	1	3.67e-18	Chromosome01	34751982	1	4.02e-18	0.957447	0.5	0.5	15.8033	9.22189	1.63765	1	0	1	1	1	-	1	0	0	0	1	1	1	0	0	0	1	1	0	1	0	0	0	1	0	0	0	1	1	1	1	0	0
7125635	TGCAGAATTTACTGTGTTTTTTCAAGCATGGTACAAGAGTACAACATCTCAAAAAGGTGAATATGACAC	TGCAGAATTTACTGTGTTTTTTCAAGCATGGTACAAGAGTACAACATCTCAAAAAGGTGAATATGACAC	scaffold10305	802031	1	6.17e-23	Chromosome08	27242680	1	6.75e-23	0.957447	0.5	0.5	12.8571	7.07972	1.81611	1	1	1	0	1	0	0	-	1	1	0	0	0	1	1	1	0	-	0	0	1	0	0	0	0	1	-	1	1	0	1	1	0
7146365	TGCAGCTTGTACAGGCCCTCAATTTCCAACAAATTTGCACAACCATTGATTCCAACAGACATCTCCTTT	TGCAGCTTGTACAGGCCCTCAATTTCCAACAAATTTGCACAACCATTGATTCCAACAGACATCTCCTTT	scaffold07106	237667	1	4.77e-24	Chromosome14	21804018	1	5.22e-24	0.957447	0.5	0.5	12.5	6.43015	1.96938	1	0	0	0	1	1	0	1	0	1	0	0	0	1	1	1	0	0	0	0	1	1	1	1	1	-	-	1	1	0	1	1	-
20108330	TGCAGCAATAATGTTGTTGCTTGATCATACATTGCTTACAGATCGGAAGAGCGGTTCAGCAGGAATGCC	TGCAGCAATAATGTTGTTGCTTGATCATACATTGCTTAC		0	0	999		0	0	999	0.957447	0.5	0.5	19.9048	11.3161	1.72983	1	0	0	0	1	0	0	1	0	0	0	0	0	1	0	1	0	1	0	0	1	1	-	0	1	1	1	1	0	0	1	0	-
13852388	TGCAGTAAGAAGCAATTGGGTCTTGGGATTGTGTATTACAGATCGGAAGAGCGGTTCAGCAGGAATGCC	TGCAGTAAGAAGCAATTGGGTCTTGGGATTGTGTATTAC		0	0	999		0	0	999	0.957447	0.5	0.5	19.9032	9.3061	2.06678	1	0	0	0	1	0	0	1	0	0	0	-	0	1	0	1	0	1	0	0	1	1	0	0	1	1	1	1	0	0	1	0	1
20496525	TGCAGGCACAAAGACAAGCCATAATATCAGTGTATATGAGGCACATAGAGAAATTTTACAGATTACAGA	TGCAGGCACAAAGACAAGCCATAATATCAGTGTATATGAGGCACATAGAGAAATTTTACAGATTACAGA		0	0	999		0	0	999	0.957447	0.5	0.5	13.6774	6.68116	2.03609	1	1	1	1	0	0	1	0	0	0	1	1	1	1	1	-	1	-	1	1	0	0	-	1	0	1	1	0	0	1	1	0	0
7139647	TGCAGCTTTGCTGAAGCTGATAATGTCGAAAGAGACTGCCACCAGTCAACGACAAAGCTTTATATTTCT	TGCAGCTTTGCTGAAGCTGATAATGTCGAAAGAGACTGCCACCAGTCAACGACAAAGCTTTATATTTCT	scaffold03264	593701	1	2.2e-27	Chromosome14	8594033	1	2.41e-27	0.957447	0.5	0.5	10.0938	4.29651	2.43101	1	1	1	0	1	1	1	1	1	1	0	0	0	1	1	0	0	1	1	0	-	1	1	0	0	-	0	1	1	0	1	1	1
7142272	TGCAGAAAATAACCAAAAAGAATCAAAATGTTGAATTGGATTTTTTTTGGGCACCTTACGAGATGAATT	TGCAGAAAATAACCAAAAAGAATCAAAATGTTGAATTGGATTTTTTTTGGGCACCTTACGAGATGAATT	scaffold00823	78131	1	1.03e-25	Chromosome08	4050851	1	2.41e-27	0.957447	0.5	0.5	8.44828	3.56309	2.38853	1	0	1	1	0	0	1	1	0	1	1	-	1	1	1	1	1	0	0	1	0	-	0	0	0	1	0	1	1	1	0	1	1
7126116	TGCAGATTAGTAGAAAATACAAACTACTGGTTCCAAAAAAAAAAAACATCAAGAAACAAGAAACACTTC	TGCAGATTAGTAGAAAATACAAACTACTGGTTCCAAAAAAAAAAAACATCAAGAAACAAGAAACACTTC	scaffold08261	125317	1	1.03e-25	Chromosome13	21362184	1	1.45e-24	0.957447	0.5	0.5	7.92188	4.26946	1.91298	1	1	0	0	0	1	1	1	1	0	0	0	0	0	0	0	0	1	0	0	1	1	1	0	1	-	1	0	1	0	1	0	1
7110239	TGCAGCCATTGTGTCAGACAGATGTTAGCAGAAAGCGATTCTGCTCAGTCAAGAGCTATATATGTGCCC	TGCAGCCATTGTGTCAGACAGATGTTAGCAGAAAGCGATTCTGCTCAGTCAAGAGCTATATATGTGCCC	scaffold01127	104382	1	4.74e-29	Chromosome06	23783060	1	5.18e-29	0.957447	0.5	0.5	5.66129	2.31366	2.44187	1	0	0	1	1	0	1	0	0	0	1	-	1	-	0	0	1	1	1	1	1	0	1	0	0	1	1	-	1	1	0	0	0
7121463	TGCAGTGATAAGAAATAATAATTTTATAATGGTGCTACTTTGACCAAAAGTGTTATCATAAAACTCAAA	TGCAGTGATAAGAAATAATAATTTTATAATGGTGCTACTTTGACCAAAAGTGTTATCATAAAACTCAAA	scaffold04804	50217	1	2.2e-27	Chromosome15	24800353	1	2.41e-27	0.957447	0.5	0.5	5.85714	2.40276	2.46937	1	0	1	1	0	1	0	0	0	0	1	-	-	1	1	0	1	0	0	1	0	0	0	1	0	1	0	0	0	1	0	0	0
7140173	TGCAGACAGAACATACAAGGACGATAGATTAGAAGTATGCTCGACAGAAATCAACTGAAATGTTCAGTA	TGCAGACAGAACATACAAGGACGATAGATTAGAAGTATGCTCGACAGAAATCAACTGAAATGTTCAGTA		0	0	999		0	0	999	0.957447	0.5	0.5	17.5738	6.822	2.52005	1	1	0	0	-	1	0	1	1	0	0	0	0	1	0	1	0	1	0	0	1	1	1	1	0	1	1	0	0	0	1	0	1
7123336	TGCAGAAGAACACATATCTTCCAAGCTTAGATTTGAAAGTACTAGTAAATTACAGATCGGAAGAGCGGT	TGCAGAAGAACACATATCTTCCAAGCTTAGATTTGAAAGTACTAGTAAATTAC	scaffold06908	27891	1	8.86e-15	Chromosome10	1591705	1	9.7e-15	0.957447	0.5	0.5	20.7458	7.92677	2.53048	1	0	1	-	0	0	1	0	0	0	1	1	1	1	0	0	1	0	1	1	1	0	0	1	1	1	0	1	1	1	0	0	0
13862346	TGCAGTCTCTCAGGTCCATAACATTACAGATCGGAAGAGCGGTTCAGCAGGAATGCCGAGACCGATCTC	TGCAGTCTCTCAGGTCCATAACATTAC		0	0	999		0	0	999	0.957447	0.5	0.5	16.9322	5.94855	2.758	1	1	-	1	1	0	0	0	-	0	-	1	1	1	0	0	1	0	0	1	0	1	0	0	0	1	0	1	0	1	1	0	1
20507155	TGCAGGTAGCACAGGTATTCACTGGTCCTCATGGTCAGGTTTGGCATGGAGCAAAGTTGAAGGTGGTTT	TGCAGGTAGCACAGGTATTCACTGGTCCTCATGGTCAGGTTTGGCATGGAGCAAAGTTGAAGGTGGTTT	scaffold03667	146774	2	4.74e-29	Chromosome13	7585077	2	5.18e-29	0.957447	0.5	0.5	14.6774	6.88564	2.24902	1	0	1	1	0	0	1	0	0	0	1	1	1	1	1	-	1	0	-	1	0	0	0	0	0	1	0	0	0	-	0	0	0
7125448	TGCAGAAACTGTTCTTGCGCAAGAGGAAATTGGTTGATGAGATGAATTTCTTTGAAGCTTCTCATAGAG	TGCAGAAACTGTTCTTGCGCAAGAGGAAATTGGTTGATGAGATGAATTTCTTTGAAGCTTCTCATAGAG	scaffold08316	641511	1	6.13e-28	Chromosome04	1462800	1	6.7e-28	0.957447	0.488889	0.499753	7.83333	3.8737	2.09007	1	1	0	0	-	1	0	1	-	-	0	0	0	1	0	0	0	1	1	0	1	1	1	1	1	1	0	1	0	0	0	1	1
34216591	TGCAGATATAACTGAAATGGGCCATTGTCATAAAAACAGGTCCTGCTGTTACAGCTTTGTGTAGCACAG	TGCAGATATAACTGAAATGGGCCATTGTCATAAAAACAGGTCCTGCTGTTACAGCTTTGTGTAGCACAG	scaffold01127	599837	1	2.2e-27	Chromosome06	24271843	1	2.41e-27	0.957447	0.488889	0.499753	6.40984	3.42305	1.91103	1	1	1	1	1	0	1	0	0	0	1	1	1	0	0	0	1	0	1	1	0	0	0	1	1	0	0	1	1	1	1	0	0
13852788	TGCAGATTCCGCATGGGTCGCGTGTTCTTCCATCAGCTCGTTTCTCACGGGGCCTTGTCTTCAACCTTT	TGCAGATTCCGCATGGGTCGCGTGTTCTTCCATCAGCTCGTTTCTCACGGGGCCTTGTCTTCAACCTTT		0	0	999	Chromosome06	11867788	1	2.41e-27	0.957447	0.511111	0.499753	10.9841	4.95853	2.26472	1	1	1	1	1	0	1	0	0	0	1	1	-	1	1	1	1	1	0	-	0	0	0	0	0	1	1	0	0	1	1	0	0
13852833	TGCAGCACCAACAATAATGGCAACAAACCCTAAAACGAGAGCTTTTCCCAACACCAGTTTTCGCTACTC	TGCAGCACCAACAATAATGGCAACAAACCCTAAAACGAGAGCTTTTCCCAACACCAGTTTTCGCTACTC	scaffold03995	178042	1	1.7e-28	Chromosome06	3769181	1	1.86e-28	0.957447	0.511111	0.499753	12.5323	4.27565	2.91113	1	1	1	-	0	0	1	0	0	0	1	1	1	-	0	1	1	1	1	1	0	1	0	1	0	-	0	0	1	1	0	0	0
7128936	TGCAGTAACAAAAGATTCTTTATCGAAATTTGGTAATATTTTTCCATGTCTTATAATTATTTATTTTAC	TGCAGTAACAAAAGATTCTTTATCGAAATTTGGTAATATTTTTCCATGTCTTATAATTATTTATTTTAC	scaffold02986	26508	1	1.7e-28	Scaffold01080	39252	1	1.86e-28	0.957447	0.488889	0.499753	7.85246	3.4775	2.22233	1	1	0	0	1	1	0	0	0	0	0	0	0	1	0	1	0	1	0	0	1	1	1	1	1	1	1	1	1	0	1	0	1
7127716	TGCAGTGAATGAGCAGGTAAAATTTGGCTCAACAGCGAGTCAAACAGCAGAAACGAACGAGCCCACCAA	TGCAGTGAATGAGCAGGTAAAATTTGGCTCAACAGCGAGTCAAACAGCAGAAACGAACGAGCCCACCAA		0	0	999		0	0	999	0.957447	0.511111	0.499753	6.3871	3.49356	1.87536	1	0	0	1	0	0	1	0	0	1	1	1	1	0	1	0	1	1	0	1	1	0	1	0	0	0	0	-	1	1	0	1	0
13851772	TGCAGTGGAGTTATGGAAGAGAGCAAGTGGGCATGAAATCATGTGGCAGTTATTCAATTTGAATGCATC	TGCAGTGGAGTTATGGAAGAGAGCAAGTGGGCATGAAATCATGTGGCAGTTATTCAATTTGAATGCATC	scaffold08446	197987	1	1.7e-28	Chromosome11	6535548	1	1.86e-28	0.957447	0.488889	0.499753	21.3443	11.4518	1.88563	1	1	0	0	1	1	1	0	1	1	0	0	0	1	0	1	0	1	1	0	1	1	1	1	1	1	-	0	1	0	1	1	-
7127837	TGCAGTGTCGTTTCAGAGATGGGGTTTCATGGAGTCGGTCCAATATACAGTTTCAAGAAAGAGAAACAG	TGCAGTGTCGTTTCAGAGATGGGGTTTCATGGAGTCGGTCCAATATACAGTTTCAAGAAAGAGAAACAG	scaffold11069	15147	1	2.2e-27	Chromosome14	5826635	1	2.41e-27	0.957447	0.511111	0.499753	12.254	5.16695	2.42408	1	1	0	0	0	0	0	1	-	1	0	0	0	1	1	1	0	0	1	0	1	1	1	0	1	1	1	1	1	0	0	1	1
7128068	TGCAGTTTGGTTTATTGTCCCATCCTAATAGACACGCATTTAGTGTGTCCCGGGGTAAACTATAGTTTT	TGCAGTTTGGTTTATTGTCCCATCCTAATAGACACGCATTTAGTGTGTCCCGGGGTAAACTATAGTTTT	scaffold04043	1268684	1	7.92e-27	Chromosome02	4420390	1	8.67e-27	0.957447	0.511111	0.499753	15.619	8.40716	1.78016	1	0	0	0	0	1	1	0	1	0	0	0	0	1	0	0	0	1	1	0	1	1	1	1	1	1	1	1	0	0	1	0	1
13854707	TGCAGACATTAGGGGAATGGTAAAGATTATTTTGTTTACAGATCGGAAGAGCGGTTCAGCAGGAATGCC	TGCAGACATTAGGGGAATGGTAAAGATTATTTTGTTTAC		0	0	999		0	0	999	0.957447	0.511111	0.499753	26.6515	12.1237	2.15551	1	1	0	0	0	1	1	1	1	1	0	0	0	0	0	0	0	1	-	0	-	1	1	0	-	0	1	1	0	0	1	1	1
15483949	TGCAGTCGAAGCCAAATTTCATTTGTTTGAATAAAATGTCCTTGCTTAGTTTGTTTACAGATCGGAAGA	TGCAGTCGAAGCCAAATTTCATTTGTTTGAATAAAATGTCCTTGCTTAGTTTGTTTAC		0	0	999		0	0	999	0.957447	0.511111	0.499753	19.7143	9.33916	2.10738	1	0	1	0	1	1	0	1	0	1	0	0	0	1	1	-	0	0	1	0	1	1	1	1	0	1	1	1	0	0	0	1	1
7144274	TGCAGTTACCGAGTTGGCAATTACAGATCGGAAGAGCGGTTCAGCAGGAATGCCGAGACCGATCTCGTA	TGCAGTTACCGAGTTGGCAATTAC		0	0	999		0	0	999	0.957447	0.488889	0.499753	7.69492	4.17114	1.83327	1	0	0	0	0	0	0	1	1	0	0	0	0	1	0	0	0	0	0	0	1	1	1	1	1	1	1	1	1	0	0	0	1
7129275	TGCAGAGAGACAGGTCTGGTATGAGGTGAAGATTATAACGCTGAGGGACGGCAAATTTTGGTAATCTTG	TGCAGAGAGACAGGTCTGGTATGAGGTGAAGATTATAACGCTGAGGGACGGCAAATTTTGGTAATCTTG	scaffold12525	383212	1	1.03e-20	Chromosome11	2091737	1	1.13e-20	0.957447	0.511111	0.499753	8.96774	4.81251	1.88789	1	0	1	1	0	0	0	1	1	1	1	1	1	0	1	0	1	0	1	1	0	0	0	0	0	0	1	-	1	1	0	1	0
13851298	TGCAGCACATCTATAATTTCCATAGCACAATAATCGACCAAACCTTCATACAGCTCCCTCAACACCTTA	TGCAGCACATCTATAATTTCCATAGCACAATAATCGACCAAACCTTCATACAGCTCCCTCAACACCTTA	scaffold03130	107837	1	2.85e-26	Chromosome05	25122361	1	3.12e-26	0.957447	0.488889	0.499753	13.0847	6.3146	2.03819	1	1	1	1	0	0	0	0	0	0	1	1	1	1	1	1	1	0	-	1	0	1	0	0	1	1	0	0	0	1	1	0	-
13851750	TGCAGTGAATGACTCAGCGCAGAATCGCAGACTTCAATTCAATCCAATAGGCGTTGTTGTTACAGATCG	TGCAGTGAATGACTCAGCGCAGAATCGCAGACTTCAATTCAATCCAATAGGCGTTGTTGTTAC	scaffold03130	100841	1	1.52e-23	Chromosome05	25128505	1	1.62e-23	0.957447	0.488889	0.499753	7.98305	4.34719	1.80664	1	1	1	1	0	0	0	0	0	0	1	1	1	1	1	1	1	0	-	1	0	1	0	0	1	1	0	0	0	1	1	0	1
20108668	TGCAGTTTCTCATTCATTTTTATATATCTGTTGAAGAACTATTCGACTTGGATAATGCTGAAATCTTTG	TGCAGTTTCTCATTCATTTTTATATATCTGTTGAAGAACTATTCGACTTGGATAATGCTGAAATCTTTG	scaffold11110	198234	1	1.73e-18	Chromosome08	28277453	1	1.89e-18	0.957447	0.511111	0.499753	7.35385	3.52324	2.04285	1	0	0	1	0	0	1	1	0	0	1	1	1	0	0	0	1	0	1	1	0	0	1	0	0	0	1	1	0	1	0	0	0
13852264	TGCAGGAAAATTTATAACCATTCAATAATAAATTACAGATCGGAAGAGCGGTTCAGCAGGAATGCCGAG	TGCAGGAAAATTTATAACCATTCAATAATAAATTAC		0	0	999		0	0	999	0.957447	0.511111	0.499753	15.254	6.88677	2.16164	1	1	1	1	1	0	1	0	0	1	-	1	1	0	0	1	1	0	1	1	0	0	1	0	1	0	0	0	0	-	1	1	0
34218985	TGCAGTTAGCTCTATTTTTTATTTTAGAATAATTTATATTTTACAGATCGGAAGAGCGGTTCAGCAGGA	TGCAGTTAGCTCTATTTTTTATTTTAGAATAATTTATATTTTAC	scaffold09260	63317	1	2.84e-13	Chromosome05	14875363	1	3.11e-13	0.957447	0.511111	0.499753	6.85246	3.13539	2.09196	1	0	1	1	0	1	0	1	1	0	1	1	1	0	1	1	1	0	-	1	0	1	0	0	0	0	0	1	0	1	0	0	1
7117914	TGCAGAAAATAGATCATGTCAGACGGAAAATCTGGAATGAAGTCTTACAGATCGGAAGAGCGGTTCAGC	TGCAGAAAATAGATCATGTCAGACGGAAAATCTGGAATGAAGTCTTAC	scaffold11425	60886	2	1.58e-16	Chromosome06	25176769	1	1.73e-16	0.957447	0.488889	0.499753	31.5862	13.7641	2.24206	1	1	0	0	1	0	0	0	1	1	0	0	0	1	1	1	0	1	0	0	1	0	1	1	0	1	0	0	0	0	1	1	0
7126393	TGCAGCAGCAGCAGCCGCAAAATGATCACGATCACGATCATAGCAATAATGAATCTCATTCTAACGTTG	TGCAGCAGCAGCAGCCGCAAAATGATCACGATCACGATCATAGCAATAATGAATCTCATTCTAACGTTG		0	0	999		0	0	999	0.957447	0.488889	0.499753	12	6.19011	1.90581	1	0	0	0	0	1	1	0	1	0	0	0	0	1	0	0	0	1	1	0	1	1	-	1	1	1	1	1	1	0	0	0	-
7109016	TGCAGCATATGCCCACGAAGATACAGTTCAGTATCTTCTGTTAGTGACTGAGGATGAAGAAGATCCAAT	TGCAGCATATGCCCACGAAGATACAGTTCAGTATCTTCTGTTAGTGACTGAGGATGAAGAAGATCCAAT	scaffold08681	4353	3	1.03e-25	Chromosome11	23607639	3	1.12e-25	0.957447	0.511111	0.499753	6.12698	4.15758	1.49449	0.952381	1	1	0	1	1	1	1	1	1	0	0	0	1	1	0	0	1	0	0	1	0	1	0	0	1	1	-	0	0	1	1	0
7128178	TGCAGAAGAGAAGCATAGGATGCCCATAAAAGAGTCAGCAAGGAAAAACAAAAGAAACAGAAGGTGAAA	TGCAGAAGAGAAGCATAGGATGCCCATAAAAGAGTCAGCAAGGAAAAACAAAAGAAACAGAAGGTGAAA	scaffold08593	117577	1	6.17e-23	Chromosome07	9636949	1	6.75e-23	0.957447	0.511111	0.499753	7.20339	3.5068	2.14957	1	1	-	1	0	0	0	1	1	0	1	1	1	0	0	1	1	1	0	1	0	0	1	1	0	0	1	1	1	1	1	0	0
13851507	TGCAGGAAGTGGTAAGAAAAATTACAATAATCTGTAATAGTTGAACATAATTTGAAAGAAATTTACAGA	TGCAGGAAGTGGTAAGAAAAATTACAATAATCTGTAATAGTTGAACATAATTTGAAAGAAATTTACAGA	scaffold09880	652516	1	1.72e-23	Chromosome13	3514042	1	1.88e-23	0.957447	0.488889	0.499753	14.1333	5.95949	2.41853	1	0	1	1	1	0	1	0	0	0	1	1	1	0	1	-	1	1	-	1	0	1	0	0	0	0	0	-	1	1	0	0	1
7140107	TGCAGTTTATGTGAATGTATGGGCAATTGGAAGAGATCCTGAAATCTGGAAAAACCCAGAAGAGTTTAC	TGCAGTTTATGTGAATGTATGGGCAATTGGAAGAGATCCTGAAATCTGGAAAAACCCAGAAGAGTTTAC	scaffold05792	10582	3	7.92e-27	Chromosome05	21372779	10	8.67e-27	0.957447	0.488889	0.499753	24.8361	8.87468	2.80235	1	1	1	1	1	1	1	0	1	1	1	-	1	0	0	1	1	0	0	1	0	0	0	0	0	0	-	0	1	1	-	1	0
7127077	TGCAGGCAACGAATTTATGATCAAATCAGTTATCTAGAGTTATTCCTGAATATGCTATAAGTTGCTTTC	TGCAGGCAACGAATTTATGATCAAATCAGTTATCTAGAGTTATTCCTGAATATGCTATAAGTTGCTTTC	scaffold12574	69697	1	2.2e-27	Chromosome14	18572055	1	2.41e-27	0.957447	0.511111	0.499753	12.4531	6.27726	1.95901	1	1	1	0	1	1	0	1	1	1	0	0	0	1	1	0	0	0	0	0	1	1	-	1	1	1	1	0	0	0	0	1	1
35155805	TGCAGGATTGTCTGAGACTATTCGGCTTGAGGTGGAACTACAAAACCCTCTCAATTTAGTTACAACAAT	TGCAGGATTGTCTGAGACTATTCGGCTTGAGGTGGAACTACAAAACCCTCTCAATTTAGTTACAACAAT	scaffold11216	312948	6	4.74e-29	Chromosome16	17758817	6	5.18e-29	0.957447	0.511111	0.499753	5.0625	3.14183	1.61153	1	1	0	0	0	1	1	1	1	1	0	0	0	1	0	0	0	1	1	0	1	1	1	0	0	1	1	-	-	0	1	1	1
13857152	TGCAGAAATATCATATGTGAATTCCACCTCATCATCTTCGGCCAATAAATTTTCATTACAGATCGGAAG	TGCAGAAATATCATATGTGAATTCCACCTCATCATCTTCGGCCAATAAATTTTCATTAC	scaffold02967	44991	1	4.91e-23	Chromosome04	18386194	1	5.37e-23	0.957447	0.511111	0.499753	20.0161	8.61823	2.352	1	0	0	0	0	0	1	1	1	1	0	0	0	1	0	1	0	1	0	0	1	0	1	1	1	1	1	0	0	0	0	1	0
7136811	TGCAGTTTTACCATAAAAAAATAAATTTTTTAGATGTTTTACAGATCGGAAGAGCGGTTCAGCAGGAAT	TGCAGTTTTACCATAAAAAAATAAATTTTTTAGATGTTTTAC		0	0	999		0	0	999	0.957447	0.511111	0.499753	15.9333	9.36637	1.66907	1	1	0	0	1	0	0	1	1	1	0	0	0	0	1	1	0	1	1	0	1	1	1	1	1	0	0	1	0	0	1	1	1
7145379	TGCAGATCGCAACTTCAACTCACTGATGCTGTCTGTAACTAAGAGCTTACAGATCGGAAGAGCGGTTCA	TGCAGATCGCAACTTCAACTCACTGATGCTGTCTGTAACTAAGAGCTTAC	scaffold11495	176654	1	3.67e-18	Chromosome01	28349092	1	4.02e-18	0.957447	0.511111	0.499753	13.2333	6.0508	2.11233	1	1	1	1	0	0	0	-	1	0	1	1	1	0	1	0	1	0	1	1	0	0	0	0	0	0	1	0	1	1	0	0	0
13860789	TGCAGAAGACCAAGTATATGTAATCAGCTCGACTCAAAAGAAAATTATTCTTTTGTACTGGTCTGGCAT	TGCAGAAGACCAAGTATATGTAATCAGCTCGACTCAAAAGAAAATTATTCTTTTGTACTGGTCTGGCAT	scaffold01551	1413108	1	4.77e-24	Chromosome15	2303248	1	5.22e-24	0.957447	0.488889	0.499753	11.05	5.4846	2.08602	1	0	1	1	0	0	1	0	0	0	1	1	1	0	1	0	1	0	1	1	0	0	1	0	1	0	0	0	1	1	1	0	0
13858649	TGCAGAATGCAGATGTTCCATCTTCCATCGGGCTAACAACAGCTAAACTTTTACAACAGTTATTCACTA	TGCAGAATGCAGATGTTCCATCTTCCATCGGGCTAACAACAGCTAAACTTTTACAACAGTTATTCACTA	scaffold02590	95921	1	4.74e-29	Chromosome11	15922645	1	5.18e-29	0.957447	0.511111	0.499753	8.5	3.52754	2.43194	1	1	0	0	1	1	1	0	1	1	0	0	0	1	0	1	0	0	1	0	1	1	0	1	1	1	0	0	0	0	1	1	1
7107677	TGCAGCAGCCTAGAGAAACCATTGTCGGTGACCAAAAACTATTCCCCAATAATCTCAAACCACCAAAAG	TGCAGCAGCCTAGAGAAACCATTGTCGGTGACCAAAAACTATTCCCCAATAATCTCAAACCACCAAAAG		0	0	999	Chromosome03	8935795	1	1.12e-25	0.957447	0.488889	0.499753	14.9841	7.63553	1.97058	1	1	1	0	0	1	0	1	1	1	0	0	0	0	0	0	0	1	1	0	0	-	1	0	1	0	0	1	1	0	0	1	-
13859773	TGCAGGAAAATTTATCTGTAACATGAATAGTGTTTGGAAGTCAGGGTTTGCTATCAATTTCAGACAATG	TGCAGGAAAATTTATCTGTAACATGAATAGTGTTTGGAAGTCAGGGTTTGCTATCAATTTCAGACAATG	scaffold11230	15800	2	4.74e-29	Chromosome06	12034088	2	5.18e-29	0.957447	0.511111	0.499753	18.4921	7.99181	2.37443	1	0	0	0	1	1	0	1	1	-	0	0	0	0	1	0	0	0	0	0	1	0	0	1	1	0	1	1	1	0	0	1	0
7108156	TGCAGGAGAAGCTTTTTACAAGTAAAAATAGGACAGAGGCTTTGTTAGGGAAGAAGCTAAAGAATGACA	TGCAGGAGAAGCTTTTTACAAGTAAAAATAGGACAGAGGCTTTGTTAGGGAAGAAGCTAAAGAATGACA	scaffold12564	26856	1	2.2e-27	Chromosome14	5909933	1	2.41e-27	0.957447	0.511111	0.499753	11.6406	5.95915	2.0132	1	1	0	0	0	1	0	0	1	1	0	0	0	1	1	1	0	0	1	0	1	1	1	0	1	1	1	1	1	0	0	1	1
13858498	TGCAGGGTGTAACTGGCTATGCCCAACCTGGTGAGCTGCTGGCTATAATGGGTCCTTCTGGTTGTGGCA	TGCAGGGTGTAACTGGCTATGCCCAACCTGGTGAGCTGCTGGCTATAATGGGTCCTTCTGGTTGTGGCA	scaffold09151	699233	1	1.03e-25	Chromosome07	3324671	1	1.12e-25	0.957447	0.488889	0.499753	11.3729	4.16156	2.71975	1	0	1	1	0	0	0	0	0	0	-	1	1	1	1	1	1	0	0	1	0	0	1	0	0	1	1	0	1	1	0	0	0
7144942	TGCAGTATCAACACCAACATTAGTCAGTTATTGGTATAGGAGCTCTAGCTGAAGGGGAATAGGGAAGAG	TGCAGTATCAACACCAACATTAGTCAGTTATTGGTATAGGAGCTCTAGCTGAAGGGGAATAGGGAAGAG	scaffold03333	324579	1	4.77e-24	Chromosome16	20009011	1	5.22e-24	0.957447	0.511111	0.499753	16.5763	6.09307	2.53414	1	0	1	1	0	0	1	0	1	0	1	1	1	1	0	0	1	1	1	1	-	1	0	0	0	1	0	1	0	1	0	0	1
7128281	TGCAGACTATCATTTTCGTCCACCTCAATTTTTCTCACGCCCGCTATTTCATACCTTCTCTAAGTTATT	TGCAGACTATCATTTTCGTCCACCTCAATTTTTCTCACGCCCGCTATTTCATACCTTCTCTAAGTTATT	scaffold07520	2949743	1	4.74e-29	Chromosome01	26569670	1	5.18e-29	0.957447	0.488889	0.499753	17.3871	9.52646	1.87455	1	1	0	0	1	1	1	0	1	0	0	0	0	1	0	1	0	1	0	0	1	1	1	1	0	1	0	1	1	0	1	0	1
7107571	TGCAGCAACAAGAAAATTACAGAAAACATATTCTTCTTACTCTCACCTATATTTGCTTACTTATAAACT	TGCAGCAACAAGAAAATTACAGAAAACATATTCTTCTTACTCTCACCTATATTTGCTTACTTATAAACT	scaffold06407	243513	1	1.03e-25	Chromosome10	25635917	1	1.12e-25	0.957447	0.511111	0.499753	5.4127	3.88581	1.38749	1	1	1	1	0	0	0	0	0	0	1	1	1	1	0	0	1	1	0	1	0	0	1	1	1	1	1	-	1	1	0	1	0
7128266	TGCAGACCACATTCTGCAACTTTATGTGTGCTATGTGACTTAGTCTATTAGCCCTATTGATCTTCTGCC	TGCAGACCACATTCTGCAACTTTATGTGTGCTATGTGACTTAGTCTATTAGCCCTATTGATCTTCTGCC	scaffold09151	89031	1	4.74e-29	Chromosome07	2690273	1	5.18e-29	0.957447	0.488889	0.499753	16.6032	6.28563	2.75456	1	0	1	0	1	1	1	1	1	1	0	0	0	1	0	0	0	1	0	0	0	0	1	0	0	1	1	1	0	0	0	1	0
7123487	TGCAGGAATTATCAGACCCAGTACCAGTCCCTTCTCGAGTCCAGTTCTCTTGGTTACAGATCGGAAGAG	TGCAGGAATTATCAGACCCAGTACCAGTCCCTTCTCGAGTCCAGTTCTCTTGGTTAC	scaffold12120	104591	1	2.17e-16	Chromosome15	24496070	1	2.37e-16	0.957447	0.488889	0.499753	7	4.45516	1.55424	1	1	1	0	1	1	1	1	0	1	0	0	0	1	1	0	0	0	1	0	1	0	0	0	1	1	1	1	1	0	0	1	0
13860368	TGCAGGTACTAAGTGCTTCCACTAGTAAATTTTCTTTTTTTATTACAGATCGGAAGAGCGGTTCAGCAG	TGCAGGTACTAAGTGCTTCCACTAGTAAATTTTCTTTTTTTATTAC		0	0	999		0	0	999	0.957447	0.511111	0.499753	17.4286	7.32405	2.4329	1	0	-	0	1	1	0	1	0	1	0	0	0	-	1	1	0	0	1	0	1	1	1	1	0	1	1	1	0	0	0	1	1
7141721	TGCAGTAAATTATCACACACTTCTCACGTCCAGAATTTTACACATATATATAAGAGACCCAAGATCGGA	TGCAGTAAATTATCACACACTTCTCACGTCCAGAATTTTACACATATATATAAGAGACCCAAGATCGGA		0	0	999		0	0	999	0.957447	0.511111	0.499753	6.14286	2.93775	2.08407	1	1	0	0	1	1	1	1	1	1	0	0	0	-	0	1	0	1	1	0	0	-	1	0	0	1	1	0	0	0	0	1	1
13860425	TGCAGTGATTATATCAATTAGATTGTGAATGATTTTTGAAAATTTTACAGATCGGAAGAGCGGTTCAGC	TGCAGTGATTATATCAATTAGATTGTGAATGATTTTTGAAAATTTTAC	scaffold11661	298831	1	9.49e-14	Chromosome13	4903902	1	1.04e-13	0.957447	0.488889	0.499753	22.2034	7.5684	2.99725	1	0	1	1	1	0	1	0	0	0	1	1	1	0	0	1	1	1	-	1	0	1	0	0	0	0	0	0	1	1	0	0	1
7144264	TGCAGTAGCTAAAGTCTCAGCAATCATAAAACAAGAAATGAGTATCTAATGTTACAGATCGGAAGAGCG	TGCAGTAGCTAAAGTCTCAGCAATCATAAAACAAGAAATGAGTATCTAATGTTAC	scaffold04251	245467	1	7.27e-21	Chromosome15	9546598	1	7.96e-21	0.957447	0.488889	0.499753	13.6833	7.6256	1.82973	1	1	0	0	1	1	0	1	1	0	0	0	0	0	0	0	0	0	0	0	1	1	0	1	1	0	1	1	0	0	0	0	1
13860552	TGCAGTTCTGAGCTTCTAGGGCTTTTACTGTAGTCAATCTTGTGGTTTTTCGAATTTACAGATCGGAAG	TGCAGTTCTGAGCTTCTAGGGCTTTTACTGTAGTCAATCTTGTGGTTTTTCGAATTTAC		0	0	999		0	0	999	0.957447	0.488889	0.499753	10.1774	3.60342	2.76697	1	1	1	1	1	0	1	0	0	1	-	1	1	0	0	1	1	0	1	1	0	0	1	0	1	0	0	0	0	1	1	1	0
7115122	TGCAGAATCTCCTTTCCATTACTTTTATCTCTCTTGGAATTTACAGATCGGAAGAGCGGTTCAGCAGGA	TGCAGAATCTCCTTTCCATTACTTTTATCTCTCTTGGAATTTAC		0	0	999		0	0	999	0.957447	0.488889	0.499753	15.2167	5.99748	2.49509	1	0	-	1	1	1	0	0	0	0	1	1	1	0	0	1	1	0	1	1	0	0	1	0	0	0	0	1	1	1	1	0	0
7109264	TGCAGCACTTGTGCTGTTGCGATCTGGTGCCGGCAACCATCTTGATTCTTACAGATCGGAAGAGCGGTT	TGCAGCACTTGTGCTGTTGCGATCTGGTGCCGGCAACCATCTTGATTCTTAC	scaffold02242	97219	1	3.06e-19	Chromosome08	4840111	1	3.34e-19	0.957447	0.511111	0.499753	6.37097	3.43715	1.87852	1	1	0	0	0	1	0	1	1	1	0	0	0	0	0	0	0	1	0	0	1	1	1	1	0	0	1	1	1	0	1	1	-
7119704	TGCAGAAAATGTCTGAAGCGTCTGAGCTATCATCATCACCACACACCCCTTCCTGTATCTTCCTCTTAT	TGCAGAAAATGTCTGAAGCGTCTGAGCTATCATCATCACCACACACCCCTTCCTGTATCTTCCTCTTAT	scaffold09876	215910	1	4.8e-19	Chromosome14	4071250	1	5.25e-19	0.957447	0.511111	0.499753	13.2424	5.50774	2.40789	1	1	0	0	0	1	1	1	0	1	0	0	0	1	1	-	0	1	1	0	1	0	1	1	1	1	1	1	1	0	1	1	0
13858553	TGCAGAAAGATTGAATGGAATATGAAGAAGAGCATAACCTACAATAGGGTTTTCGGGATTTTGAGTGAA	TGCAGAAAGATTGAATGGAATATGAAGAAGAGCATAACCTACAATAGGGTTTTCGGGATTTTGAGTGAA	scaffold04430	6035	1	4.74e-29	Scaffold00455	6909	1	5.18e-29	0.957447	0.488889	0.499753	14.541	4.24099	3.47147	1	0	1	1	0	0	0	0	0	0	1	1	1	1	0	0	1	1	-	1	0	0	0	1	1	1	1	0	1	1	0	0	0
7145732	TGCAGAAGAACTTGTCAGACATGTTATAACCAATAAATTGTAATCTTACACTATATTTGGCAAAACAGA	TGCAGAAGAACTTGTCAGACATGTTATAACCAATAAATTGTAATCTTACACTATATTTGGCAAAACAGA	scaffold03150	162895	1	4.74e-29	Chromosome01	26803651	1	5.18e-29	0.957447	0.511111	0.499753	11.8525	5.49467	2.15793	1	1	1	1	0	0	0	-	1	1	1	1	1	0	1	0	1	0	1	1	0	0	0	0	0	0	1	0	1	1	0	1	0
13862443	TGCAGATATCATTCAATGACAACCTTTCAAGTTCTACGACTAGAAAAAGTTACATACCAGATGTTCAAG	TGCAGATATCATTCAATGACAACCTTTCAAGTTCTACGACTAGAAAAAGTTACATACCAGATGTTCAAG	scaffold06446	567592	1	1.03e-25	Chromosome01	1769416	1	1.12e-25	0.957447	0.511111	0.499753	17.8833	9.3007	1.8904	1	1	1	0	1	0	0	1	0	1	0	0	0	1	0	1	0	0	1	0	1	1	0	1	1	1	0	1	0	0	-	1	1
7139326	TGCAGATTACTTCCTGGACTGATTACTGGGCTCATTCTATAAGATGCTGTCTGTGAGACTTTCCCCATA	TGCAGATTACTTCCTGGACTGATTACTGGGCTCATTCTATAAGATGCTGTCTGTGAGACTTTCCCCATA	scaffold07238	142713	1	1.03e-25	Chromosome02	12320658	1	1.12e-25	0.957447	0.511111	0.499753	12.3226	6.09541	1.99188	1	1	0	1	0	0	1	1	0	0	1	1	-	1	0	0	1	0	0	1	1	1	0	1	0	1	0	0	1	1	1	0	1
7110380	TGCAGCTGCCCTCAGATTCGATTGTCCACCCTGTGTTCCATGTTTCCTTGTTGAAGATGAAGGTGTGGG	TGCAGCTGCCCTCAGATTCGATTGTCCACCCTGTGTTCCATGTTTCCTTGTTGAAGATGAAGGTGTGGG	scaffold00717	35908	1	4.77e-24	Chromosome14	16418756	1	5.22e-24	0.957447	0.511111	0.499753	9	3.87728	2.34857	1	0	1	1	0	0	1	0	1	1	1	1	-	0	1	1	1	1	1	1	0	0	1	0	0	0	0	1	0	1	0	-	0
13861138	TGCAGGATATTTTCAAGGAAGTAAGAAAAATCCAGAGTTCAACCTGCAAAGTAATGTATCTTTGAATGC	TGCAGGATATTTTCAAGGAAGTAAGAAAAATCCAGAGTTCAACCTGCAAAGTAATGTATCTTTGAATGC	scaffold07595	367779	1	4.77e-24	Chromosome18	9762944	1	5.22e-24	0.957447	0.488889	0.499753	7.78333	3.23054	2.44447	1	0	1	1	1	1	0	0	0	0	1	1	1	1	1	0	1	0	1	1	-	1	0	1	0	-	0	0	1	1	1	0	1
7146080	TGCAGTTGGATGTTTAGGCCGATTTGATTCGAACATTGAACCAAATCAGATAAATTTGAAATCTAAAAG	TGCAGTTGGATGTTTAGGCCGATTTGATTCGAACATTGAACCAAATCAGATAAATTTGAAATCTAAAAG	scaffold05749	65062	1	1.03e-25	Chromosome10	4450950	1	1.12e-25	0.957447	0.488889	0.499753	23.3548	6.991	3.51806	1	0	1	-	1	0	1	0	0	0	1	1	1	0	1	0	1	0	0	1	0	0	0	1	0	0	1	1	1	1	0	0	0
20111388	TGCAGCTTGAAACTATTATAGCTGGTCCTTCTAGTTCTTACAGATCGGAAGAGCGGTTCAGCAGGAATG	TGCAGCTTGAAACTATTATAGCTGGTCCTTCTAGTTCTTAC		0	0	999		0	0	999	0.957447	0.488889	0.499753	9.81034	4.91113	2.01709	1	0	0	1	1	0	0	1	0	0	1	-	1	1	1	0	1	0	0	1	0	0	0	0	0	1	1	1	1	1	0	0	0
7123852	TGCAGGTTTTTCAATTCTCGATATTTTTCATTGGTGATGCCATTACCTAAGTTGGCAATCCCGTTACAG	TGCAGGTTTTTCAATTCTCGATATTTTTCATTGGTGATGCCATTACCTAAGTTGGCAATCCCGTTACAG	scaffold06292	80163	1	2.2e-27	Chromosome13	22158544	1	2.41e-27	0.957447	0.511111	0.499753	9.95385	4.96892	1.98788	1	1	0	0	0	1	1	1	-	0	0	0	0	1	0	0	0	1	1	0	1	1	1	0	0	1	1	0	1	0	1	0	1
7116950	TGCAGTCTGGCTGCTCATGGTATACTAGCTTTTTCTTTCACGACTACTACGGAATTGAATTACAGATCG	TGCAGTCTGGCTGCTCATGGTATACTAGCTTTTTCTTTCACGACTACTACGGAATTGAATTAC		0	0	999		0	0	999	0.957447	0.511111	0.499753	28.3539	12.4077	2.30096	1	0	-	0	1	1	1	0	1	0	0	0	0	0	0	1	0	1	0	0	0	1	1	1	1	0	1	1	0	0	1	0	-
7144939	TGCAGAGTCTGACGATTACAATCTACATAAGCCAAAATCATTGAGCTTGGACATACATCCACCAATCCA	TGCAGAGTCTGACGATTACAATCTACATAAGCCAAAATCATTGAGCTTGGACATACATCCACCAATCCA	scaffold06407	231763	1	2.2e-27	Chromosome10	25648750	1	2.41e-27	0.957447	0.488889	0.499753	8.28571	4.18398	2.01714	1	1	1	0	1	1	-	1	0	1	0	0	0	1	1	1	0	1	1	0	1	0	0	-	1	1	0	0	1	0	1	1	0
20109973	TGCAGCTTTTGCTGTAAAAGAATAAATCATAGCTATATTTGAAGCATCTCTCTTTACAGATCGGAAGAG	TGCAGCTTTTGCTGTAAAAGAATAAATCATAGCTATATTTGAAGCATCTCTCTTTAC		0	0	999		0	0	999	0.957447	0.488889	0.499753	12.6724	4.64382	2.80036	1	0	1	1	1	0	0	0	1	1	1	-	1	0	0	0	1	0	0	1	0	0	1	1	0	0	1	0	1	1	0	1	0
7146083	TGCAGCGCAGCGCAGGTCTCCATCTAGTTTTGATATAATAATGATTATGAGGACAAAATTTACAGATCG	TGCAGCGCAGCGCAGGTCTCCATCTAGTTTTGATATAATAATGATTATGAGGACAAAATTTAC	scaffold00876	97649	1	1.53e-18	Chromosome06	8538429	1	1.63e-18	0.957447	0.488889	0.499753	7.60656	3.6855	2.08357	1	1	1	1	0	0	1	0	0	0	1	1	1	1	-	1	1	1	1	1	0	0	0	0	0	1	1	0	0	1	1	0	0
34220065	TGCAGAAAATTTGCTCATACTATCATTATGAATCAGGAGAATCCACACTGCTATTTAGGGTTTATACAA	TGCAGAAAATTTGCTCATACTATCATTATGAATCAGGAGAATCCACACTGCTATTTAGGGTTTATACAA	scaffold09372	348262	1	2.87e-21	Chromosome17	27158234	1	3.14e-21	0.957447	0.477778	0.499012	7.31667	4.52214	1.64598	1	0	0	-	0	0	0	-	1	1	0	0	0	1	1	1	0	1	0	0	1	1	1	0	1	1	1	0	0	0	0	1	1
7128308	TGCAGAGACATATTCAACTGTTCATACAACAAAGAGAATAAAGCTGAATAGAATTGAAACATGCCAAAA	TGCAGAGACATATTCAACTGTTCATACAACAAAGAGAATAAAGCTGAATAGAATTGAAACATGCCAAAA	scaffold04175	700880	1	2.2e-27	Chromosome12	1161941	1	2.41e-27	0.957447	0.477778	0.499012	11.4333	6.03702	1.88282	1	0	0	0	1	1	0	1	-	1	0	0	0	0	1	1	0	0	0	0	1	1	1	1	1	0	1	1	1	0	0	1	-
7129284	TGCAGAGTGATTTAGGACCCATGACTATTTTTCTTCATTGTTTATTTCATGCTCATGACATTACAGATC	TGCAGAGTGATTTAGGACCCATGACTATTTTTCTTCATTGTTTATTTCATGCTCATGACATTAC	scaffold03206	254	2	9.32e-26	Chromosome18	7316447	1	9.94e-26	0.957447	0.522222	0.499012	15.6984	8.22431	1.96034	1	1	1	0	1	0	0	1	0	1	0	0	0	1	0	1	0	1	0	0	1	0	1	0	1	1	1	1	0	0	1	1	0
34216628	TGCAGATGCCGCAAGAGAATTATTGCTGCTTCTATTGTAAGAAGTAGCCCCTACTATTGCTGCAATTTT	TGCAGATGCCGCAAGAGAATTATTGCTGCTTCTATTGTAAGAAGTAGCCCCTACTATTGCTGCAATTTT		0	0	999		0	0	999	0.957447	0.522222	0.499012	6.40299	3.35492	1.92699	0.95	1	0	0	0	1	1	1	1	0	0	0	0	1	-	1	0	1	0	0	1	1	1	0	1	-	1	1	1	0	0	0	1
7126221	TGCAGCAAACCAGAACCAGGTAAAGCACAATGCTCTCCCTTGCATCTAGCACATTGGTCACACTGTGTC	TGCAGCAAACCAGAACCAGGTAAAGCACAATGCTCTCCCTTGCATCTAGCACATTGGTCACACTGTGTC	scaffold06598	736606	1	4.77e-24	Chromosome16	48200	1	5.22e-24	0.957447	0.522222	0.499012	9.77419	4.48085	2.19459	1	0	0	0	0	0	0	1	1	1	0	0	0	1	-	1	0	0	0	0	1	1	1	1	1	1	1	1	1	0	0	1	0
13852868	TGCAGCATGTATGTGATAGGTAGACTTGACATAAATAAAATTACTTTTCAAGGATAAAAAGGTCATTTA	TGCAGCATGTATGTGATAGGTAGACTTGACATAAATAAAATTACTTTTCAAGGATAAAAAGGTCATTTA	scaffold04065	261052	1	1.74e-13		0	0	999	0.957447	0.477778	0.499012	14.3548	6.11739	2.37163	1	1	0	0	0	1	0	1	1	0	0	0	0	1	0	0	0	1	-	0	1	1	1	0	1	1	1	0	0	0	1	0	1
7127316	TGCAGGTGAAGCACCAGTCCTCAATCTTTGCATATGCCATGAGTATAGATTTCATCTTTAGCTTCTAAT	TGCAGGTGAAGCACCAGTCCTCAATCTTTGCATATGCCATGAGTATAGATTTCATCTTTAGCTTCTAAT	scaffold02307	35039	1	1.03e-25	Chromosome13	26907675	1	1.12e-25	0.957447	0.522222	0.499012	16.8209	9.26706	1.85876	1	1	0	0	-	1	0	1	0	0	0	0	0	0	0	0	0	1	0	0	1	1	0	0	1	0	1	1	1	0	1	0	1
20108217	TGCAGAACTATTTGCTGGCCTTCCAGAGAGAAAAATAAAATAAAATAAAATTACAGATCGGAAGAGCGG	TGCAGAACTATTTGCTGGCCTTCCAGAGAGAAAAATAAAATAAAATAAAATTAC	scaffold11328	58503	1	1.18e-18	Chromosome15	14112595	1	1.29e-18	0.957447	0.522222	0.499012	11.7969	5.30972	2.30987	1	0	1	0	1	1	0	1	0	1	0	0	0	1	1	-	0	0	1	0	1	1	1	0	0	1	1	1	0	0	0	1	1
13860054	TGCAGATCAAGAGGTCACCGGTTCGAACCCGGTTGGGCCCTTCATTGAAACTTTATTTTACAGATCGGA	TGCAGATCAAGAGGTCACCGGTTCGAACCCGGTTGGGCCCTTCATTGAAACTTTATTTTAC		0	0	999		0	0	999	0.957447	0.522222	0.499012	21.4921	9.76367	2.19095	1	0	1	0	1	1	0	1	0	1	0	0	0	1	1	1	0	0	1	0	1	1	1	1	0	-	1	1	0	0	0	-	1
13852174	TGCAGCCATTTCTAATATCAATATCCCAAATCTATAGTTTTTTTTACAGATCGGAAGAGCGGTTCAGCA	TGCAGCCATTTCTAATATCAATATCCCAAATCTATAGTTTTTTTTAC	scaffold12075	34727	2	1.51e-16	Chromosome11	22253899	2	1.65e-16	0.957447	0.477778	0.499012	11.4821	5.19612	2.25379	1	0	1	0	0	1	0	1	0	1	0	0	0	0	1	1	0	1	0	0	1	-	-	1	0	0	0	-	1	0	0	1	1
7137285	TGCAGGAATGCTACTTCTGCCTTTTTTTTTACAGATCGGAAGAGCGGTTCAGCAGGAATGCCGAGACCG	TGCAGGAATGCTACTTCTGCCTTTTTTTTTAC		0	0	999		0	0	999	0.957447	0.477778	0.499012	24.3898	10.5638	2.26879	1	0	1	0	1	1	0	0	1	1	0	0	0	0	0	0	0	1	0	0	-	1	1	1	1	0	0	1	0	0	0	1	1
7136679	TGCAGTTATTTATTTGAATAATGTAACTAAAAATATGTTTATTTACAGATCGGAAGAGCGGTTCAGCAG	TGCAGTTATTTATTTGAATAATGTAACTAAAAATATGTTTATTTAC		0	0	999	Chromosome18	11156520	1	1.23e-12	0.957447	0.477778	0.499012	10.45	4.98807	2.1266	1	0	0	0	0	0	0	1	1	1	0	0	0	-	0	0	0	0	0	0	1	1	-	1	1	1	1	0	0	0	0	1	1
7129440	TGCAGATATGCCATGAATTTGAGAGGTTCAGCACCCATTTGCCTGATGTAAAGGTTGCTGTCTTTTACA	TGCAGATATGCCATGAATTTGAGAGGTTCAGCACCCATTTGCCTGATGTAAAGGTTGCTGTCTTTTACA	scaffold04151	267718	2	4.74e-29	Chromosome04	24697496	2	5.18e-29	0.957447	0.477778	0.499012	11.5763	4.88236	2.40244	1	1	0	1	0	0	0	1	0	0	1	-	1	0	1	0	1	0	0	-	0	0	0	0	0	0	1	0	1	1	1	0	0
13851115	TGCAGACAACTTGGATGCATGCATCGATCGTGAAACTCTTACTCTTCATGATAGCTTTCTCTTTCCTGA	TGCAGACAACTTGGATGCATGCATCGATCGTGAAACTCTTACTCTTCATGATAGCTTTCTCTTTCCTGA		0	0	999		0	0	999	0.957447	0.477778	0.499012	11.7931	4.18437	3.00787	1	0	1	1	1	0	1	0	0	0	1	1	-	0	0	-	1	1	1	1	0	1	0	0	0	0	0	0	1	1	0	0	-
7146289	TGCAGCCTCTTGTGCAGTCATCGTTCTCATTTTGGCCAGCTCCAAATCAATCTGAGACTTTGTAAGCAT	TGCAGCCTCTTGTGCAGTCATCGTTCTCATTTTGGCCAGCTCCAAATCAATCTGAGACTTTGTAAGCAT	scaffold07485	239028	2	7.92e-27	Chromosome10	16200041	2	8.67e-27	0.957447	0.522222	0.499012	18.7188	7.31323	2.60794	1	0	1	-	1	0	1	1	1	0	1	1	1	0	0	1	1	0	1	1	0	0	1	0	0	0	0	0	1	-	1	0	0
7126794	TGCAGCTGCGGCTTGTAAGGAAGGGATGAATGGGCATTTATTTCACAAGGCCATGTGTGGTGGCTCAAG	TGCAGCTGCGGCTTGTAAGGAAGGGATGAATGGGCATTTATTTCACAAGGCCATGTGTGGTGGCTCAAG	scaffold03332	524054	1	2.85e-26	Chromosome15	4481484	1	3.12e-26	0.957447	0.477778	0.499012	9.19298	4.03249	2.32853	1	0	1	1	0	0	1	0	1	0	-	1	-	1	0	0	1	0	0	1	0	0	0	0	0	-	1	1	0	1	1	0	0
34219600	TGCAGGACAAGAATCAATAAAAAACTATAAAATATTTTGGTTATTTCTTTTAGGATAAGGGGATTATTT	TGCAGGACAAGAATCAATAAAAAACTATAAAATATTTTGGTTATTTCTTTTAGGATAAGGGGATTATTT	scaffold01305	84438	1	4.74e-29	Chromosome02	18589074	2	5.18e-29	0.957447	0.522222	0.499012	9.8209	4.48522	2.25901	1	0	0	1	1	0	0	0	0	1	1	1	1	0	1	0	1	0	0	1	0	0	0	1	1	0	1	0	1	1	-	1	0
7128778	TGCAGGAGGCCTAGTGTGTTGCAATGCTCCCCTTTGCATTGAGCTCATTGGTCACATTTCCTGAACCAA	TGCAGGAGGCCTAGTGTGTTGCAATGCTCCCCTTTGCATTGAGCTCATTGGTCACATTTCCTGAACCAA		0	0	999		0	0	999	0.957447	0.522222	0.499012	7.03077	3.1032	2.2751	1	0	1	1	0	0	1	0	0	0	1	1	1	0	1	0	1	1	1	1	0	0	1	1	1	0	0	0	1	1	0	0	0
13856914	TGCAGGTGAAGAGCACTGGAAACGGTTCAGTGAAGGGGAGAGTGGAAGTGAGTGCGATTTCATTCTGGA	TGCAGGTGAAGAGCACTGGAAACGGTTCAGTGAAGGGGAGAGTGGAAGTGAGTGCGATTTCATTCTGGA	scaffold01624	43194	1	6.13e-28	Chromosome18	5081269	1	6.7e-28	0.957447	0.522222	0.499012	11.5873	4.35939	2.63295	1	0	0	1	0	1	0	1	0	1	1	1	1	0	0	1	1	0	1	1	0	1	1	1	0	0	0	0	0	1	0	1	1
13854135	TGCAGTTTTGTTTTGTCTATGGCTACCAAAACAGATAACTTTATGTTACTTGTATTTGTCTTCATATTT	TGCAGTTTTGTTTTGTCTATGGCTACCAAAACAGATAACTTTATGTTACTTGTATTTGTCTTCATATTT	scaffold12262	113195	1	2.2e-27	Chromosome04	23318136	1	2.41e-27	0.957447	0.477778	0.499012	8.9322	4.35643	2.04819	1	1	0	1	1	1	0	1	0	0	-	1	1	0	0	0	1	1	1	1	0	0	0	0	0	0	1	0	1	1	1	0	0
13852042	TGCAGATATAATGGTAAAACGTAACTTTTTTTTCATTTACAGATCGGAAGAGCGGTTCAGCAGGAATGC	TGCAGATATAATGGTAAAACGTAACTTTTTTTTCATTTAC		0	0	999		0	0	999	0.957447	0.477778	0.499012	13.0328	5.53963	2.28924	1	1	0	1	0	0	1	0	0	1	1	1	1	0	0	0	1	0	0	-	0	0	0	0	1	0	0	0	1	1	1	-	0
7142080	TGCAGATGGTAGAAATGCAACGACGAAGTGACTGTTACAGATCGGAAGAGCGGTTCAGCAGGAATGCCG	TGCAGATGGTAGAAATGCAACGACGAAGTGACTGTTAC	scaffold04890	63142	1	9.93e-12	Chromosome17	19282325	1	1.09e-11	0.957447	0.522222	0.499012	10.1129	5.31008	1.87436	1	0	0	-	1	0	0	1	0	0	1	1	1	0	0	1	1	0	0	1	-	0	0	1	0	0	1	0	0	1	1	0	0
7136602	TGCAGTGCTATTTGCAATAATGTAGAAATGTGATATAATTTACAGATCGGAAGAGCGGTTCAGCAGGAA	TGCAGTGCTATTTGCAATAATGTAGAAATGTGATATAATTTAC	scaffold02911	172506	1	2.09e-14	Chromosome11	15123040	1	2.29e-14	0.957447	0.477778	0.499012	18.0877	5.0793	3.62488	1	0	0	1	0	0	1	-	1	1	1	1	1	0	0	0	1	1	0	-	0	0	0	0	0	0	0	1	0	1	0	1	0
7144263	TGCAGTGGCGACTCTAGTTTACTTCATCTTGACCGGTTAGAGTTTTACAGATCGGAAGAGCGGTTCAGC	TGCAGTGGCGACTCTAGTTTACTTCATCTTGACCGGTTAGAGTTTTAC		0	0	999		0	0	999	0.957447	0.522222	0.499012	24.5645	11.0053	2.19306	1	0	1	1	1	0	0	0	0	1	1	1	1	1	0	0	1	1	0	1	0	0	0	1	0	1	0	1	1	1	1	1	0
15484812	TGCAGGGGACTCCTGCTATACACATCCCCCTCTCTGGATTTGGAATAAAAGATTTACAGATCGGAAGAG	TGCAGGGGACTCCTGCTATACACATCCCCCTCTCTGGATTTGGAATAAAAGATTTAC		0	0	999	Scaffold01056	44351	1	6.55e-22	0.957447	0.477778	0.499012	26.6071	11.7878	2.33827	1	0	1	-	1	0	1	1	1	1	0	0	0	1	1	1	0	1	0	0	1	0	1	1	0	1	0	1	0	0	0	1	0
7147504	TGCAGAGACAAATGGCACCGATGAAGCCATCTATTGAAGTTTGTCGATGATAATAGACGAGTATCCAAG	TGCAGAGACAAATGGCACCGATGAAGCCATCTATTGAAGTTTGTCGATGATAATAGACGAGTATCCAAG	scaffold08265	1798007	1	4.74e-29	Chromosome07	24362457	1	5.18e-29	0.957447	0.477778	0.499012	12.7119	5.73733	2.31807	1	1	0	0	-	1	0	1	1	1	0	0	0	1	1	1	0	0	1	0	0	1	1	1	0	1	0	1	0	0	0	1	1
7143646	TGCAGCTTTGCAGCTAGTTCCCTTCTAGCTAACAAATGACAGTGACATCCAGGAATCTGATAATAAATA	TGCAGCTTTGCAGCTAGTTCCCTTCTAGCTAACAAATGACAGTGACATCCAGGAATCTGATAATAAATA	scaffold08265	2365768	1	4.74e-29	Chromosome07	24922223	1	5.18e-29	0.957447	0.477778	0.499012	19.0667	7.4159	2.63201	1	1	0	0	1	1	0	1	1	0	0	0	0	1	0	1	0	1	0	0	0	1	1	1	0	1	1	0	1	0	0	0	-
7112324	TGCAGAGTTGTGAAGCAATCAATGACATATAAATTTGCCACGTCATACCCAGCATGTGAATCCAACGAT	TGCAGAGTTGTGAAGCAATCAATGACATATAAATTTGCCACGTCATACCCAGCATGTGAATCCAACGAT	scaffold00319	11646	1	1.03e-25	Chromosome12	22450686	1	1.12e-25	0.957447	0.477778	0.499012	12.678	7.3794	1.77246	1	0	0	0	1	1	1	1	0	1	0	0	0	0	1	1	0	1	0	0	1	1	0	1	1	0	0	1	0	0	0	1	0
7114219	TGCAGCTTTAGCTGCACCAACGCCACGGTTAGTTTTAGCCTTGCCCTTTTAGTTCTTTCACATATTAGA	TGCAGCTTTAGCTGCACCAACGCCACGGTTAGTTTTAGCCTTGCCCTTTTAGTTCTTTCACATATTAGA	scaffold03614	2088843	1	1.03e-25	Chromosome09	26130187	1	1.12e-25	0.957447	0.477778	0.499012	9.95238	5.12829	1.95081	1	1	1	0	0	1	1	1	1	0	0	0	0	0	0	0	0	-	0	0	1	1	1	0	1	0	1	1	0	0	1	0	-
7114823	TGCAGGGGCAACTATACTGGTGGACCACTACTGAGAGTGTTGTAAAGGTTTAGTGAGGCGACCTACCAT	TGCAGGGGCAACTATACTGGTGGACCACTACTGAGAGTGTTGTAAAGGTTTAGTGAGGCGACCTACCAT	scaffold03811	1061	1	2.2e-27	Chromosome15	687411	1	2.41e-27	0.957447	0.477778	0.499012	7.32787	3.63373	2.06681	1	1	0	0	0	1	0	1	1	0	0	0	0	1	0	0	0	1	0	0	1	1	1	1	1	1	-	1	1	0	1	0	1
13854103	TGCAGTCCTTATGAAGGCCTACACACACACACACACACACACACACACACACACAGGTTAGTACATTAG	TGCAGTCCTTATGAAGGCCTACACACACACACACACACACACACACACACACACAGGTTAGTACATTAG		0	0	999		0	0	999	0.957447	0.522222	0.499012	9.44444	3.89048	2.37156	1	1	-	1	1	0	0	0	0	1	1	-	-	1	0	0	1	0	0	1	0	0	0	0	0	1	1	0	0	1	1	1	0
7140525	TGCAGACCAAATCAAGAGGGGACTCACTAAAGACACTAAAGAATACTTTTTTTACAGATCGGAAGAGCG	TGCAGACCAAATCAAGAGGGGACTCACTAAAGACACTAAAGAATACTTTTTTTAC	scaffold04065	199374	1	2.62e-20	Chromosome02	11971328	1	2.86e-20	0.957447	0.477778	0.499012	30.5079	14.1499	2.15945	1	1	1	0	0	1	0	1	1	0	0	0	0	1	0	0	0	1	1	0	1	1	1	0	1	1	1	0	0	0	-	0	1
13859979	TGCAGACTGAGCCGAACAATTTATTTATCTAGAAAATAAAATTACAGATCGGAAGAGCGGTTCAGCAGG	TGCAGACTGAGCCGAACAATTTATTTATCTAGAAAATAAAATTAC	scaffold06890	283772	1	3.86e-12	Chromosome09	1715631	1	4.23e-12	0.957447	0.522222	0.499012	14.5556	5.68702	2.60912	1	0	1	1	1	0	0	0	0	1	1	1	1	0	0	0	1	0	1	1	1	0	1	0	0	0	0	0	0	1	0	1	0
7135625	TGCAGCATTTAGTTTACAATTATTGCTCTTACTGTTTTACAGATCGGAAGAGCGGTTCAGCAGGAATGC	TGCAGCATTTAGTTTACAATTATTGCTCTTACTGTTTTAC		0	0	999		0	0	999	0.957447	0.522222	0.499012	29.8462	12.1633	2.42691	1	1	-	0	0	1	0	1	1	1	0	0	0	1	0	1	0	0	1	0	1	1	1	0	1	1	1	1	1	0	0	1	1
13857573	TGCAGCCTCATGCCACAATGGCCATCCATATTAGTTACAGATCGGAAGAGCGGTTCAGCAGGAATGCCG	TGCAGCCTCATGCCACAATGGCCATCCATATTAGTTAC		0	0	999		0	0	999	0.957447	0.477778	0.499012	16.1186	8.30374	1.96433	1	1	0	0	1	1	1	1	0	1	0	0	0	1	1	1	0	0	0	0	1	1	1	1	0	-	1	1	0	0	1	1	-
7109343	TGCAGCTTCTTCTTCACGTATACCTCTATCTTGTCTTTTTACAGATCGGAAGAGCGGTTCAGCAGGAAT	TGCAGCTTCTTCTTCACGTATACCTCTATCTTGTCTTTTTAC	scaffold11236	114346	1	3.31e-12	Chromosome10	3889088	1	3.62e-12	0.957447	0.477778	0.499012	21.15	10.6377	1.97586	1	1	0	0	1	0	1	1	1	1	0	0	0	1	0	0	0	1	1	0	1	1	-	0	0	1	1	1	0	0	0	1	1
13855288	TGCAGAAAATCATCTTTCTGCTCCTTCCCACTTCGCCTTCTGTCAATCATCTCTTTGAAGATCTTCATT	TGCAGAAAATCATCTTTCTGCTCCTTCCCACTTCGCCTTCTGTCAATCATCTCTTTGAAGATCTTCATT	scaffold07519	486497	1	4.74e-29	Chromosome18	8221710	1	5.18e-29	0.957447	0.522222	0.499012	7.73438	3.47869	2.25198	1	1	0	0	1	1	0	1	1	1	0	0	0	1	0	1	0	1	1	0	1	1	0	0	1	1	1	0	0	0	1	1	1
7109779	TGCAGAAGGATTAGCTTTTAGAGAGGCTAAGCTAATAGAGAAGAAAAGAAACACTTGTAGAAACACAAG	TGCAGAAGGATTAGCTTTTAGAGAGGCTAAGCTAATAGAGAAGAAAAGAAACACTTGTAGAAACACAAG	scaffold09667	75837	1	4.77e-24	Chromosome18	14846818	1	5.22e-24	0.957447	0.522222	0.499012	10.6032	5.01597	2.15338	1	0	0	1	0	0	1	1	0	1	1	1	1	1	0	0	1	1	1	1	0	0	0	0	0	1	0	1	0	1	0	-	0
7117609	TGCAGCATCTGAGGCTTGCCCTTCCACCATCACAGTGTCTTCAGCTGTTTGGATAAACACTAATACATG	TGCAGCATCTGAGGCTTGCCCTTCCACCATCACAGTGTCTTCAGCTGTTTGGATAAACACTAATACATG	scaffold10493	884519	1	4.74e-29	Chromosome16	25525134	1	5.18e-29	0.957447	0.522222	0.499012	14.459	6.09911	2.42087	1	0	1	1	0	1	0	1	1	0	1	1	1	0	0	0	1	0	1	1	0	1	1	0	0	0	0	1	0	-	0	0	-
7142622	TGCAGCGCACGAAGTTGTAGGTTTGTTTCTTCTCGCATGGTTTCTCTCTTTCTGTGAAATTCGATCAAC	TGCAGCGCACGAAGTTGTAGGTTTGTTTCTTCTCGCATGGTTTCTCTCTTTCTGTGAAATTCGATCAAC	scaffold09870	45637	1	1.03e-25	Chromosome05	24540625	1	1.12e-25	0.957447	0.522222	0.499012	8.5303	4.09071	2.07753	1	0	0	1	0	1	1	1	0	1	1	1	1	0	0	1	1	1	0	1	1	0	1	0	-	0	0	0	1	1	0	1	0
7108249	TGCAGGCATGTTCAAATCCAGGTCTCTGTCACTTTTGCAGGGAGGATCGTTTTCCTCCATCGCTACCGA	TGCAGGCATGTTCAAATCCAGGTCTCTGTCACTTTTGCAGGGAGGATCGTTTTCCTCCATCGCTACCGA	scaffold01603	14652	1	4.77e-24	Chromosome11	9661702	1	5.22e-24	0.957447	0.477778	0.499012	13.4426	6.70093	2.02172	1	1	0	0	0	1	0	0	1	0	0	0	0	0	0	1	0	1	0	0	1	0	1	1	1	0	0	0	1	0	1	0	0
7139762	TGCAGGCTACTATGTATTTGTGGAAGGAAATCTAGTATCTTGGAAGAGAAGAAACAAAGGGTTGTATCC	TGCAGGCTACTATGTATTTGTGGAAGGAAATCTAGTATCTTGGAAGAGAAGAAACAAAGGGTTGTATCC	scaffold04133	39150	1	2.2e-27	Chromosome17	6547639	1	2.41e-27	0.957447	0.477778	0.499012	5.78333	4.65865	1.28292	1	0	1	0	1	0	0	1	1	-	0	0	0	-	0	1	0	0	0	0	0	0	1	1	0	1	1	0	1	0	1	1	0
20500506	TGCAGGGGAAAATTCCTATCGATGTTGGGTATAAGCTTCCTAAACTTCTAGGATTCAGTATCAACTTTA	TGCAGGGGAAAATTCCTATCGATGTTGGGTATAAGCTTCCTAAACTTCTAGGATTCAGTATCAACTTTA	scaffold03569	72204	1	1.72e-23	Chromosome04	1044242	1	1.88e-23	0.957447	0.477778	0.499012	10.2414	4.30441	2.27889	1	1	0	1	1	0	0	0	0	0	1	1	1	0	0	0	1	1	1	1	0	0	0	1	1	0	0	0	0	1	1	0	0
7138993	TGCAGGTGCCTCAGAGATCTGACTACGCTCTTGGAGGTTGCTGCTAGGCATTTTAGACTTGGAGTCTTG	TGCAGGTGCCTCAGAGATCTGACTACGCTCTTGGAGGTTGCTGCTAGGCATTTTAGACTTGGAGTCTTG	scaffold06948	253761	1	1.03e-25	Chromosome12	30889063	1	1.12e-25	0.957447	0.522222	0.499012	22.7188	10.5482	2.18451	1	0	0	0	1	1	1	1	1	1	0	0	0	1	0	0	0	0	0	0	1	1	1	1	1	1	0	1	1	0	0	1	-
13859444	TGCAGGTTTGAATTGGATTACCTCTGCCAGTGGTCTGGGTTTCGAGCATTAGTAATCCGGCTTACAGAT	TGCAGGTTTGAATTGGATTACCTCTGCCAGTGGTCTGGGTTTCGAGCATTAGTAATCCGGCTTAC		0	0	999		0	0	999	0.957447	0.477778	0.499012	5.20339	3.52608	1.41426	1	1	0	0	0	1	1	1	1	0	0	0	0	1	0	1	0	1	-	0	1	1	1	0	0	1	1	1	1	0	0	0	1
7139974	TGCAGTCTGTAGGGAGAGAGGAGAAGACGTGTTGTAGGATTTTATTAGTTGCTCCCTTCTCTTACAGAT	TGCAGTCTGTAGGGAGAGAGGAGAAGACGTGTTGTAGGATTTTATTAGTTGCTCCCTTCTCTTAC	scaffold11495	233999	1	9.69e-16	Chromosome01	28406542	1	1.03e-15	0.957447	0.477778	0.499012	10.3279	5.27201	1.98775	1	1	0	0	1	1	1	0	0	1	0	0	0	1	0	-	0	1	0	0	1	0	1	1	0	1	0	1	0	0	1	1	0
7136367	TGCAGTAATAAAATATTTTTATAATTATGCAATACAAAAAAAGATTTACAGATCGGAAGAGCGGTTCAG	TGCAGTAATAAAATATTTTTATAATTATGCAATACAAAAAAAGATTTAC	scaffold01407	180203	1	1.27e-17	Chromosome11	8419208	1	1.39e-17	0.957447	0.522222	0.499012	12.5397	6.33164	1.95204	1	0	1	1	0	0	0	1	1	0	-	1	1	-	1	0	1	0	0	1	0	0	0	0	0	1	1	1	1	1	0	0	0
7118901	TGCAGGGTTGGCCTCTCTATCCATCTTTTTCGCGTAGCTGCTTTGTGGTCGTCAATTTACAGATCGGAA	TGCAGGGTTGGCCTCTCTATCCATCTTTTTCGCGTAGCTGCTTTGTGGTCGTCAATTTAC	scaffold09782	58558	1	1.4e-23	Chromosome09	17924587	1	1.54e-23	0.957447	0.477778	0.499012	13.2419	7.17452	1.77256	1	1	0	0	0	1	0	1	1	0	0	0	0	1	0	0	0	0	1	0	1	1	1	0	1	1	1	1	1	0	1	0	-
7124457	TGCAGCCACTGCTCGGCCCCAGACCCTCTCCCTCTGAAACATTCAGATTCTTCTTCCCTTTTCTTGATT	TGCAGCCACTGCTCGGCCCCAGACCCTCTCCCTCTGAAACATTCAGATTCTTCTTCCCTTTTCTTGATT	scaffold06550	376963	1	4.74e-29	Chromosome08	1995810	1	5.18e-29	0.957447	0.477778	0.499012	18.3771	8.22065	2.05881	1	0	0	0	0	1	0	0	0	1	0	0	0	1	1	1	0	1	1	0	1	0	-	1	1	1	1	0	0	0	-	-	0
13861040	TGCAGCCTGCACTGCATCATACAAATGGGTCTTGAACTTGGTGCGCAGAAACAGCAGCCACCATTGCTG	TGCAGCCTGCACTGCATCATACAAATGGGTCTTGAACTTGGTGCGCAGAAACAGCAGCCACCATTGCTG	scaffold05019	15607	1	2.2e-27	Chromosome03	27086602	1	2.41e-27	0.957447	0.477778	0.499012	11.2881	4.44191	2.57347	1	0	1	1	0	1	1	0	0	0	1	1	1	0	0	0	1	0	0	1	0	-	0	0	0	0	1	0	1	-	0	0	-
7109622	TGCAGTATGTGGTCACTGTTGAATGATGTAGAGTTCAGTGGTTGCTTGATGTATTATATGGTACGTCGC	TGCAGTATGTGGTCACTGTTGAATGATGTAGAGTTCAGTGGTTGCTTGATGTATTATATGGTACGTCGC	scaffold01493	59474	1	1.03e-25	Chromosome17	984404	1	1.12e-25	0.957447	0.522222	0.499012	5.71875	2.91799	1.97255	1	0	1	1	1	1	1	0	1	0	1	1	1	1	0	-	1	0	1	-	0	0	0	1	0	1	0	0	0	1	0	0	0
20500238	TGCAGTTCAATAAGTTGTGAAATTAGAACTATTTGTAATCAACTGCTACCGTTCAAGATAAGAAGCCCA	TGCAGTTCAATAAGTTGTGAAATTAGAACTATTTGTAATCAACTGCTACCGTTCAAGATAAGAAGCCCA		0	0	999	Chromosome05	8128284	1	5.18e-29	0.957447	0.477778	0.499012	11.7258	6.53815	1.76903	1	1	0	0	0	1	0	1	0	0	0	0	0	1	1	0	0	1	1	0	0	1	1	1	1	1	0	1	0	0	1	0	1
7141690	TGCAGGTATATATAATGGTGGTGACTAAAGATTTATTATCCAAGTTACAGATCGGAAGAGCGGTTCAGC	TGCAGGTATATATAATGGTGGTGACTAAAGATTTATTATCCAAGTTAC		0	0	999		0	0	999	0.957447	0.477778	0.499012	9.10345	4.54741	2.00493	1	0	0	0	0	0	0	1	1	0	0	0	0	1	0	0	0	0	0	0	-	1	1	1	1	1	1	1	1	0	0	0	1
7117619	TGCAGCCCATTTTGATTTCTGGTGTTATCTAGAGCTGTATGGTGGAGTGGCTATGGTTTATTTCTCTAA	TGCAGCCCATTTTGATTTCTGGTGTTATCTAGAGCTGTATGGTGGAGTGGCTATGGTTTATTTCTCTAA	scaffold00085	185176	1	1.03e-25	Chromosome13	20253438	1	1.12e-25	0.957447	0.477778	0.499012	10.5902	4.78514	2.189	1	1	0	0	0	1	0	1	1	0	0	0	0	0	1	-	0	1	0	0	1	1	1	0	1	0	1	0	1	0	1	0	1
13861263	TGCAGTCCACGGCTGTAGCCACCATGTAGGAACCATCATTATCATTTGTTGATGAATACCGGCTGCTTG	TGCAGTCCACGGCTGTAGCCACCATGTAGGAACCATCATTATCATTTGTTGATGAATACCGGCTGCTTG	scaffold01723	29579	1	1.03e-25	Chromosome06	11946761	1	1.12e-25	0.957447	0.477778	0.499012	6.19298	3.20875	1.97227	1	0	0	1	0	0	1	1	-	0	1	1	1	0	1	0	1	0	1	1	0	0	0	1	0	0	0	1	1	1	0	0	0
20507091	TGCAGAACTTGTTCAAGGTTGGGTTAGCATATCTTTTACTTCTGTGCCCTCTCTCTCTCTCTCTCAAAC	TGCAGAACTTGTTCAAGGTTGGGTTAGCATATCTTTTACTTCTGTGCCCTCTCTCTCTCTCTCTCAAAC	scaffold05875	147769	1	4.74e-29	Chromosome04	26369562	1	5.18e-29	0.957447	0.477778	0.499012	16.1364	9.12852	1.73306	1	1	0	0	0	1	0	1	0	0	0	-	0	1	0	0	0	1	1	0	1	1	1	1	1	1	1	1	0	0	0	-	1
7145753	TGCAGAGACAAGACAACTACTGACCAAGGAAACATTGTACTAGGAAATGTCATTATCTTTTACAGATCG	TGCAGAGACAAGACAACTACTGACCAAGGAAACATTGTACTAGGAAATGTCATTATCTTTTAC	scaffold10563	834737	1	3.27e-25	Chromosome03	25745670	1	3.48e-25	0.957447	0.533333	0.497778	27.5454	11.9471	2.25961	1	0	1	0	1	1	1	1	1	1	0	0	0	0	0	1	0	0	0	0	0	1	1	1	1	0	1	0	0	0	1	1	-
7126084	TGCAGATGGTATGGTGTCAGCTGTGGGCGTAGACACCAAAGAGTCACAATGTTAGACCTAACTCTCTTC	TGCAGATGGTATGGTGTCAGCTGTGGGCGTAGACACCAAAGAGTCACAATGTTAGACCTAACTCTCTTC	scaffold02538	591348	3	4.74e-29	Chromosome10	22739343	5	5.18e-29	0.957447	0.533333	0.497778	16.8955	9.79207	1.76302	1	1	1	0	1	0	1	1	-	1	0	0	0	1	0	1	0	1	1	0	1	0	0	0	1	1	-	0	0	0	1	1	0
13854003	TGCAGCAGCTTTATTTGCTGCCTTGTTTGATTCAAGCTCCCCAAAGTTCCAAACTAAAAAAGGTCACGT	TGCAGCAGCTTTATTTGCTGCCTTGTTTGATTCAAGCTCCCCAAAGTTCCAAACTAAAAAAGGTCACGT	scaffold08359	1784056	1	4.74e-29	Chromosome14	6574483	1	5.18e-29	0.957447	0.466667	0.497778	13.4127	5.75046	2.34467	1	1	0	0	0	1	0	1	0	1	0	0	0	1	0	0	0	1	1	0	1	0	-	0	1	1	1	1	1	0	0	1	0
7127515	TGCAGTAGTACAGTGCACAGAAAAATAAATTTTATATCACGTGGGCCAAGGACCTACGTGTCAGATATT	TGCAGTAGTACAGTGCACAGAAAAATAAATTTTATATCACGTGGGCCAAGGACCTACGTGTCAGATATT	scaffold00206	46614	1	1.03e-25	Chromosome03	4060298	1	1.12e-25	0.957447	0.466667	0.497778	10.3333	4.78056	2.1915	1	0	0	1	1	0	1	0	0	1	1	1	1	1	0	0	1	1	0	1	1	0	0	0	0	1	0	1	0	1	0	1	0
7115531	TGCAGTATACAGATAAATTTTCCACCAACAGGTTCCTGGATTATAATATGTGACCACCTACTGTATCTC	TGCAGTATACAGATAAATTTTCCACCAACAGGTTCCTGGATTATAATATGTGACCACCTACTGTATCTC	scaffold05335	186141	1	1.03e-25	Chromosome17	25127165	1	1.12e-25	0.957447	0.533333	0.497778	22.9702	10.4624	2.26168	1	0	1	0	0	1	0	1	1	0	0	0	0	1	1	1	0	1	0	0	1	1	1	1	1	1	1	0	1	0	0	0	1
7149182	TGCAGTTTGTAGAGGACTTTGAACATCTACCAACTACATATACAGTACCAGCATAGGATAGTGGCTCAT	TGCAGTTTGTAGAGGACTTTGAACATCTACCAACTACATATACAGTACCAGCATAGGATAGTGGCTCAT	scaffold08302	2375	1	1.33e-24	Chromosome10	26018226	1	1.45e-24	0.957447	0.533333	0.497778	11.8254	4.36268	2.69348	1	0	1	1	0	0	0	0	0	1	1	1	1	0	0	0	1	0	0	1	1	0	1	1	1	0	1	1	1	1	0	1	0
7136944	TGCAGACATTCTGACAAGAAGTTGCTTACAGATCGGAAGAGCGGTTCAGCAGGAATGCCGAGACCGATC	TGCAGACATTCTGACAAGAAGTTGCTTAC	scaffold11874	69783	1	4.66e-07		0	0	999	0.957447	0.533333	0.497778	10.8182	5.34537	2.04726	1	1	1	0	1	0	1	1	-	1	0	0	0	1	1	1	0	1	1	0	0	0	0	1	0	1	1	1	1	0	1	1	0
7136955	TGCAGACTATCAATGAAGCCTGCCGTATAGCAGGCTATGTATGTTTTTTACAGATCGGAAGAGCGGTTC	TGCAGACTATCAATGAAGCCTGCCGTATAGCAGGCTATGTATGTTTTTTAC	scaffold03650	31110	1	1.06e-18	Chromosome15	19653173	1	1.16e-18	0.957447	0.466667	0.497778	20.1579	7.50623	2.55361	1	1	0	0	1	0	0	-	0	0	0	0	0	1	0	1	0	1	0	0	1	1	1	1	1	1	0	1	1	0	1	0	1
7136985	TGCAGAGATTCAATGGCTGATTGTTACAGATCGGAAGAGCGGTTCAGCAGGAATGCCGAGACCGATCTC	TGCAGAGATTCAATGGCTGATTGTTAC		0	0	999		0	0	999	0.957447	0.466667	0.497778	10.4655	5.7362	1.76647	1	0	1	0	1	1	0	0	1	-	0	0	0	0	0	0	0	1	0	0	1	1	1	1	1	0	0	1	0	0	0	1	-
7141430	TGCAGCAAATCACTCTTGTTCTTCAAATCCTCTTCCCTGTACTCATACTTACAGATCGGAAGAGCGGTT	TGCAGCAAATCACTCTTGTTCTTCAAATCCTCTTCCCTGTACTCATACTTAC	scaffold06229	19412	2	3.06e-19	Chromosome09	16805219	5	3.34e-19	0.957447	0.466667	0.497778	10.193	5.40448	1.81081	1	0	-	0	0	1	0	1	1	1	0	0	0	1	0	0	0	0	1	0	0	1	1	0	1	1	1	1	0	0	0	1	-
7135474	TGCAGCAATTGAATGATTCTTCCAATGTTACAGATCGGAAGAGCGGTTCAGCAGGAATGCCGAGACCGA	TGCAGCAATTGAATGATTCTTCCAATGTTAC		0	0	999		0	0	999	0.957447	0.533333	0.497778	9.42424	5.4441	1.7081	1	0	0	0	0	1	1	1	1	1	0	0	0	0	-	0	0	0	1	0	1	0	0	1	1	0	1	1	1	0	0	1	0
7136634	TGCAGTGTAGCGCCATAATTTTAGTTGTCAGTGAATATTTTCAGTAAGTGTGATTTACAGATCGGAAGA	TGCAGTGTAGCGCCATAATTTTAGTTGTCAGTGAATATTTTCAGTAAGTGTGATTTAC		0	0	999		0	0	999	0.957447	0.533333	0.497778	16.1562	7.53579	2.19406	1	0	0	0	0	0	0	1	1	-	0	0	0	1	1	1	0	0	0	0	1	1	1	1	1	1	1	1	1	0	0	1	-
7128150	TGCAGAAATTGTAGTTATGCAGTCCATTTCTTTTTTTTTCTTTTTCCTGAGATATGGATCAGGATCTCT	TGCAGAAATTGTAGTTATGCAGTCCATTTCTTTTTTTTTCTTTTTCCTGAGATATGGATCAGGATCTCT	scaffold04882	356052	1	4.74e-29	Chromosome01	33666040	1	5.18e-29	0.957447	0.466667	0.497778	11	6.25981	1.79039	1	0	1	1	1	0	0	1	0	0	1	1	1	0	0	0	1	0	0	1	0	1	0	0	0	0	1	0	1	1	1	0	-
13851077	TGCAGAAGTTATACGAGAAAAATTTAGAAGTTGTCCCTTATTACAAACTCCAGTATTTGGAGCACTTTG	TGCAGAAGTTATACGAGAAAAATTTAGAAGTTGTCCCTTATTACAAACTCCAGTATTTGGAGCACTTTG		0	0	999	Chromosome01	14394713	1	4.06e-20	0.957447	0.466667	0.497778	10.9474	4.36662	2.54139	1	1	1	-	1	0	1	0	0	0	1	1	1	1	1	0	-	0	0	1	0	0	0	1	0	1	0	0	1	1	1	0	0
7126015	TGCAGATCAGTCCTCTCTCTCTCTCTCTGTCTCTCTGGTGATGTTCTAGAAGAGTTTTATCTCTTTCAG	TGCAGATCAGTCCTCTCTCTCTCTCTCTGTCTCTCTGGTGATGTTCTAGAAGAGTTTTATCTCTTTCAG	scaffold03219	400665	1	3.69e-25	Chromosome13	922971	1	4.03e-25	0.957447	0.533333	0.497778	6.37879	3.26025	2.0046	1	0	1	1	1	0	1	1	0	0	1	1	1	1	0	1	1	0	0	1	0	0	0	1	0	1	0	1	1	1	1	0	0
13852760	TGCAGATCATACAGAAAGAGATGTCTTGTCTCCAGAAGTTGCAACAGCTGAGAGATCCACTTTCATGCT	TGCAGATCATACAGAAAGAGATGTCTTGTCTCCAGAAGTTGCAACAGCTGAGAGATCCACTTTCATGCT	scaffold00080	416668	1	2.2e-27	Chromosome05	541942	1	2.41e-27	0.957447	0.466667	0.497778	6.71429	2.95631	2.35464	1	1	1	1	1	0	0	0	0	1	1	1	1	1	1	0	1	1	0	1	0	0	1	-	0	1	0	0	0	1	0	1	0
13850976	TGCAGATTCATATAGAAGGTGATGGTGCTTCTAGGAATGATAAAATGCATAACCAACAGATAAGAACTA	TGCAGATTCATATAGAAGGTGATGGTGCTTCTAGGAATGATAAAATGCATAACCAACAGATAAGAACTA		0	0	999		0	0	999	0.957447	0.466667	0.497778	10.5932	4.31049	2.44186	1	0	0	1	0	1	0	0	0	0	1	1	1	-	0	0	1	0	1	1	1	0	1	0	0	1	0	0	1	1	0	0	0
34218526	TGCAGCAACATAATAAAATTTTTGTTAGAATTTTGAATCTAATAATCATTCCTCCAGAAAATATCATTT	TGCAGCAACATAATAAAATTTTTGTTAGAATTTTGAATCTAATAATCATTCCTCCAGAAAATATCATTT		0	0	999		0	0	999	0.957447	0.533333	0.497778	6.45312	3.60091	1.81879	1	0	0	1	1	1	1	1	1	0	-	1	1	0	0	1	1	0	1	-	0	0	0	0	0	0	1	0	0	1	1	0	0
20416765	TGCAGCAACGAACGGCAGCAGTAGCAGCTAGAAAATGAGGGAAAACGGAGGCCACTGCGACTTTGAAGC	TGCAGCAACGAACGGCAGCAGTAGCAGCTAGAAAATGAGGGAAAACGGAGGCCACTGCGACTTTGAAGC	scaffold04047	110010	2	1.7e-28	Chromosome05	15595586	2	1.86e-28	0.957447	0.466667	0.497778	6.78689	3.37355	2.07029	1	0	0	1	0	0	1	0	0	1	1	1	1	0	1	-	1	0	0	-	0	0	0	0	1	0	0	0	1	1	0	1	0
7126483	TGCAGCATTAGTTACTCCACCTGCTCTCATGTTAGCACGAACAGGTGCTCCAAATCCAATTGATGCATC	TGCAGCATTAGTTACTCCACCTGCTCTCATGTTAGCACGAACAGGTGCTCCAAATCCAATTGATGCATC	scaffold12114	20200	1	4.74e-29	Chromosome17	6112857	1	5.18e-29	0.957447	0.533333	0.497778	8.89231	4.09924	2.19589	1	0	1	1	0	1	0	0	1	1	1	1	1	1	0	0	1	0	1	1	0	1	1	1	0	1	0	0	0	1	0	1	-
7126883	TGCAGCTTGTTCTCAAGATCATCATCAGAAATGCTTACAGGACACGTGGTGCAATTGCATAGGATTTTA	TGCAGCTTGTTCTCAAGATCATCATCAGAAATGCTTACAGGACACGTGGTGCAATTGCATAGGATTTTA		0	0	999		0	0	999	0.957447	0.466667	0.497778	11.2759	4.25803	2.63737	1	1	0	1	0	0	1	0	1	0	1	1	1	0	0	0	1	0	1	1	0	0	0	0	0	0	0	0	0	1	1	0	0
7128820	TGCAGGCATTACTTGGATCTCAAGTTTCATACCACATCTAGTGAAAATTCAAACAGTTACTTTTGGACT	TGCAGGCATTACTTGGATCTCAAGTTTCATACCACATCTAGTGAAAATTCAAACAGTTACTTTTGGACT		0	0	999	Chromosome12	27994789	1	2.43e-22	0.957447	0.466667	0.497778	17.3051	8.42163	2.1255	1	0	1	1	0	0	1	0	0	1	1	1	1	0	0	-	1	0	0	1	0	0	0	0	0	0	0	0	1	1	0	1	0
13851644	TGCAGTAAAAAATTTCTTACTAACATTAGATCATAAAGATAGGCACAATGTGCTTTTGTTTTACAGATC	TGCAGTAAAAAATTTCTTACTAACATTAGATCATAAAGATAGGCACAATGTGCTTTTGTTTTAC	scaffold06683	203869	1	9.32e-26	Chromosome05	22912550	1	9.94e-26	0.957447	0.466667	0.497778	22.7193	8.61813	2.62314	1	0	1	1	0	1	0	-	0	0	-	1	1	1	1	1	1	0	1	1	0	0	0	1	0	1	0	0	0	1	0	0	0
7135225	TGCAGATAGTCTCAACTGATATTTTTTTTACAGATCGGAAGAGCGGTTCAGCAGGAATGCCGAGACCGA	TGCAGATAGTCTCAACTGATATTTTTTTTAC		0	0	999		0	0	999	0.957447	0.533333	0.497778	15.629	7.69422	2.06628	1	0	1	1	0	0	0	0	1	0	1	1	1	1	0	-	1	1	0	1	0	1	1	0	0	1	1	1	1	1	0	0	-
35155618	TGCAGCAACATAAACCAATGAACCTTTAGAATTTATATAAATAAAAAAATTATTACAGATCGGAAGAGC	TGCAGCAACATAAACCAATGAACCTTTAGAATTTATATAAATAAAAAAATTATTAC	scaffold04151	267665	1	9.71e-20	Chromosome04	24697443	1	1.06e-19	0.957447	0.466667	0.497778	8.03448	3.48873	2.37246	1	1	0	1	0	0	0	1	0	0	1	1	1	0	1	0	1	0	0	1	0	0	0	0	0	0	1	0	1	-	1	0	0
13854192	TGCAGCACTAAATTGATGTTTTGCTCTAAAAACCAGGCTGAATTTTACAGATCGGAAGAGCGGTTCAGC	TGCAGCACTAAATTGATGTTTTGCTCTAAAAACCAGGCTGAATTTTAC	scaffold05432	471848	1	2.04e-15	Chromosome04	23176196	1	2.23e-15	0.957447	0.466667	0.497778	18.3684	6.54708	2.8615	1	1	0	1	1	1	0	1	0	0	1	1	1	0	0	0	1	1	-	1	0	0	0	0	0	0	0	0	1	1	1	0	0
13858193	TGCAGCAGTTGCATTGACACAAATTTAGGTGAGGTGAACATCAATATTACAGATCGGAAGAGCGGTTCA	TGCAGCAGTTGCATTGACACAAATTTAGGTGAGGTGAACATCAATATTAC		0	0	999		0	0	999	0.957447	0.533333	0.497778	12.9516	5.18505	2.42426	1	0	1	1	1	0	1	1	1	1	-	1	1	1	1	0	1	0	0	1	0	0	0	0	0	1	0	0	0	1	0	-	0
7137698	TGCAGCGATTGTAAAATTATTGTCTTACAGATCGGAAGAGCGGTTCAGCAGGAATGCCGAGACCGATCT	TGCAGCGATTGTAAAATTATTGTCTTAC		0	0	999		0	0	999	0.957447	0.466667	0.497778	8.14035	4.91485	1.62414	1	0	0	1	-	0	1	1	0	1	-	1	1	0	-	0	1	0	0	1	0	0	0	0	0	0	1	0	0	1	0	1	0
13852238	TGCAGCTGTGACCATCCTTGAAAAACAAAGTAATATAAATATCTTTACAGATCGGAAGAGCGGTTCAGC	TGCAGCTGTGACCATCCTTGAAAAACAAAGTAATATAAATATCTTTAC		0	0	999		0	0	999	0.957447	0.466667	0.497778	18.0702	7.48299	2.36936	1	0	0	1	0	1	0	0	0	0	1	1	1	1	0	0	1	0	0	1	0	1	0	0	0	1	0	0	1	1	0	0	-
13854251	TGCAGGGTCTTATTTTAGACTCAGTTACAGATCGGAAGAGCGGTTCAGCAGGAATGCCGAGACCGATCT	TGCAGGGTCTTATTTTAGACTCAGTTAC		0	0	999		0	0	999	0.957447	0.466667	0.497778	8.46429	4.43591	1.83212	1	1	1	-	-	0	0	1	0	0	-	1	1	0	1	0	1	0	1	1	0	0	0	0	0	0	1	0	1	1	0	0	0
7141704	TGCAGGTTCTCTCTCGCCTTATCTTTCCGTCTTTAGCATTTTTGTTTTTACAGATCGGAAGAGCGGTTC	TGCAGGTTCTCTCTCGCCTTATCTTTCCGTCTTTAGCATTTTTGTTTTTAC	scaffold05875	1796949	1	2.97e-14	Chromosome04	28034077	1	3.25e-14	0.957447	0.533333	0.497778	17.403	6.03735	2.79661	1	1	0	1	0	1	0	1	0	0	1	1	-	0	1	0	1	1	0	1	0	0	0	0	0	0	0	1	1	1	1	0	0
13855185	TGCAGTGTCGAACCTGAAAAACCCTCAGAATCTAGTGGTGAATTACAGATCGGAAGAGCGGTTCAGCAG	TGCAGTGTCGAACCTGAAAAACCCTCAGAATCTAGTGGTGAATTAC		0	0	999		0	0	999	0.957447	0.533333	0.497778	16.75	7.2046	2.26997	1	0	0	-	0	0	1	1	0	1	1	1	1	1	0	0	1	1	1	1	0	0	0	0	0	1	0	1	0	1	0	1	0
13852502	TGCAGTTAGGATGGAGAGTATCAAAATTATAAACAATGATTATTAGCACCAAAGTTACAGATCGGAAGA	TGCAGTTAGGATGGAGAGTATCAAAATTATAAACAATGATTATTAGCACCAAAGTTAC	scaffold03581	1293960	1	1.71e-22	Chromosome05	2336617	1	1.88e-22	0.957447	0.466667	0.497778	9.2931	3.9567	2.26916	1	1	0	1	0	0	0	0	0	0	1	1	-	1	0	0	1	0	1	1	0	0	1	1	0	1	0	0	0	1	1	0	0
20108702	TGCAGCTGGTGGTCAGTCATTTTACAGATCGGAAGAGCGGTTCAGCAGGAATGCCGAGACCGATCTCGT	TGCAGCTGGTGGTCAGTCATTTTAC		0	0	999		0	0	999	0.957447	0.466667	0.497778	18.2727	7.68104	2.47196	1	0	0	0	1	0	1	1	1	1	0	0	0	1	1	1	0	1	0	0	1	0	1	1	0	1	-	1	0	0	0	1	0
7136624	TGCAGTGGTCGGGTGTGGACCGTCTTTACAGATCGGAAGAGCGGTTCAGCAGGAATGCCGAGACCGATC	TGCAGTGGTCGGGTGTGGACCGTCTTTAC	scaffold03718	351994	1	4.66e-07		0	0	999	0.957447	0.466667	0.497778	9.07143	5.36143	1.68787	1	0	0	0	0	1	0	1	-	1	0	0	0	0	0	1	0	0	-	0	1	1	1	0	1	0	-	0	0	0	1	1	1
7106922	TGCAGAAATAATAATGCCCAAAATAATATTACTACACATTATGAACCATATTTATATCAGTGTTAGCTG	TGCAGAAATAATAATGCCCAAAATAATATTACTACACATTATGAACCATATTTATATCAGTGTTAGCTG	scaffold04884	4052	1	1.03e-25	Chromosome16	3096824	1	1.12e-25	0.957447	0.466667	0.497778	6.40678	3.55642	1.93371	1	1	0	0	1	1	1	1	1	0	0	0	0	-	0	0	0	0	1	0	1	1	1	1	1	1	1	1	0	0	-	0	1
7106942	TGCAGAAATTGGACAAGAATATGATAACGAAAATTGATACTAAACAATAAAAAAAGACAAGGGAAGCGT	TGCAGAAATTGGACAAGAATATGATAACGAAAATTGATACTAAACAATAAAAAAAGACAAGGGAAGCGT	scaffold03049	690852	1	1.03e-25	Chromosome03	445786	1	1.12e-25	0.957447	0.533333	0.497778	5.54545	2.73685	2.07414	1	0	1	1	0	0	1	0	0	0	1	1	1	0	1	0	1	0	0	1	0	0	1	1	1	0	1	1	0	1	0	0	0
13855453	TGCAGAATTGCCATCCGGATGAACGAAAGACCAACAACAGTCTTCTGCAAGCGCAAAGCAAAAACAGAA	TGCAGAATTGCCATCCGGATGAACGAAAGACCAACAACAGTCTTCTGCAAGCGCAAAGCAAAAACAGAA		0	0	999		0	0	999	0.957447	0.533333	0.497778	11.2462	5.616	2.01846	1	0	1	0	1	1	0	1	0	1	0	0	0	1	1	1	0	0	1	0	1	1	1	0	0	1	1	1	0	0	0	1	-
34224237	TGCAGATATATAAAATTGCTAGGAAAATATCACCGACACATTTTGTTTTTTTTTTTTCTTCTCCAAGAA	TGCAGATATATAAAATTGCTAGGAAAATATCACCGACACATTTTGTTTTTTTTTTTTCTTCTCCAAGAA		0	0	999		0	0	999	0.957447	0.466667	0.497778	5.85	3.10819	2.0302	1	1	0	0	-	0	-	1	1	0	0	0	0	1	0	0	0	1	0	0	1	1	1	0	1	-	1	1	0	0	1	0	1
7131240	TGCAGCGTTGTGATTCTTTGATGAAGTTTCTGGAGCGGTGGTGAAGCTGTGGGCTTGCTAGATTCTCCA	TGCAGCGTTGTGATTCTTTGATGAAGTTTCTGGAGCGGTGGTGAAGCTGTGGGCTTGCTAGATTCTCCA	scaffold07287	10089	1	4.74e-29		0	0	999	0.957447	0.466667	0.497778	8.16393	4.30471	1.89135	1	1	1	0	0	1	0	1	1	1	0	0	0	0	0	0	0	1	1	0	0	1	1	0	1	0	0	1	1	0	0	1	0
7139613	TGCAGCTGTTGGGAGAGGAGCATGCTATGGACGGAGAAGACAATTAGGATTCTCGGTGGGAGGTGAGCA	TGCAGCTGTTGGGAGAGGAGCATGCTATGGACGGAGAAGACAATTAGGATTCTCGGTGGGAGGTGAGCA		0	0	999		0	0	999	0.957447	0.466667	0.497778	6.55738	4.37026	1.51533	1	1	0	0	1	0	0	1	0	1	0	0	0	1	0	1	0	1	0	0	1	0	0	0	1	1	1	1	0	0	1	1	0
7139817	TGCAGGTCATCTTACTGGTCTCTTCATAGATCAAGAAACTTGTCTCTGATTTTCTAGCCAAGTATTATT	TGCAGGTCATCTTACTGGTCTCTTCATAGATCAAGAAACTTGTCTCTGATTTTCTAGCCAAGTATTATT	scaffold01131	93280	1	1.03e-25	Chromosome17	10018358	1	1.12e-25	0.957447	0.533333	0.497778	16.9692	8.03257	2.06646	1	1	1	0	0	0	0	1	1	1	0	0	-	1	0	1	0	1	0	0	1	1	1	1	1	1	0	1	1	0	1	1	1
7143881	TGCAGGTTTATTACTAACCAGTTTATGTGATCTTGTTCTTTCTACAGCGGAGATGACTCACTTTATTTC	TGCAGGTTTATTACTAACCAGTTTATGTGATCTTGTTCTTTCTACAGCGGAGATGACTCACTTTATTTC	scaffold12725	34623	1	4.77e-24	Chromosome13	9212135	1	5.22e-24	0.957447	0.533333	0.497778	11.1231	4.84056	2.22002	1	0	1	1	0	1	1	0	1	0	1	1	1	1	1	1	1	0	0	1	0	1	1	0	0	1	-	0	0	1	0	0	1
7127492	TGCAGTAGATTATTATGTTCTGTTATGGGATTGTTTTGTTCTGGAAACTACTGGATAGAGGGAGAATGA	TGCAGTAGATTATTATGTTCTGTTATGGGATTGTTTTGTTCTGGAAACTACTGGATAGAGGGAGAATGA		0	0	999		0	0	999	0.957447	0.533333	0.497778	7.2	4.7788	1.48394	0.95	1	0	0	1	1	0	1	1	1	0	0	0	0	1	1	0	1	0	0	1	1	1	0	1	0	1	0	1	0	1	1	1
7140001	TGCAGTGCGTACTTTTTTTTTTTGGGTCGAAAGCAGTGCGTACTTCAATCTCGCAATTTCTTACAGATC	TGCAGTGCGTACTTTTTTTTTTTGGGTCGAAAGCAGTGCGTACTTCAATCTCGCAATTTCTTAC		0	0	999		0	0	999	0.957447	0.466667	0.497778	7.77586	3.89979	2.02527	1	0	1	1	0	0	0	0	0	0	1	1	-	0	0	-	1	1	1	1	0	1	0	0	1	0	0	0	1	1	-	0	1
7108889	TGCAGTTGAGGTTTATTCTCTTCTTTCAGGTTCTTGGAGTGTACTCCACTAGTGCTAAAATATGAAATC	TGCAGTTGAGGTTTATTCTCTTCTTTCAGGTTCTTGGAGTGTACTCCACTAGTGCTAAAATATGAAATC	scaffold05979	77348	2	2.2e-27	Chromosome10	24484859	2	2.41e-27	0.957447	0.466667	0.497778	12.7895	6.09497	2.05192	1	0	0	0	0	1	0	1	1	1	0	0	0	1	0	1	0	0	1	0	1	1	0	-	1	1	1	1	0	0	0	-	1
13856870	TGCAGCGCTAAAACCTTTAGCATAAGTTATTTCCTAAAACTTCTAATGATGAAATTTATGTTACTAATA	TGCAGCGCTAAAACCTTTAGCATAAGTTATTTCCTAAAACTTCTAATGATGAAATTTATGTTACTAATA		0	0	999		0	0	999	0.957447	0.466667	0.497778	6.98246	2.64569	2.61034	1	0	1	1	0	1	1	0	0	0	1	1	1	1	1	0	1	0	1	1	1	1	1	0	0	-	0	0	0	1	0	0	0
20475981	TGCAGTGAGCTGAGGCCTTCCATGTTTGTAATTGGACAATATCTTCAACTTTCCTTTTGACTTTTTTTT	TGCAGTGAGCTGAGGCCTTCCATGTTTGTAATTGGACAATATCTTCAACTTTCCTTTTGACTTTTTTTT		0	0	999		0	0	999	0.957447	0.533333	0.497778	5.23077	2.72746	1.94918	0.95	0	1	1	1	1	0	0	1	1	1	1	1	0	0	0	1	0	0	1	0	0	1	1	0	0	1	0	1	1	0	1	0
7121784	TGCAGAACAATTTTCACTAACCGAACAAAATAATGTATTCCACCTAAATGCTTACAGATCGGAAGAGCG	TGCAGAACAATTTTCACTAACCGAACAAAATAATGTATTCCACCTAAATGCTTAC	scaffold03980	47470	1	7.27e-21	Chromosome03	22478772	1	7.96e-21	0.957447	0.533333	0.497778	15.0606	6.11228	2.48659	1	1	1	0	0	1	1	1	1	1	0	0	0	0	0	1	0	0	1	0	0	1	0	0	1	0	-	1	0	0	1	1	1
7109296	TGCAGCCCGTCAGTCTCTTAGTCCCTCAAATCTGCTCAAACAACATTCATCAACTGTTACAGATCGGAA	TGCAGCCCGTCAGTCTCTTAGTCCCTCAAATCTGCTCAAACAACATTCATCAACTGTTAC	scaffold03000	128873	1	1.09e-19	Chromosome03	21268855	1	1.2e-19	0.957447	0.466667	0.497778	9.17544	4.15541	2.18743	1	1	1	1	1	0	1	0	0	0	-	1	1	0	1	1	1	0	0	1	0	0	1	1	0	0	0	1	1	1	0	0	0
7106874	TGCAGAAACAAAGAAACATACAACATGTTTAGTTACTGTTTTGGATGAATTTTCAAGGAAAATATGAAT	TGCAGAAACAAAGAAACATACAACATGTTTAGTTACTGTTTTGGATGAATTTTCAAGGAAAATATGAAT	scaffold11069	78434	1	2.2e-27	Chromosome08	612740	1	2.41e-27	0.957447	0.466667	0.497778	15.8965	7.93441	2.02172	1	1	0	0	0	1	0	1	1	0	0	0	0	0	1	1	0	1	0	0	1	-	1	0	1	0	1	1	1	0	0	0	-
7142462	TGCAGATCAGGTGGCTGAGGATAAATGGACGACGGTGAGAGGACACTTACAGATGGTGGCTAAGAGTGG	TGCAGATCAGGTGGCTGAGGATAAATGGACGACGGTGAGAGGACACTTACAGATGGTGGCTAAGAGTGG	scaffold08757	564503	1	4.74e-29	Chromosome08	27188159	1	5.18e-29	0.957447	0.533333	0.497778	11.8154	4.43376	2.61452	1	0	0	1	0	1	1	1	1	0	1	1	1	0	1	1	1	0	1	1	0	-	1	0	0	0	0	1	1	1	0	0	1
20486054	TGCAGCACAAGGTAAAGTTGGTGGGCGTTCGAGCAATAAAAGTACAAATTCTTCTAAAGTAAATTCTGG	TGCAGCACAAGGTAAAGTTGGTGGGCGTTCGAGCAATAAAAGTACAAATTCTTCTAAAGTAAATTCTGG	scaffold07917	22299	1	1.03e-25	Chromosome05	21490961	1	1.12e-25	0.957447	0.466667	0.497778	6.18966	3.28768	1.86345	1	1	1	1	1	1	1	0	1	1	-	1	1	0	0	1	1	0	0	1	0	0	0	0	0	0	1	0	1	1	1	1	0
7120388	TGCAGCACCACCCAAAATGGTCAAAGCTATTAGGGTTCATAAGCTTGGTGGACCTGAGGTCTGTATTTC	TGCAGCACCACCCAAAATGGTCAAAGCTATTAGGGTTCATAAGCTTGGTGGACCTGAGGTCTGTATTTC	scaffold06701	251472	1	2.2e-27	Chromosome14	3018904	1	2.41e-27	0.957447	0.466667	0.497778	6.14035	2.85583	2.10619	1	1	0	1	0	0	1	1	0	0	1	1	1	0	0	0	1	1	1	1	0	-	0	0	0	0	0	1	0	1	1	0	0
20487609	TGCAGGTAATTTTCTTCCTCAATTTGAACGACTAACTTTTTGATTCAACAATGAAGAGAAACTATTAGC	TGCAGGTAATTTTCTTCCTCAATTTGAACGACTAACTTTTTGATTCAACAATGAAGAGAAACTATTAGC	scaffold07478	536131	1	1.03e-25	Chromosome14	11399935	1	1.12e-25	0.957447	0.466667	0.497778	6.82143	3.42317	1.96766	1	1	1	1	1	0	1	1	0	0	1	-	-	0	0	1	1	0	-	1	0	0	0	1	0	0	0	0	0	1	1	0	0
13859404	TGCAGGTAGTTCATTGATTGGCTTGCATCCATGAAAACAAAACAAAGCATAGAGAAAATGCTTTCTGAC	TGCAGGTAGTTCATTGATTGGCTTGCATCCATGAAAACAAAACAAAGCATAGAGAAAATGCTTTCTGAC	scaffold12455	145560	1	2.2e-27	Chromosome18	5662731	1	2.41e-27	0.957447	0.466667	0.497778	22.9828	7.06983	3.25958	1	0	0	1	0	1	0	0	0	0	1	1	1	0	0	-	1	0	1	1	0	1	1	-	0	0	0	0	0	1	0	0	1
7140007	TGCAGTGGCATTGCTGTGCAGTTCGAGCGTCCTCTATGAAACTATAAGGCTTACTGACATAAATTTACA	TGCAGTGGCATTGCTGTGCAGTTCGAGCGTCCTCTATGAAACTATAAGGCTTACTGACATAAATTTACA	scaffold00341	328866	2	6.13e-28	Chromosome14	1881961	2	6.7e-28	0.957447	0.533333	0.497778	17.8116	7.04494	2.3653	1	1	1	0	0	1	1	1	1	0	0	0	0	1	1	0	0	1	1	0	0	0	1	0	1	-	1	0	1	0	1	0	0
7123887	TGCAGTGGGTAGACTCTCAAAAATAGCAGCGCGTGCTTGTGTGATAGACAGTACATGGAGTTTGATCAT	TGCAGTGGGTAGACTCTCAAAAATAGCAGCGCGTGCTTGTGTGATAGACAGTACATGGAGTTTGATCAT	scaffold02380	12400	1	2.2e-27	Chromosome07	8595758	1	2.41e-27	0.957447	0.466667	0.497778	11.6786	5.00038	2.3917	1	0	1	1	-	1	0	0	0	0	1	1	1	0	0	0	1	0	0	1	0	0	1	1	0	0	0	1	1	1	0	0	0
20111238	TGCAGTTGAGTTCTTCAAGTGTCATCGTAGGGACAGATGAAAGCTGTGCAATAGCCCTTGAACTTTCTG	TGCAGTTGAGTTCTTCAAGTGTCATCGTAGGGACAGATGAAAGCTGTGCAATAGCCCTTGAACTTTCTG		0	0	999		0	0	999	0.957447	0.466667	0.497778	6.10526	2.67335	2.27753	1	0	0	1	0	0	0	0	0	0	1	1	1	1	0	0	1	0	0	1	0	0	0	1	0	1	1	-	1	1	0	0	0
7109960	TGCAGAGTTGTTGATCTTAGTTTCTACCATTTCACTGCGACAGACATAATTCAAAATCCGGAGTGCTGC	TGCAGAGTTGTTGATCTTAGTTTCTACCATTTCACTGCGACAGACATAATTCAAAATCCGGAGTGCTGC	scaffold07853	42883	1	1.03e-25	Scaffold00867	91625	1	1.12e-25	0.957447	0.533333	0.497778	7.26154	3.42963	2.17443	1	1	0	1	1	0	1	0	0	0	1	1	1	-	0	1	1	1	1	1	0	1	1	0	1	-	0	1	1	1	1	0	0
7125227	TGCAGGTGACCAAGTGTTAGTAATTTTCTCATTATGGCAGAGAATCACGGGTGATTGAAATTACAGATC	TGCAGGTGACCAAGTGTTAGTAATTTTCTCATTATGGCAGAGAATCACGGGTGATTGAAATTAC	scaffold06711	197359	1	4.34e-24	Chromosome12	521874	1	4.62e-24	0.957447	0.466667	0.497778	16.082	8.14076	2.05949	1	1	-	0	0	1	1	1	1	0	0	0	0	1	1	0	0	1	0	0	0	0	0	0	0	1	0	-	0	0	1	0	0
7122022	TGCAGCAGAAAAAATTGCATTTGCTAGGCTTGCTGCCGGTCCCCTCCTTTACAGATCGGAAGAGCGGTT	TGCAGCAGAAAAAATTGCATTTGCTAGGCTTGCTGCCGGTCCCCTCCTTTAC	scaffold08446	377532	1	1.42e-17	Chromosome11	6357680	1	1.56e-17	0.957447	0.466667	0.497778	8.01818	3.1188	2.48885	1	0	0	1	-	0	1	0	0	1	1	1	-	0	1	0	1	0	1	1	0	0	1	0	0	0	1	1	0	1	0	1	0
7122220	TGCAGGCGGCCTGGGTTTGGACAGTAAGTTTACCTGTAACAGTGGTTACAGATCGGAAGAGCGGTTCAG	TGCAGGCGGCCTGGGTTTGGACAGTAAGTTTACCTGTAACAGTGGTTAC	scaffold06631	368324	1	5.91e-16	Chromosome06	1215035	1	6.46e-16	0.957447	0.533333	0.497778	9.5942	5.34144	1.70561	1	1	1	0	0	1	0	1	1	1	0	0	0	1	1	-	0	1	1	0	0	0	1	1	1	-	1	0	1	0	0	1	0
7122507	TGCAGGTGGAGGAAGCTGTAGAAACTGAGGTGTCCAAATCCAGTGGCGAGAACGATGAGAAGGTCCCTG	TGCAGGTGGAGGAAGCTGTAGAAACTGAGGTGTCCAAATCCAGTGGCGAGAACGATGAGAAGGTCCCTG	scaffold03861	11031	1	2.2e-27	Chromosome13	16083158	2	5.18e-29	0.957447	0.466667	0.497778	22.5246	9.96651	2.27148	1	1	0	0	1	1	0	1	0	1	0	-	0	1	0	0	0	1	1	0	1	1	1	1	1	1	0	-	1	0	0	1	-
13859518	TGCAGTATGTCTCGGTAGATGCAGAGCCGGCATTCCTTGGAGAGGTGGTCGAAATCTTGACGGGATATA	TGCAGTATGTCTCGGTAGATGCAGAGCCGGCATTCCTTGGAGAGGTGGTCGAAATCTTGACGGGATATA	scaffold02872	57756	1	1.03e-25	Chromosome04	19686046	1	1.12e-25	0.957447	0.533333	0.497778	6.6	3.9411	1.6655	1	0	1	1	0	1	1	0	0	0	1	1	1	1	1	0	1	0	1	1	1	1	1	0	0	-	0	0	0	1	0	0	1
7117710	TGCAGATATTTTATCTCCTTCTTACCTCTATCATATATGTTTTACAGATCGGAAGAGCGGTTCAGCAGG	TGCAGATATTTTATCTCCTTCTTACCTCTATCATATATGTTTTAC	scaffold03834	315278	1	3.86e-12	Chromosome05	8349854	1	4.23e-12	0.957447	0.466667	0.497778	16.9286	6.63017	2.60591	1	0	1	1	0	0	0	0	1	0	1	1	1	0	1	-	1	0	1	1	0	0	0	0	0	0	1	0	0	1	1	0	0
7136243	TGCAGGTATGAGCCATAACCCAATATTTCATTAGATCCTATCTTACAGATCGGAAGAGCGGTTCAGCAG	TGCAGGTATGAGCCATAACCCAATATTTCATTAGATCCTATCTTAC	scaffold09703	77405	1	5.2e-16	Chromosome15	17931357	1	5.69e-16	0.957447	0.466667	0.497778	8.35714	4.26124	1.9366	1	0	1	1	1	0	0	0	0	0	1	1	1	0	0	1	1	1	0	1	0	-	0	1	1	0	-	1	1	1	1	0	1
7122629	TGCAGAATGACGTTTATACCCCGCAAACTCGCTCGCATGGAATTTGCAATTTCATTATTTTATTTATTT	TGCAGAATGACGTTTATACCCCGCAAACTCGCTCGCATGGAATTTGCAATTTCATTATTTTATTTATTT	scaffold09876	779114	1	2.2e-27	Chromosome14	3492476	1	2.41e-27	0.957447	0.466667	0.497778	6.27273	3.56475	1.75189	1	0	0	-	0	0	0	0	0	0	1	-	1	0	0	1	1	0	1	1	0	1	0	0	0	0	0	1	0	1	1	0	-
7124437	TGCAGACCTTGATGGCACACTTCTTGTATCAACAAGTTCTTTTCTATAATTCTTTCTTGTTGCACTTGA	TGCAGACCTTGATGGCACACTTCTTGTATCAACAAGTTCTTTTCTATAATTCTTTCTTGTTGCACTTGA	scaffold02698	4068	1	2.22e-22	Chromosome08	23030436	1	2.43e-22	0.957447	0.533333	0.497778	16.2121	6.14845	2.66665	1	0	0	1	0	1	1	1	1	0	1	1	1	0	0	0	1	0	-	-	0	1	1	1	0	0	1	0	1	1	0	0	1
7122714	TGCAGAGGTTATATTTCAGGTTGGCTTCATAGGGCACGAGAATTTCACATTATTTTGTTGTTATTAGTG	TGCAGAGGTTATATTTCAGGTTGGCTTCATAGGGCACGAGAATTTCACATTATTTTGTTGTTATTAGTG	scaffold08265	1091624	1	4.74e-29	Chromosome12	28545057	1	5.18e-29	0.957447	0.466667	0.497778	15.1207	6.97799	2.15339	1	0	1	0	0	1	1	1	1	0	0	0	0	0	1	1	0	1	1	0	1	1	0	1	1	0	1	1	0	0	0	0	-
7117591	TGCAGATGATCCTAGCACCGGTTACTACACATATAAGCTCAACCCAACTGGCTCGCCACAATATTTTCT	TGCAGATGATCCTAGCACCGGTTACTACACATATAAGCTCAACCCAACTGGCTCGCCACAATATTTTCT	scaffold11611	5365	1	1.72e-23	Chromosome16	1756990	1	1.88e-23	0.957447	0.533333	0.497778	6.01449	3.50359	1.70944	1	0	0	0	0	1	1	1	1	0	0	0	0	1	0	0	0	1	0	0	1	1	1	0	1	1	1	1	1	0	0	0	1
7122775	TGCAGATTCTATATGACAAAGATATGAAGTATTGTCCTCCGAATGTTTTATGATTTTTTTTATTTTGTT	TGCAGATTCTATATGACAAAGATATGAAGTATTGTCCTCCGAATGTTTTATGATTTTTTTTATTTTGTT	scaffold09974	103078	1	2.85e-26	Chromosome16	6959408	1	1.45e-24	0.957447	0.533333	0.497778	12.5738	7.59305	1.6009	1	1	1	0	1	1	0	1	1	1	0	0	0	1	1	1	0	1	-	0	0	0	1	0	0	1	0	1	1	0	1	1	0
7139773	TGCAGGGAGAGACCCATTTAGGGCCCAAGGGGGGCAATAGACCCCCGTACACGCAAAAAAAATTAGGAA	TGCAGGGAGAGACCCATTTAGGGCCCAAGGGGGGCAATAGACCCCCGTACACGCAAAAAAAATTAGGAA	scaffold07035	533419	1	1.03e-25	Chromosome02	2433129	1	1.12e-25	0.957447	0.533333	0.497778	9.5303	4.79968	1.99887	1	0	0	1	0	1	1	1	-	0	1	1	1	1	0	0	1	1	0	1	0	0	0	0	0	-	1	0	0	1	0	0	0
7145359	TGCAGCGTTGGCGGCGGTTTCCTTCATCGAATGCATTTTCGATTTCTTCTTCTTACAGATCGGAAGAGC	TGCAGCGTTGGCGGCGGTTTCCTTCATCGAATGCATTTTCGATTTCTTCTTCTTAC		0	0	999		0	0	999	0.957447	0.466667	0.497778	8.93103	3.38792	2.67666	1	1	1	1	0	1	1	1	0	0	1	1	1	1	1	1	1	0	0	1	0	1	0	0	0	1	0	1	1	1	0	0	0
7117849	TGCAGCAATAGCCAATACAGTCTCAAGCATCCATCTTGTTTTGTAATCATTTGGCAAGATCACCCACGT	TGCAGCAATAGCCAATACAGTCTCAAGCATCCATCTTGTTTTGTAATCATTTGGCAAGATCACCCACGT	scaffold10797	79974	2	2.2e-27	Chromosome04	26125176	2	2.41e-27	0.957447	0.533333	0.497778	6.60938	3.56027	1.8638	1	1	0	1	1	0	0	1	0	0	1	1	1	0	1	1	1	0	0	1	0	0	0	1	0	0	-	0	1	1	1	0	0
7145437	TGCAGATCCAAGTCCAACATTTGTTCATAATCTTACAGATCGGAAGAGCGGTTCAGCAGGAATGCCGAG	TGCAGATCCAAGTCCAACATTTGTTCATAATCTTAC		0	0	999		0	0	999	0.957447	0.466667	0.497778	18.4821	9.0198	2.02673	1	1	1	0	1	1	1	0	1	1	0	0	0	0	1	1	0	0	0	0	1	0	0	1	0	0	1	0	1	0	1	1	0
13862958	TGCAGATTTTGAATTCAGTTACCAATTTATTTTACAGATCGGAAGAGCGGTTCAGCAGGAATGCCGAGA	TGCAGATTTTGAATTCAGTTACCAATTTATTTTAC		0	0	999		0	0	999	0.957447	0.466667	0.497778	14.1552	6.55692	2.11101	1	0	1	1	1	0	1	1	-	0	1	1	1	0	0	1	1	0	0	1	0	0	-	0	0	0	0	0	1	1	1	0	0
15484614	TGCAGAATGAAATAAAATGGTGAGAGATCCACAGTATAATTTGACTCGATTTGGTTTATTTCTTACAGA	TGCAGAATGAAATAAAATGGTGAGAGATCCACAGTATAATTTGACTCGATTTGGTTTATTTCTTACAGA		0	0	999		0	0	999	0.957447	0.455556	0.496049	18.8966	8.17838	2.31245	1	0	0	0	0	1	0	1	1	0	0	0	0	1	1	0	0	1	0	0	1	1	1	0	1	-	1	1	1	0	0	0	1
13852691	TGCAGAGAAGAAGAAGAAGCCCATACTGGCCAACTTGGCCACGCCATTTCCGGCCAACGGTTACAGATC	TGCAGAGAAGAAGAAGAAGCCCATACTGGCCAACTTGGCCACGCCATTTCCGGCCAACGGTTAC	scaffold06145	314478	2	3.35e-25	Chromosome10	14485361	2	3.58e-25	0.957447	0.455556	0.496049	9	4.43203	1.97311	1	0	1	1	1	0	1	0	0	0	1	1	1	0	0	1	1	0	0	1	0	0	1	0	0	0	0	0	1	1	1	0	0
7149309	TGCAGATAAGTGGAAAATCTCCTTGGCTACGTTTGGAAAGGACATGATTCAAAGATGTATTGTAATTGC	TGCAGATAAGTGGAAAATCTCCTTGGCTACGTTTGGAAAGGACATGATTCAAAGATGTATTGTAATTGC	scaffold12794	1028543	1	1.03e-25	Chromosome06	21336744	1	1.12e-25	0.957447	0.455556	0.496049	13.7818	5.92281	2.3097	1	1	1	-	1	0	1	0	0	1	1	1	1	0	1	1	1	0	0	1	0	0	0	1	1	0	1	0	0	-	1	1	0
7128473	TGCAGATTTTGGATGAATTTCATTGACAGCTTGTCACTTTCCCTATCAATGGTATCCCTACCATTCCAA	TGCAGATTTTGGATGAATTTCATTGACAGCTTGTCACTTTCCCTATCAATGGTATCCCTACCATTCCAA	scaffold01723	48487	1	2.89e-16	Chromosome06	11927457	1	3.16e-16	0.957447	0.544444	0.496049	15.9706	7.03138	2.24886	1	1	1	0	0	0	0	1	1	1	0	0	0	1	0	1	0	1	0	0	1	1	1	-	1	1	1	1	1	0	1	1	1
13852821	TGCAGCAATCATGATACTAACATGTAAGTTCATATAACTAAAAGATACATCACACTAAGGATGACAACT	TGCAGCAATCATGATACTAACATGTAAGTTCATATAACTAAAAGATACATCACACTAAGGATGACAACT	scaffold03332	176179	1	2.2e-27	Chromosome15	4808799	1	2.41e-27	0.957447	0.455556	0.496049	12.7719	4.85949	2.69621	1	0	1	1	0	1	0	0	0	0	1	1	1	0	1	0	1	0	1	1	0	1	1	0	0	0	0	0	1	1	0	0	-
13851569	TGCAGGCTGCGTTTGTTGCATCACACCTCCCAAATGCACTGCAATATACTTACCGCCGTAATTATATTT	TGCAGGCTGCGTTTGTTGCATCACACCTCCCAAATGCACTGCAATATACTTACCGCCGTAATTATATTT	scaffold10563	1020943	1	1.7e-28	Chromosome03	25543507	1	1.86e-28	0.957447	0.544444	0.496049	13.7188	5.79997	2.49771	1	0	-	1	0	0	1	1	0	0	1	1	1	0	0	0	1	0	1	1	1	1	0	1	0	0	0	0	1	1	0	0	1
7127282	TGCAGGTAATTATCTTTGAGAAATAATCCTATGTTTTTATTGCTGGAGATTCACAATGCTAACGGTGAA	TGCAGGTAATTATCTTTGAGAAATAATCCTATGTTTTTATTGCTGGAGATTCACAATGCTAACGGTGAA	scaffold05694	308553	1	4.74e-29	Chromosome04	7345784	1	5.18e-29	0.957447	0.544444	0.496049	8.20312	3.86159	2.1263	1	0	1	1	1	1	1	0	-	1	-	1	1	0	1	1	1	0	0	1	0	0	1	1	1	0	0	1	0	1	1	1	0
7127300	TGCAGGTATGCCAAGCTATATCATAGGAATAGTTATTTGGCAGATTTTCGCAAGTATCCTAGTAATTTT	TGCAGGTATGCCAAGCTATATCATAGGAATAGTTATTTGGCAGATTTTCGCAAGTATCCTAGTAATTTT	scaffold11106	556420	1	4.74e-29	Chromosome07	775964	1	5.18e-29	0.957447	0.544444	0.496049	24.697	10.4519	2.41437	1	1	1	0	1	1	1	1	1	0	0	0	0	1	1	1	0	0	0	0	0	-	0	1	1	1	1	1	0	0	1	0	1
7127488	TGCAGTAGAGATTTGTAATACACAAGCATTTCAAACTAAATGGCATAAAATGAACCTGATAACCCAGAA	TGCAGTAGAGATTTGTAATACACAAGCATTTCAAACTAAATGGCATAAAATGAACCTGATAACCCAGAA	scaffold01778	121915	1	4.74e-29	Chromosome03	22151472	1	5.18e-29	0.957447	0.544444	0.496049	24.5909	11.5522	2.07953	1	1	1	0	0	1	1	1	1	1	0	0	0	0	0	1	0	0	1	0	0	1	1	0	1	0	1	1	0	0	1	1	1
34217283	TGCAGTTGACTCTACTGCTGTTGTTATTATCCCTTTGTTTTCCTTTATAGTGCTTTGTTTTATTGATCT	TGCAGTTGACTCTACTGCTGTTGTTATTATCCCTTTGTTTTCCTTTATAGTGCTTTGTTTTATTGATCT	scaffold05955	25025	3	1.03e-25	Scaffold01327	6902	7	1.12e-25	0.957447	0.455556	0.496049	6.05263	3.6822	1.70208	1	1	1	0	1	0	0	0	-	1	0	0	0	1	0	0	0	1	0	0	1	0	1	1	1	1	0	1	1	0	1	1	0
20108312	TGCAGATTTTGTCCCAAAAGAAACACAATTACAGATCGGAAGAGCGGTTCAGCAGGAATGCCGAGACCG	TGCAGATTTTGTCCCAAAAGAAACACAATTAC	scaffold07520	680699	1	3.58e-09	Chromosome01	24318556	1	3.92e-09	0.957447	0.455556	0.496049	18.4576	10.8054	1.686	1	1	-	0	1	1	1	0	0	1	0	0	0	1	1	1	0	0	0	0	1	1	1	0	1	1	0	1	1	0	1	1	1
7137123	TGCAGCAATTTTCAATTACAAATTCTCTCCTCTCATCTCAGTTACAGATCGGAAGAGCGGTTCAGCAGG	TGCAGCAATTTTCAATTACAAATTCTCTCCTCTCATCTCAGTTAC	scaffold00631	37895	1	3.86e-12	Chromosome12	10737732	1	4.23e-12	0.957447	0.544444	0.496049	8.4	4.84444	1.8125	1	1	1	0	1	1	1	0	1	1	0	0	0	1	1	1	0	1	1	0	0	0	0	-	1	1	-	0	0	0	0	1	0
7140708	TGCAGCCATTACAGCAAGCAAAGTAAGCAGAAAAAGAAACCAAAATATTTACAGATCGGAAGAGCGGTT	TGCAGCCATTACAGCAAGCAAAGTAAGCAGAAAAAGAAACCAAAATATTTAC	scaffold06871	600196	1	1.1e-18	Chromosome01	23049316	1	1.2e-18	0.957447	0.544444	0.496049	23.25	7.78833	3.07893	1	1	0	1	1	0	1	0	0	0	1	-	1	1	1	1	1	1	0	1	1	0	0	1	1	1	0	1	0	1	0	0	0
7135788	TGCAGCTATATATATTTATCAAGACAAAAGATAAAAGTTTAGTGTTTTATTTGATTACAGATCGGAAGA	TGCAGCTATATATATTTATCAAGACAAAAGATAAAAGTTTAGTGTTTTATTTGATTAC	scaffold03852	283246	1	1.71e-22	Chromosome14	24301536	1	1.88e-22	0.957447	0.455556	0.496049	11.1017	4.97688	2.28793	1	0	1	0	1	0	1	0	0	0	0	0	0	-	1	1	0	1	0	0	0	1	1	0	0	1	1	1	0	0	1	0	1
7140809	TGCAGGAGACTGGAGTTGAACATCTTTGTCCAAACACACTTACAGATCGGAAGAGCGGTTCAGCAGGAA	TGCAGGAGACTGGAGTTGAACATCTTTGTCCAAACACACTTAC	scaffold08316	664507	1	2.7e-13	Chromosome04	1439686	1	2.96e-13	0.957447	0.455556	0.496049	9.5	4.53951	2.00266	1	0	0	0	1	1	0	1	1	1	0	0	0	1	0	0	0	1	0	0	1	1	1	1	1	1	0	1	0	0	0	1	-
7136187	TGCAGGGGGCTGCGTCTTTTCTTTTACAGATCGGAAGAGCGGTTCAGCAGGAATGCCGAGACCGATCTC	TGCAGGGGGCTGCGTCTTTTCTTTTAC		0	0	999		0	0	999	0.957447	0.455556	0.496049	17.0656	7.08929	2.32735	1	0	0	0	1	1	1	0	0	1	0	0	0	1	1	1	0	1	0	0	1	1	1	0	1	1	1	0	0	0	0	1	0
13853790	TGCAGTATTTTGCTTATGTTCTTGTTGTTGTCAATTTGGATTTATTCTTGAAATTACAGATCGGAAGAG	TGCAGTATTTTGCTTATGTTCTTGTTGTTGTCAATTTGGATTTATTCTTGAAATTAC	scaffold06028	146155	1	2.78e-20	Chromosome17	24622271	1	3.05e-20	0.957447	0.455556	0.496049	16.5	8.47359	1.90997	1	0	0	0	0	1	1	1	1	-	0	0	0	1	-	0	0	1	1	0	1	0	1	1	1	1	1	0	1	0	0	0	0
7141098	TGCAGTGAATATCAATGAAACCACAAGAATATTTTTTTACTTTTTCTATATTACAGATCGGAAGAGCGG	TGCAGTGAATATCAATGAAACCACAAGAATATTTTTTTACTTTTTCTATATTAC	scaffold06656	837687	1	5.48e-17	Chromosome06	19533698	1	6e-17	0.957447	0.544444	0.496049	10.125	4.63512	2.13437	1	1	1	1	1	0	1	0	0	1	1	1	1	0	1	1	1	1	1	1	0	0	1	0	0	0	1	0	0	1	1	1	0
7125346	TGCAGAAAGCCTGACCAGGTGCAGACTTGGACTAAGGACAGTGATATTTCCATCACGGCAGAAAAAGGA	TGCAGAAAGCCTGACCAGGTGCAGACTTGGACTAAGGACAGTGATATTTCCATCACGGCAGAAAAAGGA	scaffold06407	85453	1	4.77e-24	Chromosome10	25881817	1	5.22e-24	0.957447	0.455556	0.496049	17.4815	5.23783	3.28648	1	0	1	1	0	0	0	0	0	1	1	1	1	0	0	0	1	0	0	1	0	0	1	1	0	0	1	1	1	1	0	1	0
7125979	TGCAGATAGAAATTAGCACTTGGTAAGAAGCAGCAGCTGTTCCAAAAAGAAAGCCAGGTGGAAAACTGC	TGCAGATAGAAATTAGCACTTGGTAAGAAGCAGCAGCTGTTCCAAAAAGAAAGCCAGGTGGAAAACTGC	scaffold08302	4694	1	3.69e-25	Chromosome10	26020551	1	1.12e-25	0.957447	0.455556	0.496049	6.64815	2.9824	2.1811	1	0	1	-	0	0	0	0	0	1	1	1	1	0	0	0	1	0	0	1	0	0	1	1	0	0	1	1	1	1	0	-	0
13851277	TGCAGCAACACAACGGTAACTGTTTTGAATTAGGATATGATGGAATTTTTATCAAATAATAACAAACTA	TGCAGCAACACAACGGTAACTGTTTTGAATTAGGATATGATGGAATTTTTATCAAATAATAACAAACTA	scaffold11661	305491	1	2.2e-27	Chromosome13	4897388	1	2.41e-27	0.957447	0.455556	0.496049	7.22414	3.55762	2.04228	1	0	1	1	1	0	1	0	0	0	1	1	1	0	0	1	1	1	0	1	0	-	0	0	0	0	0	0	-	1	0	0	0
7139415	TGCAGCAGATAACACCTTTGTTTGAAGAGCTACTCGTCTATCAAAATAAATGGAAATGCTTTACAGATC	TGCAGCAGATAACACCTTTGTTTGAAGAGCTACTCGTCTATCAAAATAAATGGAAATGCTTTAC		0	0	999		0	0	999	0.957447	0.455556	0.496049	16.5741	5.93983	2.89171	1	0	1	1	0	0	0	0	0	0	1	1	1	0	0	0	1	0	0	1	0	0	1	1	0	0	0	1	1	1	0	0	0
13855241	TGCAGCTCATGAAATAGAGTGAATAATCAATGCAAAATAAGAAGTTCCTTGAAATGGAGAAGCTAAAAC	TGCAGCTCATGAAATAGAGTGAATAATCAATGCAAAATAAGAAGTTCCTTGAAATGGAGAAGCTAAAAC		0	0	999		0	0	999	0.957447	0.455556	0.496049	10	4.67543	2.20058	1	0	0	1	1	0	1	0	0	0	1	1	1	1	0	0	1	0	0	1	0	0	0	1	0	-	1	0	1	1	1	0	0
7128709	TGCAGCTGTGTGTAAATTCCTTAGCTGTGGAATGTGACCTTAGACTTTCAGCATTCAGCATATCTTGTC	TGCAGCTGTGTGTAAATTCCTTAGCTGTGGAATGTGACCTTAGACTTTCAGCATTCAGCATATCTTGTC		0	0	999		0	0	999	0.957447	0.455556	0.496049	12.5455	5.30803	2.34981	1	0	1	1	0	1	0	0	1	0	1	1	1	0	0	0	1	0	0	1	0	1	-	0	0	0	1	0	0	1	0	0	-
20108066	TGCAGGACGATATTGCAGGCGCTTTTGCTTTTGGAGGCCCATTTCCTTTATCATAGCCATCTGATTCGT	TGCAGGACGATATTGCAGGCGCTTTTGCTTTTGGAGGCCCATTTCCTTTATCATAGCCATCTGATTCGT	scaffold03237	313753	1	4.74e-29	Chromosome18	3799266	1	5.18e-29	0.957447	0.544444	0.496049	5.34375	2.55697	2.08764	1	0	0	-	1	1	0	0	0	0	1	1	1	0	0	1	1	0	1	1	0	1	0	1	0	0	1	0	0	1	1	0	1
7120960	TGCAGGAGGGAAATTATTGAATGCTTTTGAAATTTCAGTATATACCGAGCCAATTATATTACAGATCGG	TGCAGGAGGGAAATTATTGAATGCTTTTGAAATTTCAGTATATACCGAGCCAATTATATTAC	scaffold11297	175615	1	1.15e-24	Chromosome08	32622352	1	1.25e-24	0.957447	0.455556	0.496049	19.3929	6.83656	2.88712	1	1	0	1	0	0	1	0	0	0	1	1	1	0	0	0	1	0	1	1	0	1	0	0	0	0	1	0	0	1	1	0	-
7140291	TGCAGTAGTGGTGCAGCATGTGACGGGCCCGTAAGAGTTGCATGTCACGGGCTAAGTGATTCCAACCCC	TGCAGTAGTGGTGCAGCATGTGACGGGCCCGTAAGAGTTGCATGTCACGGGCTAAGTGATTCCAACCCC		0	0	999		0	0	999	0.957447	0.455556	0.496049	15.4182	5.38918	2.86835	1	0	0	1	0	0	1	-	0	0	1	1	1	-	0	0	1	1	1	1	0	0	0	-	0	1	0	1	0	1	0	0	0
7129055	TGCAGTCTGCTTAGCTTATAATTTGAACAATTCAGAGAGATTTCCCACTTGTCAAATTGAGTTTTATCA	TGCAGTCTGCTTAGCTTATAATTTGAACAATTCAGAGAGATTTCCCACTTGTCAAATTGAGTTTTATCA		0	0	999		0	0	999	0.957447	0.455556	0.496049	15.6429	5.59792	2.67662	1	1	0	1	0	0	1	-	0	0	1	1	1	0	-	0	1	0	0	1	0	0	0	0	0	0	-	1	0	1	1	0	0
7127746	TGCAGTGCAAATATTGATTTTCAAAGTAAAAAAGGGAAGAAAAAAAAACCCGGCAACTCACGTGACATT	TGCAGTGCAAATATTGATTTTCAAAGTAAAAAAGGGAAGAAAAAAAAACCCGGCAACTCACGTGACATT	scaffold08614	180370	1	4.74e-29	Chromosome10	17409225	1	5.18e-29	0.957447	0.455556	0.496049	9.60345	4.00405	2.48207	1	0	-	1	1	1	1	1	0	0	1	1	-	0	0	1	1	0	0	1	0	0	1	0	1	0	0	0	0	1	-	0	0
7146228	TGCAGTGTTGCATCCTCCTCCTTGCTCCAAGGTATTACTCGATTCGTCGTAACCCTGAAACTGGAATTT	TGCAGTGTTGCATCCTCCTCCTTGCTCCAAGGTATTACTCGATTCGTCGTAACCCTGAAACTGGAATTT	scaffold01945	187735	1	2.2e-27	Chromosome03	28316420	1	2.41e-27	0.957447	0.544444	0.496049	6.43284	2.97363	2.16829	1	1	1	1	0	1	1	1	0	0	1	1	-	0	0	-	1	0	0	1	0	0	0	0	0	0	1	0	1	1	0	0	0
13853379	TGCAGACAACGGCTAACGGCATTACAGATCGGAAGAGCGGTTCAGCAGGAATGCCGAGACCGATCTCGT	TGCAGACAACGGCTAACGGCATTAC		0	0	999		0	0	999	0.957447	0.455556	0.496049	8.07273	3.71167	2.05543	1	0	0	1	1	0	1	0	1	0	1	1	1	0	0	0	1	0	0	1	0	1	0	0	0	0	0	0	1	1	0	0	1
7136953	TGCAGACTACAAACAGAAACATTGACAAACTTTACAGATCGGAAGAGCGGTTCAGCAGGAATGCCGAGA	TGCAGACTACAAACAGAAACATTGACAAACTTTAC	scaffold07035	531312	1	4.78e-09	Chromosome02	2431023	1	5.23e-09	0.957447	0.544444	0.496049	24.7164	10.7256	2.23	1	0	0	1	0	1	1	1	1	0	1	1	-	1	0	0	1	1	0	1	0	0	0	0	0	1	1	0	0	1	0	0	0
7135221	TGCAGATAGCTACGATGTGGAGGGGGAAATTACTTACAGATCGGAAGAGCGGTTCAGCAGGAATGCCGA	TGCAGATAGCTACGATGTGGAGGGGGAAATTACTTAC		0	0	999		0	0	999	0.957447	0.544444	0.496049	15.8657	5.41941	2.96818	1	1	0	1	1	0	1	0	0	0	1	1	1	1	0	1	1	1	1	-	0	1	1	0	1	1	0	-	1	1	1	0	1
13854202	TGCAGCCACCATGTGTATTTGTATATAGATTACAGATCGGAAGAGCGGTTCAGCAGGAATGCCGAGACC	TGCAGCCACCATGTGTATTTGTATATAGATTAC	scaffold03827	136446	1	5.15e-08	Chromosome18	12077595	1	5.64e-08	0.957447	0.455556	0.496049	15.7407	6.93938	2.30196	1	0	1	1	0	0	1	1	0	0	1	1	1	1	0	0	1	1	1	1	0	0	0	0	0	1	0	1	0	1	0	0	0
13854248	TGCAGGGCATCCCACTAACCATCCCTTCCCTTCCCTTCCTCTCCTATTACAGATCGGAAGAGCGGTTCA	TGCAGGGCATCCCACTAACCATCCCTTCCCTTCCCTTCCTCTCCTATTAC	scaffold02906	261821	1	3.67e-18	Chromosome01	29458028	1	4.02e-18	0.957447	0.544444	0.496049	11.806	6.42114	1.91439	1	0	0	1	1	1	1	1	0	1	1	1	1	0	0	1	1	0	0	1	0	0	1	0	0	0	0	0	1	1	0	1	0
13858358	TGCAGTAGGCTTTACCGCGCTTTTACAGATCGGAAGAGCGGTTCAGCAGGAATGCCGAGACCGATCTCG	TGCAGTAGGCTTTACCGCGCTTTTAC		0	0	999		0	0	999	0.957447	0.544444	0.496049	12.2687	5.11241	2.35898	1	0	0	1	1	1	0	1	1	0	-	-	1	0	0	1	1	1	1	1	0	0	1	1	0	0	0	0	1	1	-	0	0
7138151	TGCAGTATGGGGTGACATTGTCTGGGGCCATGCTGTATCAAGGGACTTACAGATCGGAAGAGCGGTTCA	TGCAGTATGGGGTGACATTGTCTGGGGCCATGCTGTATCAAGGGACTTAC	scaffold11581	120282	1	1.32e-17	Chromosome01	20273809	1	1.44e-17	0.957447	0.455556	0.496049	8.40741	3.51988	2.3441	1	0	1	1	-	0	1	1	0	0	1	1	1	0	1	0	1	0	0	-	0	0	0	1	0	0	1	0	1	1	0	0	0
7136770	TGCAGTTTAGTCCCTCTAGTTTAGTAAAATATAAACTTTCGTCTCTCTATTTACAGATCGGAAGAGCGG	TGCAGTTTAGTCCCTCTAGTTTAGTAAAATATAAACTTTCGTCTCTCTATTTAC	scaffold04303	299	4	5.52e-12	Chromosome12	21498723	4	6.04e-12	0.957447	0.544444	0.496049	8.84615	4.61846	1.85577	1	0	0	1	0	0	1	0	1	0	-	1	1	0	0	1	1	0	0	1	1	1	1	0	1	0	-	1	1	1	1	0	1
15484046	TGCAGGGGCAAATAGAATTTTACAGGTGTGCACCTGCATAAACATACTCATCTATTTTACAGATCGGAA	TGCAGGGGCAAATAGAATTTTACAGGTGTGCACCTGCATAAACATACTCATCTATTTTAC	scaffold04151	168242	1	1.4e-23	Chromosome04	24598787	1	1.54e-23	0.957447	0.544444	0.496049	17.2537	8.71154	2.07431	1	1	1	0	1	0	1	1	1	1	0	0	0	1	1	1	0	1	1	0	1	1	1	1	0	1	0	1	0	0	0	1	-
7106863	TGCAGAAAAGAGGGCAATAGGAATTTGTAAATTGCAACAATCTAGAGATGCCCTTCAAAGGAAGCTGCT	TGCAGAAAAGAGGGCAATAGGAATTTGTAAATTGCAACAATCTAGAGATGCCCTTCAAAGGAAGCTGCT	scaffold07991	62645	1	7.92e-27	Chromosome01	27886809	1	8.67e-27	0.957447	0.455556	0.496049	24.5179	10.2487	2.42344	1	-	0	0	1	1	1	1	0	1	0	0	0	1	0	1	0	1	0	0	1	1	1	0	1	1	0	0	0	0	1	1	1
20484510	TGCAGAAAATAGTGAGTTTTTATTGCTGTCTTCTACCATCTCAAGTTCTCTTCAAGCTAAAAAAATGTT	TGCAGAAAATAGTGAGTTTTTATTGCTGTCTTCTACCATCTCAAGTTCTCTTCAAGCTAAAAAAATGTT	scaffold01012	25274	1	7.92e-27	Chromosome05	15797124	1	8.67e-27	0.957447	0.544444	0.496049	6.71014	3.69136	1.83547	1	1	0	1	0	0	1	1	0	1	1	1	-	0	1	1	1	0	-	1	0	0	0	0	1	0	0	0	1	1	1	1	0
7139042	TGCAGAAATAAAGAGAGAATATAGAGAGTTGCAACCAGCAAATTCCTTGTCTCTAAGTCCCCCCAAAAA	TGCAGAAATAAAGAGAGAATATAGAGAGTTGCAACCAGCAAATTCCTTGTCTCTAAGTCCCCCCAAAAA	scaffold08265	4172670	1	2.85e-26	Chromosome05	3900777	1	3.12e-26	0.957447	0.455556	0.496049	6.14035	2.91059	2.15243	1	1	0	1	0	0	1	0	1	0	1	1	1	0	0	0	1	0	1	1	0	0	0	0	0	0	0	0	0	1	1	0	0
13858677	TGCAGACAAGTGAATACCACAAAATAGAGCAGTGTAAACTTATACAATTTTTCAAAAAAGGAACTGTAA	TGCAGACAAGTGAATACCACAAAATAGAGCAGTGTAAACTTATACAATTTTTCAAAAAAGGAACTGTAA		0	0	999		0	0	999	0.957447	0.455556	0.496049	7.36207	3.66106	1.96232	1	0	0	1	0	1	0	0	0	0	1	1	1	0	1	0	1	0	0	1	0	0	0	1	1	0	1	0	1	1	0	0	0
20498579	TGCAGACAATAAGAAGATAAGTAAACCATATATCACTAAAAACTGTTAGTTCGATTTTATGTAAAGGAA	TGCAGACAATAAGAAGATAAGTAAACCATATATCACTAAAAACTGTTAGTTCGATTTTATGTAAAGGAA	scaffold12498	294429	1	2.2e-27	Chromosome11	5523265	1	2.41e-27	0.957447	0.455556	0.496049	18.4107	7.63165	2.44241	1	0	1	1	0	0	0	1	0	1	1	1	1	0	1	0	1	0	1	1	0	0	0	0	0	0	1	0	1	1	0	1	0
7139239	TGCAGAGTTATGAAGAAGCTAGTGGTCAATCTATAAACCTCAGCAAATCTAGCATTTTCTTTATCCCTA	TGCAGAGTTATGAAGAAGCTAGTGGTCAATCTATAAACCTCAGCAAATCTAGCATTTTCTTTATCCCTA	scaffold08614	172024	1	1.03e-25	Chromosome10	17400879	1	1.12e-25	0.957447	0.455556	0.496049	7.46552	3.9923	1.92032	1	0	-	0	0	1	0	1	1	0	0	0	0	1	1	0	0	1	0	0	0	1	1	1	0	1	0	1	-	0	0	0	0
13859762	TGCAGCAGTGCAGAATGGTGTGGCCTTCAGGTGGCCTTTATCAGTTTCCATGTCCAATGGCTGTAGCGA	TGCAGCAGTGCAGAATGGTGTGGCCTTCAGGTGGCCTTTATCAGTTTCCATGTCCAATGGCTGTAGCGA	scaffold06908	109295	1	2.22e-22	Chromosome10	1673639	1	2.43e-22	0.957447	0.455556	0.496049	7.78947	3.41173	2.29221	1	0	1	1	0	1	1	0	0	1	1	1	-	1	-	0	1	0	1	1	0	0	0	1	1	1	0	0	1	1	0	1	0
7139488	TGCAGCCCACAGCAGAAAATAATAATAACGATAATAAATTTACCCGATAGTTTTGTACATTACAGATCG	TGCAGCCCACAGCAGAAAATAATAATAACGATAATAAATTTACCCGATAGTTTTGTACATTAC	scaffold08265	4082604	1	3.29e-20	Chromosome05	3996860	1	3.51e-20	0.957447	0.455556	0.496049	10.2456	4.79137	2.10218	1	1	0	1	0	0	1	0	1	0	1	1	1	0	0	0	1	0	1	1	0	0	0	0	0	0	0	0	0	1	1	0	0
13854592	TGCAGTAGCAGTAGAATTTGCGAATTCGATGGTAGCTTGATCCGAAATTTCAACATTTGAGAAAATTAC	TGCAGTAGCAGTAGAATTTGCGAATTCGATGGTAGCTTGATCCGAAATTTCAACATTTGAGAAAATTAC		0	0	999		0	0	999	0.957447	0.455556	0.496049	17.4667	8.35956	2.07366	1	1	0	0	0	1	1	1	1	1	0	0	0	0	0	0	0	1	1	0	1	1	0	0	1	0	0	1	0	0	1	1	1
13856548	TGCAGTCCTGCTCCGGTGCTCCCTCTCTGGTGCTTATTACACAACATCCCCAAATTCTCCGGCGCTCCC	TGCAGTCCTGCTCCGGTGCTCCCTCTCTGGTGCTTATTACACAACATCCCCAAATTCTCCGGCGCTCCC	scaffold04953	132439	1	1.03e-25	Chromosome06	22577601	1	1.12e-25	0.957447	0.455556	0.496049	7	3.79473	1.86714	1	1	1	1	1	0	1	0	0	1	1	1	1	0	1	-	1	0	0	1	0	0	0	1	1	0	1	0	0	1	1	1	0
34223877	TGCAGTGAAGGAGAGGTGAATAGTGATTTTTATTTTATTAGAAATAAAATTTGGATATAATTTTTTTTT	TGCAGTGAAGGAGAGGTGAATAGTGATTTTTATTTTATTAGAAATAAAATTTGGATATAATTTTTTTTT		0	0	999		0	0	999	0.957447	0.544444	0.496049	5.03077	2.57185	1.95289	1	1	1	-	-	0	0	0	0	0	1	1	1	0	0	1	1	0	-	1	0	1	0	1	1	0	0	1	1	1	1	0	1
7145489	TGCAGTGCATTCTTGAGGGCGTGGCTGTCCACGGGTCTTCATATTCTACCGTACATTGTTTTACAGATC	TGCAGTGCATTCTTGAGGGCGTGGCTGTCCACGGGTCTTCATATTCTACCGTACATTGTTTTAC		0	0	999		0	0	999	0.957447	0.455556	0.496049	26.8167	9.9507	2.68957	1	1	0	0	1	1	1	1	0	1	0	0	0	1	0	0	0	1	1	0	1	1	1	1	1	-	0	-	1	0	0	1	1
7116267	TGCAGTTCACAGAGGATCATGTGAACTAAGTGAAACCAAGGGACCAAAGATCAGTCGAAATGCAAAACT	TGCAGTTCACAGAGGATCATGTGAACTAAGTGAAACCAAGGGACCAAAGATCAGTCGAAATGCAAAACT	scaffold01127	17390	1	1.72e-23	Chromosome06	23696211	1	1.88e-23	0.957447	0.544444	0.496049	15.7059	6.21208	2.54541	1	0	1	0	1	1	0	0	1	1	0	0	0	1	1	1	0	1	0	0	1	0	1	0	1	1	1	0	0	0	0	1	0
13853261	TGCAGTTCTTCTTTGTGTACCCAAAAAATAAAAAAAGTTGTCAACATTCTATTTCTGAAAGGAAATTCG	TGCAGTTCTTCTTTGTGTACCCAAAAAATAAAAAAAGTTGTCAACATTCTATTTCTGAAAGGAAATTCG	scaffold06908	12728	1	4.77e-24	Chromosome10	1576565	1	5.22e-24	0.957447	0.455556	0.496049	10.8545	5.334	1.99557	1	0	1	1	0	0	1	0	0	1	1	1	1	1	1	0	1	0	1	1	0	0	0	1	1	1	0	0	1	1	0	1	-
7140079	TGCAGTTGAATTACCCATACATGTATATTGATTTTCAGGGGAGAAGAAAATCTGTTCTCCCTTTTATTC	TGCAGTTGAATTACCCATACATGTATATTGATTTTCAGGGGAGAAGAAAATCTGTTCTCCCTTTTATTC	scaffold07670	162320	1	4.74e-29	Chromosome08	6574867	1	5.18e-29	0.957447	0.544444	0.496049	12.4638	6.57086	1.92727	1	1	1	0	0	1	0	0	1	1	0	0	0	1	0	0	0	-	0	0	1	1	1	0	1	1	1	-	1	0	1	1	1
13856783	TGCAGAAAAATCAAAACTGCATGCAAGAAACTACTCTCTTCATCTTCGATTAGCAAACCAAAACCTACC	TGCAGAAAAATCAAAACTGCATGCAAGAAACTACTCTCTTCATCTTCGATTAGCAAACCAAAACCTACC	scaffold03651	506376	1	1.03e-20	Chromosome09	21864170	1	1.13e-20	0.957447	0.544444	0.496049	13.9091	6.24919	2.28695	1	0	0	1	1	1	1	0	1	0	1	1	1	1	0	0	1	0	0	1	0	1	0	0	0	1	0	0	1	1	0	0	-
7140247	TGCAGCTTTCGGTTTCCTTTTGCCTTCCTCTTTTGCACTTTTTTTTTTGTTTGGTTGAGTTTGAACAGA	TGCAGCTTTCGGTTTCCTTTTGCCTTCCTCTTTTGCACTTTTTTTTTTGTTTGGTTGAGTTTGAACAGA	scaffold12455	398945	1	4.74e-29		0	0	999	0.957447	0.455556	0.496049	6.47458	3.88546	1.66227	1	1	-	0	1	1	0	1	1	1	0	0	0	1	0	1	0	1	0	0	0	0	0	0	0	1	1	1	0	0	1	1	-
7123391	TGCAGATGATTTATCGTAGTCTCAATCAATTTCTGTGGAAAATTTTTACAGATCGGAAGAGCGGTTCAG	TGCAGATGATTTATCGTAGTCTCAATCAATTTCTGTGGAAAATTTTTAC	scaffold11998	957209	1	1.28e-12	Chromosome05	5984743	1	1.4e-12	0.957447	0.544444	0.496049	35.6061	15.565	2.34891	1	1	1	0	1	0	1	0	1	1	0	0	0	1	1	1	0	1	0	0	1	0	1	1	0	1	1	1	1	0	1	1	0
13860212	TGCAGCCGACAGTAAAAGACACTAACATATGACAATAAAATTTATTACAGATCGGAAGAGCGGTTCAGC	TGCAGCCGACAGTAAAAGACACTAACATATGACAATAAAATTTATTAC		0	0	999		0	0	999	0.957447	0.544444	0.496049	27.5224	10.4072	2.62198	1	1	1	1	0	0	1	0	0	0	1	1	1	0	1	0	1	1	0	1	1	0	0	0	0	0	-	0	1	1	1	0	0
13860581	TGCAGTTTGATATTCGTACTTCAGGAATGTTGTCCATTACAGATCGGAAGAGCGGTTCAGCAGGAATGC	TGCAGTTTGATATTCGTACTTCAGGAATGTTGTCCATTAC		0	0	999		0	0	999	0.957447	0.544444	0.496049	14.9062	7.14519	2.03099	1	0	1	-	1	0	0	0	1	1	1	1	1	0	1	1	1	1	1	1	0	0	0	0	0	0	0	1	0	1	0	1	0
15485552	TGCAGCCGAGTAATGTGTGTCCAGACCTCTGCATTACAGATCGGAAGAGCGGTTCAGCAGGAATGCCGA	TGCAGCCGAGTAATGTGTGTCCAGACCTCTGCATTAC	scaffold04308	42248	1	3.33e-11	Chromosome08	19457414	1	3.64e-11	0.957447	0.455556	0.496049	10.5593	4.28348	2.39559	1	0	0	1	0	0	1	1	0	0	1	1	1	0	0	1	1	0	1	1	0	1	1	0	0	0	0	0	1	1	1	0	0
7141991	TGCAGTTGTGTTCTTCATCAATACAATTTGCAAAAATTTTTCCTTTTTTTTTACAGATCGGAAGAGCGG	TGCAGTTGTGTTCTTCATCAATACAATTTGCAAAAATTTTTCCTTTTTTTTTAC		0	0	999	Scaffold01197	40641	1	2.77e-20	0.957447	0.455556	0.496049	10.8136	4.23654	2.54708	1	0	1	1	0	1	1	0	0	0	1	1	1	0	0	-	1	0	1	1	0	0	1	0	0	0	0	1	1	1	1	0	-
7119783	TGCAGAACTGAATTTTGAAGAAGTTTTCCATTTAGACATTTCCGAGTTTCAACGCAAATCAAACGTATC	TGCAGAACTGAATTTTGAAGAAGTTTTCCATTTAGACATTTCCGAGTTTCAACGCAAATCAAACGTATC	scaffold08316	464673	1	2.85e-26	Chromosome04	1646211	1	3.12e-26	0.957447	0.544444	0.496049	18.5156	8.81758	2.11884	1	0	1	0	1	1	1	1	0	1	0	-	0	1	1	1	0	1	1	0	1	1	1	1	1	1	0	1	0	0	0	1	1
13860803	TGCAGAAGGTAGGTGTTGAAACATATCACCTCCAACATAATTCAAGTTCTTGGTGCCTTTTTACAGATC	TGCAGAAGGTAGGTGTTGAAACATATCACCTCCAACATAATTCAAGTTCTTGGTGCCTTTTTAC	scaffold11784	142659	3	9.39e-21	Chromosome16	3671781	3	1e-20	0.957447	0.544444	0.496049	18.3623	7.90518	2.29874	1	1	1	1	0	1	1	0	0	0	1	1	1	0	1	1	1	0	1	1	0	0	0	0	1	0	0	0	1	1	1	0	0
7120093	TGCAGAGTCCTTATCACCATGGCAACAATGGAATAGGTCATCTGCAAAGCATAGGTGCTTACAGATCGG	TGCAGAGTCCTTATCACCATGGCAACAATGGAATAGGTCATCTGCAAAGCATAGGTGCTTAC	scaffold02871	331735	1	5.33e-23	Chromosome03	5140741	1	5.83e-23	0.957447	0.455556	0.496049	6.74138	2.80738	2.22993	1	0	1	-	0	1	1	1	0	0	-	1	1	0	-	0	1	1	0	1	0	1	0	1	0	0	0	1	1	1	0	0	0
7110012	TGCAGATGATTTTGTTGGAAAAGCGACGTGAGTGCAAGTTCCCCATCTATAATAATAATAATAAAGGAT	TGCAGATGATTTTGTTGGAAAAGCGACGTGAGTGCAAGTTCCCCATCTATAATAATAATAATAAAGGAT		0	0	999		0	0	999	0.957447	0.455556	0.496049	6.72414	3.31555	2.00861	1	1	0	0	1	0	1	1	1	1	0	0	0	-	0	1	0	1	0	0	1	0	0	0	1	-	0	1	1	0	1	1	0
13862065	TGCAGGTGGTTCACCCTCAACAGACCCTTCAAACCTCATAAGTCTTCTCTGTTCTTGTGCCTGCAAAGC	TGCAGGTGGTTCACCCTCAACAGACCCTTCAAACCTCATAAGTCTTCTCTGTTCTTGTGCCTGCAAAGC	scaffold09324	143004	1	1.03e-25	Chromosome01	7451895	1	1.12e-25	0.957447	0.455556	0.496049	14.7321	5.18752	2.86411	1	0	1	1	1	0	1	1	0	0	1	1	1	1	1	0	1	0	0	-	0	0	0	-	0	-	0	0	1	1	0	0	0
13859553	TGCAGTCGAGAACATGTAGAATGATCCCCACTAGAAAGATCAAAGGACTTTATAAATAGATAAATTTTA	TGCAGTCGAGAACATGTAGAATGATCCCCACTAGAAAGATCAAAGGACTTTATAAATAGATAAATTTTA	scaffold06711	81957	2	1.03e-25	Chromosome12	386777	2	1.12e-25	0.957447	0.544444	0.496049	14.6393	5.43828	2.75859	1	0	-	1	1	0	1	1	0	1	1	1	1	0	1	1	1	0	0	1	1	0	0	0	0	0	0	0	0	1	1	1	0
7141308	TGCAGATCAGTTAGGCAATTCTTGATGTTGAATCTCAAAGAGATATTACAGATCGGAAGAGCGGTTCAG	TGCAGATCAGTTAGGCAATTCTTGATGTTGAATCTCAAAGAGATATTAC	scaffold06446	609181	1	2.75e-14	Chromosome01	1725535	1	3.01e-14	0.957447	0.544444	0.496049	21.2923	9.70285	2.15075	1	1	0	0	1	0	0	1	1	-	0	0	0	1	0	1	0	0	-	0	1	1	0	1	1	1	0	1	0	0	1	1	1
13861630	TGCAGCTTACATGTTATAAACTGGACTAGGAAAAATGGTAAATTTACAGATCGGAAGAGCGGTTCAGCA	TGCAGCTTACATGTTATAAACTGGACTAGGAAAAATGGTAAATTTAC	scaffold11279	198334	1	7.03e-15	Chromosome08	2755790	1	7.69e-15	0.957447	0.455556	0.496049	14	6.62024	2.10657	1	0	0	0	1	1	0	0	0	1	0	0	0	1	1	1	0	1	-	0	1	0	1	1	1	1	-	0	1	0	1	-	0
7139110	TGCAGAATCACCATGTGTAGTGATCAGTCCAAATTTAGACCATTTTATCATGATATTATTACAGATCGG	TGCAGAATCACCATGTGTAGTGATCAGTCCAAATTTAGACCATTTTATCATGATATTATTAC	scaffold01500	107421	1	2.48e-21	Chromosome10	16541378	2	2.71e-21	0.957447	0.455556	0.496049	16.5085	6.82312	2.44899	1	1	1	0	1	1	0	0	0	1	0	0	0	1	1	0	0	1	1	0	0	1	0	0	0	-	0	1	0	0	1	1	1
7111804	TGCAGAATTTGTGTGTTTCAGTTTCGCTCTATTGCTAATGATTCAGATGGCTCATGTCTTCCCTTCGGG	TGCAGAATTTGTGTGTTTCAGTTTCGCTCTATTGCTAATGATTCAGATGGCTCATGTCTTCCCTTCGGG	scaffold02915	34916	1	4.74e-29	Chromosome04	23599695	1	5.18e-29	0.957447	0.455556	0.496049	7.03226	3.60093	1.92341	1	1	0	0	0	1	0	0	-	1	0	0	0	1	0	0	0	1	0	0	1	0	0	0	1	1	1	1	0	0	0	1	0
7116755	TGCAGAGGAAAGAGAGATACGAGGAGAGAAATGAACATATAAATATCATAAATCAAAATGTGATTACAG	TGCAGAGGAAAGAGAGATACGAGGAGAGAAATGAACATATAAATATCATAAATCAAAATGTGATTACAG	scaffold06701	271473	1	4.77e-24	Chromosome14	2999215	1	5.22e-24	0.957447	0.544444	0.496049	8.5625	4.67999	1.82985	1	0	1	0	0	0	0	1	1	1	0	0	0	1	1	1	0	0	1	0	1	0	1	1	1	1	1	1	1	0	1	-	0
7117293	TGCAGTAATTGCTATGTTCCTTCGCTTAGCTTCTATATCATTATCTGATTCTAAAATAAAGAATCATGA	TGCAGTAATTGCTATGTTCCTTCGCTTAGCTTCTATATCATTATCTGATTCTAAAATAAAGAATCATGA	scaffold05116	38610	1	2.87e-21	Chromosome17	14741807	1	3.14e-21	0.957447	0.455556	0.496049	10.4655	4.97308	2.13883	0.95	0	0	0	0	1	0	-	1	1	0	0	0	1	1	-	0	1	0	0	0	-	1	0	1	1	0	1	0	0	0	-	1
13861369	TGCAGTTCAATGTACCTTACTGCCCGTTTTTTATTCCAAAAAAAAAATCAAAATGATTTGAATGTTTGA	TGCAGTTCAATGTACCTTACTGCCCGTTTTTTATTCCAAAAAAAAAATCAAAATGATTTGAATGTTTGA		0	0	999		0	0	999	0.957447	0.455556	0.496049	12.9123	6.88574	1.81788	1	0	0	1	0	0	1	0	-	0	1	1	1	1	0	0	1	1	0	1	0	0	0	0	0	1	0	0	0	1	0	0	0
7117691	TGCAGTTCTGTCATCCCCAAAATTACCATATTATTACCCTGCATCTTCTACGGAAGAGCTGTATTTTTA	TGCAGTTCTGTCATCCCCAAAATTACCATATTATTACCCTGCATCTTCTACGGAAGAGCTGTATTTTTA	scaffold01072	108305	1	4.74e-29	Chromosome13	6201452	1	5.18e-29	0.957447	0.544444	0.496049	22.7015	10.4981	2.18123	1	0	0	0	-	1	0	1	1	0	0	0	0	0	1	1	0	1	0	0	1	-	1	1	1	0	1	1	1	0	-	0	1
7115192	TGCAGACTCCATGACGATTTTATAAATGAAGTATGTAGTTACAGATCGGAAGAGCGGTTCAGCAGGAAT	TGCAGACTCCATGACGATTTTATAAATGAAGTATGTAGTTAC		0	0	999		0	0	999	0.957447	0.544444	0.496049	8.4697	3.94746	2.15369	1	1	1	-	1	0	0	0	0	0	1	1	1	0	0	1	1	0	1	1	0	1	0	1	1	0	0	1	1	1	1	0	1
13862321	TGCAGTAAAGATTGCCAATTATTTGATGACAAAAGAAGCGAAACCAACTAGTTACAGATCGGAAGAGCG	TGCAGTAAAGATTGCCAATTATTTGATGACAAAAGAAGCGAAACCAACTAGTTAC	scaffold00847	1107753	1	1.57e-17	Chromosome16	27115666	1	1.72e-17	0.957447	0.455556	0.496049	14.4727	6.34996	2.22751	1	1	1	1	1	-	0	0	1	0	1	1	1	0	0	1	1	0	1	1	0	1	0	0	0	0	0	0	1	1	1	0	1
13860479	TGCAGTCCCTAAACTTTCATTTTTATTTTATTTCACTACATATTTCATTTTATTGTTACAGATCGGAAG	TGCAGTCCCTAAACTTTCATTTTTATTTTATTTCACTACATATTTCATTTTATTGTTAC		0	0	999		0	0	999	0.957447	0.455556	0.496049	7.43103	2.39332	3.15443	1	1	0	1	0	0	1	0	1	1	1	1	1	0	0	0	1	0	0	1	0	0	0	0	1	0	0	0	0	-	0	1	0
13858472	TGCAGATACAGAATCTGATTAGTCTAGACTTTGCAGATATAGCGCTTTGGTTTCTTTTTTACAGATCGG	TGCAGATACAGAATCTGATTAGTCTAGACTTTGCAGATATAGCGCTTTGGTTTCTTTTTTAC	scaffold04019	445869	1	2.48e-21	Chromosome01	7307263	1	2.71e-21	0.957447	0.455556	0.496049	18.6909	6.25772	3.12129	1	0	1	1	1	0	1	1	0	0	-	1	1	1	1	0	1	0	0	1	0	0	0	1	0	1	0	0	1	1	0	0	0
7145075	TGCAGATGACTTGTTCGAGAATATGATAATTACAGATCGGAAGAGCGGTTCAGCAGGAATGCCGAGACC	TGCAGATGACTTGTTCGAGAATATGATAATTAC	scaffold02618	43149	1	3.98e-09	Chromosome07	8058499	1	4.36e-09	0.957447	0.455556	0.496049	16.2333	7.4819	2.15157	1	1	0	0	1	1	1	1	1	0	0	0	0	0	1	1	0	1	0	0	1	1	0	0	1	0	1	1	0	0	1	0	-
7124652	TGCAGTACTTTGAGCAATGATTTCTTGCTTCCTAGAACACCAATTGATCACGCCTGATCCAAAATTACA	TGCAGTACTTTGAGCAATGATTTCTTGCTTCCTAGAACACCAATTGATCACGCCTGATCCAAAATTACA	scaffold09324	101573	8	1.33e-24	Chromosome03	1736852	9	1.45e-24	0.957447	0.544444	0.496049	5.23529	3.78121	1.38471	1	0	0	1	0	0	1	0	0	0	1	1	1	1	0	0	1	0	0	1	0	1	0	0	1	1	-	1	0	1	0	0	1
7119207	TGCAGTAGATAACACCTTTGTTTGAAACACTACTTTTCTATCAAAATAAATAGAAATGTTTTACGGATC	TGCAGTAGATAACACCTTTGTTTGAAACACTACTTTTCTATCAAAATAAATAGAAATGTTTTAC	scaffold09232	25469	9	5.61e-23	Chromosome07	7825159	9	5.98e-23	0.957447	0.455556	0.496049	16.2	6.72688	2.49496	1	0	1	1	0	0	0	0	0	0	1	1	1	0	0	0	1	0	0	1	0	0	1	1	0	0	0	1	1	1	0	0	0
15484623	TGCAGAAACTATGCAAGAACTAATACATTCAATATCTATTCACGTTTCCTACCCTTGTGTAACCAATAT	TGCAGAAACTATGCAAGAACTAATACATTCAATATCTATTCACGTTTCCTACCCTTGTGTAACCAATAT		0	0	999	Chromosome02	1082450	1	6.8e-18	0.957447	0.555556	0.493827	18.3235	7.05116	2.50127	1	0	0	1	0	0	1	1	0	0	1	1	1	1	0	1	1	1	0	1	0	0	-	0	1	1	0	0	0	1	0	0	0
34218448	TGCAGAAATAGCCAGATAAAAAACAGAATGTTGTAATAGAATGAATGTAAGAAAAATAAATTTTAGATT	TGCAGAAATAGCCAGATAAAAAACAGAATGTTGTAATAGAATGAATGTAAGAAAAATAAATTTTAGATT		0	0	999	Chromosome02	29774777	1	8.73e-22	0.957447	0.555556	0.493827	5.67143	2.99391	1.91736	1	0	1	1	0	1	1	0	0	0	1	1	1	1	-	1	1	1	1	1	0	0	0	0	1	1	0	0	0	1	0	0	0
13853922	TGCAGAAGAAAGAGAAGGAAGAGAGACAGAAGGAAAAGAAGAAGGAAGAGAGACAGAAGGAAAAGAAGA	TGCAGAAGAAAGAGAAGGAAGAGAGACAGAAGGAAAAGAAGAAGGAAGAGAGACAGAAGGAAAAGAAGA		0	0	999		0	0	999	0.957447	0.555556	0.493827	11.3824	4.40931	2.63689	1	1	1	1	0	0	1	0	0	0	1	1	1	0	1	1	1	1	1	1	1	0	1	0	0	0	1	0	1	1	1	0	0
13852636	TGCAGAAGCAAGGCTTTTGTTACGGGTTGTCAACAAAATTTTGCTTCCTTTCTTCCCATTTGGGAAAGC	TGCAGAAGCAAGGCTTTTGTTACGGGTTGTCAACAAAATTTTGCTTCCTTTCTTCCCATTTGGGAAAGC	scaffold06908	184322	2	1.03e-25	Chromosome10	1782991	1	1.12e-25	0.957447	0.444444	0.493827	17.8113	9.22682	1.92176	1	0	1	-	0	0	1	0	0	0	1	1	1	1	0	-	1	0	1	1	1	0	0	1	1	1	0	0	1	1	0	0	0
7133003	TGCAGACCTCTTTTCTCCCCAATCTTTGACTTTGAGTCATACATCTTCAAGCCCCACTTTTGTTCCCTT	TGCAGACCTCTTTTCTCCCCAATCTTTGACTTTGAGTCATACATCTTCAAGCCCCACTTTTGTTCCCTT	scaffold10695	101904	2	4.74e-29	Chromosome18	13779137	2	5.18e-29	0.957447	0.555556	0.493827	10.4545	5.36595	1.95466	1	1	1	0	1	1	0	0	1	1	0	0	0	1	0	1	0	0	1	0	1	1	1	1	0	1	-	0	0	0	1	1	1
7128520	TGCAGCACATGCCTATGACTTGGCAGCACTAAAGTACTGGGGACAAGACACCATCCTCAATTTCCCTGT	TGCAGCACATGCCTATGACTTGGCAGCACTAAAGTACTGGGGACAAGACACCATCCTCAATTTCCCTGT	scaffold02915	71995	2	2.2e-27	Chromosome04	23640290	2	2.41e-27	0.957447	0.555556	0.493827	17.0571	6.18035	2.71699	1	0	1	1	0	0	1	0	0	0	1	1	1	0	1	1	1	1	1	1	1	0	0	0	1	0	1	0	1	1	0	0	0
20409822	TGCAGCTGTTATGAGGGTCTCAGAGACTATATGACATCGTTTATCCCGTAGTTGACAGCAAAATGACAA	TGCAGCTGTTATGAGGGTCTCAGAGACTATATGACATCGTTTATCCCGTAGTTGACAGCAAAATGACAA	scaffold06799	74128	1	6.21e-18	Chromosome02	22803318	1	6.8e-18	0.957447	0.555556	0.493827	6.41791	3.57917	1.81097	1	1	0	0	0	1	1	1	1	-	0	0	0	1	0	1	0	1	1	0	1	1	1	1	0	0	1	1	1	0	1	-	1
7128758	TGCAGGAAGTTGGTGAACCAAATAGCTGAGTCCTTGGGGGATCTTTTCAACCCATTTTTGTAATCCACC	TGCAGGAAGTTGGTGAACCAAATAGCTGAGTCCTTGGGGGATCTTTTCAACCCATTTTTGTAATCCACC	scaffold08302	7056	1	2.2e-27	Chromosome10	26022901	1	2.41e-27	0.957447	0.444444	0.493827	14.9643	7.67409	1.91905	1	1	0	0	0	1	0	1	1	0	0	0	0	1	1	0	0	1	0	0	1	1	-	0	1	1	1	1	1	0	0	0	1
7127022	TGCAGGAGTGTACACAATCAAGTTAGCCATCCCATTTTGCTACAAGACTAGCCTCTTTGTAGACATAAC	TGCAGGAGTGTACACAATCAAGTTAGCCATCCCATTTTGCTACAAGACTAGCCTCTTTGTAGACATAAC	scaffold11067	31799	1	4.74e-29	Chromosome09	9577194	1	5.18e-29	0.957447	0.444444	0.493827	15.807	5.02778	3.12055	1	1	-	0	0	1	0	1	0	1	0	0	0	1	0	0	0	0	1	0	1	1	1	0	1	1	1	1	1	0	1	1	-
7129497	TGCAGGGCGTGGTGCACTAGCATTTGTTGTGTGGGGAGTGGGACCTGTCGGTCTTGTTTGGCTGCTGCT	TGCAGGGCGTGGTGCACTAGCATTTGTTGTGTGGGGAGTGGGACCTGTCGGTCTTGTTTGGCTGCTGCT	scaffold00435	112233	1	2.2e-27	Chromosome07	25642694	1	2.41e-27	0.957447	0.444444	0.493827	5.83019	3.34064	1.77471	1	1	0	0	1	0	1	1	0	1	0	0	0	1	1	0	0	1	1	0	0	1	0	1	1	1	0	1	1	0	1	1	-
13851593	TGCAGGGGTGTTTGGTTGTACCCAAGAGCTGGAGTGTAATTCAGTCGGGTGGTGTTATGTATAGTTACA	TGCAGGGGTGTTTGGTTGTACCCAAGAGCTGGAGTGTAATTCAGTCGGGTGGTGTTATGTATAGTTACA	scaffold07708	404502	1	2.87e-21	Chromosome07	6735285	1	3.14e-21	0.957447	0.444444	0.493827	8.36842	4.38751	1.8304	1	1	0	0	1	1	1	1	0	0	0	0	0	0	1	-	0	0	0	0	0	1	0	1	1	0	0	0	0	0	1	0	-
13854080	TGCAGGTTCCACTCCCTTGCATATAAAATCAATTGTTTGATTAGCAATGGAAATTTGCAGCTTACAGAT	TGCAGGTTCCACTCCCTTGCATATAAAATCAATTGTTTGATTAGCAATGGAAATTTGCAGCTTAC	scaffold11495	99407	1	1.24e-24	Chromosome01	28277259	1	1.32e-24	0.957447	0.444444	0.493827	7.6	3.41441	2.22636	1	1	0	0	1	1	1	1	0	1	0	0	0	-	0	1	0	1	0	0	1	1	1	0	1	-	0	0	0	0	1	1	1
7115684	TGCAGTCATTGACGAGAAGTGTGCTCTACCCGAGTGCTTTTAGAGTTTTATTCATCACCTACAATCTCC	TGCAGTCATTGACGAGAAGTGTGCTCTACCCGAGTGCTTTTAGAGTTTTATTCATCACCTACAATCTCC	scaffold06916	823940	1	1.33e-24	Chromosome02	10059474	1	1.45e-24	0.957447	0.555556	0.493827	18.2353	9.84306	1.74004	1	1	0	0	1	1	0	-	1	1	0	0	0	1	1	1	0	1	0	0	-	1	1	1	1	1	1	0	0	0	0	1	1
7134658	TGCAGTGAATCATTTGGCAAGTACTCATAAACTAGAGCTCGTCTAAACCCGTCAGCGCAAAATCCAATC	TGCAGTGAATCATTTGGCAAGTACTCATAAACTAGAGCTCGTCTAAACCCGTCAGCGCAAAATCCAATC	scaffold12075	8789	2	2.2e-27	Chromosome11	22229622	2	2.41e-27	0.957447	0.555556	0.493827	17.1642	8.99187	1.88681	1	0	1	0	-	1	0	1	1	1	0	0	0	0	1	1	0	1	0	0	1	1	1	0	0	0	1	0	1	0	0	1	1
34217945	TGCAGTGTTTTTAGATTGACTATCTATCTACTATGAAGTATGAATAAGAACATATGCCAGTTTTCATGA	TGCAGTGTTTTTAGATTGACTATCTATCTACTATGAAGTATGAATAAGAACATATGCCAGTTTTCATGA	scaffold05335	154730	1	4.74e-29	Chromosome17	25096171	1	5.18e-29	0.957447	0.555556	0.493827	5.71014	3.10727	1.86479	1	0	1	0	0	1	0	1	1	0	0	0	0	1	1	1	0	1	0	0	1	1	1	1	1	1	1	0	1	0	0	0	1
7129147	TGCAGTTCAACTGTCTGTATTTAGGAATTGCATATGCTCCAATACTAAGTTTATAAGGAACTATTTGGA	TGCAGTTCAACTGTCTGTATTTAGGAATTGCATATGCTCCAATACTAAGTTTATAAGGAACTATTTGGA		0	0	999		0	0	999	0.957447	0.555556	0.493827	16.3235	7.09068	2.43589	1	1	1	0	1	1	1	0	1	1	0	0	0	1	1	1	0	1	0	0	1	0	1	1	0	1	1	0	1	0	1	1	0
20480110	TGCAGAATTCTCAAGTTTTCTACCCATTACAGATCGGAAGAGCGGTTCAGCAGGAATGCCGAGACCGAT	TGCAGAATTCTCAAGTTTTCTACCCATTAC		0	0	999		0	0	999	0.957447	0.444444	0.493827	7.87931	3.25935	2.36558	1	1	1	0	0	1	0	0	0	0	0	0	0	1	0	1	0	1	-	0	1	0	0	1	1	1	1	0	0	0	1	0	0
20111375	TGCAGCCCTTCGCCGTCACCCTTTCGGAGCTCGACAGGCAATGGCTTACAGATCGGAAGAGCGGTTCAG	TGCAGCCCTTCGCCGTCACCCTTTCGGAGCTCGACAGGCAATGGCTTAC	scaffold11110	198309	1	1.27e-17	Chromosome08	28277398	1	1.39e-17	0.957447	0.444444	0.493827	11.579	6.4153	1.83603	1	0	0	0	1	1	1	0	1	1	0	0	0	1	0	0	0	1	1	0	1	1	1	1	1	1	0	0	0	0	0	1	1
13862391	TGCAGTAAATCTGGATGATGAAGTTGAAGATTGAATCAGTAAACTTTGTGAGATTACAGATCGGAAGAG	TGCAGTAAATCTGGATGATGAAGTTGAAGATTGAATCAGTAAACTTTGTGAGATTAC	scaffold10695	101850	1	5.99e-22	Chromosome18	13779203	1	6.55e-22	0.957447	0.555556	0.493827	15.2121	8.59971	1.73028	1	1	1	0	1	1	0	0	1	-	0	0	0	1	0	1	0	0	1	0	1	1	-	1	0	1	1	0	0	0	1	1	1
7145111	TGCAGTAATCCTGGCTCAACTTTTTACCAACATCATGTTTTACAGATCGGAAGAGCGGTTCAGCAGGAA	TGCAGTAATCCTGGCTCAACTTTTTACCAACATCATGTTTTAC	scaffold03176	1169	1	2.09e-14	Chromosome14	4753780	1	2.29e-14	0.957447	0.444444	0.493827	32.6897	10.6045	3.10435	1	1	1	0	0	1	1	1	1	0	0	0	0	0	1	0	0	1	0	0	0	1	1	0	1	0	-	1	0	0	1	0	1
7137570	TGCAGTTACAGAAAATTCTCACAGCAGAATGAGACGTTGCGAAAACAGAGCTGTGATTACAGATCGGAA	TGCAGTTACAGAAAATTCTCACAGCAGAATGAGACGTTGCGAAAACAGAGCTGTGATTAC	scaffold08376	52065	1	1.4e-23	Chromosome05	16113037	1	1.54e-23	0.957447	0.444444	0.493827	9.37255	6.08425	1.53191	1	1	0	0	1	0	0	1	-	1	0	0	0	1	0	0	0	1	0	0	1	1	0	0	1	1	1	1	0	0	1	1	1
13852545	TGCAGTTTCCTTGAATCTTTATCCGATGTACATGTTTTCTTCTGGTGGATAATTACAGATCGGAAGAGC	TGCAGTTTCCTTGAATCTTTATCCGATGTACATGTTTTCTTCTGGTGGATAATTAC	scaffold12794	1995907	1	2.7e-20	Chromosome06	20365290	1	2.95e-20	0.957447	0.444444	0.493827	12.6429	4.90782	2.52639	1	1	1	1	1	0	1	0	0	1	1	1	1	0	1	1	1	0	0	1	0	0	0	0	1	0	1	0	0	1	0	1	0
7125420	TGCAGAACATTTATTTTTGCCTAAAAGTGGTGGGAGTAATGTTTCAGCTGATCTCAAAGGCAAAGAATG	TGCAGAACATTTATTTTTGCCTAAAAGTGGTGGGAGTAATGTTTCAGCTGATCTCAAAGGCAAAGAATG	scaffold03413	49801	1	2.2e-27	Chromosome13	15124422	1	2.41e-27	0.957447	0.555556	0.493827	15.2727	6.10401	2.47172	1	1	1	1	1	0	0	1	0	1	1	1	1	0	0	1	1	0	0	1	0	0	0	1	0	0	1	1	1	1	1	1	0
7125530	TGCAGAAGTGCTTGTAGTTATACATATCTGACATGAAAAAAAATAGAAAATAATCATAAAATACTCCAA	TGCAGAAGTGCTTGTAGTTATACATATCTGACATGAAAAAAAATAGAAAATAATCATAAAATACTCCAA	scaffold09692	90219	1	2.2e-27	Chromosome08	5401296	1	1.12e-25	0.957447	0.555556	0.493827	11.0588	4.65859	2.32753	1	1	1	1	0	1	0	0	0	0	1	-	1	0	0	1	1	0	1	1	1	0	0	1	1	0	1	0	0	1	1	0	0
13851288	TGCAGCAAGTAGCGCTGCTTAGGTCAAATTATAGCCCTTTTTTTTCGATAGATTTCTGTTTTAGACCGT	TGCAGCAAGTAGCGCTGCTTAGGTCAAATTATAGCCCTTTTTTTTCGATAGATTTCTGTTTTAGACCGT	scaffold05133	47748	1	7.92e-27	Chromosome08	285084	1	8.67e-27	0.957447	0.444444	0.493827	7.87273	3.37399	2.28502	1	0	-	1	1	0	1	1	0	0	1	1	1	1	1	1	1	0	0	1	0	0	1	0	0	1	0	0	1	1	0	0	0
13851296	TGCAGCACAGCAGAACACACATACAAGCACACACATATCAGATCTCTCTCTATGTTTATAGCAACTGAA	TGCAGCACAGCAGAACACACATACAAGCACACACATATCAGATCTCTCTCTATGTTTATAGCAACTGAA	scaffold07330	143207	1	2.87e-21	Chromosome01	6295245	1	3.14e-21	0.957447	0.444444	0.493827	9.12963	4.66288	1.99937	1	0	1	1	1	0	1	1	0	0	1	-	1	1	1	0	1	0	0	1	0	0	0	1	0	1	0	0	1	1	0	0	0
13852861	TGCAGCATATCCTAGAGGTTTTTAGAATATTGTAGAATATTGTAGAGAGTCCAAAATTATTACAGATCG	TGCAGCATATCCTAGAGGTTTTTAGAATATTGTAGAATATTGTAGAGAGTCCAAAATTATTAC		0	0	999		0	0	999	0.957447	0.444444	0.493827	21.4074	8.57973	2.50668	1	0	0	1	0	0	1	0	0	0	1	1	1	0	0	0	1	0	0	-	1	0	1	1	0	0	0	0	1	1	0	0	0
7128560	TGCAGCATCACTTATCCTTGTTATTTTCCTTGGTATCTTCTGTATCCTGCATAAAAAAAGAAGGGATAA	TGCAGCATCACTTATCCTTGTTATTTTCCTTGGTATCTTCTGTATCCTGCATAAAAAAAGAAGGGATAA	scaffold06791	77005	1	4.74e-29	Chromosome06	1813369	1	5.18e-29	0.957447	0.444444	0.493827	6.33333	2.73443	2.35189	1	0	1	1	1	0	1	1	0	1	1	1	1	0	0	1	1	0	1	1	0	1	0	1	0	0	0	1	0	1	0	1	0
20474244	TGCAGCTTTCTCAACCCTCTTCTTTTCTTCATATGTATTGTTAGAAAATATGGAGACTACTCTGGTTAG	TGCAGCTTTCTCAACCCTCTTCTTTTCTTCATATGTATTGTTAGAAAATATGGAGACTACTCTGGTTAG	scaffold11495	121800	1	4.74e-29	Chromosome01	28296990	1	5.18e-29	0.957447	0.555556	0.493827	5.55385	2.65464	2.082	1	1	1	1	1	0	0	1	1	0	1	1	1	0	1	-	1	0	1	1	0	0	0	1	0	0	1	0	1	1	1	0	0
34219609	TGCAGGGTCATGAAAGCAGGAAACTAGGAATCCAAAAGGACATTTATGCTATATTTAGATGGGAGAAAG	TGCAGGGTCATGAAAGCAGGAAACTAGGAATCCAAAAGGACATTTATGCTATATTTAGATGGGAGAAAG	scaffold10716	2380	1	1.03e-25	Chromosome10	8237605	2	2.41e-27	0.957447	0.444444	0.493827	7.53704	4.42933	1.71634	1	1	0	1	0	0	1	0	0	1	1	1	-	0	0	0	1	0	0	-	1	0	0	1	1	0	1	0	0	1	0	1	0
13854070	TGCAGGTAGAATTTGGAACCAGCTCCAAAGACGGCTACTTTTCCCGCAGGCTGAGCACGTCCTTAGAGA	TGCAGGTAGAATTTGGAACCAGCTCCAAAGACGGCTACTTTTCCCGCAGGCTGAGCACGTCCTTAGAGA	scaffold12262	19035	1	4.77e-24	Chromosome04	23222361	1	5.22e-24	0.957447	0.444444	0.493827	11.7037	4.42899	2.70033	1	1	0	1	1	0	0	1	0	0	1	1	1	0	0	0	1	1	1	1	0	0	0	0	0	0	1	0	1	1	1	0	0
13850980	TGCAGGTTTCTTTCTTTTTTTCTTTTTTCAGCTTCTGATCATTCATACAAGAAAATTTTCCAAGTGGGT	TGCAGGTTTCTTTCTTTTTTTCTTTTTTCAGCTTCTGATCATTCATACAAGAAAATTTTCCAAGTGGGT	scaffold01195	116348	1	7.92e-27	Chromosome17	27277917	1	5.18e-29	0.957447	0.555556	0.493827	19.3692	10.3946	1.85603	1	0	0	1	0	0	1	1	0	0	1	1	1	1	0	1	1	1	1	1	1	1	-	1	0	1	0	1	1	1	0	0	1
7127483	TGCAGTAGACCAGATTCAAACAAAATACATGAACTAAAATTCTTGGAACTTGTAGAAAATTGGGAGTTT	TGCAGTAGACCAGATTCAAACAAAATACATGAACTAAAATTCTTGGAACTTGTAGAAAATTGGGAGTTT	scaffold07680	23613	1	2.85e-26	Scaffold01127	6058	1	3.12e-26	0.957447	0.555556	0.493827	6.63235	3.81909	1.75932	1	0	1	1	0	1	1	1	1	0	1	1	1	0	1	0	1	0	0	1	0	1	-	0	0	0	1	0	0	1	0	0	0
13853148	TGCAGTCAAGAAAATAATGAATGACTGGGCATTTGTAATTTTAGATTTAGATTCATCTTTTACAGATCG	TGCAGTCAAGAAAATAATGAATGACTGGGCATTTGTAATTTTAGATTTAGATTCATCTTTTAC	scaffold07571	405818	1	7.07e-22	Chromosome01	31627918	1	7.54e-22	0.957447	0.444444	0.493827	21.9655	8.64624	2.55915	1	0	1	1	0	1	1	0	0	0	-	1	1	0	0	0	1	0	0	1	0	0	1	0	0	0	0	0	1	1	0	0	0
7137782	TGCAGTCAGAATCCGTCCTCTACCATCCATCACCGCCGTGGCTGCTCCACCAACACCACCAGTGGCATT	TGCAGTCAGAATCCGTCCTCTACCATCCATCACCGCCGTGGCTGCTCCACCAACACCACCAGTGGCATT	scaffold00784	102880	1	1.33e-24	Chromosome02	13772172	1	1.45e-24	0.957447	0.444444	0.493827	8.41509	3.85312	2.14313	1	0	1	1	1	1	0	0	0	0	1	-	1	0	0	1	1	0	0	1	0	1	0	1	0	0	0	0	1	1	1	0	1
13851783	TGCAGTGGTGATAGAGAACCATCTGCGTTCTCATGCAATGCGGTAGTGGTGGTATAGAACTATCTATTT	TGCAGTGGTGATAGAGAACCATCTGCGTTCTCATGCAATGCGGTAGTGGTGGTATAGAACTATCTATTT		0	0	999		0	0	999	0.957447	0.444444	0.493827	16.3889	7.10872	2.28552	1	0	1	1	0	0	0	1	0	0	1	1	1	1	1	0	1	0	0	1	0	0	0	0	0	1	0	0	1	1	0	0	0
7140375	TGCAGTTGCAAATTGAGGAACTGGGCTTCCATTTGAGCGAATCTGGTTTCATTCAAGGTTTGGGATTCT	TGCAGTTGCAAATTGAGGAACTGGGCTTCCATTTGAGCGAATCTGGTTTCATTCAAGGTTTGGGATTCT	scaffold12479	3681	3	2.89e-16	Chromosome01	945904	2	3.16e-16	0.957447	0.555556	0.493827	12.7619	4.69959	2.80921	1	0	1	1	0	0	0	0	-	1	1	1	1	1	1	1	1	1	0	1	0	1	0	0	0	1	1	0	0	1	0	1	1
7141282	TGCAGAATCCTCATATTTCTTGTGTTCCAATTACTGTTCAAGCTCTATTACAGATCGGAAGAGCGGTTC	TGCAGAATCCTCATATTTCTTGTGTTCCAATTACTGTTCAAGCTCTATTAC	scaffold11107	107465	1	2.29e-15	Chromosome05	14123925	2	2.51e-15	0.957447	0.444444	0.493827	13.963	4.6546	3.04245	1	1	1	1	0	0	1	1	1	1	1	1	1	0	1	1	1	0	0	1	0	0	0	0	0	0	0	1	1	1	1	1	0
15484846	TGCAGTAACCACGAAACCAGTTGGACAACAAACCATGAAACCAATAAAACCATTACAGATCGGAAGAGC	TGCAGTAACCACGAAACCAGTTGGACAACAAACCATGAAACCAATAAAACCATTAC		0	0	999		0	0	999	0.957447	0.444444	0.493827	26.3036	12.5341	2.07024	1	0	1	1	0	0	1	1	0	0	-	1	1	0	1	0	1	0	0	1	0	0	0	0	0	0	1	0	1	1	0	0	0
13854269	TGCAGTAGAAAAGGAGTTGATCTAGCTATTGATAAACTAAGTAGATTACAGATCGGAAGAGCGGTTCAG	TGCAGTAGAAAAGGAGTTGATCTAGCTATTGATAAACTAAGTAGATTAC	scaffold09565	561700	1	1.27e-17	Chromosome18	9049938	1	1.39e-17	0.957447	0.555556	0.493827	20.6418	8.87004	2.31076	1	0	1	1	0	0	1	0	1	0	1	-	1	0	0	0	1	1	0	1	0	1	1	1	0	0	0	1	1	1	0	0	1
7144235	TGCAGTCAGTTCTCTCTTGTTTTGTTGGCCTATTGGCAACTCTTTACAGATCGGAAGAGCGGTTCAGCA	TGCAGTCAGTTCTCTCTTGTTTTGTTGGCCTATTGGCAACTCTTTAC	scaffold03049	524991	1	1.95e-15	Chromosome03	614543	1	2.14e-15	0.957447	0.555556	0.493827	26.5735	7.74277	3.38666	1	0	1	1	0	0	1	0	0	0	1	1	1	0	-	0	1	0	0	1	0	0	-	1	1	0	1	1	0	1	0	0	0
7137739	TGCAGTGTGGATTGATTGATTCTCCCTTGAGGTTACAGATCGGAAGAGCGGTTCAGCAGGAATGCCGAG	TGCAGTGTGGATTGATTGATTCTCCCTTGAGGTTAC		0	0	999		0	0	999	0.957447	0.444444	0.493827	9.41071	4.67813	1.96549	1	0	0	1	0	0	1	1	0	0	1	1	1	0	0	0	1	0	1	1	0	0	1	1	0	0	1	0	1	1	0	0	0
13852515	TGCAGTTGACATCGTTACAAAATCTTCTCAATTTCTTAGATAGTGAGAGATCATTACAGATCGGAAGAG	TGCAGTTGACATCGTTACAAAATCTTCTCAATTTCTTAGATAGTGAGAGATCATTAC	scaffold08316	495776	1	1.66e-22	Chromosome04	1615509	1	1.82e-22	0.957447	0.444444	0.493827	18.7414	6.52465	2.79929	1	1	0	-	0	0	1	0	0	0	1	1	1	1	-	0	1	1	0	-	0	0	0	1	0	1	0	0	1	1	-	0	0
7147816	TGCAGAGTCTTTTCTTATGCCATATGCAATTTTGAACTTGCATATTGTCCCATATGGTGCTTGTATATT	TGCAGAGTCTTTTCTTATGCCATATGCAATTTTGAACTTGCATATTGTCCCATATGGTGCTTGTATATT	scaffold07520	1692446	1	2.2e-27	Chromosome01	25325225	1	2.41e-27	0.957447	0.444444	0.493827	14.625	6.4878	2.30554	1	0	1	0	-	0	0	1	1	0	0	0	0	0	0	1	0	1	0	0	0	0	0	1	1	0	1	1	0	0	1	0	0
7148633	TGCAGTGCATGCACCGAACCAGTCACCAGGGAAAAGAAGCAGACACATATCAAACAGGATGAACCATAA	TGCAGTGCATGCACCGAACCAGTCACCAGGGAAAAGAAGCAGACACATATCAAACAGGATGAACCATAA	scaffold01127	864272	1	7.92e-27	Chromosome06	24501413	1	8.67e-27	0.957447	0.444444	0.493827	12.6909	6.24608	2.04195	1	1	1	0	1	1	0	0	1	1	0	0	0	0	1	1	0	0	0	0	0	1	1	0	1	0	1	0	1	0	1	1	1
7146336	TGCAGAGATTGGTTGTTCACAGCCAAGTGGAAGGTTTCACCAAATTGGTGAAGGGGGTTTTACAGATCG	TGCAGAGATTGGTTGTTCACAGCCAAGTGGAAGGTTTCACCAAATTGGTGAAGGGGGTTTTAC	scaffold09969	23584	1	2.54e-21	Chromosome07	11380951	1	2.71e-21	0.957447	0.444444	0.493827	16.2778	8.27405	1.95922	1	0	0	0	1	0	1	0	0	1	0	0	0	1	1	0	0	1	0	0	1	1	1	0	0	1	1	1	0	0	0	1	-
13856809	TGCAGACAGAGACCAAAGTTATCCATTAGATTATGCTCAATATGCTCAATATTTTCATGAATGTACAAA	TGCAGACAGAGACCAAAGTTATCCATTAGATTATGCTCAATATGCTCAATATTTTCATGAATGTACAAA		0	0	999		0	0	999	0.957447	0.444444	0.493827	12.3091	5.13056	2.38291	1	1	1	0	1	1	1	1	1	-	0	0	0	1	1	0	0	1	0	0	0	1	1	0	0	1	0	1	1	0	1	1	1
7137575	TGCAGTTAGATTTCTTAGTTCCATTAGCATAGTAATAGCATTACAGATCGGAAGAGCGGTTCAGCAGGA	TGCAGTTAGATTTCTTAGTTCCATTAGCATAGTAATAGCATTAC	scaffold10689	264826	1	6.11e-15	Chromosome10	615978	1	6.69e-15	0.957447	0.444444	0.493827	19.5	8.70345	2.25032	1	1	0	0	1	1	0	1	1	1	0	0	0	1	1	0	0	1	-	0	0	1	1	0	0	1	0	0	0	0	0	1	1
7120917	TGCAGGAAGTCTATCTTCTCCAAGTATGCAACAGTTCCATGTTCAACTTTTCGTGTATCCATCACAACT	TGCAGGAAGTCTATCTTCTCCAAGTATGCAACAGTTCCATGTTCAACTTTTCGTGTATCCATCACAACT	scaffold03219	260895	1	1.03e-25	Chromosome13	783755	1	1.12e-25	0.957447	0.444444	0.493827	13.9655	6.63316	2.23541	1	1	0	0	0	1	0	1	1	0	0	0	0	0	0	0	0	1	0	0	1	1	1	0	1	0	1	1	0	0	1	0	1
13856251	TGCAGGCAGCTTCTTAGATTACAAGGCTCTTCTCTGACTGGCTGCCATTCAATGAAGGAAATAAGTAAA	TGCAGGCAGCTTCTTAGATTACAAGGCTCTTCTCTGACTGGCTGCCATTCAATGAAGGAAATAAGTAAA	scaffold02853	253498	1	4.74e-29	Chromosome11	4766594	1	5.18e-29	0.957447	0.555556	0.493827	8.07463	4.40256	1.83712	1	1	0	0	1	1	1	1	1	0	0	0	0	-	0	1	0	1	0	0	1	1	1	1	1	1	0	1	1	0	1	0	-
20108653	TGCAGGTTTTGGTTTTTTACTTTGTGTATTCCAGTTTCCCTCACCAGTTACCAGGTTCAGGAGTGACCT	TGCAGGTTTTGGTTTTTTACTTTGTGTATTCCAGTTTCCCTCACCAGTTACCAGGTTCAGGAGTGACCT		0	0	999		0	0	999	0.957447	0.444444	0.493827	8.46552	3.63989	2.41781	1	1	1	0	0	1	0	0	0	0	0	0	0	1	0	1	0	1	1	0	-	0	0	1	1	1	1	0	0	0	1	0	0
7139872	TGCAGTAAGCTCAATACCTGTTCCATCCTGGAATGAAGCACAAGGCTCATATTCTTTGAAGTGCAACAG	TGCAGTAAGCTCAATACCTGTTCCATCCTGGAATGAAGCACAAGGCTCATATTCTTTGAAGTGCAACAG		0	0	999	Chromosome02	9942554	1	2.41e-27	0.957447	0.444444	0.493827	9.34545	4.47709	2.13235	1	0	1	-	0	0	1	1	0	0	1	1	1	1	1	0	1	0	0	1	0	0	0	0	0	1	0	-	1	1	0	0	0
13859477	TGCAGTACAACTATCAAGCTAAAGCAGTATGATATGATGGATGATATGATATGATTGCGGAAATGGGAG	TGCAGTACAACTATCAAGCTAAAGCAGTATGATATGATGGATGATATGATATGATTGCGGAAATGGGAG	scaffold08100	229201	1	1.03e-25	Chromosome09	1354144	1	1.12e-25	0.957447	0.555556	0.493827	21.5694	10.6821	2.08285	1	1	0	0	0	1	1	1	1	0	0	0	0	1	1	1	0	1	0	0	0	1	1	1	1	1	1	1	-	0	1	0	1
7148680	TGCAGTGGAATTCTATAAGATTTTTTCTTTTTTCCACATCAGTGAGTTTCACGTTGAAACTCATAAGTG	TGCAGTGGAATTCTATAAGATTTTTTCTTTTTTCCACATCAGTGAGTTTCACGTTGAAACTCATAAGTG	scaffold05162	411949	1	2.2e-27		0	0	999	0.957447	0.555556	0.493827	14.3382	7.12413	2.09937	1	1	0	0	1	1	1	1	1	1	0	0	0	0	0	0	0	1	1	0	1	-	0	0	0	0	-	1	0	0	1	1	-
7129137	TGCAGTTAGTAGGCTAGTAGCCGACTGGAGCAAAGGGCAAGGTTTGGGTTACGGGACTGTAAGATTTCT	TGCAGTTAGTAGGCTAGTAGCCGACTGGAGCAAAGGGCAAGGTTTGGGTTACGGGACTGTAAGATTTCT		0	0	999		0	0	999	0.957447	0.555556	0.493827	20.803	11.3234	1.79065	1	1	1	0	1	0	0	1	-	1	0	0	0	1	0	1	0	1	0	0	1	0	1	0	1	1	1	1	0	0	1	1	0
20494331	TGCAGCCGTTGGTTTGTATAGTTTGTTTGATTTCCGGTTGGCTTTGATTTTGATTTCCTTTTTTTGTCA	TGCAGCCGTTGGTTTGTATAGTTTGTTTGATTTCCGGTTGGCTTTGATTTTGATTTCCTTTTTTTGTCA		0	0	999		0	0	999	0.957447	0.444444	0.493827	6.81034	4.07455	1.69685	1	0	1	1	0	1	1	0	0	0	1	1	1	0	0	0	1	0	0	-	0	0	1	1	0	0	0	0	1	1	0	0	0
7141924	TGCAGCAAACATAATGGGGCAAGATTTTTTTACAGATCGGAAGAGCGGTTCAGCAGGAATGCCGAGACC	TGCAGCAAACATAATGGGGCAAGATTTTTTTAC		0	0	999		0	0	999	0.957447	0.555556	0.493827	25.4242	10.5673	2.38016	1	1	0	0	1	1	0	1	1	1	0	0	0	1	0	1	0	1	0	0	1	0	0	0	1	1	1	1	0	0	1	1	0
7141581	TGCAGCTTCCTTCCTCAGTGTCTGAAGCCTTTCTTTACAGATCGGAAGAGCGGTTCAGCAGGAATGCCG	TGCAGCTTCCTTCCTCAGTGTCTGAAGCCTTTCTTTAC		0	0	999		0	0	999	0.957447	0.555556	0.493827	18.6	8.67904	2.10876	1	1	1	0	1	0	1	1	1	1	0	0	0	1	0	1	0	1	0	0	1	0	0	0	1	1	1	1	0	0	-	1	0
13860379	TGCAGGAAAAACACAAGACCTTTACAGATCGGAAGAGCGGTTCAGCAGGAATGCCGAGACCGATCTCGT	TGCAGGAAAAACACAAGACCTTTAC		0	0	999		0	0	999	0.957447	0.444444	0.493827	9.19298	6.73935	1.28608	1	0	0	0	1	0	1	0	0	1	0	0	0	-	0	0	0	1	0	0	0	0	1	1	1	1	0	0	1	0	1	1	0
20111435	TGCAGTGTAAAAAAAAAATCTCAATTGTTTACAGATCGGAAGAGCGGTTCAGCAGGAATGCCGAGACCG	TGCAGTGTAAAAAAAAAATCTCAATTGTTTAC		0	0	999		0	0	999	0.957447	0.444444	0.493827	15.4107	6.44974	2.34759	1	1	0	1	0	0	1	0	0	0	1	1	1	0	1	0	1	1	0	1	1	0	0	0	0	0	0	0	1	1	1	0	0
7121986	TGCAGCAAAGAACTAATCAAAAGTGAGGGAGTTTGACATTACAGATCGGAAGAGCGGTTCAGCAGGAAT	TGCAGCAAAGAACTAATCAAAAGTGAGGGAGTTTGACATTAC	scaffold03241	233196	1	1.19e-11	Chromosome15	5216930	1	1.3e-11	0.957447	0.444444	0.493827	12.4655	6.68817	1.90486	1	1	0	0	1	0	0	0	0	1	0	0	0	1	1	0	0	1	0	0	1	1	1	1	1	1	1	0	1	0	1	1	-
7141570	TGCAGCTGGTCAGATTGTGATTGATGGCATAAATATCTCATTACAGATCGGAAGAGCGGTTCAGCAGGA	TGCAGCTGGTCAGATTGTGATTGATGGCATAAATATCTCATTAC	scaffold06278	5753	1	6.11e-15	Chromosome03	23325125	1	6.69e-15	0.957447	0.444444	0.493827	16.75	9.31253	1.66382	1	1	1	0	0	1	1	1	0	-	0	0	0	0	0	0	0	0	0	0	1	1	0	0	1	0	1	1	0	0	1	0	-
7144467	TGCAGAAAGGTAATTCCAGCGTCCTCCTACAACTCCGAAAAAAAATTACTAGCACTGCCGTTGGTTTGC	TGCAGAAAGGTAATTCCAGCGTCCTCCTACAACTCCGAAAAAAAATTACTAGCACTGCCGTTGGTTTGC		0	0	999		0	0	999	0.957447	0.555556	0.493827	13.0597	4.87418	2.75444	1	0	1	1	1	1	0	0	0	0	1	1	1	0	0	0	1	1	1	1	1	1	1	0	0	0	0	1	1	1	0	0	-
7119846	TGCAGAATATTTATGTAAATGTAGTTATGTATGAAGACACCATGAAATTAGAGGCTTGGAGACGATTAT	TGCAGAATATTTATGTAAATGTAGTTATGTATGAAGACACCATGAAATTAGAGGCTTGGAGACGATTAT	scaffold06582	714874	1	4.74e-29	Chromosome15	8407753	1	5.18e-29	0.957447	0.444444	0.493827	9.34545	4.42398	2.16616	0.954545	1	0	0	0	0	0	0	1	1	0	0	0	1	0	1	0	0	0	0	1	1	-	0	1	1	1	1	0	0	1	1	1
7117020	TGCAGACATTTCCATAAATATCTTGATTGCTTTTATGTATGTGTGCATCTGCCTCTTACTCCTGGGATG	TGCAGACATTTCCATAAATATCTTGATTGCTTTTATGTATGTGTGCATCTGCCTCTTACTCCTGGGATG		0	0	999		0	0	999	0.957447	0.444444	0.493827	12.6667	5.02586	2.57341	1	1	1	0	1	1	1	-	0	1	0	0	0	0	1	1	0	1	1	0	0	1	1	1	1	0	0	1	0	0	1	1	1
7120312	TGCAGATTTTTGAGTGAGCCGGTGCCAAATCTAAAACCAGCATCTTTTGATTTCTTCTCATTGAATCCC	TGCAGATTTTTGAGTGAGCCGGTGCCAAATCTAAAACCAGCATCTTTTGATTTCTTCTCATTGAATCCC	scaffold03741	232995	1	4.74e-29	Chromosome15	6989115	1	5.18e-29	0.957447	0.555556	0.493827	6.95455	3.63248	1.92045	1	0	0	1	-	1	1	1	1	1	1	1	1	1	0	1	1	0	1	1	0	1	0	0	0	-	0	0	1	1	1	1	1
13856493	TGCAGTAGTCTAGAGAAACTATTATCGGCAGCCAAAAACTATTCCCAAATAACCTCAAACCACCAAAAG	TGCAGTAGTCTAGAGAAACTATTATCGGCAGCCAAAAACTATTCCCAAATAACCTCAAACCACCAAAAG	scaffold07287	10155	1	4.74e-29		0	0	999	0.957447	0.444444	0.493827	13.4737	6.08451	2.34104	1	1	1	0	0	1	0	1	1	1	0	0	0	0	0	0	0	1	1	0	0	1	1	0	0	0	0	1	1	0	0	1	-
7120704	TGCAGCTATTGATATCTGGTCAGTTGGCTGCATTTTCATGGAAATTATTAGAAGGGAACCTCTTTTCCC	TGCAGCTATTGATATCTGGTCAGTTGGCTGCATTTTCATGGAAATTATTAGAAGGGAACCTCTTTTCCC	scaffold03750	457693	1	4.74e-29	Chromosome11	25096810	1	5.18e-29	0.957447	0.555556	0.493827	8.52941	3.71591	2.40711	1	1	1	1	-	0	0	0	0	0	1	1	1	0	0	-	1	0	1	1	0	0	1	1	1	0	0	1	1	1	1	0	0
7110828	TGCAGTATTTTTGCCATTACTACGTACTTGATCAAAAGTACCATAATTTTTAGTACCTAAAACAAGTTG	TGCAGTATTTTTGCCATTACTACGTACTTGATCAAAAGTACCATAATTTTTAGTACCTAAAACAAGTTG	scaffold10563	19517	1	4.74e-29	Chromosome03	26561439	1	5.18e-29	0.957447	0.444444	0.493827	23.9649	13.3285	1.72651	1	1	0	0	1	1	1	-	0	1	0	0	0	0	1	0	0	0	0	0	1	1	0	1	1	0	1	1	0	0	1	1	1
7116213	TGCAGTTATACCGAAAACAACACATCATGCGCTCATTGACAAATGAATGACCTTTTTCATTGTAGATTT	TGCAGTTATACCGAAAACAACACATCATGCGCTCATTGACAAATGAATGACCTTTTTCATTGTAGATTT	scaffold00341	1102935	1	1.03e-25	Chromosome14	2626787	1	1.12e-25	0.957447	0.555556	0.493827	9.52941	5.43808	1.69007	1	1	1	0	0	0	1	1	1	1	0	0	0	-	1	1	0	1	1	0	1	0	1	0	1	1	-	1	1	0	1	1	0
13856703	TGCAGTTGAAAGAAAAAGCTCTCTCAAGAACAAACTAGAGAGAGAATACACTATCATCTTCAGCTTATT	TGCAGTTGAAAGAAAAAGCTCTCTCAAGAACAAACTAGAGAGAGAATACACTATCATCTTCAGCTTATT	scaffold01603	15370	1	4.74e-29	Chromosome11	9660984	1	5.18e-29	0.957447	0.555556	0.493827	13.5588	7.17713	1.92143	1	1	1	0	0	1	0	0	1	0	0	0	0	1	0	1	0	1	0	0	1	0	1	1	1	1	0	0	1	0	1	0	0
7116591	TGCAGTTTCTCAATTCCAAGATGGAAAGACCCTCCAAATTTTTGATTGGTGAGGGTAAATTTTTTATGG	TGCAGTTTCTCAATTCCAAGATGGAAAGACCCTCCAAATTTTTGATTGGTGAGGGTAAATTTTTTATGG	scaffold10526	102072	1	4.74e-29	Chromosome18	10846231	1	5.18e-29	0.957447	0.555556	0.493827	20.1884	8.79769	2.38185	1	1	1	0	1	1	0	1	1	1	0	0	0	1	0	0	0	0	1	0	1	1	1	1	1	1	1	0	0	0	1	1	1
13856195	TGCAGGAGACTTTGCTTTCTTAGATTCCAACTGAGGTTTCCCTACAAAAGTAAAACATCAAGGGCGGGG	TGCAGGAGACTTTGCTTTCTTAGATTCCAACTGAGGTTTCCCTACAAAAGTAAAACATCAAGGGCGGGG	scaffold11179	139768	1	2.2e-27	Chromosome09	8030680	1	2.41e-27	0.957447	0.444444	0.493827	22.037	8.13989	2.77669	1	0	0	1	0	0	1	0	0	0	1	1	-	0	0	0	1	0	0	1	1	0	1	1	0	0	0	0	1	1	0	0	0
7137159	TGCAGCATGCACCCAGATACAAAAAATTTTTACAGATCGGAAGAGCGGTTCAGCAGGAATGCCGAGACC	TGCAGCATGCACCCAGATACAAAAAATTTTTAC	scaffold08316	651330	1	3.98e-09	Chromosome04	1452879	1	4.36e-09	0.957447	0.555556	0.493827	30.9118	12.2627	2.49232	1	1	1	1	1	1	0	0	1	0	1	1	1	0	0	1	1	0	1	1	0	0	1	1	0	0	1	1	1	1	1	0	0
13861572	TGCAGCCAACAACACTGCCATCTTCTTCCAATACAAGACACTCTACTCTTACAGATCGGAAGAGCGGTT	TGCAGCCAACAACACTGCCATCTTCTTCCAATACAAGACACTCTACTCTTAC		0	0	999		0	0	999	0.957447	0.555556	0.493827	8.70833	4.25388	2.08524	1	1	0	0	1	1	1	1	1	1	0	0	0	1	0	0	0	1	1	0	1	0	1	0	1	1	1	1	1	0	0	1	0
7115690	TGCAGCGATACTCCTTTTTTATCCTACAAAATTACAAATCAAAATGCAATAGTTACAGATCGGAAGAGC	TGCAGCGATACTCCTTTTTTATCCTACAAAATTACAAATCAAAATGCAATAGTTAC	scaffold02844	11205	1	2.09e-21	Chromosome14	15311645	1	2.28e-21	0.957447	0.555556	0.493827	11.9706	5.74193	2.10022	1	0	1	0	1	1	1	-	1	1	0	0	0	1	1	0	0	1	0	0	1	1	1	0	1	-	0	1	0	0	-	1	0
7118157	TGCAGGAGGCGTGACATTGGATTGCTTTTTGAAGGAGGCGGGAAAGCAAACCATTACAGATCGGAAGAG	TGCAGGAGGCGTGACATTGGATTGCTTTTTGAAGGAGGCGGGAAAGCAAACCATTAC	scaffold01551	72230	1	1.3e-18	Chromosome15	3674175	1	1.42e-18	0.957447	0.555556	0.493827	21.2571	10.75	1.95495	1	1	0	0	1	1	1	1	-	1	0	0	0	1	1	1	0	1	1	0	1	0	1	1	0	1	0	1	1	0	0	1	0
15485411	TGCAGACTCCTCCGCGCCCAGCAGTGGAACGTTATTTTCTTCAGCTGTATCAGGGACTTTCCTCGCTGG	TGCAGACTCCTCCGCGCCCAGCAGTGGAACGTTATTTTCTTCAGCTGTATCAGGGACTTTCCTCGCTGG	scaffold12794	1880592	1	4.77e-24	Chromosome06	20472993	1	5.22e-24	0.957447	0.555556	0.493827	11.5588	6.26236	1.80843	1	1	0	0	0	1	0	0	0	0	0	0	0	1	1	0	0	1	1	0	1	1	1	1	0	1	1	0	1	0	1	0	1
7144133	TGCAGGATTTTTATCATTCTTCTTCCTTTTCTTACCCATCGTGAAGTGTTCCTTACAGATCGGAAGAGC	TGCAGGATTTTTATCATTCTTCTTCCTTTTCTTACCCATCGTGAAGTGTTCCTTAC		0	0	999		0	0	999	0.957447	0.555556	0.493827	7.97059	3.51455	2.31808	1	0	0	1	0	0	1	0	0	0	1	1	1	0	0	0	1	0	1	1	0	0	0	0	0	0	0	-	1	1	0	0	0
7117524	TGCAGTTTCTCGTATTTTGCAACTAATTGTCCCAACTAGTCTTACAGATCGGAAGAGCGGTTCAGCAGG	TGCAGTTTCTCGTATTTTGCAACTAATTGTCCCAACTAGTCTTAC		0	0	999	Chromosome14	4022330	1	1.95e-15	0.957447	0.555556	0.493827	14.5429	6.78588	2.07002	1	1	0	0	0	1	1	1	0	-	0	0	0	1	0	1	0	1	1	0	1	1	1	1	1	1	1	1	1	0	1	1	1
13861859	TGCAGAAATCTTCGTTTCCTAGATGCCTCAAGAAATAACCTCACAGGCTTCATACCCAGAGAAATCCTT	TGCAGAAATCTTCGTTTCCTAGATGCCTCAAGAAATAACCTCACAGGCTTCATACCCAGAGAAATCCTT		0	0	999	Scaffold01366	7286	2	2.41e-27	0.957447	0.444444	0.493827	16.1273	7.88106	2.11135	1	0	-	1	1	0	1	0	0	0	1	1	1	0	1	0	1	0	1	1	0	0	0	1	1	0	0	0	1	1	1	0	0
7148417	TGCAGTAGTCACTTGCGCATCGAAAATGTAGTAATTCTTTTGAGGCGTATAGATATTTTGATCTCTTGC	TGCAGTAGTCACTTGCGCATCGAAAATGTAGTAATTCTTTTGAGGCGTATAGATATTTTGATCTCTTGC	scaffold08847	320612	1	4.74e-29	Chromosome17	22538626	1	5.18e-29	0.957447	0.555556	0.493827	9.07353	4.87586	1.90522	1	0	-	0	0	1	1	1	1	1	0	0	0	1	1	1	0	1	1	0	-	1	1	1	0	1	1	1	0	0	0	1	1
15485787	TGCAGAACCAGAAATGCAGCTAGCTTATGATCAAACTTCTAAGTGTAAGATAAAAATTACAGATCGGAA	TGCAGAACCAGAAATGCAGCTAGCTTATGATCAAACTTCTAAGTGTAAGATAAAAATTAC	scaffold02943	475152	1	1.09e-19	Chromosome03	17227944	5	7.14e-22	0.957447	0.555556	0.493827	16.9559	7.12377	2.31441	1	1	1	1	0	0	1	0	1	1	1	1	1	0	1	0	1	0	1	1	0	0	0	0	1	0	0	0	0	1	0	1	0
13861963	TGCAGCAGCTTCGCGGATGGACGTACACACATTACCGCATTTTGTAAAATCCGTGCTCTTTTTATTTTT	TGCAGCAGCTTCGCGGATGGACGTACACACATTACCGCATTTTGTAAAATCCGTGCTCTTTTTATTTTT	scaffold03818	31764	1	1.03e-25	Chromosome16	1697514	1	1.12e-25	0.957447	0.444444	0.493827	14.579	5.11601	2.84329	1	0	1	1	0	1	1	0	0	0	1	1	1	0	-	1	1	1	1	1	0	0	0	0	0	0	0	0	1	1	0	0	0
7124394	TGCAGTTCCATCAAAGCCTTCTGGTTCTGGAGGATGTGCATTGCGGGGAATTATGCCAACATCTCGTCC	TGCAGTTCCATCAAAGCCTTCTGGTTCTGGAGGATGTGCATTGCGGGGAATTATGCCAACATCTCGTCC	scaffold12435	8964	3	3.69e-25	Chromosome04	22480746	3	5.22e-24	0.957447	0.444444	0.493827	8.67797	4.6045	1.90849	1	1	0	0	0	1	0	0	1	1	0	0	0	1	0	0	0	1	0	0	1	1	1	0	1	1	-	1	0	0	0	1	1
7146141	TGCAGCTCGCTGACAATTTGGCTCCAGCATGCTGCTGATTTTTCGTTTTCCTTTTTTTTTTTTTTTACA	TGCAGCTCGCTGACAATTTGGCTCCAGCATGCTGCTGATTTTTCGTTTTCCTTTTTTTTTTTTTTTACA	scaffold03332	232587	1	1.03e-25	Chromosome15	4752982	1	6.7e-28	0.957447	0.555556	0.493827	7.95775	4.06786	1.97312	1	1	0	0	1	0	1	1	0	1	0	0	0	1	1	0	0	1	1	0	1	1	1	1	1	-	1	-	1	0	1	1	-
15485846	TGCAGTTTCTCTGTGGTTTCAGCGGAGTCAGGTCACCCAGCATTCTTACAGATCGGAAGAGCGGTTCAG	TGCAGTTTCTCTGTGGTTTCAGCGGAGTCAGGTCACCCAGCATTCTTAC		0	0	999		0	0	999	0.957447	0.444444	0.493827	9.98333	4.91424	1.99526	1	0	0	1	0	1	1	0	0	0	1	1	1	0	0	1	1	1	0	1	1	0	0	0	0	0	0	0	1	1	0	0	0
7139778	TGCAGGGATAAAGTGAATAACGTGCATTATAAAATAAATTATCTTATCATAGTGTACTGTATAAAATTA	TGCAGGGATAAAGTGAATAACGTGCATTATAAAATAAATTATCTTATCATAGTGTACTGTATAAAATTA		0	0	999		0	0	999	0.957447	0.555556	0.493827	8.31429	3.22731	2.63358	1	1	0	1	1	1	1	0	0	1	1	1	-	0	-	1	1	0	1	1	0	0	1	1	0	0	1	1	1	1	0	1	0
7145324	TGCAGAGAAATTCTGGTGCAATCCTTATATGGAACTTTCATCAACTCCTTGCCACTTGTAACTATAAAC	TGCAGAGAAATTCTGGTGCAATCCTTATATGGAACTTTCATCAACTCCTTGCCACTTGTAACTATAAAC	scaffold02618	93426	4	6.17e-23	Chromosome07	7821848	6	5.22e-24	0.957447	0.444444	0.493827	8.16981	3.4898	2.37002	1	0	1	1	-	0	0	0	0	0	1	1	1	0	0	0	1	0	0	1	0	0	1	1	0	0	0	1	1	1	0	0	0
7124648	TGCAGTAATCTCCATCATCATATTGGTGGCTGGTATGGTCGAAGATATCTCTGGAATTATCGCGAAATC	TGCAGTAATCTCCATCATCATATTGGTGGCTGGTATGGTCGAAGATATCTCTGGAATTATCGCGAAATC	scaffold10526	185953	1	1.03e-20	Chromosome18	10932995	1	1.13e-20	0.957447	0.444444	0.493827	8.89286	4.90873	1.85246	1	0	0	0	0	0	0	1	1	1	0	0	0	1	0	0	0	0	1	0	1	1	1	0	1	1	1	0	0	0	0	-	1
7119172	TGCAGGATGAGATTATACTTGTTAGCAGCGTCCGTCACAAAAATCTTGTTGAACTAGTTGGTTACTGCG	TGCAGGATGAGATTATACTTGTTAGCAGCGTCCGTCACAAAAATCTTGTTGAACTAGTTGGTTACTGCG	scaffold10988	29262	6	4.74e-29	Chromosome12	3091835	6	5.18e-29	0.957447	0.555556	0.493827	17.9546	8.22309	2.20792	1	0	1	1	0	0	1	1	0	1	1	1	1	0	1	0	1	1	1	1	1	0	0	1	0	0	0	1	1	1	0	1	0
20107975	TGCAGCAATGCTTGCGTGCTTTGCAGCCAGCTCCCTTGTTCTTTGTATTCCCCGGCTCTTTCCAAGGTA	TGCAGCAATGCTTGCGTGCTTTGCAGCCAGCTCCCTTGTTCTTTGTATTCCCCGGCTCTTTCCAAGGTA	scaffold03400	41745	1	1.7e-28	Chromosome03	13480195	1	1.86e-28	0.957447	0.433333	0.491111	6.33333	3.03681	2.08785	1	0	1	0	0	1	0	1	0	-	0	0	0	0	0	0	0	1	0	0	1	1	1	0	1	0	1	0	0	0	1	1	-
20409581	TGCAGCATCATTCATCTGCATGATGATCACCATACATGACTACCATTCACTTACATCCCTTCTCTGTGT	TGCAGCATCATTCATCTGCATGATGATCACCATACATGACTACCATTCACTTACATCCCTTCTCTGTGT	scaffold01701	78965	1	1.72e-23	Chromosome06	22880503	1	1.88e-23	0.957447	0.433333	0.491111	6.69231	2.99062	2.2719	1	1	1	1	1	0	1	0	0	1	1	-	1	0	1	1	1	0	0	1	0	0	0	1	1	0	0	0	0	1	1	1	0
7149259	TGCAGCCACTATGGAGTCTCGTTTCATATGGTGCTTAGTGCCCCGGGGCAATAGCTGTTTACAGATCGG	TGCAGCCACTATGGAGTCTCGTTTCATATGGTGCTTAGTGCCCCGGGGCAATAGCTGTTTAC	scaffold04851	359374	1	3.21e-20	Chromosome17	18587789	1	3.51e-20	0.957447	0.566667	0.491111	10.1029	5.01216	1.97243	1	0	0	1	-	0	0	1	0	0	1	1	1	0	0	1	1	0	1	1	1	0	1	0	0	0	1	0	0	1	0	0	0
13854042	TGCAGGAAATCAGGAATAAGATGTTGAGATCAGATCAATAGAATACGACAGAAGAGACAATACTGCACC	TGCAGGAAATCAGGAATAAGATGTTGAGATCAGATCAATAGAATACGACAGAAGAGACAATACTGCACC		0	0	999		0	0	999	0.957447	0.433333	0.491111	13.0727	6.70645	1.98431	1	1	-	0	0	0	1	0	1	1	0	0	0	0	1	-	0	1	1	0	1	0	0	0	1	0	1	1	0	0	1	1	0
7127384	TGCAGGTTTAGTTGATTGTTTGACCACAATTTGCAAGTGAAGTTGTCAATTGGGTTCTCAAAATGATTG	TGCAGGTTTAGTTGATTGTTTGACCACAATTTGCAAGTGAAGTTGTCAATTGGGTTCTCAAAATGATTG	scaffold03750	322636	1	2.2e-27		0	0	999	0.957447	0.566667	0.491111	19.3134	7.96674	2.37166	1	1	1	1	1	0	0	0	0	0	1	1	1	0	0	1	1	0	1	1	0	1	0	1	1	0	0	1	1	1	1	0	1
7128931	TGCAGTAAAATTCTGTATGCTTTTGTATGTTTCTCAAACTGTATCCCACCGAATCTCGACATGTATGAT	TGCAGTAAAATTCTGTATGCTTTTGTATGTTTCTCAAACTGTATCCCACCGAATCTCGACATGTATGAT	scaffold04165	109278	1	1.72e-23	Chromosome07	22502140	1	1.88e-23	0.957447	0.566667	0.491111	5.52857	2.61709	2.12258	1	0	-	1	0	0	1	0	0	0	1	1	1	1	0	0	1	0	1	1	0	0	0	1	0	1	1	1	1	1	0	0	0
7127465	TGCAGTACCAACACCATGGCTATGTTTGCTGTGACTTTTGCCTTTTCTAGCTCCACCATCATGAGCTTG	TGCAGTACCAACACCATGGCTATGTTTGCTGTGACTTTTGCCTTTTCTAGCTCCACCATCATGAGCTTG		0	0	999	Chromosome18	10956469	1	8.73e-22	0.957447	0.433333	0.491111	5.54545	2.72242	2.14834	1	0	0	0	0	0	0	1	1	-	0	0	0	1	0	0	0	0	1	0	1	1	1	0	1	1	1	0	0	0	0	1	1
7136846	TGCAGAAAATGGTACACAAATTTGATTTCAATGATTACAGATCGGAAGAGCGGTTCAGCAGGAATGCCG	TGCAGAAAATGGTACACAAATTTGATTTCAATGATTAC	scaffold12693	128716	1	4.62e-10	Chromosome12	11350194	1	5.05e-10	0.957447	0.566667	0.491111	17.5833	7.92456	2.3376	1	1	1	0	1	1	1	0	1	1	0	0	0	1	1	1	0	1	1	0	0	0	0	1	1	1	-	0	0	0	0	1	0
13857197	TGCAGAAGCAGAAGCAGAAGAAGAAGATTACAGATCGGAAGAGCGGTTCAGCAGGAATGCCGAGACCGA	TGCAGAAGCAGAAGCAGAAGAAGAAGATTAC	scaffold12416	263774	1	4.12e-08	Chromosome14	24101237	1	4.51e-08	0.957447	0.566667	0.491111	16.9444	7.52937	2.22434	1	1	1	0	0	0	1	1	1	0	0	0	0	1	1	1	0	1	0	0	1	1	1	0	1	1	1	1	0	0	0	0	-
20410955	TGCAGAGAATTAGGATTTTTCAATATTTTCCAGCTTTGCTTACAGATCGGAAGAGCGGTTCAGCAGGAA	TGCAGAGAATTAGGATTTTTCAATATTTTCCAGCTTTGCTTAC	scaffold11445	7106	1	2.09e-14		0	0	999	0.957447	0.566667	0.491111	6.98571	3.07289	2.23455	1	1	0	1	0	1	0	1	0	0	1	1	1	0	1	0	1	0	1	1	0	0	0	1	1	0	1	0	1	1	1	0	0
7135398	TGCAGATTTTTTGGAGTTCTTGCATCTACATTACAGATCGGAAGAGCGGTTCAGCAGGAATGCCGAGAC	TGCAGATTTTTTGGAGTTCTTGCATCTACATTAC		0	0	999		0	0	999	0.957447	0.433333	0.491111	8.05357	4.8676	1.63633	1	1	0	0	0	0	1	0	0	1	0	0	0	1	1	0	0	1	0	0	1	0	-	1	0	1	1	1	0	0	0	-	1
7135940	TGCAGGAAAAATATGGCAAACCTATAAAGGAAGGCTTACAGATCGGAAGAGCGGTTCAGCAGGAATGCC	TGCAGGAAAAATATGGCAAACCTATAAAGGAAGGCTTAC	scaffold02415	217970	1	1.37e-10	Chromosome12	20041181	1	1.5e-10	0.957447	0.433333	0.491111	10.1509	4.27982	2.45522	1	0	0	0	1	1	-	1	0	1	0	0	0	0	1	1	0	1	0	0	-	0	0	-	1	0	0	1	0	0	0	1	0
7137328	TGCAGGCACTTGTAATGAATTTTTATTTGCTGCATTATGAAGTCTTTTTTTTTTTTTACAGATCGGAAG	TGCAGGCACTTGTAATGAATTTTTATTTGCTGCATTATGAAGTCTTTTTTTTTTTTTAC	scaffold00007	6300	1	4.91e-23		0	0	999	0.957447	0.433333	0.491111	8.35088	4.62067	1.76724	1	0	0	0	1	1	1	0	0	1	0	0	0	0	1	1	0	1	0	0	1	1	0	1	1	0	0	0	0	0	1	1	1
7137400	TGCAGGTGTGTTGAAAATTCTTGTCCTATAATAAAATTACAGATCGGAAGAGCGGTTCAGCAGGAATGC	TGCAGGTGTGTTGAAAATTCTTGTCCTATAATAAAATTAC	scaffold01648	13640	1	1.12e-11	Chromosome08	24084947	1	1.23e-11	0.957447	0.433333	0.491111	18.1607	8.63708	2.04343	1	0	0	0	1	1	1	1	1	1	0	0	0	0	0	0	0	0	0	0	1	1	1	0	1	0	1	1	0	0	0	1	1
7136727	TGCAGTTGACTTTTATGATTTCATAAATTTATCATTACAGATCGGAAGAGCGGTTCAGCAGGAATGCCG	TGCAGTTGACTTTTATGATTTCATAAATTTATCATTAC	scaffold04083	108689	1	9.93e-12	Chromosome14	5388413	1	1.09e-11	0.957447	0.433333	0.491111	5.69091	2.73611	2.08621	1	1	0	0	0	0	0	0	-	1	0	0	0	1	0	-	0	0	1	0	1	1	1	0	1	1	1	1	1	0	0	1	1
13851048	TGCAGAACAGGAAGCTCAGCACATCGTCAATGCTGCCAGAAATGGTGAGCATTTCCATTTTCACTGATA	TGCAGAACAGGAAGCTCAGCACATCGTCAATGCTGCCAGAAATGGTGAGCATTTCCATTTTCACTGATA	scaffold00271	209011	1	2.2e-27	Chromosome10	4318748	1	2.41e-27	0.957447	0.433333	0.491111	12.7037	4.50362	2.70227	1	0	1	1	1	1	0	0	0	0	1	1	1	0	1	0	1	0	0	-	0	0	1	1	0	0	0	0	0	1	0	0	0
7119859	TGCAGAATCTCATGGTAATACCATAAAGGACCTACACAGCCAAAAATGGGTGATTGCCAGTTACACGTA	TGCAGAATCTCATGGTAATACCATAAAGGACCTACACAGCCAAAAATGGGTGATTGCCAGTTACACGTA	scaffold03750	1057040	1	2.87e-21	Chromosome11	25701066	1	3.14e-21	0.957447	0.566667	0.491111	11.8986	5.55642	2.2095	1	1	1	1	1	0	0	0	0	0	1	1	1	0	-	1	1	0	1	1	0	0	0	1	1	0	0	1	1	-	1	0	0
20413823	TGCAGACCAAGCAAGGAAGGCCTGCTACAGAATTCAAGATCTTGGGTTTTCAAAACCTCTTTAGCCATT	TGCAGACCAAGCAAGGAAGGCCTGCTACAGAATTCAAGATCTTGGGTTTTCAAAACCTCTTTAGCCATT	scaffold07575	271799	1	1.03e-25	Scaffold01066	37248	2	5.18e-29	0.957447	0.433333	0.491111	11.8491	5.12631	2.32159	1	0	1	1	0	0	1	1	0	1	1	1	1	0	0	1	1	0	0	1	0	1	0	0	0	0	0	0	1	1	0	1	-
13854000	TGCAGCAGCACGCAATGTGCACGCGAAGGAGCGAAACAACCTAGCAAAAGAAGATATATATGAAAAAAG	TGCAGCAGCACGCAATGTGCACGCGAAGGAGCGAAACAACCTAGCAAAAGAAGATATATATGAAAAAAG		0	0	999		0	0	999	0.957447	0.433333	0.491111	9.86792	5.08805	2.00918	1	1	1	-	1	0	1	1	1	1	1	1	1	0	-	-	1	0	0	1	0	0	0	0	0	0	0	0	1	1	-	1	0
13851576	TGCAGGGAAGAGATCAAAGAAGGCACAAGTGCTGCATTTCTTTTGACAAAAAGACCTTTTACAGATCGG	TGCAGGGAAGAGATCAAAGAAGGCACAAGTGCTGCATTTCTTTTGACAAAAAGACCTTTTAC	scaffold10443	9113	1	1.15e-24	Chromosome03	17668126	1	1.25e-24	0.957447	0.433333	0.491111	20.9615	8.8186	2.30764	1	0	1	1	1	0	1	0	0	0	1	1	1	0	1	1	1	0	0	1	0	0	1	1	0	0	0	0	1	-	0	0	0
7140204	TGCAGTTTGGAAGCGAAAAACAAAGCAGCAAGGTAGCGGAAATTTTCAGAAGGTATAAAAATAAAATTT	TGCAGTTTGGAAGCGAAAAACAAAGCAGCAAGGTAGCGGAAATTTTCAGAAGGTATAAAAATAAAATTT	scaffold06005	43186	1	2.2e-27	Chromosome06	18353890	1	2.41e-27	0.957447	0.433333	0.491111	8.75926	3.91074	2.31103	1	1	1	-	0	0	1	0	0	0	1	-	1	0	0	0	1	0	0	1	1	0	0	0	0	0	1	0	0	1	1	0	0
13853307	TGCAGAAAATGGGAAAAATTCCACCCTTCTTACAGATCGGAAGAGCGGTTCAGCAGGAATGCCGAGACC	TGCAGAAAATGGGAAAAATTCCACCCTTCTTAC	scaffold07571	405883	1	5.15e-08	Chromosome01	31627886	1	5.64e-08	0.957447	0.433333	0.491111	9.87719	4.71679	2.04411	1	0	1	1	0	1	1	0	0	0	1	1	1	0	0	0	1	0	0	1	0	0	1	0	0	0	0	0	1	1	0	0	0
7137182	TGCAGCCATTTATCTGAAAACTTTTACAGATCGGAAGAGCGGTTCAGCAGGAATGCCGAGACCGATCTC	TGCAGCCATTTATCTGAAAACTTTTAC		0	0	999		0	0	999	0.957447	0.433333	0.491111	12.1636	6.56094	1.70836	1	0	1	1	0	0	1	0	0	1	-	1	1	0	0	0	1	0	0	1	0	0	0	0	0	0	0	0	1	1	0	1	0
7138094	TGCAGCGGCCTCTAACCTCCCATTTTCTTTCGTCTCTTACAGATCGGAAGAGCGGTTCAGCAGGAATGC	TGCAGCGGCCTCTAACCTCCCATTTTCTTTCGTCTCTTAC		0	0	999		0	0	999	0.957447	0.433333	0.491111	7.36364	2.83718	2.55621	1	0	0	1	0	1	1	1	0	-	-	1	1	0	0	0	1	0	0	1	0	0	0	0	0	0	0	0	1	1	0	1	0
13858445	TGCAGGAGTTTGGTGGTCATTTCCTTGTTGGGATTGACTAGCTTACAGATCGGAAGAGCGGTTCAGCAG	TGCAGGAGTTTGGTGGTCATTTCCTTGTTGGGATTGACTAGCTTAC		0	0	999		0	0	999	0.957447	0.433333	0.491111	7.59259	3.14771	2.3442	1	1	1	1	1	0	1	0	0	0	1	1	1	0	1	0	1	0	0	-	0	0	0	1	0	0	1	0	1	1	1	0	0
7145517	TGCAGGGTCCATACTTGACCATCAACGTTGAAGATGCCAAGGAGTTCATAGAGGAAGTTACAGATCGGA	TGCAGGGTCCATACTTGACCATCAACGTTGAAGATGCCAAGGAGTTCATAGAGGAAGTTAC	scaffold06916	1238721	1	6.71e-22	Chromosome02	10463582	1	7.34e-22	0.957447	0.566667	0.491111	17.0769	6.92	2.42499	1	1	0	1	0	0	0	0	1	1	1	1	1	0	1	1	1	1	1	1	1	0	1	0	0	0	0	1	1	1	1	1	0
7136464	TGCAGTATTTACGATATCATGATTTTGTCTACTAATTACAGATCGGAAGAGCGGTTCAGCAGGAATGCC	TGCAGTATTTACGATATCATGATTTTGTCTACTAATTAC		0	0	999		0	0	999	0.957447	0.566667	0.491111	13.3284	5.83195	2.22491	1	1	-	1	1	0	0	1	0	1	-	1	1	0	0	1	1	0	0	1	0	0	0	1	0	0	1	1	1	1	1	1	0
7137616	TGCAGTTTCTTCCATAATTGCATTTTTTTTGTCTGTTCAATGATCTCCCGCATCTTTACAGATCGGAAG	TGCAGTTTCTTCCATAATTGCATTTTTTTTGTCTGTTCAATGATCTCCCGCATCTTTAC		0	0	999		0	0	999	0.957447	0.566667	0.491111	13.3088	6.94994	1.89503	1	1	1	1	0	1	1	0	0	0	1	1	1	0	0	0	1	0	1	-	0	-	0	1	0	0	0	1	0	-	1	0	1
7125526	TGCAGAAGTGAAAAAACGAGCTAAAAAAATTTTCTTCACCTCCTTATTTATACATCAGTTTTGAGGGCA	TGCAGAAGTGAAAAAACGAGCTAAAAAAATTTTCTTCACCTCCTTATTTATACATCAGTTTTGAGGGCA	scaffold04797	41472	1	1.03e-25	Chromosome08	5750040	1	8.67e-27	0.957447	0.433333	0.491111	6.49057	2.76516	2.46975	1	1	0	0	0	1	0	1	1	1	0	0	0	1	0	0	0	1	0	0	1	1	1	0	0	1	1	1	0	0	0	1	1
7127567	TGCAGTATGCCTAGAACTAGTGTTTTGTACTAATGAAGGAGATGCAGAATCAATAGAGTCAAGAAAACC	TGCAGTATGCCTAGAACTAGTGTTTTGTACTAATGAAGGAGATGCAGAATCAATAGAGTCAAGAAAACC	scaffold09788	517202	1	6.21e-18	Chromosome02	19264081	1	6.8e-18	0.957447	0.433333	0.491111	13.9825	7.30415	2.014	1	1	0	0	1	0	1	0	0	1	0	0	0	1	-	1	0	0	0	0	0	0	0	0	1	1	1	1	1	0	1	1	0
7136421	TGCAGTAGGCTTGTTGGTGAAATTACAATAAGGTGTAAACGACTCCTTACAGATCGGAAGAGCGGTTCA	TGCAGTAGGCTTGTTGGTGAAATTACAATAAGGTGTAAACGACTCCTTAC		0	0	999		0	0	999	0.957447	0.433333	0.491111	9.58182	5.0297	1.89221	1	1	1	0	1	1	0	1	1	1	0	0	0	1	0	0	0	0	1	0	0	0	0	0	1	-	0	0	0	0	0	1	0
7145877	TGCAGTCTTGGCAGAAGTCTCAATGAAGAACATTCCGTTCTTCTCAGCATAGTCCATACCATCCTTCAA	TGCAGTCTTGGCAGAAGTCTCAATGAAGAACATTCCGTTCTTCTCAGCATAGTCCATACCATCCTTCAA	scaffold00224	339558	1	4.74e-29	Chromosome10	4895071	1	5.18e-29	0.957447	0.433333	0.491111	21.4643	9.21948	2.36693	1	1	1	0	0	1	1	1	1	1	0	0	0	1	0	0	0	0	1	0	1	0	0	1	0	1	1	1	0	0	0	1	0
20484800	TGCAGAAGCATATCACGAAGAACCTCAAGATTTAGCTCTCCACGAATTGTTCCGTCATTCATCCACCTA	TGCAGAAGCATATCACGAAGAACCTCAAGATTTAGCTCTCCACGAATTGTTCCGTCATTCATCCACCTA		0	0	999		0	0	999	0.957447	0.433333	0.491111	7.34483	4.52789	1.66641	1	1	0	0	1	1	1	1	1	1	0	0	0	-	0	0	0	1	0	0	1	0	1	0	1	1	-	1	0	0	1	1	0
13856800	TGCAGAAGCCCAATACGTTCAATATGCCTTGGGCCAACAGAAAATACATCTCTAGGCCCACTGGTATTA	TGCAGAAGCCCAATACGTTCAATATGCCTTGGGCCAACAGAAAATACATCTCTAGGCCCACTGGTATTA		0	0	999		0	0	999	0.957447	0.433333	0.491111	8.375	3.77285	2.18629	1	1	0	0	0	1	1	1	1	1	0	0	0	0	0	0	0	1	1	0	1	1	-	0	0	0	1	0	1	0	1	-	0
7143156	TGCAGAATCAATAGCTATTGATGGGTTACAATGAGTATGAGAGTCTGTCCTCGGGAATAAAGGTCCTGC	TGCAGAATCAATAGCTATTGATGGGTTACAATGAGTATGAGAGTCTGTCCTCGGGAATAAAGGTCCTGC	scaffold01525	40725	1	1.03e-25	Chromosome07	19244792	1	1.12e-25	0.957447	0.433333	0.491111	8.22222	3.98454	2.0735	1	0	0	0	1	0	1	1	1	1	0	0	0	1	1	-	0	1	0	0	1	-	1	1	0	1	1	0	0	0	0	1	1
7142353	TGCAGAATTCGAAACTGGAATTTTCACCTTCTCTTCTATGAATCTTAGCTTATCTTTTGCTCTTACAGA	TGCAGAATTCGAAACTGGAATTTTCACCTTCTCTTCTATGAATCTTAGCTTATCTTTTGCTCTTACAGA	scaffold06537	61407	1	7.92e-27	Chromosome16	4903116	1	8.67e-27	0.957447	0.433333	0.491111	5.40351	2.58782	2.0933	1	1	0	0	0	0	1	1	1	1	0	0	0	1	1	1	0	1	0	0	1	1	1	0	1	1	0	0	0	0	0	1	1
7143513	TGCAGCCAGCCTGTGGAATAAAAATTGCAAAGGTCAACCAATGCATTCGCATATGCTGGAAACTGCTGT	TGCAGCCAGCCTGTGGAATAAAAATTGCAAAGGTCAACCAATGCATTCGCATATGCTGGAAACTGCTGT	scaffold10689	409931	1	1.03e-25	Chromosome10	760947	1	1.12e-25	0.957447	0.566667	0.491111	6.73529	3.0756	2.20446	1	0	1	1	1	0	1	0	0	0	-	1	1	0	1	0	1	0	0	1	1	0	0	0	0	0	1	0	0	1	1	0	0
7107818	TGCAGCCCATATCTCTCTGCAAAGATCAATGAGAAATAATGAAAATCTAGGAGTTTTGGATATGTTTTG	TGCAGCCCATATCTCTCTGCAAAGATCAATGAGAAATAATGAAAATCTAGGAGTTTTGGATATGTTTTG	scaffold12753	87396	1	4.74e-29	Chromosome16	1087186	1	5.18e-29	0.957447	0.566667	0.491111	7.64286	3.98223	1.92021	1	0	1	1	1	1	1	0	0	1	1	1	1	0	1	0	1	-	1	1	0	0	0	0	0	0	0	0	1	1	-	1	0
34223317	TGCAGCTAATCAAAGATGCAACTTACTTTTTTTCCCCTTCACGGCTACAAATTACTAAAGCTTCCTGTG	TGCAGCTAATCAAAGATGCAACTTACTTTTTTTCCCCTTCACGGCTACAAATTACTAAAGCTTCCTGTG		0	0	999		0	0	999	0.957447	0.566667	0.491111	5.13889	2.80528	1.81587	1	1	-	1	0	1	1	0	0	-	1	1	1	0	0	1	1	1	0	1	0	0	0	0	1	0	0	0	1	1	1	1	0
7107915	TGCAGCTAATTGGTTGCACACTATGTGGCAATCAATATCTAGGTACTTGGTGCGCTCACAAAAATAGGA	TGCAGCTAATTGGTTGCACACTATGTGGCAATCAATATCTAGGTACTTGGTGCGCTCACAAAAATAGGA		0	0	999		0	0	999	0.957447	0.566667	0.491111	15.6197	7.03786	2.28551	1	1	0	0	-	1	0	0	1	1	0	0	0	1	1	0	0	1	0	0	1	1	1	1	1	1	0	1	0	-	1	1	-
20474101	TGCAGCTTATTGAAATATATTTTATTGTCCTTTTTCTATTTTTTATTCTGTAGTTTTCCTTTGACTGTG	TGCAGCTTATTGAAATATATTTTATTGTCCTTTTTCTATTTTTTATTCTGTAGTTTTCCTTTGACTGTG		0	0	999		0	0	999	0.957447	0.433333	0.491111	5.01852	2.49065	2.01726	1	1	0	0	1	-	0	1	1	1	0	0	0	1	0	0	0	0	0	0	1	1	0	0	1	1	1	0	0	0	1	1	0
13856147	TGCAGGAAAAAGAGACTAATCAATCATATCATGTATTTATTTTCTTTTCATTCTATTTTTCGTAATTCT	TGCAGGAAAAAGAGACTAATCAATCATATCATGTATTTATTTTCTTTTCATTCTATTTTTCGTAATTCT	scaffold11661	202603	1	1.03e-25	Chromosome13	4996087	1	1.12e-25	0.957447	0.433333	0.491111	6.92593	3.42027	2.10413	1	0	1	1	-	0	1	0	0	0	1	1	1	0	0	1	1	1	0	-	0	1	0	0	0	0	0	0	1	1	0	0	1
34221891	TGCAGTAGAAGATAACCCTAAAGAGTCTTAGAAAAATAATTTATAGTTGAAATAATTTTCTAATTTCTC	TGCAGTAGAAGATAACCCTAAAGAGTCTTAGAAAAATAATTTATAGTTGAAATAATTTTCTAATTTCTC		0	0	999	Chromosome05	8846253	1	2.43e-22	0.957447	0.566667	0.491111	5.27143	3.35483	1.54644	1	0	0	1	0	1	1	0	0	1	1	1	1	1	0	0	1	0	0	1	0	1	1	0	0	1	0	0	1	1	0	-	1
7139988	TGCAGTGAGAGAGAGGGGGCCAGAATTGGATTTAGGAACCCAATAAGAAGTAAAATTTTTCTTTGTAAA	TGCAGTGAGAGAGAGGGGGCCAGAATTGGATTTAGGAACCCAATAAGAAGTAAAATTTTTCTTTGTAAA	scaffold12238	2246	1	4.74e-29	Scaffold01542	12499	1	5.18e-29	0.957447	0.433333	0.491111	9	4.65986	1.98526	1	1	0	0	1	0	0	0	1	1	0	0	0	0	1	1	0	1	0	0	0	1	1	1	1	0	1	0	0	0	0	1	1
7140086	TGCAGTTGCACCTACCTTTTCTTTGAAAAACATTGTTATGTTCGATTCTTTTGTCTATATCGTCGGTGT	TGCAGTTGCACCTACCTTTTCTTTGAAAAACATTGTTATGTTCGATTCTTTTGTCTATATCGTCGGTGT		0	0	999		0	0	999	0.957447	0.433333	0.491111	18.3818	7.89359	2.3274	1	1	-	0	0	1	0	0	0	1	0	0	0	0	-	1	0	1	0	0	1	0	0	1	1	0	1	1	0	0	1	-	0
7125742	TGCAGACTTGCTATCACAAAAGAGTTATGTGACTTGATTTTGTTGTCAAACCAAATCAGACATTACAGA	TGCAGACTTGCTATCACAAAAGAGTTATGTGACTTGATTTTGTTGTCAAACCAAATCAGACATTACAGA	scaffold05494	271102	1	7.92e-27	Chromosome11	20415033	1	8.67e-27	0.957447	0.433333	0.491111	17.0185	7.48453	2.26192	1	0	0	0	1	0	0	1	1	1	0	0	0	0	1	1	0	1	1	0	1	0	1	1	0	0	0	0	1	0	0	1	0
13857226	TGCAGAATGCAGAGATCCCAGATGGCAGCATTGTATGATTCTATTACAGATCGGAAGAGCGGTTCAGCA	TGCAGAATGCAGAGATCCCAGATGGCAGCATTGTATGATTCTATTAC		0	0	999		0	0	999	0.957447	0.566667	0.491111	20.7361	9.46337	2.06185	1	1	1	1	0	1	1	0	0	1	1	1	1	0	0	1	1	1	0	1	0	0	0	0	1	0	0	0	1	1	1	1	0
13858428	TGCAGTTATAATAACCTTGGAATGCCATGGACAATCCATTACAGATCGGAAGAGCGGTTCAGCAGGAAT	TGCAGTTATAATAACCTTGGAATGCCATGGACAATCCATTAC		0	0	999		0	0	999	0.957447	0.566667	0.491111	28.2714	11.4691	2.48102	1	1	-	0	1	1	0	1	1	1	0	0	0	1	-	0	0	0	1	0	0	1	1	0	1	1	1	1	0	0	0	1	1
7141907	TGCAGACGAGTTTGCTCAGTTTTCTCAATATAAAGAATTATTACAGATCGGAAGAGCGGTTCAGCAGGA	TGCAGACGAGTTTGCTCAGTTTTCTCAATATAAAGAATTATTAC		0	0	999		0	0	999	0.957447	0.566667	0.491111	11.6515	8.62781	1.3399	1	0	1	1	1	1	1	0	0	0	1	1	1	0	1	0	1	0	1	1	1	0	0	1	0	0	0	0	1	1	0	0	0
7135279	TGCAGATCTTATTGGAGTTTTTGTATCTATGTTGGTTACAGATCGGAAGAGCGGTTCAGCAGGAATGCC	TGCAGATCTTATTGGAGTTTTTGTATCTATGTTGGTTAC	scaffold01407	179740	1	2.94e-12	Chromosome11	8419681	1	3.22e-12	0.957447	0.433333	0.491111	5.07547	3.67987	1.36026	0.95	0	0	1	0	0	0	1	1	0	1	1	1	1	1	0	0	0	0	1	0	0	0	0	0	1	1	1	0	1	0	0	0
13858538	TGCAGAAAATTCAGCCATCTTTCAAGCCGCATTTATTTGGTGAATCTTGTATGTCTTTCTTTCGATGGG	TGCAGAAAATTCAGCCATCTTTCAAGCCGCATTTATTTGGTGAATCTTGTATGTCTTTCTTTCGATGGG	scaffold06754	284914	1	1.03e-25	Chromosome11	22712415	1	1.12e-25	0.957447	0.433333	0.491111	7.5	2.57301	2.96582	1	1	-	1	0	0	1	0	0	0	1	0	1	1	1	0	1	0	1	1	0	0	0	0	0	1	0	0	0	1	-	0	0
22855209	TGCAGATGTTGCACATAAATTCTTTGAAATTTTCTTACAATTTATGCACAATCCTCTCTGTTTATAAAC	TGCAGATGTTGCACATAAATTCTTTGAAATTTTCTTACAATTTATGCACAATCCTCTCTGTTTATAAAC	scaffold11106	543244	1	4.77e-24	Chromosome07	763279	1	5.22e-24	0.957447	0.566667	0.491111	5.89706	3.54027	1.68962	1	0	1	1	0	1	1	0	0	1	-	1	1	1	1	0	1	1	0	1	1	0	1	0	0	-	0	0	1	1	1	1	0
7139360	TGCAGCAGATAACACTTTTGTTTGAAGCACTATTTTTATATCAAAATAAATAGAAATGCTTTACATATC	TGCAGCAGATAACACTTTTGTTTGAAGCACTATTTTTATATCAAAATAAATAGAAATGCTTTAC		0	0	999		0	0	999	0.957447	0.433333	0.491111	10.7885	4.56718	2.46401	1	0	1	1	0	0	0	0	0	0	1	1	-	0	0	0	1	0	0	1	0	0	1	1	0	0	0	1	1	1	0	0	0
7142565	TGCAGCATAATAGAACCATGGTGGTGGTAATTATGAAACTTTAGGCAAAATGTGTTAGCTGGGTTTTGA	TGCAGCATAATAGAACCATGGTGGTGGTAATTATGAAACTTTAGGCAAAATGTGTTAGCTGGGTTTTGA	scaffold02581	56933	1	4.77e-24	Chromosome11	4356285	1	5.22e-24	0.957447	0.433333	0.491111	7.86792	4.75449	1.69347	1	0	1	1	0	0	0	0	0	1	1	1	1	0	1	0	1	0	1	1	0	0	0	0	0	0	0	1	1	1	0	1	0
13859066	TGCAGCCATGGTATTACCTCCATTGTCTAGACCCCATTCGTCTATAGGCTAAGCTTTGAACTTAGCGCT	TGCAGCCATGGTATTACCTCCATTGTCTAGACCCCATTCGTCTATAGGCTAAGCTTTGAACTTAGCGCT	scaffold08265	1577166	1	4.77e-24	Chromosome07	24121820	1	5.22e-24	0.957447	0.566667	0.491111	9.3	3.11838	3.08629	1	0	0	1	0	1	1	1	0	0	1	1	1	0	0	0	1	0	1	1	0	0	0	-	0	0	1	0	1	1	0	0	0
7111323	TGCAGTTGGCTCAGCTTTCTTTTACAAAAATATCATGAGCCTCTCAATTCATCGCCCTTCCAAGTTGAA	TGCAGTTGGCTCAGCTTTCTTTTACAAAAATATCATGAGCCTCTCAATTCATCGCCCTTCCAAGTTGAA	scaffold12753	60846	1	1.03e-25	Chromosome16	1059228	1	1.12e-25	0.957447	0.566667	0.491111	7.42029	4.07682	1.85481	1	1	0	0	0	0	1	1	-	1	0	0	0	1	1	1	0	1	0	0	1	0	1	1	1	1	1	1	0	0	1	1	0
7144796	TGCAGCACCGTCGAGTGAAATATAAATGGGAGATTACAGATCGGAAGAGCGGTTCAGCAGGAATGCCGA	TGCAGCACCGTCGAGTGAAATATAAATGGGAGATTAC		0	0	999		0	0	999	0.957447	0.433333	0.491111	12.3158	5.51921	2.1987	1	1	-	0	1	1	1	1	1	1	0	0	0	1	1	0	0	1	1	0	1	1	1	1	0	1	0	1	1	0	0	1	0
7119937	TGCAGACTGCACTGTCTCTGGACTCAGGTAAGAAATTCTAAAGATCTCATTGCAGGATCTGCTTATGGG	TGCAGACTGCACTGTCTCTGGACTCAGGTAAGAAATTCTAAAGATCTCATTGCAGGATCTGCTTATGGG	scaffold10173	240516	1	1.03e-25	Chromosome15	10954719	1	1.12e-25	0.957447	0.433333	0.491111	10.7454	5.43463	2.00214	1	0	1	0	1	1	0	1	0	1	0	0	0	1	1	0	0	1	1	0	1	0	1	1	0	1	1	1	1	0	0	1	0
7124134	TGCAGATGTAGAAGATATTATTCCTTGCTCGAACCAGGAACTTGCCTTGAATGGGCAATTACAGATCGG	TGCAGATGTAGAAGATATTATTCCTTGCTCGAACCAGGAACTTGCCTTGAATGGGCAATTAC	scaffold08265	126203	2	1.15e-24	Chromosome12	29537616	2	1.25e-24	0.957447	0.566667	0.491111	11.9855	5.58075	2.20597	1	1	1	1	1	1	1	0	0	1	1	1	1	0	1	0	1	0	0	-	0	0	1	0	0	0	1	1	0	1	1	1	0
7144557	TGCAGCAGATAACACTTTTGTATGAAACACTACTTGTCTATCAAAATAAATAGAAATCAACAATGAATT	TGCAGCAGATAACACTTTTGTATGAAACACTACTTGTCTATCAAAATAAATAGAAATCAACAATGAATT		0	0	999		0	0	999	0.957447	0.433333	0.491111	11.7692	5.2463	2.27433	1	0	1	1	0	0	0	0	0	0	1	1	1	0	0	0	1	0	0	1	0	0	1	-	0	0	0	1	1	1	0	0	0
7107758	TGCAGCATTGAGGTGGCCTATTCCAAATTCTATGAAGGCTGTTAGGGGATTTTTGGGACTCACAGGCTA	TGCAGCATTGAGGTGGCCTATTCCAAATTCTATGAAGGCTGTTAGGGGATTTTTGGGACTCACAGGCTA	scaffold08359	2256854	1	4.74e-29	Chromosome14	6122224	1	5.18e-29	0.957447	0.433333	0.491111	10.2456	5.34193	1.93834	1	1	0	0	0	1	0	1	0	0	0	0	0	1	-	0	0	0	1	0	1	0	1	0	1	1	1	1	1	0	0	0	0
13859766	TGCAGCTATTCTTGTTGGACAAGTTGTGCACTCATGGTCTTTGCAAGTTCATTCACCATTGAAAATAGC	TGCAGCTATTCTTGTTGGACAAGTTGTGCACTCATGGTCTTTGCAAGTTCATTCACCATTGAAAATAGC		0	0	999		0	0	999	0.957447	0.566667	0.491111	25.8116	11.9628	2.21677	1	0	0	1	1	0	0	1	0	0	1	1	1	1	-	0	-	0	1	1	0	0	0	0	1	1	0	0	1	1	0	0	0
34225860	TGCAGGTAGTTTCTCCTGCCCAACTTATCTATTTCCTTATCATTTGATATATTTTTCTCTTGATGTTTA	TGCAGGTAGTTTCTCCTGCCCAACTTATCTATTTCCTTATCATTTGATATATTTTTCTCTTGATGTTTA	scaffold02801	48229	1	4.77e-24	Chromosome07	4600935	1	5.22e-24	0.957447	0.566667	0.491111	7.08955	3.15628	2.27456	1	0	1	1	1	0	1	0	-	1	1	1	1	1	1	1	1	0	0	-	0	0	1	1	0	1	0	-	1	1	0	1	0
7123281	TGCAGTTGTGGCCTGTGGGGCAGTTAGATAGTAGTGGTGCCAGCGATAATTGAGCCAAGGCACGATATA	TGCAGTTGTGGCCTGTGGGGCAGTTAGATAGTAGTGGTGCCAGCGATAATTGAGCCAAGGCACGATATA	scaffold06707	14446	1	2.2e-27	Chromosome03	10311990	1	2.41e-27	0.957447	0.433333	0.491111	8.2549	3.84424	2.17072	1	0	1	0	0	1	0	1	1	1	0	0	0	0	0	1	0	1	1	0	1	-	1	0	0	0	1	0	0	0	1	1	1
13858879	TGCAGATTCTTGGGCATTATGCACTATGATGTGGTCCCAAAGCCATCCTCTCTCCTGTTTCTACCTTTG	TGCAGATTCTTGGGCATTATGCACTATGATGTGGTCCCAAAGCCATCCTCTCTCCTGTTTCTACCTTTG		0	0	999		0	0	999	0.957447	0.566667	0.491111	11.4857	4.31854	2.59379	1	0	0	1	0	1	0	1	0	0	1	1	1	1	0	-	1	1	1	1	0	1	1	1	0	1	0	0	0	1	0	0	1
7139363	TGCAGCAACAATAGAGGTTGCTTTCACGATATCCCAAAAGAGATTTGGGCTGCTTTGGAGATTACAGAT	TGCAGCAACAATAGAGGTTGCTTTCACGATATCCCAAAAGAGATTTGGGCTGCTTTGGAGATTAC	scaffold02824	16258	2	9.62e-21	Chromosome07	8156934	2	1.03e-20	0.957447	0.433333	0.491111	11.7885	5.15654	2.37906	1	0	-	1	0	0	0	0	0	0	1	1	1	0	0	0	1	0	0	1	0	0	1	1	0	0	0	1	1	1	0	0	0
7144580	TGCAGCCGACACTTTTAGGACCGGCTTTGAACAACTCTATCTATGTAGACGGATAGTTACCCGCAAAAT	TGCAGCCGACACTTTTAGGACCGGCTTTGAACAACTCTATCTATGTAGACGGATAGTTACCCGCAAAAT		0	0	999		0	0	999	0.957447	0.566667	0.491111	9.47059	5.06856	1.91311	1	1	1	1	1	0	1	0	0	1	1	1	1	0	1	1	1	0	0	1	0	0	0	1	0	0	1	1	1	1	1	1	0
7124847	TGCAGCAGCCACAGTGCAATATTCCCCTTCAGTGGATGAGCGGGCTACAGTGCATTGCTTCTTTACAGA	TGCAGCAGCCACAGTGCAATATTCCCCTTCAGTGGATGAGCGGGCTACAGTGCATTGCTTCTTTACAGA	scaffold07624	4046	3	1.72e-23	Chromosome06	11249429	4	1.88e-23	0.957447	0.433333	0.491111	13.6852	7.85476	1.69434	1	0	0	0	0	1	0	1	1	0	0	0	0	0	1	0	0	0	1	0	1	0	0	1	1	0	0	1	1	0	0	-	0
34216569	TGCAGAGTTCTTCTCCATGGTAAATCACTGCATTCTCTCTCTGGGATTTGATTTGCTGAGATGACATTG	TGCAGAGTTCTTCTCCATGGTAAATCACTGCATTCTCTCTCTGGGATTTGATTTGCTGAGATGACATTG	scaffold03859	389433	1	2.2e-27	Chromosome17	20851044	1	2.41e-27	0.957447	0.577778	0.487901	6.35714	3.41859	1.8794	0.95	1	-	0	1	0	0	1	1	1	0	0	0	1	0	1	0	1	1	0	1	1	1	0	1	1	1	1	1	0	-	-	1
34218079	TGCAGAACTTGTTATCGAGAGTTGAGTACTGTATTTTACATGAAGGAAATGATTTCAAGAGTGTCTTGG	TGCAGAACTTGTTATCGAGAGTTGAGTACTGTATTTTACATGAAGGAAATGATTTCAAGAGTGTCTTGG	scaffold01127	17456	1	3.71e-20	Chromosome06	23696277	1	4.06e-20	0.957447	0.422222	0.487901	6.88679	3.61684	1.95031	1	0	-	0	-	1	0	0	1	1	0	0	0	1	1	1	0	0	0	0	1	0	1	0	0	1	0	0	0	0	0	1	0
13856968	TGCAGAATCTTTTTTCTCTTTCTTGAAATCTAGTTACCCTAGTTAGATAAAACTTTCATTTAGCTAAAT	TGCAGAATCTTTTTTCTCTTTCTTGAAATCTAGTTACCCTAGTTAGATAAAACTTTCATTTAGCTAAAT	scaffold04457	851891	1	4.74e-29	Chromosome01	30295831	1	5.18e-29	0.957447	0.577778	0.487901	15.7917	6.99988	2.215	1	1	-	0	1	1	1	1	0	1	0	0	0	1	1	1	0	1	0	0	1	1	1	1	1	1	0	1	1	0	1	1	1
34216501	TGCAGACTGCTTCATATATTGCATCCTCATACAGAAGAAAAAAGAATCGTAGAAAGGAAAATAAAGGAG	TGCAGACTGCTTCATATATTGCATCCTCATACAGAAGAAAAAAGAATCGTAGAAAGGAAAATAAAGGAG	scaffold11223	12408	1	1.03e-25	Chromosome11	23534838	1	1.12e-25	0.957447	0.422222	0.487901	5.63462	3.08862	1.89471	0.952381	1	1	0	1	1	0	-	1	1	0	0	0	-	0	0	0	0	0	0	1	1	0	0	0	-	1	1	0	0	1	1	1
7116913	TGCAGATAACATAAGAAAAATGAAGTGAGAAGGGCAGAAACTTGGAGCTACTAGAGATTTACAGATCGG	TGCAGATAACATAAGAAAAATGAAGTGAGAAGGGCAGAAACTTGGAGCTACTAGAGATTTAC	scaffold04151	270358	2	5.33e-23	Chromosome04	24700137	2	5.83e-23	0.957447	0.577778	0.487901	14.7857	4.6411	3.07309	1	1	0	1	0	0	0	1	0	1	1	1	1	0	-	0	1	0	0	1	0	0	0	0	1	0	1	0	1	1	1	1	0
7128505	TGCAGCAATAAACGTGGCGATATCCAAGCCGCTGAGAAAAGTCAGAGAGTGGGATGGATTATATCCTGT	TGCAGCAATAAACGTGGCGATATCCAAGCCGCTGAGAAAAGTCAGAGAGTGGGATGGATTATATCCTGT	scaffold11425	418589	1	4.74e-29	Chromosome06	24804915	1	5.18e-29	0.957447	0.577778	0.487901	16.5072	6.74295	2.50996	1	0	1	1	0	1	1	1	1	0	1	1	1	0	0	0	1	0	1	1	0	1	0	1	1	0	1	1	0	1	0	0	-
7128587	TGCAGCCAACATTGCTGCTTCTCCAAGTCAAACTTTTCCCATTTACACGTCCTCCTTCTCTTGCCACTA	TGCAGCCAACATTGCTGCTTCTCCAAGTCAAACTTTTCCCATTTACACGTCCTCCTTCTCTTGCCACTA	scaffold03245	247658	1	4.74e-29	Chromosome17	24924058	1	5.18e-29	0.957447	0.422222	0.487901	10.7451	4.39181	2.47165	1	0	1	0	0	1	0	0	1	1	0	0	0	1	-	1	0	0	0	0	0	1	0	-	1	1	0	1	0	0	0	1	1
7128646	TGCAGCGTTTCATCATATAAGCAGGCAGGACGTCATATTCTCAGCAGAAATTGTATAGAGAATGAACAA	TGCAGCGTTTCATCATATAAGCAGGCAGGACGTCATATTCTCAGCAGAAATTGTATAGAGAATGAACAA	scaffold08376	34795	1	4.74e-29	Chromosome05	16095764	1	5.18e-29	0.957447	0.422222	0.487901	6.87755	3.24907	2.21082	1	1	0	0	1	0	0	1	1	1	0	0	0	1	0	0	0	1	0	0	1	1	0	0	1	1	1	1	0	0	1	1	-
13852929	TGCAGCTATGCCCAATTCCCCATGGTTCCAGCCCATTTTCAGAACTCGTTCCAATGTGATCTGTCCATC	TGCAGCTATGCCCAATTCCCCATGGTTCCAGCCCATTTTCAGAACTCGTTCCAATGTGATCTGTCCATC	scaffold12439	288666	1	6.13e-28	Chromosome10	1495087	1	6.7e-28	0.957447	0.422222	0.487901	6.75472	3.05858	2.2355	1	0	1	1	0	1	1	0	0	0	1	1	1	1	-	0	1	0	1	1	0	0	0	-	1	1	0	0	1	1	0	0	0
7139585	TGCAGCTGAACTCGTACTCCTGGGGTGGAGCAGGGAAAGAGATGTCGCGGTGGTGGAACATGAGGTTGC	TGCAGCTGAACTCGTACTCCTGGGGTGGAGCAGGGAAAGAGATGTCGCGGTGGTGGAACATGAGGTTGC	scaffold10797	27713	1	3.71e-20	Chromosome04	26180254	1	4.06e-20	0.957447	0.422222	0.487901	5.42105	3.21699	1.67588	1	1	0	0	0	1	0	1	0	0	0	0	0	1	0	0	0	1	1	0	1	1	1	1	1	1	-	1	0	0	0	0	0
13854521	TGCAGGATCCTGGAGTTAGCCTGGAAGATGGCCATTGATGCTTCATTCTTGGCTCTTGCATTACAGATC	TGCAGGATCCTGGAGTTAGCCTGGAAGATGGCCATTGATGCTTCATTCTTGGCTCTTGCATTAC		0	0	999		0	0	999	0.957447	0.577778	0.487901	8.83824	4.50363	1.96701	1	1	0	1	0	0	1	0	1	-	1	1	1	1	1	1	1	0	1	1	1	0	0	0	0	1	0	0	0	1	0	-	0
7129094	TGCAGTGCTACTGCCTGTACTTGGCGTTTGGCGAGGTGCACTCGACGAGGGTATTTTTGAAAAGAAAAA	TGCAGTGCTACTGCCTGTACTTGGCGTTTGGCGAGGTGCACTCGACGAGGGTATTTTTGAAAAGAAAAA		0	0	999		0	0	999	0.957447	0.577778	0.487901	18.2113	7.79656	2.39783	1	0	-	1	0	0	-	1	0	0	1	1	1	0	1	1	1	0	0	1	0	0	1	0	0	0	1	1	1	1	0	0	0
13856942	TGCAGTGTCGAAATTAGAATGCTTGAGACATCTATTATCCTATGGGAAATTGATAGGGCAGTTTACAGA	TGCAGTGTCGAAATTAGAATGCTTGAGACATCTATTATCCTATGGGAAATTGATAGGGCAGTTTACAGA	scaffold06908	189545	1	1.73e-18	Chromosome10	1758907	1	1.89e-18	0.957447	0.422222	0.487901	23.2692	8.57347	2.72245	1	0	1	1	-	0	1	0	0	0	-	1	1	1	0	0	1	0	1	1	1	0	0	-	1	1	0	0	1	1	0	0	0
13853388	TGCAGACATTTTATCCTTAGTGGAGAAGATCTCGAATGAAAGTGTAGTGTAATTACAGATCGGAAGAGC	TGCAGACATTTTATCCTTAGTGGAGAAGATCTCGAATGAAAGTGTAGTGTAATTAC		0	0	999		0	0	999	0.957447	0.422222	0.487901	14.1321	6.47794	2.18507	1	0	0	0	1	1	1	1	1	1	0	0	0	0	0	0	0	0	1	-	1	1	0	0	1	0	1	1	0	0	0	1	1
15483872	TGCAGAGAAAATAGAGTGATTTACACGAAAAACGAGAAAAGAAAGACATATATACTTTACAGATCGGAA	TGCAGAGAAAATAGAGTGATTTACACGAAAAACGAGAAAAGAAAGACATATATACTTTAC	scaffold08446	377782	1	3.9e-24	Chromosome11	6357422	1	4.27e-24	0.957447	0.422222	0.487901	19.9057	10.1075	1.99082	1	0	-	0	1	1	0	0	1	0	0	0	0	0	0	1	0	1	-	0	1	1	0	-	1	0	0	1	0	0	1	0	1
7141922	TGCAGATTGGTAGTTGATTGCTTGTTTTTTTATGTTGGAGATTACAGATCGGAAGAGCGGTTCAGCAGG	TGCAGATTGGTAGTTGATTGCTTGTTTTTTTATGTTGGAGATTAC		0	0	999		0	0	999	0.957447	0.422222	0.487901	13.5556	7.19997	1.90379	1	1	0	0	0	1	0	1	1	0	0	0	0	1	0	0	0	1	0	0	1	1	1	-	1	1	1	1	0	0	0	0	1
7143969	TGCAGCAACCATGTTTGTAGTGAATGCCCCTGAATGTGGAATATTACAGATCGGAAGAGCGGTTCAGCA	TGCAGCAACCATGTTTGTAGTGAATGCCCCTGAATGTGGAATATTAC	scaffold01760	110392	1	1.51e-16	Chromosome09	16946257	1	1.65e-16	0.957447	0.422222	0.487901	18.1731	9.2273	1.94218	1	0	0	0	0	1	0	1	1	1	0	-	0	1	0	0	0	0	1	0	0	1	0	0	1	1	1	1	0	0	0	1	-
15484225	TGCAGGAATAGAAACAATAATACCCACCCATTACAGGCAATAGTTACAGATCGGAAGAGCGGTTCAGCA	TGCAGGAATAGAAACAATAATACCCACCCATTACAGGCAATAGTTAC		0	0	999		0	0	999	0.957447	0.577778	0.487901	11.8406	5.34498	2.18584	1	0	1	1	1	0	0	0	0	1	1	1	1	1	1	1	1	1	0	1	0	0	-	0	0	1	1	0	1	1	0	-	0
7136199	TGCAGGGTGCTAGCCATAGCGAAGGAAAGGATACTGAGGTTTTGGAATTACAGATCGGAAGAGCGGTTC	TGCAGGGTGCTAGCCATAGCGAAGGAAAGGATACTGAGGTTTTGGAATTAC	scaffold11236	32527	1	2.97e-14	Chromosome10	3970944	1	3.25e-14	0.957447	0.422222	0.487901	10.9245	5.16464	2.05361	1	1	0	0	0	1	0	0	0	1	0	0	0	0	1	1	0	1	0	0	1	1	0	1	1	0	0	1	1	0	1	1	0
7137373	TGCAGGTAGCCCTTTTCTTATAGACTCACTAGTTTCTCACAATTTTGTTTTACAGATCGGAAGAGCGGT	TGCAGGTAGCCCTTTTCTTATAGACTCACTAGTTTCTCACAATTTTGTTTTAC		0	0	999		0	0	999	0.957447	0.577778	0.487901	6.13043	4.34028	1.39708	1	0	0	1	1	0	0	1	0	0	0	1	1	0	1	1	1	1	1	1	1	1	0	0	1	0	1	0	1	1	0	0	1
13860392	TGCAGGTGAGGCACGAGCTCTTATAGAAAAGATTACAGATCGGAAGAGCGGTTCAGCAGGAATGCCGAG	TGCAGGTGAGGCACGAGCTCTTATAGAAAAGATTAC	scaffold07335	38963	1	1.11e-10	Chromosome14	14112830	1	1.22e-10	0.957447	0.577778	0.487901	28.9	12.236	2.30674	1	0	1	0	1	1	1	-	1	1	0	0	0	1	0	0	0	1	-	0	1	1	1	0	1	1	0	1	0	0	-	1	1
7141097	TGCAGTCTCACTGGGTTGAATTTGAAAATTACAGATCGGAAGAGCGGTTCAGCAGGAATGCCGAGACCG	TGCAGTCTCACTGGGTTGAATTTGAAAATTAC	scaffold03074	1734	1	1.29e-08	Chromosome18	8314116	1	1.41e-08	0.957447	0.422222	0.487901	15.1176	6.48572	2.18785	1	1	0	0	1	0	0	1	0	1	0	0	0	1	0	0	0	0	1	0	1	1	0	0	1	1	-	0	0	0	1	1	1
7140969	TGCAGTGAAAGATTCACGTTGAACTGGGTTATGATTTGTTCATTGAATCTTTACAGATCGGAAGAGCGG	TGCAGTGAAAGATTCACGTTGAACTGGGTTATGATTTGTTCATTGAATCTTTAC	scaffold12542	86185	1	3.27e-19	Chromosome15	16530630	1	3.58e-19	0.957447	0.422222	0.487901	26.6154	11.5261	2.3452	1	1	0	0	0	0	0	0	1	0	0	0	0	1	0	0	0	1	0	0	1	1	1	0	0	1	0	-	1	-	1	0	1
7136559	TGCAGTGAAGTACGAAAGAAATGAGTTACAGATCGGAAGAGCGGTTCAGCAGGAATGCCGAGACCGATC	TGCAGTGAAGTACGAAAGAAATGAGTTAC		0	0	999		0	0	999	0.957447	0.577778	0.487901	22.3857	9.65001	2.25967	1	1	1	1	0	0	0	0	0	0	1	1	1	1	1	1	1	0	1	1	0	0	1	0	1	1	1	-	1	1	0	0	0
13860678	TGCAGTTGTAGCTTTGATTCATCTCAAAATCTCTTACAGATCGGAAGAGCGGTTCAGCAGGAATGCCGA	TGCAGTTGTAGCTTTGATTCATCTCAAAATCTCTTAC	scaffold09619	96361	1	3.33e-11	Chromosome02	24508061	1	3.64e-11	0.957447	0.577778	0.487901	24.2571	8.37801	2.79001	1	0	1	1	0	0	1	0	0	0	1	1	1	1	1	1	1	1	1	1	0	0	1	0	1	1	0	0	0	1	0	0	0
7141860	TGCAGTTGTAGGATCTGCTGCTGATGACATGAATTTACAGATCGGAAGAGCGGTTCAGCAGGAATGCCG	TGCAGTTGTAGGATCTGCTGCTGATGACATGAATTTAC	scaffold11495	48492	1	9.93e-12	Chromosome01	28222057	1	1.09e-11	0.957447	0.577778	0.487901	20.5352	9.51475	2.19046	1	1	1	0	-	1	1	-	1	1	0	0	0	1	0	1	0	1	0	0	1	1	1	0	1	1	0	1	0	0	1	1	1
20108608	TGCAGACAAAGTTGCAGCGTCTCGTGACTCTATTTCACGCTAAACGATAGGCGACAGCTGTGCTTAGTC	TGCAGACAAAGTTGCAGCGTCTCGTGACTCTATTTCACGCTAAACGATAGGCGACAGCTGTGCTTAGTC	scaffold06623	715	1	4.74e-29		0	0	999	0.957447	0.422222	0.487901	10.6471	4.74372	2.19676	1	0	1	1	1	0	1	0	0	0	1	1	-	0	1	1	1	0	1	1	0	0	0	1	1	0	0	0	1	1	1	0	0
20107920	TGCAGAGACATGGATATCCAAGTTACTGCCTTCAGGCTTCAGGTACTCTCTCTGCCTATGTCAGAAGTA	TGCAGAGACATGGATATCCAAGTTACTGCCTTCAGGCTTCAGGTACTCTCTCTGCCTATGTCAGAAGTA		0	0	999	Chromosome04	4249494	1	1.12e-25	0.957447	0.422222	0.487901	11.0385	5.19231	2.10648	1	1	1	1	1	0	0	0	0	-	1	1	1	0	1	0	1	0	0	1	0	0	0	0	0	0	0	0	0	1	0	-	0
13852931	TGCAGCTATTTCACTAGCTAGCTACTGGTTGGCTTTTTCATCAAGTTCCAGGTCTCTAAAATTATTTAC	TGCAGCTATTTCACTAGCTAGCTACTGGTTGGCTTTTTCATCAAGTTCCAGGTCTCTAAAATTATTTAC	scaffold02892	643591	1	4.74e-29	Chromosome09	6310052	1	5.18e-29	0.957447	0.422222	0.487901	5.26	2.80578	1.86076	0.952381	0	0	1	1	0	1	0	0	1	1	1	1	0	0	1	1	0	0	1	0	0	0	1	0	0	0	0	1	1	1	-	0
13852935	TGCAGCTCCAAAAGGAAGAAGACGAAATCAATCATCATATTTTGATGGTATTAGGCATTTAGAATCCCC	TGCAGCTCCAAAAGGAAGAAGACGAAATCAATCATCATATTTTGATGGTATTAGGCATTTAGAATCCCC	scaffold00847	1152969	1	7.98e-22	Chromosome16	27161038	1	8.73e-22	0.957447	0.577778	0.487901	7.43662	3.71041	1.99653	1	1	1	1	1	0	0	1	1	0	1	1	1	0	1	1	1	0	1	1	0	1	-	0	1	0	1	0	1	1	1	0	0
7126876	TGCAGCTTGTACAGAAGAGCTTTGGACGTTTGGTGTTCAATGATTTTGTGAGGAATGCCAGGTTATAAT	TGCAGCTTGTACAGAAGAGCTTTGGACGTTTGGTGTTCAATGATTTTGTGAGGAATGCCAGGTTATAAT	scaffold07088	51692	2	1.33e-24	Chromosome01	19359440	2	1.45e-24	0.957447	0.577778	0.487901	23.9118	8.35382	2.73527	1	0	0	1	0	0	1	0	0	1	1	1	1	1	1	1	1	0	1	1	1	0	1	1	0	1	0	1	0	1	1	1	0
34218275	TGCAGGGAAAGTGAACAAATTCTATCAGATGAAATTGCTTGCTGCATACAAGATGGATGATATTATATA	TGCAGGGAAAGTGAACAAATTCTATCAGATGAAATTGCTTGCTGCATACAAGATGGATGATATTATATA		0	0	999		0	0	999	0.957447	0.577778	0.487901	6.35294	3.65322	1.78833	0.95	1	1	1	1	1	0	1	0	0	1	1	1	1	1	1	1	0	1	1	0	1	1	1	0	1	0	0	1	1	1	0	-
7127245	TGCAGGGGTTTGTAAATAGTTTTGTGTGTTTGTTTTCTTGTTTCTCCAGCGAACTAAGCTTACAGATCG	TGCAGGGGTTTGTAAATAGTTTTGTGTGTTTGTTTTCTTGTTTCTCCAGCGAACTAAGCTTAC	scaffold02618	63528	1	3.29e-20	Chromosome07	8036186	1	3.51e-20	0.957447	0.422222	0.487901	7.33333	2.92834	2.61699	1	0	1	1	0	0	0	0	0	0	1	-	1	0	0	0	1	0	0	1	0	0	1	1	0	0	0	1	1	1	0	0	0
7146028	TGCAGTTATGCCATTGTGAGGGATGATGAGAATGAAACACTAACCTGAAAAACCCAAAGAAAAACACAC	TGCAGTTATGCCATTGTGAGGGATGATGAGAATGAAACACTAACCTGAAAAACCCAAAGAAAAACACAC	scaffold03213	3834	1	2.2e-27	Scaffold00845	36217	3	5.18e-29	0.957447	0.577778	0.487901	15.2429	6.83361	2.23967	1	1	0	1	1	1	1	1	1	0	1	1	1	0	-	1	1	1	0	1	0	0	1	1	0	0	0	1	1	1	1	0	0
13856707	TGCAGTTGATAAAAGTGATAATTGTGGAGCAATTGCAGTAGTGTGTTGGGTACTTCTAGACAGATTATT	TGCAGTTGATAAAAGTGATAATTGTGGAGCAATTGCAGTAGTGTGTTGGGTACTTCTAGACAGATTATT		0	0	999		0	0	999	0.957447	0.422222	0.487901	18.4118	6.86902	2.69769	1	1	-	1	0	0	1	1	0	0	1	1	1	0	1	0	1	0	1	1	0	0	0	0	0	0	0	0	0	1	1	0	0
13853406	TGCAGAGAGAACCGAAGCTCAGAAAAAATCTCTCCTTATTACAGATCGGAAGAGCGGTTCAGCAGGAAT	TGCAGAGAGAACCGAAGCTCAGAAAAAATCTCTCCTTATTAC		0	0	999	Scaffold01321	22501	1	7.79e-14	0.957447	0.422222	0.487901	24.2076	8.21724	2.89363	1	0	1	1	0	0	1	0	0	0	1	1	1	-	1	1	1	0	0	1	0	0	0	0	0	1	0	0	1	1	0	0	0
13852053	TGCAGATGACATAAACTAGTAAACTATAGGTTTTACTAAACCTCAAGATTTACAGATCGGAAGAGCGGT	TGCAGATGACATAAACTAGTAAACTATAGGTTTTACTAAACCTCAAGATTTAC	scaffold04450	324684	1	4.1e-18	Chromosome01	34480565	1	4.48e-18	0.957447	0.422222	0.487901	14.8628	5.10678	2.90563	1	0	1	1	1	0	1	0	0	0	-	-	1	0	0	0	1	0	0	1	0	0	0	1	0	0	0	0	1	1	1	0	0
13854177	TGCAGATGTGTGCTTTTTTCTTTCTTTTTTCTTACAGATCGGAAGAGCGGTTCAGCAGGAATGCCGAGA	TGCAGATGTGTGCTTTTTTCTTTCTTTTTTCTTAC		0	0	999		0	0	999	0.957447	0.422222	0.487901	13.8113	5.67037	2.37878	1	0	0	1	0	1	1	-	1	0	1	1	1	0	0	0	1	0	0	1	0	0	0	0	0	0	0	0	0	1	0	0	0
15484110	TGCAGCATATTTACCCCACTCTGTGATGACAAATTGTTACAGATCGGAAGAGCGGTTCAGCAGGAATGC	TGCAGCATATTTACCCCACTCTGTGATGACAAATTGTTAC	scaffold08446	453191	1	8.7e-13	Chromosome11	6284671	1	9.51e-13	0.957447	0.422222	0.487901	22.7593	9.65312	2.3325	1	0	1	-	0	1	0	1	0	0	1	1	1	0	1	0	1	0	-	1	0	0	0	0	0	0	1	0	-	1	0	0	0
13858344	TGCAGCTACCATTTATCCTAATTTTATATCTGTAAGATAATCCTTTTACAGATCGGAAGAGCGGTTCAG	TGCAGCTACCATTTATCCTAATTTTATATCTGTAAGATAATCCTTTTAC	scaffold00455	159909	1	1.27e-17	Chromosome06	6717208	1	1.39e-17	0.957447	0.422222	0.487901	17.3774	6.39937	2.7624	1	0	0	1	1	0	0	0	0	0	1	1	1	-	1	0	1	1	0	-	0	0	0	1	0	-	0	0	1	1	0	0	0
13861622	TGCAGCTGATGGTAGCCAGCAAGCACTGCATGTAAAGTGTGATGAGATCCAATGTTTTTACAGATCGGA	TGCAGCTGATGGTAGCCAGCAAGCACTGCATGTAAAGTGTGATGAGATCCAATGTTTTTAC	scaffold04450	403389	1	4.01e-24	Chromosome01	34558899	1	4.39e-24	0.957447	0.422222	0.487901	16.4314	7.78701	2.08376	1	0	1	1	1	0	1	0	0	0	1	1	1	0	0	0	1	0	0	1	0	0	0	1	0	0	0	0	1	1	1	0	0
7136609	TGCAGTGGAGCAGAGGACATGGATGCTTACAGATCGGAAGAGCGGTTCAGCAGGAATGCCGAGACCGAT	TGCAGTGGAGCAGAGGACATGGATGCTTAC		0	0	999		0	0	999	0.957447	0.577778	0.487901	5.42647	2.79872	1.87442	1	0	1	1	1	0	1	1	0	1	1	-	-	0	1	0	1	1	0	1	0	0	0	1	0	0	1	0	1	1	0	1	0
7125529	TGCAGAAGTGCTTGTAGTTATACATATCTGACATGAAAAAAAAAAAAGAAAATAATCATAAAATACTCC	TGCAGAAGTGCTTGTAGTTATACATATCTGACATGAAAAAAAAAAAAGAAAATAATCATAAAATACTCC	scaffold09692	90219	1	3.69e-25	Chromosome08	5401296	1	8.67e-27	0.957447	0.422222	0.487901	6.55769	3.12812	2.21368	1	0	0	0	0	1	0	1	1	-	0	0	0	1	0	0	0	1	0	0	1	1	1	0	0	1	1	1	0	0	0	1	1
7143990	TGCAGCACTAGAAGAAGCTAATCGATGAAATCAAAGGCAAAGATCCATTACAGATCGGAAGAGCGGTTC	TGCAGCACTAGAAGAAGCTAATCGATGAAATCAAAGGCAAAGATCCATTAC		0	0	999		0	0	999	0.957447	0.422222	0.487901	23.8868	10.2085	2.36291	1	1	1	0	1	1	1	1	0	-	0	0	0	1	0	1	0	1	0	0	1	0	1	0	0	1	0	1	1	0	1	1	0
7131494	TGCAGCTGAATAATTTATCCTGATGTGTGGGTGAAGGAATTCATGAATTTGAAAGAATTTAGAAACTAA	TGCAGCTGAATAATTTATCCTGATGTGTGGGTGAAGGAATTCATGAATTTGAAAGAATTTAGAAACTAA	scaffold01407	209048	1	2.2e-27	Chromosome11	8389846	1	2.41e-27	0.957447	0.422222	0.487901	6.53704	3.88593	1.7395	1	1	1	0	1	1	1	0	1	1	0	0	0	1	1	1	0	1	1	0	0	1	0	1	1	1	1	1	0	0	0	1	-
13851560	TGCAGGCGCTCTCTTGACATTGAGCGACCCACCTACACCAATCTCAACAGGCTTGTCTCTCAGGTGAAT	TGCAGGCGCTCTCTTGACATTGAGCGACCCACCTACACCAATCTCAACAGGCTTGTCTCTCAGGTGAAT	scaffold07708	33207	2	2.2e-27	Chromosome07	6357047	2	2.41e-27	0.957447	0.422222	0.487901	7.125	4.50818	1.57674	1	1	0	0	1	1	0	1	1	0	0	0	0	0	0	1	0	1	0	0	1	-	1	1	0	0	1	0	0	0	1	0	-
7135547	TGCAGCAGTAAGGTTCCCAAGAGTTACAGATCGGAAGAGCGGTTCAGCAGGAATGCCGAGACCGATCTC	TGCAGCAGTAAGGTTCCCAAGAGTTAC		0	0	999		0	0	999	0.957447	0.422222	0.487901	12.5769	5.66482	2.19476	1	0	0	0	-	0	0	1	1	1	0	0	0	1	1	1	0	1	1	0	0	0	1	1	1	1	0	0	0	0	0	1	0
7106850	TGCAGAAAAACGCTGCGTTTTATGACACGGATCTATGGCACGGTACAAATCACAAAAACGCTGCGTTTT	TGCAGAAAAACGCTGCGTTTTATGACACGGATCTATGGCACGGTACAAATCACAAAAACGCTGCGTTTT	scaffold02817	235624	1	2.85e-26	Chromosome10	23552913	1	3.12e-26	0.957447	0.577778	0.487901	5.19178	3.3214	1.57594	0.95	1	1	0	0	1	1	1	1	1	0	0	0	1	0	1	0	1	-	0	1	1	1	-	1	1	1	0	1	0	0	1	1
13861166	TGCAGGCTCATCTTTTGATTGACCAGTGATACTAGTAAGTTCTATTAGCTCAAAGTATAGGCAACCTAA	TGCAGGCTCATCTTTTGATTGACCAGTGATACTAGTAAGTTCTATTAGCTCAAAGTATAGGCAACCTAA		0	0	999		0	0	999	0.957447	0.577778	0.487901	16.2222	8.23479	2.02753	1	-	1	1	0	0	1	0	0	0	1	1	1	0	1	-	1	1	-	1	0	0	1	1	0	0	0	0	1	1	0	-	0
7127979	TGCAGTTGCCTTCCTAGATTTAGGGATGGCTCGCCGCCATGCTTTTTCAAGATGGAGAAGAATTCCCAT	TGCAGTTGCCTTCCTAGATTTAGGGATGGCTCGCCGCCATGCTTTTTCAAGATGGAGAAGAATTCCCAT	scaffold10365	40983	1	4.74e-29	Chromosome03	26657029	1	5.18e-29	0.957447	0.422222	0.487901	16.6364	7.47934	2.21541	1	1	0	0	1	1	1	1	0	1	0	0	0	0	1	0	0	0	0	0	-	1	0	-	1	0	1	1	0	0	1	1	1
13855331	TGCAGAAATCCACTACTTTTTGTTACGCGAGATTTTTTACCGATTGTTGATGGTTCTTTGTTGATCTTT	TGCAGAAATCCACTACTTTTTGTTACGCGAGATTTTTTACCGATTGTTGATGGTTCTTTGTTGATCTTT		0	0	999	Chromosome17	21643892	1	3.14e-21	0.957447	0.422222	0.487901	20.8113	7.70458	2.77929	1	0	0	1	0	0	1	0	0	0	1	1	1	1	0	0	1	0	-	1	0	1	0	0	0	1	0	0	1	1	0	0	-
7106939	TGCAGAAATTCAAAGTACACTGTCTCGCTCACACCCCCAGGAATTTGTTTTCAAAGTCTACAGGGAGAA	TGCAGAAATTCAAAGTACACTGTCTCGCTCACACCCCCAGGAATTTGTTTTCAAAGTCTACAGGGAGAA		0	0	999		0	0	999	0.957447	0.422222	0.487901	9.58824	7.17888	1.33015	1	0	1	1	1	0	1	0	0	1	-	1	1	0	1	0	1	0	0	1	0	0	0	0	0	0	0	-	1	1	0	1	0
7134917	TGCAGAAGCAATGATATCCACTTTCATTACAGATCGGAAGAGCGGTTCAGCAGGAATGCCGAGACCGAT	TGCAGAAGCAATGATATCCACTTTCATTAC		0	0	999		0	0	999	0.957447	0.422222	0.487901	13.2745	5.81101	2.19234	1	1	1	0	1	0	0	0	1	0	0	0	0	1	1	1	0	0	-	0	1	1	-	1	1	1	0	0	0	0	0	0	-
7144035	TGCAGCCCAGGCTTATCAGTGTTATCATATCTTACAGATCGGAAGAGCGGTTCAGCAGGAATGCCGAGA	TGCAGCCCAGGCTTATCAGTGTTATCATATCTTAC		0	0	999		0	0	999	0.957447	0.577778	0.487901	16.3857	7.98444	2.04249	1	1	0	1	1	1	1	1	0	1	1	1	1	1	1	1	1	0	1	1	0	0	1	0	0	1	0	-	1	1	1	1	0
7144170	TGCAGGTGCTGTTACTGCAACCAAATTTTATGAACCGTAGACTTGTAGTTACAGATCGGAAGAGCGGTT	TGCAGGTGCTGTTACTGCAACCAAATTTTATGAACCGTAGACTTGTAGTTAC		0	0	999		0	0	999	0.957447	0.422222	0.487901	7.5	3.91882	1.89348	1	0	0	0	0	1	1	1	0	0	0	0	0	1	0	0	0	1	1	0	1	1	1	1	1	1	0	-	1	0	0	0	-
13861825	TGCAGTATAACTATTAGAACCAGCTGATTTCTTGGTGTTGCCAAATCTATTTACAGATCGGAAGAGCGG	TGCAGTATAACTATTAGAACCAGCTGATTTCTTGGTGTTGCCAAATCTATTTAC		0	0	999		0	0	999	0.957447	0.422222	0.487901	18.3704	8.24238	2.22376	1	1	1	1	1	0	1	0	0	0	1	1	1	0	1	0	1	0	0	1	0	0	0	0	0	0	0	0	1	1	-	0	0
13859153	TGCAGCTATCAGTTGGATGGTAAAACCATTTGCCATTGTGAAGGAATTGATGGCTTTAGTGATAGCTGG	TGCAGCTATCAGTTGGATGGTAAAACCATTTGCCATTGTGAAGGAATTGATGGCTTTAGTGATAGCTGG	scaffold02017	19766	1	4.74e-29	Chromosome14	19421873	1	5.18e-29	0.957447	0.422222	0.487901	11.0784	4.12949	2.65168	1	0	1	1	1	0	1	0	0	-	1	-	1	1	0	0	1	0	1	1	0	0	0	0	0	1	0	0	0	1	0	1	0
7142279	TGCAGAAAACCAAACAGAATGCTAAGAGATATCAAAAACAAAAAAAATAAATGACATATTCCATTACAG	TGCAGAAAACCAAACAGAATGCTAAGAGATATCAAAAACAAAAAAAATAAATGACATATTCCATTACAG		0	0	999		0	0	999	0.957447	0.577778	0.487901	12.1304	4.64044	2.61601	1	0	1	1	0	0	1	0	0	1	-	-	1	0	1	0	1	1	1	1	1	0	0	0	0	0	0	0	1	1	1	1	0
7128380	TGCAGATAATACCTTTATTTGAAGCACTACTTTTCTGTCAAAATAAATAGAAATGCTTTACGGATCAAC	TGCAGATAATACCTTTATTTGAAGCACTACTTTTCTGTCAAAATAAATAGAAATGCTTTACGGATCAAC	scaffold08044	174997	5	3.69e-25	Chromosome07	7642332	6	4.03e-25	0.957447	0.422222	0.487901	21.8679	11.4612	1.92151	1	1	0	0	1	1	0	1	1	0	0	0	0	0	0	1	0	0	0	0	0	1	0	0	1	0	1	1	0	0	1	-	1
13859168	TGCAGCTCCTGAAGACGGATGATGATCATGGAAAATTAGATTACTCTTTTGCAGAATCACTATCGCTAT	TGCAGCTCCTGAAGACGGATGATGATCATGGAAAATTAGATTACTCTTTTGCAGAATCACTATCGCTAT	scaffold03581	473515	1	4.74e-29	Chromosome05	1516423	1	5.18e-29	0.957447	0.422222	0.487901	15.6481	7.82957	1.97822	1	1	0	1	0	0	0	0	0	0	1	1	1	0	0	0	1	0	1	1	0	0	-	1	0	0	0	0	0	1	1	0	0
7117203	TGCAGCTTCTCCATCACCTCCCCCACAGGATTCACTAGTACAAGCTGTCATGCAAATTGCCAATCAAGA	TGCAGCTTCTCCATCACCTCCCCCACAGGATTCACTAGTACAAGCTGTCATGCAAATTGCCAATCAAGA	scaffold04251	18054	1	4.74e-29	Chromosome15	9769469	1	5.18e-29	0.957447	0.577778	0.487901	22.8429	10.3381	2.23436	1	1	0	0	1	1	0	1	1	1	0	0	0	1	1	0	0	1	0	0	1	1	0	1	1	1	1	1	0	0	1	1	1
13859312	TGCAGGCATGTTCAAATCCAAGTCTCTGTCACTTTTGCAGGGAGGATCGTTTTCCTCCATCGCCACCGA	TGCAGGCATGTTCAAATCCAAGTCTCTGTCACTTTTGCAGGGAGGATCGTTTTCCTCCATCGCCACCGA	scaffold01603	14652	1	2.2e-27	Chromosome11	9661702	1	2.41e-27	0.957447	0.422222	0.487901	12.3726	5.86435	2.03345	1	0	1	1	1	0	0	1	0	0	1	1	1	0	1	0	1	0	0	1	0	0	0	0	0	0	-	-	1	1	0	0	0
20495119	TGCAGTGGCAGATTCAAAAATATTTATCGGGGTTGTGGGGGGAGTATATAAATATGAGTGGTTATATAC	TGCAGTGGCAGATTCAAAAATATTTATCGGGGTTGTGGGGGGAGTATATAAATATGAGTGGTTATATAC	scaffold06748	47175	1	1.03e-25	Chromosome01	19250649	1	1.12e-25	0.957447	0.422222	0.487901	7.36538	3.09484	2.36927	1	1	1	1	0	0	1	1	1	0	1	1	1	0	1	0	1	0	1	1	0	0	0	0	0	0	0	0	1	1	-	0	0
7115269	TGCAGTAAAGTCAACATACCAAGAAATGAACTTGTGGCACCACGTATTTTGCTAAAATGAAAATGCATA	TGCAGTAAAGTCAACATACCAAGAAATGAACTTGTGGCACCACGTATTTTGCTAAAATGAAAATGCATA	scaffold03859	229261	1	4.74e-29	Chromosome17	21002420	1	5.18e-29	0.957447	0.577778	0.487901	6.97222	3.79683	1.82825	1	0	0	0	1	1	0	1	1	-	0	0	0	1	1	1	0	1	1	0	1	1	0	1	0	1	1	-	1	0	0	-	1
7110839	TGCAGTCCCAACCAGAACTAGCATCGCCATCTTTGCAAAATGCAACTCTGAGGCATGTGTTTTTGTAAA	TGCAGTCCCAACCAGAACTAGCATCGCCATCTTTGCAAAATGCAACTCTGAGGCATGTGTTTTTGTAAA	scaffold01407	216017	1	1.03e-25	Chromosome11	8382930	1	1.12e-25	0.957447	0.422222	0.487901	9.24074	4.14521	2.16093	1	1	1	0	1	1	1	0	-	1	0	0	0	1	1	-	0	1	1	0	0	1	0	1	1	1	1	-	0	0	0	1	1
7124231	TGCAGTTGCAACCAGACTAGAAATGGTCATTACAGGTTTCATAGGGTTCAAACCTTGAGTTCAGATTTC	TGCAGTTGCAACCAGACTAGAAATGGTCATTACAGGTTTCATAGGGTTCAAACCTTGAGTTCAGATTTC	scaffold06914	681293	1	4.74e-29	Chromosome07	1579001	1	5.18e-29	0.957447	0.577778	0.487901	37.875	17.9203	2.11807	1	1	-	0	1	1	1	1	1	0	0	0	0	1	1	1	0	0	-	0	0	1	1	1	0	1	1	1	0	0	0	0	1
13860936	TGCAGATTCCAAGCACTTCCATCAACAATTGGCAATCGTTGCATGAGTCCTCTCAATTATTTTGTTTGA	TGCAGATTCCAAGCACTTCCATCAACAATTGGCAATCGTTGCATGAGTCCTCTCAATTATTTTGTTTGA	scaffold06659	225640	2	4.77e-24	Chromosome10	25094497	2	5.22e-24	0.957447	0.422222	0.487901	9.04	3.23085	2.83509	1	0	1	1	1	0	0	0	0	-	-	1	1	0	0	0	1	0	0	1	0	0	1	1	0	0	1	0	1	1	0	1	0
13859984	TGCAGACTTCCTTTTTTCTTTTTCCTCTCTCCCTTACAGATCGGAAGAGCGGTTCAGCAGGAATGCCGA	TGCAGACTTCCTTTTTTCTTTTTCCTCTCTCCCTTAC		0	0	999		0	0	999	0.957447	0.577778	0.487901	5.46479	3.45527	1.57526	1	1	0	0	0	1	0	1	1	1	0	0	0	1	1	0	0	1	-	0	1	1	1	1	1	1	1	1	0	0	1	1	1
13862569	TGCAGCATAAACCCAGATACAAAAAATTTTTACAGATCGGAAGAGCGGTTCAGCAGGAATGCCGAGACC	TGCAGCATAAACCCAGATACAAAAAATTTTTAC		0	0	999		0	0	999	0.957447	0.577778	0.487901	27.8857	9.18468	3.01459	1	0	-	1	0	0	1	1	0	1	1	1	1	1	1	-	1	1	0	1	0	0	0	0	0	1	0	0	-	1	0	1	0
7122415	TGCAGTTCCCTGAAAGATAAAAGCTAAGAATTAGCTGAGGAGTCTCGAGTTTACAGATCGGAAGAGCGG	TGCAGTTCCCTGAAAGATAAAAGCTAAGAATTAGCTGAGGAGTCTCGAGTTTAC	scaffold06650	33933	1	2.53e-20	Chromosome02	18519274	1	2.77e-20	0.957447	0.577778	0.487901	7.78082	3.68353	2.10506	1	0	1	1	0	1	1	0	0	0	1	-	1	1	1	1	1	1	-	1	0	0	1	0	1	1	0	0	0	1	0	0	0
13860584	TGCAGTTTGATGCTAAAATGGCTGCTTTATATATATATTTTTACAGATCGGAAGAGCGGTTCAGCAGGA	TGCAGTTTGATGCTAAAATGGCTGCTTTATATATATATTTTTAC	scaffold04616	51452	1	6.11e-15	Chromosome07	22616428	1	6.69e-15	0.957447	0.577778	0.487901	10.9571	5.94603	1.81351	1	1	1	0	1	1	1	1	1	1	0	0	0	1	1	1	0	1	1	0	0	1	1	1	1	-	1	0	0	0	1	1	1
13860762	TGCAGAAATATCAGGATAAAAAACAAAATATTGTGGTAGAATGAATGTAAGGAAAACAAATCCAAGATT	TGCAGAAATATCAGGATAAAAAACAAAATATTGTGGTAGAATGAATGTAAGGAAAACAAATCCAAGATT	scaffold12250	21966	2	2.23e-17	Chromosome11	5826789	6	5.25e-19	0.957447	0.422222	0.487901	7.61111	3.77819	2.02335	1	0	0	0	-	1	0	0	1	0	0	0	0	0	0	1	0	1	0	0	1	1	1	1	1	0	0	0	0	0	1	0	-
7110189	TGCAGCATGAACCATAATCACAGGGGAGCTATAAGACTGAGAAGCAATGAAGAGTGCAAAGAGAAAGAA	TGCAGCATGAACCATAATCACAGGGGAGCTATAAGACTGAGAAGCAATGAAGAGTGCAAAGAGAAAGAA	scaffold08265	1670836	1	2.2e-27	Chromosome07	24233273	1	2.41e-27	0.957447	0.422222	0.487901	5	2.17503	2.28913	0.952381	1	0	0	0	1	0	1	-	1	0	0	0	1	1	1	0	0	1	0	0	1	1	1	0	0	0	1	0	0	0	0	1
13859030	TGCAGCATTTTGTTCGATAATAATAACATGGTTACAGAAAGTAAATTCAAATTATTCTTCCAGCAATAA	TGCAGCATTTTGTTCGATAATAATAACATGGTTACAGAAAGTAAATTCAAATTATTCTTCCAGCAATAA	scaffold06656	650657	1	2.2e-27	Chromosome06	19348562	1	2.41e-27	0.957447	0.422222	0.487901	14.0556	5.91738	2.47284	1	1	1	0	0	1	1	0	1	-	0	0	0	0	0	0	0	0	1	0	0	1	1	0	0	0	1	0	1	0	1	1	1
7142681	TGCAGTTTCTGAGCATCAATGCTCATTTTGAGCCAATTTGCAGCAGAATGGCTCAAGTGAGCATAAAAG	TGCAGTTTCTGAGCATCAATGCTCATTTTGAGCCAATTTGCAGCAGAATGGCTCAAGTGAGCATAAAAG	scaffold12690	52236	1	4.74e-29	Chromosome11	17579940	1	5.18e-29	0.957447	0.577778	0.487901	20.5143	7.46562	2.79805	1	1	-	1	0	1	1	1	1	0	1	1	1	0	0	0	1	1	0	1	0	1	0	0	0	0	0	1	0	1	-	0	1
7110876	TGCAGTCAGCCTCCTAATACAGAAATTAGCTTCTCCAGACTTGCTGAAACTGGCTCGGAAAGCACACGT	TGCAGTCAGCCTCCTAATACAGAAATTAGCTTCTCCAGACTTGCTGAAACTGGCTCGGAAAGCACACGT	scaffold06314	151159	1	1.03e-25	Chromosome10	24714141	1	1.12e-25	0.957447	0.577778	0.487901	7.33784	4.07788	1.84647	0.95	1	1	0	0	1	1	1	1	1	0	0	0	1	1	1	0	1	0	0	1	1	0	1	1	1	1	0	1	0	1	-	1
20108180	TGCAGTTTCCACATGACAAAAAAGACAAAAAAACGTAAATTAGATCAAACTTACCAAAATATATATTTA	TGCAGTTTCCACATGACAAAAAAGACAAAAAAACGTAAATTAGATCAAACTTACCAAAATATATATTTA	scaffold10524	114864	1	4.77e-24	Chromosome05	22127495	1	5.22e-24	0.957447	0.422222	0.487901	11.22	5.27746	2.12232	1	0	1	1	0	0	0	0	0	0	1	1	1	1	1	1	1	0	1	1	0	0	0	1	0	1	0	0	0	1	0	0	0
34223977	TGCAGTTCAAGACACTAACACAGCCTCCCATATGATTTTCATTTTCAATTTCTCTATTTGCCTTTGAAT	TGCAGTTCAAGACACTAACACAGCCTCCCATATGATTTTCATTTTCAATTTCTCTATTTGCCTTTGAAT	scaffold02895	466560	1	1.03e-25	Chromosome05	26167542	1	1.12e-25	0.957447	0.422222	0.487901	6.11111	2.86529	2.09829	1	0	0	1	0	1	1	0	0	0	1	1	1	1	0	1	1	1	0	-	-	0	0	0	0	1	0	0	1	1	0	0	0
13861707	TGCAGTAAACATTCGGCTAATAGTTACAGATCGGAAGAGCGGTTCAGCAGGAATGCCGAGACCGATCTC	TGCAGTAAACATTCGGCTAATAGTTAC		0	0	999		0	0	999	0.957447	0.577778	0.487901	9.74648	6.55146	1.42496	1	0	1	1	-	0	1	0	0	-	1	1	1	0	1	0	1	0	1	1	0	0	0	0	0	0	1	1	1	1	0	1	0
13860675	TGCAGGGATATATTACTTACATCAAGACGATCTGTATGTTTCATTTACAGATCGGAAGAGCGGTTCAGC	TGCAGGGATATATTACTTACATCAAGACGATCTGTATGTTTCATTTAC		0	0	999		0	0	999	0.957447	0.422222	0.487901	15.5455	6.5166	2.3005	1	0	0	1	0	1	1	0	0	0	1	1	1	0	0	1	1	1	0	-	1	0	0	0	0	0	0	0	1	-	0	0	0
13862543	TGCAGAAGCAGTATTCCCTAACTTGCTCTCAAAGAAATTGTGGTGCAGATTCTCATTACAGATCGGAAG	TGCAGAAGCAGTATTCCCTAACTTGCTCTCAAAGAAATTGTGGTGCAGATTCTCATTAC	scaffold00396	94582	1	1.06e-19	Chromosome07	6931651	1	1.16e-19	0.957447	0.422222	0.487901	15.1403	6.30355	2.38868	1	1	0	0	-	1	1	1	0	0	0	0	0	0	1	1	0	0	0	0	0	1	0	0	1	0	0	0	0	0	1	0	0
13862395	TGCAGAGTAATCACTTGCATTCAGGAGATTAGCTTACAGATCGGAAGAGCGGTTCAGCAGGAATGCCGA	TGCAGAGTAATCACTTGCATTCAGGAGATTAGCTTAC		0	0	999		0	0	999	0.957447	0.422222	0.487901	10.6154	4.67462	2.22833	1	1	1	1	0	0	1	0	0	0	1	-	1	0	0	1	1	1	1	-	1	0	1	0	0	0	0	0	1	1	1	0	0
13862429	TGCAGAGAAGCTATTAGAAATTGACTCAACAAACTCTGGACCATATGTTCTTCTCTCCAAAATGTATGC	TGCAGAGAAGCTATTAGAAATTGACTCAACAAACTCTGGACCATATGTTCTTCTCTCCAAAATGTATGC	scaffold11495	273263	2	2.2e-27	Chromosome01	28445540	2	2.41e-27	0.957447	0.422222	0.487901	7.88235	4.24563	1.86671	1	0	1	1	0	0	1	0	0	0	1	1	1	1	1	0	1	0	0	1	1	1	0	0	1	-	0	-	0	1	0	0	-
7124570	TGCAGAATTGGATGCATGCGCTGTAATTCATAGAACACACAAAACCGATGTGACCTTTTTTTTTTGTTA	TGCAGAATTGGATGCATGCGCTGTAATTCATAGAACACACAAAACCGATGTGACCTTTTTTTTTTGTTA	scaffold06089	347599	1	4.74e-29	Chromosome06	25826424	1	5.18e-29	0.957447	0.422222	0.487901	9.41176	4.76991	1.94762	1	0	0	0	1	0	0	1	0	0	0	0	0	0	0	1	0	0	1	0	0	1	0	1	1	0	1	1	1	0	1	0	1
13856790	TGCAGAAATGAAGAGAATTATTCCATGAGTTGAAGACACCATGTGGATCGCTGATTATCCCTTGTTTTA	TGCAGAAATGAAGAGAATTATTCCATGAGTTGAAGACACCATGTGGATCGCTGATTATCCCTTGTTTTA	scaffold08146	53161	2	4.74e-29	Chromosome18	13021928	2	5.18e-29	0.957447	0.588889	0.484198	23.5352	10.6557	2.21073	1	1	1	0	1	1	0	0	1	1	0	0	0	1	1	1	0	0	1	0	1	1	-	1	0	1	1	0	0	0	1	1	-
7143203	TGCAGACAGGGCAGAGCTGAAGAGCGCCATTGCTGCCGTTGCCGCCATTATTTCCATCTCTAAAGTTTA	TGCAGACAGGGCAGAGCTGAAGAGCGCCATTGCTGCCGTTGCCGCCATTATTTCCATCTCTAAAGTTTA	scaffold08359	1739736	1	4.74e-29	Chromosome14	6619020	1	5.18e-29	0.957447	0.411111	0.484198	14.9107	6.67425	2.30097	1	1	0	0	0	0	0	1	0	0	0	0	0	-	0	0	0	1	-	0	1	0	-	0	1	1	1	1	1	0	0	0	0
7147415	TGCAGACTGCTGAGATCCTCAGCAGCCTTTGACCAAACCTCTCTTTTTCCATTTTCCCTAATTTTTTAC	TGCAGACTGCTGAGATCCTCAGCAGCCTTTGACCAAACCTCTCTTTTTCCATTTTCCCTAATTTTTTAC	scaffold08686	53122	1	2.2e-27	Chromosome14	12758879	1	2.41e-27	0.957447	0.588889	0.484198	12.0141	6.06884	2.03307	1	0	1	0	1	1	1	1	-	1	0	0	0	1	0	0	0	1	1	0	1	1	1	1	1	1	0	1	0	0	1	1	1
13851221	TGCAGATGAAGCACTCCCCATTCTACTAGCACCAAGCAGTCCATACCTTTGCGAAGGAGTTTACAGATC	TGCAGATGAAGCACTCCCCATTCTACTAGCACCAAGCAGTCCATACCTTTGCGAAGGAGTTTAC	scaffold08757	568039	1	4.34e-24	Chromosome08	27191695	1	4.62e-24	0.957447	0.411111	0.484198	19.6038	9.33918	2.01736	1	0	0	0	0	1	0	1	1	0	0	0	0	1	0	0	0	0	1	0	1	1	0	0	1	1	1	1	1	0	0	0	1
7126588	TGCAGCCTCAACTCCTACACTCCCCCCAATTCCTAGCGCTCACCACCAACTTTTCATTGTAGAATTGCT	TGCAGCCTCAACTCCTACACTCCCCCCAATTCCTAGCGCTCACCACCAACTTTTCATTGTAGAATTGCT	scaffold11069	534462	1	2.87e-21	Chromosome08	1075675	1	3.14e-21	0.957447	0.411111	0.484198	22.1154	11.0413	2.03903	1	0	0	0	1	1	0	0	0	1	-	0	0	0	0	0	0	1	0	0	1	0	1	1	1	0	1	0	0	0	1	1	0
7126662	TGCAGCGTGATTGGCTTGGGATACAAACGTCAGATGCAATTTGCTGGGGCTTAGGTTATTATTAGTAAC	TGCAGCGTGATTGGCTTGGGATACAAACGTCAGATGCAATTTGCTGGGGCTTAGGTTATTATTAGTAAC		0	0	999		0	0	999	0.957447	0.411111	0.484198	9.42	5.19265	1.81543	1	1	0	0	-	0	0	0	1	1	0	0	0	0	1	1	0	1	0	0	-	1	0	1	1	0	1	0	1	0	1	1	0
13854046	TGCAGGAATATTGTAGCCAGCTACAACGCAGTCCTCCATTGACTCATGTGGCAAAGAAAGTGGTCCAGC	TGCAGGAATATTGTAGCCAGCTACAACGCAGTCCTCCATTGACTCATGTGGCAAAGAAAGTGGTCCAGC	scaffold06683	39938	3	1.03e-25	Chromosome05	23148928	3	1.12e-25	0.957447	0.411111	0.484198	6.32653	3.72738	1.72776	0.954545	0	0	0	1	1	0	0	1	0	0	0	0	0	0	0	0	1	0	0	1	1	0	0	0	0	1	1	0	0	1	0	1
7127046	TGCAGGATGCAGATGTATTAGGAATTTATTGGCCTCGTTTGATAATATAATGGCTTTCCCCTCCTTCGA	TGCAGGATGCAGATGTATTAGGAATTTATTGGCCTCGTTTGATAATATAATGGCTTTCCCCTCCTTCGA	scaffold12525	365173	1	1.33e-24	Chromosome11	2074124	1	1.45e-24	0.957447	0.411111	0.484198	9.86275	4.83054	2.08766	1	1	0	-	1	1	0	0	0	1	0	0	0	-	1	0	0	1	0	0	1	1	0	1	1	1	0	1	1	0	1	1	1
13856290	TGCAGGCTTCAGGCCTACATGTGCAGACCTACTGCGTGCAGCCCATAGAGAGAGGGTCAGGCAGTATGT	TGCAGGCTTCAGGCCTACATGTGCAGACCTACTGCGTGCAGCCCATAGAGAGAGGGTCAGGCAGTATGT		0	0	999		0	0	999	0.957447	0.588889	0.484198	12.7606	5.36148	2.30137	1	1	1	1	0	0	1	0	0	0	1	-	1	1	0	1	1	0	1	1	1	0	0	1	1	1	-	0	1	1	1	0	0
7140181	TGCAGGCTTCTTCATGATCTTTTGCAAAAGTGTAGATGAAGCCGATACTTCATTGAAAGCTGTTGTTGT	TGCAGGCTTCTTCATGATCTTTTGCAAAAGTGTAGATGAAGCCGATACTTCATTGAAAGCTGTTGTTGT	scaffold12794	856252	1	1.03e-25	Chromosome06	21507095	1	1.12e-25	0.957447	0.411111	0.484198	13.2037	6.3607	2.09016	1	0	0	0	0	-	0	0	1	0	0	0	0	1	1	0	0	1	0	0	1	0	0	1	0	1	1	0	0	0	0	0	0
7127416	TGCAGTAAATGAGTTCAACTATTCCTTCTCTTGAAAGGTCATGCAAGAAGTGATATTTGACATCAATAT	TGCAGTAAATGAGTTCAACTATTCCTTCTCTTGAAAGGTCATGCAAGAAGTGATATTTGACATCAATAT		0	0	999		0	0	999	0.957447	0.588889	0.484198	9.21429	4.10189	2.23569	1	0	1	1	0	1	1	0	0	1	1	1	1	0	0	0	1	0	1	1	1	0	1	0	0	0	1	0	1	1	0	1	0
34222122	TGCAGTCGTGTTTCTTTCTCCTGTAATTTTTTTTTTCCAGAAAAAAGTGGTGGTGCATCATGCATGCCA	TGCAGTCGTGTTTCTTTCTCCTGTAATTTTTTTTTTCCAGAAAAAAGTGGTGGTGCATCATGCATGCCA	scaffold11106	525289	1	4.74e-29	Chromosome07	746207	1	5.18e-29	0.957447	0.411111	0.484198	5.78431	2.84442	1.97388	1	0	1	0	1	1	1	0	1	1	0	0	0	0	-	1	0	0	0	0	0	-	0	1	0	0	1	1	0	0	0	1	1
7116370	TGCAGTTGAAAAAGGACATGGCTGCGAAAGGGAATGCATAGGTATATTCATGCATATCAATAGAGCACC	TGCAGTTGAAAAAGGACATGGCTGCGAAAGGGAATGCATAGGTATATTCATGCATATCAATAGAGCACC	scaffold10493	618464	1	6.13e-28	Chromosome16	25251469	1	6.7e-28	0.957447	0.588889	0.484198	13.8657	6.14233	2.21562	1	1	1	1	0	1	0	1	1	1	1	1	1	0	0	0	1	0	1	1	0	1	1	0	0	0	0	1	0	1	1	1	1
7127998	TGCAGTTGGGGTGAGTATTTGAGTAGGTTATTGAAAATCAAAATTTTAGTATTTGTGAAAATTACAGAT	TGCAGTTGGGGTGAGTATTTGAGTAGGTTATTGAAAATCAAAATTTTAGTATTTGTGAAAATTAC		0	0	999		0	0	999	0.957447	0.411111	0.484198	13.8235	6.09952	2.24852	1	1	0	0	1	1	0	0	0	1	0	0	0	1	1	0	0	1	0	0	1	1	0	1	1	1	0	1	1	0	1	1	1
7141394	TGCAGATGCAAAGGGAGTTGCAATGGTTCAAGGTTATAAATTTTTGCTGAGAAATTTACAGATCGGAAG	TGCAGATGCAAAGGGAGTTGCAATGGTTCAAGGTTATAAATTTTTGCTGAGAAATTTAC		0	0	999		0	0	999	0.957447	0.588889	0.484198	30.8451	11.4592	2.70991	1	1	1	1	1	0	0	0	0	0	1	-	1	0	0	1	1	0	1	1	0	1	0	1	1	0	0	1	1	1	1	0	1
13853461	TGCAGATGCACAAGTATGCCAAAAATCGTCCTGTATCTTTCAGAGGAACCAAAAAATTTACAGATCGGA	TGCAGATGCACAAGTATGCCAAAAATCGTCCTGTATCTTTCAGAGGAACCAAAAAATTTAC		0	0	999	Chromosome05	8060390	1	4.39e-24	0.957447	0.411111	0.484198	20.0784	9.85352	2.06842	1	0	0	0	1	0	0	1	0	1	0	0	0	1	1	0	0	1	1	0	0	1	1	1	1	-	0	1	0	0	0	1	1
13853507	TGCAGCAACAGGAGCAATAATAATGAAACAATAAGCTTGTCTTAGTTTGTTTACAGATCGGAAGAGCGG	TGCAGCAACAGGAGCAATAATAATGAAACAATAAGCTTGTCTTAGTTTGTTTAC	scaffold11236	152774	1	2.53e-20	Chromosome10	3849924	1	2.77e-20	0.957447	0.411111	0.484198	16.6415	7.11388	2.3108	1	0	0	1	0	1	1	0	0	0	1	1	1	1	0	0	1	0	-	1	0	0	1	0	1	-	0	0	1	1	0	0	0
7136340	TGCAGTAAACTTTTTGACAGAAACAATATTAGTAGACAAAGTCCATAGGAGATTACAGATCGGAAGAGC	TGCAGTAAACTTTTTGACAGAAACAATATTAGTAGACAAAGTCCATAGGAGATTAC	scaffold06582	854336	1	2.09e-21	Chromosome15	8273555	1	2.28e-21	0.957447	0.588889	0.484198	18.9867	10.6702	1.72536	1	1	0	0	0	0	0	0	1	1	0	0	0	1	0	1	0	1	0	0	1	1	1	0	1	1	1	1	1	0	1	1	1
7118993	TGCAGTAATATAGGAACCATGGACATAAAATCTAACTCTAATTCAAATACTTACAGATCGGAAGAGCGG	TGCAGTAATATAGGAACCATGGACATAAAATCTAACTCTAATTCAAATACTTAC	scaffold06711	441273	1	2.53e-20	Chromosome12	780984	1	2.77e-20	0.957447	0.588889	0.484198	15.12	7.08418	2.1636	1	0	0	0	-	1	0	-	1	1	0	0	0	1	1	1	0	1	0	0	0	0	0	1	1	1	1	1	0	0	1	1	0
13857932	TGCAGTATGTTGGATGAATTTTACTGCTAGTTGGATGAATATCTTTACAGATCGGAAGAGCGGTTCAGC	TGCAGTATGTTGGATGAATTTTACTGCTAGTTGGATGAATATCTTTAC		0	0	999		0	0	999	0.957447	0.588889	0.484198	36.75	17.3131	2.09697	1	1	0	0	0	1	1	1	1	1	0	-	0	1	1	1	0	1	0	0	1	0	1	1	1	1	1	1	0	0	0	1	0
13851028	TGCAGAAAGTAGTTACTAGATACCTTCGGCGGGATAATCTACTTGTATCTAGTGTCAAGCGCCTTGCTG	TGCAGAAAGTAGTTACTAGATACCTTCGGCGGGATAATCTACTTGTATCTAGTGTCAAGCGCCTTGCTG	scaffold02658	44733	1	6.13e-28	Chromosome01	32222172	1	6.7e-28	0.957447	0.411111	0.484198	8.0625	3.37519	2.44825	1	0	1	1	1	0	0	0	0	1	1	1	1	0	0	1	1	0	0	1	0	0	0	0	0	0	0	0	1	1	1	1	0
7128198	TGCAGAAGTGAATGGAGTTGTTGGTGGGTGTGAGTGGTTGGCAAAGAAAGCTACATACTAGCTTGCAGC	TGCAGAAGTGAATGGAGTTGTTGGTGGGTGTGAGTGGTTGGCAAAGAAAGCTACATACTAGCTTGCAGC	scaffold02960	680945	1	2.2e-27	Chromosome08	534868	1	2.41e-27	0.957447	0.588889	0.484198	8.11429	4.93252	1.68589	1	1	1	1	0	1	1	0	0	0	1	1	1	0	0	0	1	0	1	1	0	1	0	1	0	0	0	1	0	1	1	0	-
13851112	TGCAGACAAATGAAATTTTGGATATACATAACTAGCATAGTGGAAAGGGCTCCAAAGAAAGATACCTTA	TGCAGACAAATGAAATTTTGGATATACATAACTAGCATAGTGGAAAGGGCTCCAAAGAAAGATACCTTA	scaffold04450	410732	1	4.74e-29	Chromosome01	34566244	1	5.18e-29	0.957447	0.411111	0.484198	13.08	5.11015	2.51922	1	0	1	1	1	0	1	0	0	0	1	1	1	0	0	0	1	0	0	1	0	0	0	1	0	0	0	0	1	1	1	0	0
13851124	TGCAGACATAGGTTAGTTTGAACCTAACTTGTCAAGTTTCCCTACATTTTATCAATAAAAATTTACAGA	TGCAGACATAGGTTAGTTTGAACCTAACTTGTCAAGTTTCCCTACATTTTATCAATAAAAATTTACAGA		0	0	999		0	0	999	0.957447	0.588889	0.484198	16.9	6.29319	2.76197	1	1	1	1	0	0	0	1	0	1	1	1	1	1	-	0	1	0	1	1	0	0	0	0	0	1	1	0	-	1	1	1	0
13851125	TGCAGACATATGCATCTTGTACTAGTATTGATACCATTTGAAATAGCCAAGTCTACTATTGTTATAGTA	TGCAGACATATGCATCTTGTACTAGTATTGATACCATTTGAAATAGCCAAGTCTACTATTGTTATAGTA	scaffold11456	184613	1	7.98e-22	Chromosome05	14313875	1	8.73e-22	0.957447	0.411111	0.484198	12.1923	5.77807	2.10584	1	0	1	1	0	0	0	0	0	0	1	-	1	0	-	1	1	1	0	1	0	0	-	1	0	0	0	0	1	1	0	0	0
13852729	TGCAGAGGGAACCCAAGCTCAAAGAGCATCTCTTTTCAAGAAGTCAAGAAAGCTGAATAAACATCCAGC	TGCAGAGGGAACCCAAGCTCAAAGAGCATCTCTTTTCAAGAAGTCAAGAAAGCTGAATAAACATCCAGC	scaffold03585	8937	2	4.74e-29	Scaffold01321	2841	2	5.18e-29	0.957447	0.411111	0.484198	9	3.44182	2.70468	1	0	1	1	0	0	1	0	0	0	1	1	1	1	1	1	1	0	0	-	0	0	0	0	0	1	0	0	1	1	0	0	0
13853965	TGCAGATATAGGAGATGCACTGTCCCATGAAGACTCCACTTCTTACAGGAAAACAGTAGGAAGACTGTT	TGCAGATATAGGAGATGCACTGTCCCATGAAGACTCCACTTCTTACAGGAAAACAGTAGGAAGACTGTT		0	0	999		0	0	999	0.957447	0.411111	0.484198	8.52941	4.06493	2.05826	1	1	0	1	0	0	1	0	0	0	1	1	1	0	-	0	1	1	0	1	1	0	0	0	0	0	0	0	1	1	1	0	0
13854006	TGCAGCATCAACATAAACATCTGCTCTCTCTGCTGCATCACCATGTTTACGTTTGCTGTGTTTGCTTTT	TGCAGCATCAACATAAACATCTGCTCTCTCTGCTGCATCACCATGTTTACGTTTGCTGTGTTTGCTTTT		0	0	999		0	0	999	0.957447	0.411111	0.484198	13.6863	5.50041	2.56401	1	0	0	1	0	0	1	0	0	0	1	1	1	0	0	0	1	1	0	-	0	0	0	0	0	0	0	1	0	1	0	0	0
7127623	TGCAGTCATTGTGGAGTCTATAATCTTGCAGTTTTTGAAACAGTCCGGCCCAAATTGACCCAAATAACT	TGCAGTCATTGTGGAGTCTATAATCTTGCAGTTTTTGAAACAGTCCGGCCCAAATTGACCCAAATAACT		0	0	999		0	0	999	0.957447	0.411111	0.484198	11.6981	4.52492	2.7458	1	1	0	1	1	1	1	0	0	1	1	1	1	0	0	0	1	0	1	-	0	0	0	0	0	0	0	1	1	1	1	1	0
20477658	TGCAGTCGCCTTTCCTTTCCTTTCCTTTCCTTTCCTTTCCTTTCCTTTTCTTTTCTCTTCTTTCTTGCC	TGCAGTCGCCTTTCCTTTCCTTTCCTTTCCTTTCCTTTCCTTTCCTTTTCTTTTCTCTTCTTTCTTGCC		0	0	999		0	0	999	0.957447	0.411111	0.484198	5.28571	2.39898	2.21925	0.952381	0	1	1	1	0	0	0	0	1	1	1	1	0	0	1	1	0	1	1	0	0	0	0	0	0	1	0	1	1	1	-	0
7144722	TGCAGTGGAGAGAGAGAGAGAGAGAGAGAGAGAGGAAAGAGAGGTTCTTTTTGAGCTCTCTCAGGTGTG	TGCAGTGGAGAGAGAGAGAGAGAGAGAGAGAGAGGAAAGAGAGGTTCTTTTTGAGCTCTCTCAGGTGTG		0	0	999		0	0	999	0.957447	0.588889	0.484198	11.1757	4.121	2.71667	1	1	0	1	1	1	0	0	0	0	1	1	1	0	1	1	1	0	1	1	0	0	1	1	0	0	1	1	1	1	0	0	0
13857018	TGCAGTTATAGATTGACCTTCAGGTTCTACAGCTATATCACTTGGTATCTTACAGCTTTTCTCTTTTAC	TGCAGTTATAGATTGACCTTCAGGTTCTACAGCTATATCACTTGGTATCTTACAGCTTTTCTCTTTTAC		0	0	999		0	0	999	0.957447	0.411111	0.484198	16.12	7.07288	2.25445	1	0	1	1	1	1	1	0	0	0	1	1	1	0	1	0	1	0	0	1	0	0	1	1	0	0	0	-	0	1	0	0	0
13853289	TGCAGTTTGACTCTACACATATTAGCGTAGTGTCCGACTTTTCCACATTTATAGCAAACGATAGTTTTC	TGCAGTTTGACTCTACACATATTAGCGTAGTGTCCGACTTTTCCACATTTATAGCAAACGATAGTTTTC		0	0	999		0	0	999	0.957447	0.411111	0.484198	7.82692	4.21408	1.85325	1	1	1	1	0	0	0	0	1	0	1	1	1	0	0	0	1	0	0	1	0	0	0	-	0	0	0	0	1	-	0	0	0
20108227	TGCAGAAGTTAGCAGTAGAACGCTTTCCTGCCATTGCCCCACTTCAGTACTCTTACAGATCGGAAGAGC	TGCAGAAGTTAGCAGTAGAACGCTTTCCTGCCATTGCCCCACTTCAGTACTCTTAC		0	0	999		0	0	999	0.957447	0.411111	0.484198	7.71154	3.36462	2.32011	1	0	0	1	1	0	0	0	0	0	1	-	-	1	1	1	1	0	0	1	0	0	0	0	0	1	0	0	1	1	1	0	0
7136916	TGCAGAATCATTGGATATGATGCATGAATTTTAGTTCTTAGTAGTTTATTTGTGTTACAGATCGGAAGA	TGCAGAATCATTGGATATGATGCATGAATTTTAGTTCTTAGTAGTTTATTTGTGTTAC	scaffold08265	947722	1	4.8e-18	Chromosome12	28720331	1	5.25e-18	0.957447	0.411111	0.484198	14.5882	5.0843	2.79669	1	0	1	1	0	0	1	0	0	1	1	1	-	0	0	0	1	0	0	1	0	0	0	0	0	0	0	0	1	1	-	1	0
34218811	TGCAGAGACTATTTTGTATATTTTCAAAAAATATAAATTACAGATCGGAAGAGCGGTTCAGCAGGAATG	TGCAGAGACTATTTTGTATATTTTCAAAAAATATAAATTAC		0	0	999		0	0	999	0.957447	0.411111	0.484198	6.14286	2.68024	2.27715	1	0	0	1	1	0	0	0	0	1	1	1	1	0	1	1	1	0	0	1	0	0	1	1	0	0	0	0	-	1	1	1	0
13852038	TGCAGATAGCGGAGAAATGATCGAATTTGAAAACTTACAGATCGGAAGAGCGGTTCAGCAGGAATGCCG	TGCAGATAGCGGAGAAATGATCGAATTTGAAAACTTAC		0	0	999		0	0	999	0.957447	0.411111	0.484198	9.74468	5.42441	1.73339	1	0	1	1	1	0	0	0	0	0	1	1	1	0	0	0	1	0	0	1	0	0	0	1	0	0	0	0	1	1	1	0	0
7135428	TGCAGCAAATTGAATTTAGTGACTATATTACAGATCGGAAGAGCGGTTCAGCAGGAATGCCGAGACCGA	TGCAGCAAATTGAATTTAGTGACTATATTAC	scaffold03252	168161	1	1.48e-07	Chromosome04	21669149	1	1.62e-07	0.957447	0.588889	0.484198	11.548	4.87386	2.37305	1	0	1	1	0	0	1	1	0	0	1	1	1	1	1	1	1	1	1	-	0	0	1	1	0	1	1	1	1	-	0	0	0
13852124	TGCAGCAATTCTAATTTATATAATGTCTTGTTTTACAGATCGGAAGAGCGGTTCAGCAGGAATGCCGAG	TGCAGCAATTCTAATTTATATAATGTCTTGTTTTAC		0	0	999		0	0	999	0.957447	0.588889	0.484198	12.8169	5.45483	2.36414	1	1	1	1	0	0	1	1	1	0	1	1	1	-	1	1	1	1	0	1	-	1	0	0	0	1	0	1	1	1	0	0	1
7137267	TGCAGCTTTGTTACAGGCATGGTCAAATTACAGATCGGAAGAGCGGTTCAGCAGGAATGCCGAGACCGA	TGCAGCTTTGTTACAGGCATGGTCAAATTAC		0	0	999		0	0	999	0.957447	0.588889	0.484198	15.5676	6.42436	2.31891	1	1	0	1	1	1	0	0	0	0	1	1	1	0	1	1	1	0	1	1	0	0	1	1	0	0	1	1	1	1	0	0	0
13852266	TGCAGGAAAGCACTTGGGAAAATAAAATAAGTGAGCCCGTTATAAATAGAAAATTTACAGATCGGAAGA	TGCAGGAAAGCACTTGGGAAAATAAAATAAGTGAGCCCGTTATAAATAGAAAATTTAC	scaffold04682	53321	1	7.98e-21	Chromosome04	12750363	1	8.73e-21	0.957447	0.588889	0.484198	11.7778	5.28421	2.15351	1	1	-	1	-	1	1	0	0	1	1	1	1	1	1	0	1	0	0	1	1	0	1	1	0	1	0	0	0	1	0	1	0
13852293	TGCAGGATGGCCATTGATGCTTCATTCTTGCATTACAGATCGGAAGAGCGGTTCAGCAGGAATGCCGAG	TGCAGGATGGCCATTGATGCTTCATTCTTGCATTAC	scaffold09492	341530	2	6.7e-08	Chromosome04	24261501	2	7.33e-08	0.957447	0.411111	0.484198	8.57447	5.45287	1.54042	1	0	1	1	1	0	0	0	0	0	1	1	1	0	0	0	1	0	0	1	0	0	-	-	0	0	0	0	1	-	1	0	0
13852492	TGCAGTGTAACTGAAATTTTACTATCCAATTAGCTTACATTTTATAAATTACAGATCGGAAGAGCGGTT	TGCAGTGTAACTGAAATTTTACTATCCAATTAGCTTACATTTTATAAATTAC		0	0	999		0	0	999	0.957447	0.588889	0.484198	17.0857	6.79442	2.51926	1	1	1	1	1	1	0	1	0	0	1	1	1	-	1	1	1	0	1	-	0	-	1	1	0	1	0	0	1	1	1	0	1
13851306	TGCAGCACTCTTTACTCTTCATAGCAGACATATTGGCTTCATAGTTCTTGCAATTTGCTACAAATATTT	TGCAGCACTCTTTACTCTTCATAGCAGACATATTGGCTTCATAGTTCTTGCAATTTGCTACAAATATTT	scaffold10305	624548	1	4.74e-29	Chromosome08	27419962	1	5.18e-29	0.957447	0.411111	0.484198	14.2353	6.98623	2.05079	1	0	0	0	1	1	1	1	1	1	0	0	0	0	0	0	0	0	1	0	0	1	1	1	0	0	1	1	0	0	0	1	-
7125222	TGCAGGATAGCTGCTTCTTTTTATTGGCAGGGAATGATGAAAATGATCACTACCTATGTTGATTCTTGT	TGCAGGATAGCTGCTTCTTTTTATTGGCAGGGAATGATGAAAATGATCACTACCTATGTTGATTCTTGT	scaffold11106	330014	1	2.22e-22	Chromosome07	551664	1	2.43e-22	0.957447	0.411111	0.484198	13.8269	7.62769	1.83334	1	1	1	0	1	1	0	1	0	1	0	0	0	1	-	0	0	1	1	0	1	0	1	0	0	1	1	1	1	0	1	1	0
7128784	TGCAGGATAGCTTAGTTGAACCTTGTGAAACAACTGAAAATGAGGGGTTATGGAAGGAAATTGAGATTC	TGCAGGATAGCTTAGTTGAACCTTGTGAAACAACTGAAAATGAGGGGTTATGGAAGGAAATTGAGATTC	scaffold10173	704193	1	4.74e-29	Chromosome15	10487045	1	5.18e-29	0.957447	0.588889	0.484198	13	6.60177	2.00602	1	0	1	0	1	1	0	1	1	0	0	0	0	1	1	-	0	1	1	0	0	1	-	1	1	1	1	1	1	0	0	0	1
7135649	TGCAGCCACAAGGTGAAAAAGAAGAATTTTATTGTTATTACAGATCGGAAGAGCGGTTCAGCAGGAATG	TGCAGCCACAAGGTGAAAAAGAAGAATTTTATTGTTATTAC		0	0	999		0	0	999	0.957447	0.411111	0.484198	14.4364	6.03253	2.4528	1	1	0	0	1	0	1	0	0	-	0	0	0	1	1	1	0	0	0	0	0	0	0	0	1	1	1	1	1	0	1	1	0
7136178	TGCAGGGCTGTATTTGAGTCCTAGTCGGAGCCAATTTCCATTTTTTTATAAAAAAAATTACAGATCGGA	TGCAGGGCTGTATTTGAGTCCTAGTCGGAGCCAATTTCCATTTTTTTATAAAAAAAATTAC	scaffold11297	362856	1	6.71e-22	Chromosome08	32436694	1	4.39e-24	0.957447	0.411111	0.484198	12.0196	5.85609	2.11503	1	1	1	0	0	1	0	1	1	0	0	0	0	0	0	0	0	0	1	0	0	1	0	0	0	0	1	1	0	0	1	0	1
7136427	TGCAGTAGTAATGGCTAAAAATCCAGTGCACCGAAAAGTTTACAGATCGGAAGAGCGGTTCAGCAGGAA	TGCAGTAGTAATGGCTAAAAATCCAGTGCACCGAAAAGTTTAC	scaffold05494	271168	1	2.09e-14	Chromosome11	20414993	1	2.29e-14	0.957447	0.411111	0.484198	28.1569	10.6961	2.6748	1	0	0	0	1	0	0	1	0	1	0	0	0	0	1	1	0	1	1	0	1	0	1	0	0	0	0	-	1	0	0	1	0
7145587	TGCAGAGTCGCAACAGGTCGGAGCTCGGCTCCTGTGTTCAGTTGATTTCAGGAGATCAGATTACAGATC	TGCAGAGTCGCAACAGGTCGGAGCTCGGCTCCTGTGTTCAGTTGATTTCAGGAGATCAGATTAC	scaffold08186	245	2	9.39e-21	Chromosome14	23588668	2	1e-20	0.957447	0.411111	0.484198	14.0546	5.78216	2.34617	1	0	0	0	0	1	1	1	0	0	0	0	0	1	0	0	0	1	1	0	-	1	1	1	1	1	0	1	1	0	0	0	0
13854175	TGCAGATGAGTGATTGTGGTTATGGTGTTTTACAGATCGGAAGAGCGGTTCAGCAGGAATGCCGAGACC	TGCAGATGAGTGATTGTGGTTATGGTGTTTTAC		0	0	999		0	0	999	0.957447	0.411111	0.484198	27.5893	9.98709	2.8019	1	1	0	0	1	1	1	0	0	1	0	0	0	1	0	0	0	1	1	0	1	1	1	1	1	1	0	0	1	0	0	1	-
13855677	TGCAGATGCATTGATTGAGTCCTCTCCAAAACCTAGTGATATACAAAAAGCAGTCTGCCAAATAGAAGC	TGCAGATGCATTGATTGAGTCCTCTCCAAAACCTAGTGATATACAAAAAGCAGTCTGCCAAATAGAAGC		0	0	999		0	0	999	0.957447	0.411111	0.484198	13.5385	6.42849	2.09125	1	1	1	0	1	0	1	0	1	1	0	0	0	1	1	1	0	1	1	0	0	1	0	1	1	1	-	1	0	0	0	1	1
7140212	TGCAGATTTCAAAAACACCTCAAAATAATTTTGATAAAACACTATTTAGATTCCCTTAGTAATTTTACA	TGCAGATTTCAAAAACACCTCAAAATAATTTTGATAAAACACTATTTAGATTCCCTTAGTAATTTTACA		0	0	999		0	0	999	0.957447	0.411111	0.484198	15.8367	7.46788	2.13392	1	0	-	0	1	0	1	1	1	0	0	0	0	1	-	1	0	0	0	0	1	0	0	1	1	1	1	1	0	0	1	0	0
7126699	TGCAGCTAGTTGTGCTTTTGGGTAAGTTTGCAAATTACGACATTACAAGAAAGAAAAAAATAGTTATAA	TGCAGCTAGTTGTGCTTTTGGGTAAGTTTGCAAATTACGACATTACAAGAAAGAAAAAAATAGTTATAA	scaffold00224	435987	1	4.77e-24	Chromosome10	4790604	1	5.22e-24	0.957447	0.411111	0.484198	9.4	5.68155	1.67637	1	1	0	0	0	0	0	0	1	0	-	0	0	0	0	1	0	1	0	0	1	1	0	1	1	0	-	0	1	0	1	0	1
20486765	TGCAGCTGATACAATGATTTCTCATAGGCATATTAGCACTAAAGGTCCAAACAATTGGAAAATCCAGTC	TGCAGCTGATACAATGATTTCTCATAGGCATATTAGCACTAAAGGTCCAAACAATTGGAAAATCCAGTC	scaffold12365	91633	1	1.03e-25	Scaffold00256	326025	1	1.12e-25	0.957447	0.411111	0.484198	5.37255	2.52797	2.10045	0.952381	0	1	1	1	0	0	0	0	0	1	1	1	1	1	1	1	0	0	1	0	0	0	0	0	-	0	0	1	1	1	0	0
7120999	TGCAGGATTTAGCAAGGGTTCAGGGGTACACTGGCCCTTCTCCAACAAGATCTCTGCCCTTCCTCATTT	TGCAGGATTTAGCAAGGGTTCAGGGGTACACTGGCCCTTCTCCAACAAGATCTCTGCCCTTCCTCATTT	scaffold11322	56428	1	4.74e-29	Chromosome17	22228542	1	5.18e-29	0.957447	0.411111	0.484198	15.1923	6.55755	2.29962	1	0	1	0	0	1	1	1	0	0	0	0	0	0	0	-	0	1	0	0	1	1	-	1	0	0	0	1	1	0	0	0	1
7116407	TGCAGTTGATGAGAATGGTGAAAATTTTAGTATCTCTCTATGGCCTATGCCCCAAGTAAAATTATATGT	TGCAGTTGATGAGAATGGTGAAAATTTTAGTATCTCTCTATGGCCTATGCCCCAAGTAAAATTATATGT	scaffold03803	14307	1	1.03e-25	Chromosome05	10444322	1	1.12e-25	0.957447	0.411111	0.484198	8.01923	3.11627	2.59483	1	0	0	1	0	0	1	0	0	1	1	1	1	0	1	0	1	0	0	1	0	0	0	0	0	0	0	0	1	1	0	1	0
7139036	TGCAGAAAGCTATAAAACACAACTTTTCTTTTTCTTTCTTTTTTTTTTCCCTGTTATAAAATTACAGAT	TGCAGAAAGCTATAAAACACAACTTTTCTTTTTCTTTCTTTTTTTTTTCCCTGTTATAAAATTAC		0	0	999		0	0	999	0.957447	0.411111	0.484198	7.71154	2.7689	2.76362	1	1	0	1	0	0	1	0	-	0	1	1	1	0	0	0	1	0	1	-	0	0	0	0	0	0	0	1	1	1	1	0	0
20110299	TGCAGATTTGGCTACTCATGACTTACCAATGGTTGAACGAGGGGCTGTTTTGAATACAGGCACCATTCG	TGCAGATTTGGCTACTCATGACTTACCAATGGTTGAACGAGGGGCTGTTTTGAATACAGGCACCATTCG	scaffold03252	191848	1	2.2e-27	Chromosome04	21689181	1	2.41e-27	0.957447	0.411111	0.484198	7.94	3.58	2.18292	1	0	0	1	1	0	0	0	0	0	1	1	1	0	0	-	1	1	1	1	0	0	0	0	0	0	0	0	1	1	1	0	0
7118123	TGCAGACGTAATAGTATGCACTTCCTAAATGACTTCTCACAGATAATATGTTACAGATCGGAAGAGCGG	TGCAGACGTAATAGTATGCACTTCCTAAATGACTTCTCACAGATAATATGTTAC	scaffold06700	153149	1	2.53e-20	Chromosome11	1461726	1	2.77e-20	0.957447	0.588889	0.484198	28.2877	13.0358	2.23935	1	0	0	0	1	1	1	1	1	0	0	0	0	1	0	1	0	1	0	0	1	0	1	1	1	-	1	1	1	0	1	0	0
7144232	TGCAGTCAGGTGGCAAACTCTTTTTTTTTACAGATCGGAAGAGCGGTTCAGCAGGAATGCCGAGACCGA	TGCAGTCAGGTGGCAAACTCTTTTTTTTTAC		0	0	999		0	0	999	0.957447	0.588889	0.484198	9.9697	4.134	2.33949	1	0	1	1	0	0	0	0	0	0	-	1	1	1	1	-	1	0	1	1	1	1	1	1	0	-	1	1	0	1	0	0	1
7144887	TGCAGTCCTCCGGCTATGCACCTACAACTAGAAAACAGAACATTTTACAGATCGGAAGAGCGGTTCAGC	TGCAGTCCTCCGGCTATGCACCTACAACTAGAAAACAGAACATTTTAC		0	0	999		0	0	999	0.957447	0.588889	0.484198	35.9296	15.9544	2.23447	1	1	0	1	0	0	1	1	0	0	1	1	1	1	0	1	1	1	0	1	1	0	-	0	1	1	0	1	0	1	1	0	0
7137627	TGCAGTTTTGTTGCTTCAATTATTACTGAACCTGTTTGGAGCTTTCCTTATTACAGATCGGAAGAGCGG	TGCAGTTTTGTTGCTTCAATTATTACTGAACCTGTTTGGAGCTTTCCTTATTAC	scaffold02538	302698	1	1.18e-18	Chromosome10	23029876	1	1.29e-18	0.957447	0.588889	0.484198	12.2319	4.60039	2.60978	1	0	1	-	1	0	0	0	0	1	1	-	1	0	0	0	1	0	0	1	1	0	1	1	1	0	1	1	1	1	0	1	0
13861816	TGCAGCACCAAATTGAAGTTCCGGAGGAGAAGCCGCAGATACTGAATCCACAGATGTTACAGATCGGAA	TGCAGCACCAAATTGAAGTTCCGGAGGAGAAGCCGCAGATACTGAATCCACAGATGTTAC	scaffold07035	1009711	1	3.04e-20	Chromosome02	2975999	1	3.32e-20	0.957447	0.411111	0.484198	13.36	5.93552	2.32428	1	0	1	1	0	0	0	0	1	0	1	1	1	0	1	0	1	0	1	1	0	1	1	0	0	0	0	0	1	-	0	0	-
7141646	TGCAGGCTAAGTGAACAAAGCAGTCGAAAGGTTGTGGGTTACAGATCGGAAGAGCGGTTCAGCAGGAAT	TGCAGGCTAAGTGAACAAAGCAGTCGAAAGGTTGTGGGTTAC	scaffold07670	266871	1	7.12e-14	Chromosome08	6474955	1	7.79e-14	0.957447	0.411111	0.484198	10.6346	4.66587	2.34123	1	0	0	0	0	1	0	1	1	1	0	0	0	1	0	0	0	1	0	0	1	1	1	0	0	1	1	1	0	0	0	1	1
7109593	TGCAGTGTAAATTTTTTGCCTCTTTACAGATCGGAAGAGCGGTTCAGCAGGAATGCCGAGACCGATCTC	TGCAGTGTAAATTTTTTGCCTCTTTAC		0	0	999		0	0	999	0.957447	0.411111	0.484198	6.18	3.97839	1.48717	1	1	0	0	0	1	0	1	1	-	0	0	0	1	0	1	0	1	1	0	0	1	1	0	0	1	0	0	0	0	-	1	0
7139018	TGCAGAAACAAAGAAACATACAACATGTTTGGTTACTGTTTTGGATGAATTTTCTAGGAAAATATGAAT	TGCAGAAACAAAGAAACATACAACATGTTTGGTTACTGTTTTGGATGAATTTTCTAGGAAAATATGAAT	scaffold11069	78434	1	2.2e-27	Chromosome08	612740	1	2.41e-27	0.957447	0.411111	0.484198	13.1539	5.99161	2.30294	1	0	0	0	1	1	0	0	0	1	0	0	0	1	0	0	0	1	1	0	0	0	0	1	0	-	1	0	0	0	1	1	0
13859307	TGCAGGCAGGCAGGCAATAAACAACAAATCAATAAAACTAAAAAGAGAGATTGAATCAACACGTTACAG	TGCAGGCAGGCAGGCAATAAACAACAAATCAATAAAACTAAAAAGAGAGATTGAATCAACACGTTACAG		0	0	999		0	0	999	0.957447	0.411111	0.484198	17.7222	8.64188	2.07076	1	1	0	0	0	1	1	0	0	0	0	0	0	1	0	0	0	1	0	0	1	1	0	1	1	1	1	1	1	0	0	0	-
34223704	TGCAGGTTCCTTCATGGCCATATAAATGTAGAATGCGATAACTATATTGACTGATTTGACGGCAACAAA	TGCAGGTTCCTTCATGGCCATATAAATGTAGAATGCGATAACTATATTGACTGATTTGACGGCAACAAA	scaffold00069	119651	1	2.2e-27	Chromosome01	6878438	1	2.41e-27	0.957447	0.588889	0.484198	5.73239	2.91648	1.96765	1	1	1	1	-	0	1	1	0	-	1	1	1	0	1	0	1	0	-	1	0	1	1	0	0	0	1	1	1	1	0	1	1
7143030	TGCAGTTCTCGAGTACCTCGCCGCTGAGGTATGCTACTTCCTAGATCTCTTTAGAATTTTCCCAACTAT	TGCAGTTCTCGAGTACCTCGCCGCTGAGGTATGCTACTTCCTAGATCTCTTTAGAATTTTCCCAACTAT	scaffold05206	4320	1	4.74e-29	Chromosome03	21819483	1	5.18e-29	0.957447	0.411111	0.484198	13.5686	5.57394	2.41639	1	1	0	0	0	0	1	1	1	1	0	0	0	0	0	0	0	0	1	0	0	1	1	0	1	0	1	1	0	0	0	1	1
13860740	TGCAGTTGGTTAGCGTGAATCTTTTACCGACGATGATGACATGCTTGATCCCTCTCTCTTTCTCTATGT	TGCAGTTGGTTAGCGTGAATCTTTTACCGACGATGATGACATGCTTGATCCCTCTCTCTTTCTCTATGT	scaffold04295	14175	1	1.03e-25	Chromosome10	14310207	1	1.12e-25	0.957447	0.588889	0.484198	14.2254	6.68022	2.12855	1	0	1	1	1	1	1	1	1	0	1	1	1	0	0	1	1	0	1	1	0	1	1	0	0	0	0	0	1	1	1	0	1
7111452	TGCAGTTTTGGACTCTAACCCACAAATCATTACGTGGAATCCGTCTACCGGAAAATCCGGGGAATTGGC	TGCAGTTTTGGACTCTAACCCACAAATCATTACGTGGAATCCGTCTACCGGAAAATCCGGGGAATTGGC	scaffold07520	723283	1	2.22e-22	Chromosome01	24362196	1	2.43e-22	0.957447	0.411111	0.484198	6.96364	3.88453	1.72849	1	1	0	0	1	1	1	0	0	1	0	0	0	1	1	1	0	0	0	0	-	1	1	0	1	1	0	1	1	0	1	1	1
13858802	TGCAGATAGCATTGTTTATTGTCTTGACCTGGAATAAAAATAGTACAAGAATTCAATTCAATTACAGAT	TGCAGATAGCATTGTTTATTGTCTTGACCTGGAATAAAAATAGTACAAGAATTCAATTCAATTAC		0	0	999		0	0	999	0.957447	0.588889	0.484198	22.3944	7.39143	2.98303	1	0	1	1	1	1	0	1	1	1	1	1	1	1	1	0	1	0	0	1	0	0	0	0	0	1	1	0	1	1	0	1	0
7109683	TGCAGAAACAGCTATCTTTATGAAAGCTTCTGATGGATTACACTGAAATTCAAAGAGATCATGTTTGTT	TGCAGAAACAGCTATCTTTATGAAAGCTTCTGATGGATTACACTGAAATTCAAAGAGATCATGTTTGTT	scaffold07520	794565	1	4.77e-24	Chromosome01	24431452	1	5.22e-24	0.957447	0.411111	0.484198	5.22222	3.2641	1.61267	1	1	1	0	1	1	1	0	0	-	0	0	0	1	1	1	0	0	0	0	-	1	1	0	1	1	0	1	1	0	0	1	1
7120189	TGCAGATGAATATGGATATACTCACCAAAATGGGATCATTTTGCCTTGCGATGAGTCTACTTTCAATGA	TGCAGATGAATATGGATATACTCACCAAAATGGGATCATTTTGCCTTGCGATGAGTCTACTTTCAATGA	scaffold06814	34900	1	2.87e-21	Chromosome02	15877034	1	3.14e-21	0.957447	0.411111	0.484198	10	5.01371	1.99773	1	1	0	0	1	1	0	1	0	1	0	0	0	1	1	0	0	0	-	0	1	1	1	1	0	1	1	1	0	0	1	1	1
7124512	TGCAGATGAGCTCTATCAGTCGTAGTACTGCTCACTGATCACTGGTCAGTACCCCACCGCACCCCAACA	TGCAGATGAGCTCTATCAGTCGTAGTACTGCTCACTGATCACTGGTCAGTACCCCACCGCACCCCAACA	scaffold02959	132565	1	4.74e-29	Chromosome11	19441653	1	5.18e-29	0.957447	0.588889	0.484198	10.7606	5.20418	2.08656	1	1	1	1	1	0	1	0	0	1	-	1	1	1	0	1	1	0	1	1	0	1	0	0	1	1	0	1	1	1	1	1	1
7117150	TGCAGCCGCAACCCATCGAAAGCTTCAAAGACGCTACAGTTATGGTATCATGACCAACACAACAAAGAC	TGCAGCCGCAACCCATCGAAAGCTTCAAAGACGCTACAGTTATGGTATCATGACCAACACAACAAAGAC	scaffold03224	68545	2	2.87e-21	Chromosome11	22846057	2	3.14e-21	0.957447	0.588889	0.484198	13.6197	6.0894	2.21897	1	0	0	1	0	1	1	0	1	0	1	1	-	0	1	0	1	0	1	1	1	1	1	0	0	0	0	0	0	1	0	0	-
7122409	TGCAGTTATATAGATCCATTCGCAATAAAAATAAGATAATATTTTACAGATCGGAAGAGCGGTTCAGCA	TGCAGTTATATAGATCCATTCGCAATAAAAATAAGATAATATTTTAC	scaffold10988	18042	1	1.51e-16	Chromosome12	3081053	1	1.65e-16	0.957447	0.588889	0.484198	20.7571	8.19135	2.43905	1	0	1	1	0	0	1	1	0	1	1	1	1	0	1	0	1	1	1	1	1	0	0	0	0	0	1	1	1	1	0	1	0
7117851	TGCAGCAATTAGACTTTTAGGTAAGCTTTGCTGCACGCATATTTTTGTAGGTGTTATAGATCCTTACAG	TGCAGCAATTAGACTTTTAGGTAAGCTTTGCTGCACGCATATTTTTGTAGGTGTTATAGATCCTTACAG	scaffold12498	201588	1	3.69e-25	Chromosome11	5623918	1	4.03e-25	0.957447	0.411111	0.484198	7.65306	3.07426	2.46921	1	0	0	1	0	0	1	0	0	0	1	1	1	0	0	0	1	0	1	1	0	1	0	1	0	0	1	1	0	1	0	0	0
7144461	TGCAGTTCATCTTTCAGAAACCCCACTTTGGATCGCCCATACTCCTTGGTTTCCACAACTGTGTCTTTT	TGCAGTTCATCTTTCAGAAACCCCACTTTGGATCGCCCATACTCCTTGGTTTCCACAACTGTGTCTTTT	scaffold09294	42914	1	4.77e-24	Chromosome18	11489855	1	5.22e-24	0.957447	0.411111	0.484198	8.13208	4.45539	1.83783	1	0	0	0	0	0	0	1	1	1	0	0	0	1	0	0	0	0	0	0	1	1	1	0	1	1	1	0	0	0	0	1	1
13856738	TGCAGTTTACCTGGAGGTAGTATTTTTCTGAATATTTTAGAAATGAGTAGAGGAGGACTTGAGATTTAC	TGCAGTTTACCTGGAGGTAGTATTTTTCTGAATATTTTAGAAATGAGTAGAGGAGGACTTGAGATTTAC		0	0	999		0	0	999	0.957447	0.588889	0.484198	11.9189	5.39709	2.20743	1	1	1	1	0	0	1	0	0	0	1	1	1	0	1	0	1	1	0	1	0	0	1	1	0	0	1	1	1	1	1	0	0
7144663	TGCAGTATCATTTTCTCTTCTTTCTTTCTTTTCTCCCTCTTGGGTTCTTTTGCCTTATTAGAGAATGAA	TGCAGTATCATTTTCTCTTCTTTCTTTCTTTTCTCCCTCTTGGGTTCTTTTGCCTTATTAGAGAATGAA		0	0	999		0	0	999	0.957447	0.588889	0.484198	11.6571	5.43766	2.0905	1	0	0	1	0	0	0	1	1	0	1	1	1	1	1	1	1	1	1	-	1	0	1	-	0	1	0	1	1	1	1	0	0
7124727	TGCAGCTAAAAATTCGGCAGTTCATCAACCCGTGAAAAGATCCTTACAGATCGGAAGAGCGGTTCAGCA	TGCAGCTAAAAATTCGGCAGTTCATCAACCCGTGAAAAGATCCTTAC	scaffold12114	20855	1	1.51e-16	Chromosome17	6112224	1	1.65e-16	0.957447	0.588889	0.484198	11.9714	4.92507	2.40947	1	1	0	1	-	0	1	1	0	0	1	1	1	-	1	1	1	1	0	1	1	0	0	1	0	1	1	1	1	1	1	0	0
7128471	TGCAGATTTTGCAGCCACCCAAAAGAAAAAACAGAAAAAGAAAAGAAAAAAAACAAGGACCGTCCGATG	TGCAGATTTTGCAGCCACCCAAAAGAAAAAACAGAAAAAGAAAAGAAAAAAAACAAGGACCGTCCGATG		0	0	999		0	0	999	0.957447	0.4	0.48	10.2	5.53895	1.8483	1	1	1	0	1	1	1	1	0	1	0	0	0	0	1	1	0	1	1	0	0	1	-	1	1	0	0	1	0	0	1	1	1
7126254	TGCAGCAACCACATTTCCTCTTTTCTGATGGAGGCTTGCAAGCAAGCTGTAATTCGCACAGCTTACAGA	TGCAGCAACCACATTTCCTCTTTTCTGATGGAGGCTTGCAAGCAAGCTGTAATTCGCACAGCTTACAGA	scaffold09294	44199	1	6.17e-23	Chromosome18	11491140	1	6.75e-23	0.957447	0.4	0.48	7.98077	4.5085	1.81818	1	0	0	0	0	0	0	1	1	1	0	0	0	1	0	0	0	0	0	0	1	1	1	0	1	1	1	0	0	0	0	1	0
7126534	TGCAGCCATCTGCTGTCTCATAATTATGCCTCCATTTGTTGAAACCTGACCAATCTCTATGCTGCCTGG	TGCAGCCATCTGCTGTCTCATAATTATGCCTCCATTTGTTGAAACCTGACCAATCTCTATGCTGCCTGG	scaffold05185	41020	1	4.74e-29	Chromosome16	11628120	1	5.18e-29	0.957447	0.4	0.48	14.3	6.23939	2.41651	1	1	0	0	1	0	0	0	0	1	0	0	0	1	0	1	0	1	0	0	1	0	1	1	1	1	1	1	0	0	1	1	0
20409639	TGCAGCCATTTCCTCTGTTTATTGTAGTTTTATTTGTTCGTTTGCTTTTTGCTCTAATCTTCTCATCAA	TGCAGCCATTTCCTCTGTTTATTGTAGTTTTATTTGTTCGTTTGCTTTTTGCTCTAATCTTCTCATCAA	scaffold02801	95528	1	4.74e-29	Chromosome07	4554262	1	5.18e-29	0.957447	0.6	0.48	10.625	4.85752	2.21254	1	1	1	1	1	0	1	0	1	1	1	1	1	1	1	1	1	0	0	-	0	0	-	1	1	1	0	0	1	1	1	1	0
20108113	TGCAGTAAATAGAACCAATAAATCAGAGCAACGCACCTTGTTGTAATTGGCTTTTACTCTCTAAGATAC	TGCAGTAAATAGAACCAATAAATCAGAGCAACGCACCTTGTTGTAATTGGCTTTTACTCTCTAAGATAC	scaffold12455	524437	1	2.87e-21	Chromosome18	6068068	1	1.46e-19	0.957447	0.6	0.48	7.84932	4.83614	1.6482	1	1	1	1	1	1	0	0	0	1	1	1	1	0	0	0	1	0	1	1	0	-	1	1	1	0	0	0	0	-	0	1	1
20478383	TGCAGTAGGTCATCGTCCTTGCTTGAAGGAAGTAATTGCCCTGACCTACTTTAGAGTCCAAGTGCATGT	TGCAGTAGGTCATCGTCCTTGCTTGAAGGAAGTAATTGCCCTGACCTACTTTAGAGTCCAAGTGCATGT	scaffold03803	12080	1	1.34e-19	Chromosome05	10446549	1	1.46e-19	0.957447	0.4	0.48	5.54902	1.82911	3.02393	1	0	0	1	0	0	1	0	0	1	0	1	1	0	1	0	1	0	0	-	0	0	0	0	0	0	0	0	1	1	0	1	0
7127880	TGCAGTTAGAGGAAACACACACTACAATTACATCTCAATGAAACTAACAGCAGGATTATCACTATTTGT	TGCAGTTAGAGGAAACACACACTACAATTACATCTCAATGAAACTAACAGCAGGATTATCACTATTTGT	scaffold08316	673077	1	4.74e-29	Chromosome04	1431434	1	5.18e-29	0.957447	0.4	0.48	27.75	13.9127	2.043	1	0	0	0	0	0	0	0	1	-	0	0	0	0	0	1	0	1	0	-	1	1	0	1	1	-	0	0	0	0	0	0	1
20110087	TGCAGACACAACAAATTCACAACATTACAGCAATTTCTTATATAGTCTTTTACAGATCGGAAGAGCGGT	TGCAGACACAACAAATTCACAACATTACAGCAATTTCTTATATAGTCTTTTAC		0	0	999		0	0	999	0.957447	0.6	0.48	24.7571	9.62205	2.52923	1	0	1	1	1	0	0	0	0	1	1	1	1	1	1	1	1	1	0	1	0	0	1	0	0	1	1	0	1	1	0	1	0
13852009	TGCAGAGGAAAGGTGGTCCAATTCCACCAACAAAATGCAATTTTTTACAGATCGGAAGAGCGGTTCAGC	TGCAGAGGAAAGGTGGTCCAATTCCACCAACAAAATGCAATTTTTTAC		0	0	999	Chromosome07	17619870	1	2.89e-14	0.957447	0.4	0.48	28.3077	10.3004	2.75029	1	1	0	0	1	0	0	1	0	1	0	0	0	1	0	0	0	1	1	0	1	1	1	1	1	1	0	0	0	0	0	1	0
13852050	TGCAGATCTCCTGGCTCCTCTTGCAATTCTCCATTAGCATTATGCAAATTTTTACAGATCGGAAGAGCG	TGCAGATCTCCTGGCTCCTCTTGCAATTCTCCATTAGCATTATGCAAATTTTTAC		0	0	999		0	0	999	0.957447	0.6	0.48	25.3919	10.7009	2.32807	1	1	1	0	1	1	1	1	-	1	0	0	-	1	1	0	0	1	-	0	1	1	1	0	0	1	0	1	1	0	1	1	1
7137153	TGCAGCATAGGCGTCTGGAGTCCATTGTCCAATTTTTTACAGATCGGAAGAGCGGTTCAGCAGGAATGC	TGCAGCATAGGCGTCTGGAGTCCATTGTCCAATTTTTTAC		0	0	999		0	0	999	0.957447	0.4	0.48	22.8958	6.15508	3.63941	1	0	1	0	1	0	1	1	1	0	0	0	0	1	0	1	0	0	0	0	1	0	0	1	1	-	1	1	0	0	-	0	0
7137490	TGCAGTCCAGCCTAACTTGATCTATTGTGCCGGTATTCATTTACAGATCGGAAGAGCGGTTCAGCAGGA	TGCAGTCCAGCCTAACTTGATCTATTGTGCCGGTATTCATTTAC	scaffold03219	95818	1	6.11e-15	Chromosome13	617908	1	6.69e-15	0.957447	0.4	0.48	22.9796	10.9255	2.14982	1	1	0	0	1	0	0	1	0	0	0	0	0	0	0	0	0	1	0	0	1	0	0	1	1	0	1	1	0	0	1	0	0
7137492	TGCAGTCCCTGCGCTGCAACTTTACAGATCGGAAGAGCGGTTCAGCAGGAATGCCGAGACCGATCTCGT	TGCAGTCCCTGCGCTGCAACTTTAC		0	0	999		0	0	999	0.957447	0.4	0.48	10.2963	3.54667	2.61735	1	1	0	0	1	1	1	0	0	-	0	0	0	0	0	1	0	0	0	0	0	1	0	0	1	0	1	0	0	0	0	1	1
13852491	TGCAGTGTAAATATATGAGTTACATGCAAAAAAAGATACTAGATGTGCATTTCTTTTACAGATCGGAAG	TGCAGTGTAAATATATGAGTTACATGCAAAAAAAGATACTAGATGTGCATTTCTTTTAC		0	0	999		0	0	999	0.957447	0.6	0.48	14.8767	8.33041	1.75985	1	0	1	1	0	0	1	1	0	0	-	1	1	0	0	0	1	-	1	1	0	1	0	0	1	0	0	1	1	1	1	0	1
13852657	TGCAGAATTTGGAATGCGAGTGGAGCTCTAACTACGAGAACAGAGATTGACTTCCGAGCTGATTACAGA	TGCAGAATTTGGAATGCGAGTGGAGCTCTAACTACGAGAACAGAGATTGACTTCCGAGCTGATTACAGA	scaffold10899	31379	1	3.69e-25	Chromosome14	4484058	1	4.03e-25	0.957447	0.6	0.48	11.411	6.32636	1.81476	1	0	1	1	1	1	1	0	1	1	1	1	1	1	1	0	1	1	0	1	0	1	0	1	0	1	0	0	0	1	0	1	-
13851128	TGCAGACATTGTGGCCGCTCCTCCTTCTTCTTCTTCTTCTTCGAGTCATCATTAGAAATGGCTAAAATG	TGCAGACATTGTGGCCGCTCCTCCTTCTTCTTCTTCTTCTTCGAGTCATCATTAGAAATGGCTAAAATG		0	0	999		0	0	999	0.957447	0.4	0.48	5.08511	3.26053	1.51139	1	0	1	1	1	0	0	0	0	1	1	1	1	0	0	1	1	1	0	1	0	0	0	1	0	0	0	0	0	1	1	1	0
13851334	TGCAGCAGTTTGTAAGTTCGTAAGATTGTTGATAACCAGATTCGTCAACCGCACAGTCAACTACACAGT	TGCAGCAGTTTGTAAGTTCGTAAGATTGTTGATAACCAGATTCGTCAACCGCACAGTCAACTACACAGT		0	0	999		0	0	999	0.957447	0.4	0.48	10.3913	5.60465	1.82619	1	0	1	1	1	0	0	0	0	0	1	1	1	0	0	0	1	0	0	1	0	0	0	1	0	-	0	0	1	1	1	0	0
7134586	TGCAGCCACCTGAGCCGGAAAAGTTCACAAATTACAGAGGCAGAGAGAGAGAGAGAGAGAGAGAGAGCT	TGCAGCCACCTGAGCCGGAAAAGTTCACAAATTACAGAGGCAGAGAGAGAGAGAGAGAGAGAGAGAGCT	scaffold03304	1049	1	4.74e-29	Chromosome01	3702380	1	5.18e-29	0.957447	0.4	0.48	10.84	4.29586	2.55669	1	0	1	1	0	0	1	1	1	0	1	1	1	0	-	0	1	0	-	1	0	0	0	0	0	0	0	0	1	1	0	0	0
7131093	TGCAGCCTGTATAAATCTCAGTAGAGATCCAGCTAGTAATTCATTCCAATAATTATCAAGAATACTCAA	TGCAGCCTGTATAAATCTCAGTAGAGATCCAGCTAGTAATTCATTCCAATAATTATCAAGAATACTCAA	scaffold02977	50420	2	4.74e-29	Chromosome14	21282980	2	5.18e-29	0.957447	0.6	0.48	8.54167	3.98935	2.22882	1	1	1	1	1	0	1	0	0	1	1	1	1	1	1	1	1	1	1	1	1	0	0	0	0	1	0	1	0	1	1	1	0
7126818	TGCAGCTGGTAAGCATATCCTCTTCCTTATTAGTAGAACTTGAAATCTTTCAAGACTCACCACTTCAGC	TGCAGCTGGTAAGCATATCCTCTTCCTTATTAGTAGAACTTGAAATCTTTCAAGACTCACCACTTCAGC	scaffold05875	201033	1	6.21e-18	Chromosome04	26423134	1	6.8e-18	0.957447	0.4	0.48	9.61224	4.01942	2.39836	1	0	1	1	1	-	1	0	0	1	1	1	-	0	1	1	1	0	0	1	0	0	0	0	0	0	0	0	1	1	0	-	0
7127830	TGCAGTGTAGGACAAAGGCAACCAAAACTAAGTACTAGTACTACATAACTAAAGACAAAGCCTACACTA	TGCAGTGTAGGACAAAGGCAACCAAAACTAAGTACTAGTACTACATAACTAAAGACAAAGCCTACACTA	scaffold00847	1331920	1	2.23e-17	Chromosome16	27342563	1	2.44e-17	0.957447	0.4	0.48	11.9184	4.84804	2.55798	1	1	1	1	-	0	0	0	1	0	1	1	-	0	0	1	1	0	1	1	0	1	0	0	0	0	0	0	1	1	1	0	1
20416555	TGCAGAAGGAAATAGCACGTAGTAGTTACAGATCGGAAGAGCGGTTCAGCAGGAATGCCGAGACCGATC	TGCAGAAGGAAATAGCACGTAGTAGTTAC		0	0	999		0	0	999	0.957447	0.4	0.48	6.29412	2.99211	2.02749	1	0	1	1	0	0	0	1	0	0	-	0	1	0	1	1	1	0	1	1	0	0	0	1	0	0	0	0	1	-	1	0	0
7136933	TGCAGACACAGGTTGATAGGCGATTTGATTACAGATCGGAAGAGCGGTTCAGCAGGAATGCCGAGACCG	TGCAGACACAGGTTGATAGGCGATTTGATTAC	scaffold07268	30025	1	1.29e-08	Chromosome08	18561751	1	1.41e-08	0.957447	0.6	0.48	21.1867	9.17924	2.19968	1	0	0	1	0	1	1	1	1	0	1	1	1	0	0	1	1	0	1	1	0	1	1	0	0	0	0	1	1	1	1	0	1
13860613	TGCAGACTGAAAAATATTAGAATGAAAAGGCATTACAGATCGGAAGAGCGGTTCAGCAGGAATGCCGAG	TGCAGACTGAAAAATATTAGAATGAAAAGGCATTAC		0	0	999		0	0	999	0.957447	0.4	0.48	15.8775	6.20938	2.59169	1	0	1	1	0	1	1	0	0	0	1	1	1	0	0	0	1	0	0	1	0	0	0	0	0	0	1	0	1	1	0	0	0
15485065	TGCAGACTGCTCTTTGATCTACTATCATATTGAACACAATTTCATTCAATTACAGATCGGAAGAGCGGT	TGCAGACTGCTCTTTGATCTACTATCATATTGAACACAATTTCATTCAATTAC	scaffold00428	91945	1	8.8e-20	Chromosome17	6454390	1	9.63e-20	0.957447	0.6	0.48	23.058	9.45452	2.48878	1	0	1	1	1	1	0	0	1	0	1	1	1	1	0	1	1	0	1	1	0	1	1	-	0	1	0	0	0	1	1	0	1
13858139	TGCAGAGAGGAGGGAGTATTTGTTTACTAATTTTCAATTTACAGATCGGAAGAGCGGTTCAGCAGGAAT	TGCAGAGAGGAGGGAGTATTTGTTTACTAATTTTCAATTTAC		0	0	999		0	0	999	0.957447	0.4	0.48	32.06	12.6118	2.59857	1	0	1	1	0	0	1	1	0	-	1	1	1	0	1	0	1	0	0	1	0	1	0	0	0	0	0	0	1	1	0	0	-
13853575	TGCAGCCCTCTGTATTTTGTGTGTATGAATCTGACAATTCTATACTTACAGATCGGAAGAGCGGTTCAG	TGCAGCCCTCTGTATTTTGTGTGTATGAATCTGACAATTCTATACTTAC		0	0	999		0	0	999	0.957447	0.4	0.48	5.11765	2.2461	2.29057	1	1	1	1	0	0	0	0	1	0	-	0	1	0	0	0	1	0	0	1	0	0	0	1	0	0	0	0	1	1	0	0	0
7136068	TGCAGGCAACATCCTCGGACAGCGTCCTTACTAAGACAGTACGACCATCTCCAAGTTACAGATCGGAAG	TGCAGGCAACATCCTCGGACAGCGTCCTTACTAAGACAGTACGACCATCTCCAAGTTAC		0	0	999		0	0	999	0.957447	0.4	0.48	8.18367	3.3726	2.45668	1	0	1	1	0	0	1	0	0	1	1	1	1	0	0	0	1	0	0	1	0	0	0	0	0	0	0	0	1	1	0	1	0
13853761	TGCAGTACAAAAGTGGGCAGAGTCTTTACAGATCGGAAGAGCGGTTCAGCAGGAATGCCGAGACCGATC	TGCAGTACAAAAGTGGGCAGAGTCTTTAC	scaffold04857	121611	1	4.66e-07		0	0	999	0.957447	0.4	0.48	15.6326	4.59678	3.30768	1	0	1	1	1	0	1	0	0	1	1	1	1	1	0	0	1	0	1	1	0	0	0	0	0	1	0	0	0	-	0	1	0
7126348	TGCAGCACTGATTTTGTCTGGCCGAGAAACATAATCCTCCAAGTCTACCTCATCACTGAGATTCATTTT	TGCAGCACTGATTTTGTCTGGCCGAGAAACATAATCCTCCAAGTCTACCTCATCACTGAGATTCATTTT	scaffold11297	461265	2	2.2e-27	Chromosome08	32340304	2	2.41e-27	0.957447	0.4	0.48	6.56	4.18167	1.65712	1	0	1	0	0	1	0	1	1	0	0	0	0	0	1	0	0	0	1	0	0	1	0	1	0	0	0	1	0	0	0	0	1
15484250	TGCAGCATTTATGCAGGTGTGAGCGTGTTTACGTTCTTATTTAGGGACGTGTCTTCGTTTTACAGATCG	TGCAGCATTTATGCAGGTGTGAGCGTGTTTACGTTCTTATTTAGGGACGTGTCTTCGTTTTAC		0	0	999		0	0	999	0.957447	0.4	0.48	18.1111	7.20254	2.41959	1	1	0	0	0	0	0	0	0	0	0	0	0	1	0	0	0	1	0	0	1	0	1	1	1	1	1	0	1	0	0	0	0
7127888	TGCAGTTAGCTTAGTTTTATTTTCTTTTACAAGATGAATATGATTTCACAATGACTAAATTTTGATATG	TGCAGTTAGCTTAGTTTTATTTTCTTTTACAAGATGAATATGATTTCACAATGACTAAATTTTGATATG	scaffold03834	49686	1	1.03e-25	Chromosome05	8616825	1	1.12e-25	0.957447	0.4	0.48	8.70833	4.3058	1.97197	1	0	0	0	1	1	0	1	0	0	0	0	0	1	0	1	0	0	0	0	0	1	1	1	0	1	0	1	0	0	-	0	1
7149114	TGCAGTTTCAACATAAGGAAAATAAAGGCAGCACATATATTGACCATAGACATCAAGATATAGGGCAGT	TGCAGTTTCAACATAAGGAAAATAAAGGCAGCACATATATTGACCATAGACATCAAGATATAGGGCAGT	scaffold01551	113924	1	4.74e-29	Chromosome15	3633093	1	5.18e-29	0.957447	0.4	0.48	11.4167	6.05473	1.8152	1	0	0	0	1	0	0	1	0	1	0	0	0	1	1	1	0	1	0	0	0	1	1	1	0	1	0	0	1	0	0	1	1
13860643	TGCAGGCATCTGCCTTCCTACTTGCGACCAAACTGTCTGAGCTTCCAGCAATCATTACAGATCGGAAGA	TGCAGGCATCTGCCTTCCTACTTGCGACCAAACTGTCTGAGCTTCCAGCAATCATTAC	scaffold01701	122390	1	1.71e-22	Chromosome06	22923954	1	1.88e-22	0.957447	0.6	0.48	21.7808	8.45171	2.57997	1	0	1	-	0	1	0	1	1	0	0	0	0	1	1	0	0	0	1	0	0	1	1	1	1	-	1	1	1	0	1	0	1
7136394	TGCAGAAATCTATTACTTGTCCGCTACTCAATTTTACTCCATTCCTTTTTTCTTTTATTGCCTCTTTGA	TGCAGAAATCTATTACTTGTCCGCTACTCAATTTTACTCCATTCCTTTTTTCTTTTATTGCCTCTTTGA	scaffold00220	48852	1	4.74e-29	Chromosome16	9238087	1	5.18e-29	0.957447	0.4	0.48	8.8	4.25206	2.00738	1	1	-	0	0	0	1	0	1	1	0	0	0	1	-	1	0	1	0	0	0	1	0	0	0	1	1	0	0	0	1	1	1
7141316	TGCAGACTCAGCACAGTGTTGGCCTGGAGTAATTGCAAACATTACAGATCGGAAGAGCGGTTCAGCAGG	TGCAGACTCAGCACAGTGTTGGCCTGGAGTAATTGCAAACATTAC		0	0	999		0	0	999	0.957447	0.4	0.48	22.3774	8.22611	2.75486	1	1	1	0	1	1	1	0	-	1	0	0	0	1	1	0	0	1	1	0	1	1	1	0	0	1	0	1	1	0	0	1	-
15485654	TGCAGAATTGCCCATGGTAACTTCGGATTGTGAAGATAATGATAGTGAGCAGCATGTAGAATCTTTACA	TGCAGAATTGCCCATGGTAACTTCGGATTGTGAAGATAATGATAGTGAGCAGCATGTAGAATCTTTACA	scaffold03614	3501863	1	6.13e-28	Chromosome09	27587116	1	6.7e-28	0.957447	0.4	0.48	21.2041	4.96099	4.36403	1	0	0	1	1	0	0	0	1	0	1	-	1	0	-	0	1	0	1	1	0	0	0	-	0	0	0	0	0	1	0	0	0
34216892	TGCAGCTTATTACAAGAAAATTACATTTGACTTCTTTGTCTCCCACAAAGAAGATATTAGTTCCAATGG	TGCAGCTTATTACAAGAAAATTACATTTGACTTCTTTGTCTCCCACAAAGAAGATATTAGTTCCAATGG		0	0	999		0	0	999	0.957447	0.4	0.48	5.07843	3.06686	1.69379	1	1	0	0	0	0	0	1	1	0	0	0	0	0	0	0	0	0	1	0	1	-	1	0	1	0	0	1	1	0	-	0	1
13851837	TGCAGTTTCAGATAATTTTGGAAAAAAAAAAAATGCAACTATTTTTGAGGAAAATAGAATAAAATTTTA	TGCAGTTTCAGATAATTTTGGAAAAAAAAAAAATGCAACTATTTTTGAGGAAAATAGAATAAAATTTTA	scaffold01701	541409	1	1.72e-23	Chromosome06	23360331	1	1.88e-23	0.957447	0.6	0.48	5.39437	2.85064	1.94837	1	1	1	1	1	0	1	1	1	1	1	-	1	0	0	1	1	0	0	1	0	1	0	1	1	0	1	1	0	1	1	1	1
15484546	TGCAGTTTCTGTGGGACTTGTGAACTCAATGATCTCAGTGCACAGGTTTGAGGACTTTATAGTGCCCAG	TGCAGTTTCTGTGGGACTTGTGAACTCAATGATCTCAGTGCACAGGTTTGAGGACTTTATAGTGCCCAG	scaffold02939	239521	1	4.74e-29	Chromosome02	14721612	1	5.18e-29	0.957447	0.6	0.48	14.8611	5.93086	2.41734	1	0	1	1	1	1	1	1	0	0	1	1	1	1	0	-	1	0	0	1	1	0	0	1	0	1	0	0	1	-	1	0	0
7144365	TGCAGTTTTAGACCATGTTTTCTATCGTCGGAGATGGCTTTTTCTTTTGTCTGGGAGTGAGTTTTACCA	TGCAGTTTTAGACCATGTTTTCTATCGTCGGAGATGGCTTTTTCTTTTGTCTGGGAGTGAGTTTTACCA	scaffold05875	548155	1	7.92e-27	Chromosome04	26752234	1	8.67e-27	0.957447	0.4	0.48	10	4.46783	2.24837	1	0	1	0	1	1	0	1	0	0	0	0	0	0	0	1	0	0	0	0	1	0	-	1	1	0	-	0	0	0	0	0	0
7127251	TGCAGGGTCTTAGGCTTTCACAGACTGGACCTACTCCCACTCATTTATTGTTTGTAGATGATTCCATCA	TGCAGGGTCTTAGGCTTTCACAGACTGGACCTACTCCCACTCATTTATTGTTTGTAGATGATTCCATCA		0	0	999		0	0	999	0.957447	0.6	0.48	11.1111	5.4634	2.05284	1	0	-	1	1	0	1	0	0	-	1	1	1	0	1	1	1	1	1	1	0	0	0	1	0	0	1	0	1	-	1	1	0
7109300	TGCAGCCTCTAAGGCATTTTATGCCCTAACAAACATAGCTTTTACAGATCGGAAGAGCGGTTCAGCAGG	TGCAGCCTCTAAGGCATTTTATGCCCTAACAAACATAGCTTTTAC	scaffold07778	453111	1	1.39e-11	Chromosome02	16748910	1	1.52e-11	0.957447	0.4	0.48	20.44	9.35555	2.25551	1	1	0	0	0	1	0	1	1	1	0	0	0	1	0	0	0	1	0	0	1	1	1	1	0	1	1	1	0	0	1	1	-
7109470	TGCAGTATTCGATTTATGAATCGATTGAAATTACAGATCGGAAGAGCGGTTCAGCAGGAATGCCGAGAC	TGCAGTATTCGATTTATGAATCGATTGAAATTAC		0	0	999		0	0	999	0.957447	0.6	0.48	7.38356	3.47843	2.10093	1	1	0	1	0	1	1	0	1	0	1	1	1	1	1	0	1	0	0	1	1	0	0	1	1	1	0	1	1	1	-	0	0
13862775	TGCAGTTCAGATCGGGATACAGCCACCATACTGCTGAGCAAAGAAATTACAGATCGGAAGAGCGGTTCA	TGCAGTTCAGATCGGGATACAGCCACCATACTGCTGAGCAAAGAAATTAC	scaffold02658	72487	1	7.95e-15	Chromosome01	32250780	1	8.69e-15	0.957447	0.4	0.48	24.2826	5.7395	4.50933	1	0	1	1	1	0	0	0	0	1	1	1	1	0	0	1	1	0	0	1	0	0	0	0	0	0	0	0	1	1	1	1	0
13858518	TGCAGAAAAAGGAGGCTGCTTTTCCCACTAAAAGGTCCTTGTATAATTGCAAATTGCTGACGTCAAGGG	TGCAGAAAAAGGAGGCTGCTTTTCCCACTAAAAGGTCCTTGTATAATTGCAAATTGCTGACGTCAAGGG	scaffold03614	3437741	1	2.2e-27	Chromosome09	27516674	1	2.41e-27	0.957447	0.4	0.48	5.90566	2.91557	2.0524	1	1	0	0	0	1	1	-	0	1	0	0	0	0	0	0	0	1	1	0	1	1	1	0	0	0	1	0	1	0	1	1	1
7119695	TGCAGAAAATAAGTTCAAGCAATATGCTCCTACTGATTTCATTTGATTTTTACTTATACGACTTTGTTT	TGCAGAAAATAAGTTCAAGCAATATGCTCCTACTGATTTCATTTGATTTTTACTTATACGACTTTGTTT	scaffold02895	96133	1	4.74e-29	Chromosome05	26539426	1	5.18e-29	0.957447	0.4	0.48	9.06122	4.42354	2.06569	1	1	0	0	0	0	1	1	1	0	0	0	0	0	0	0	0	0	1	0	1	1	1	1	1	0	-	1	0	0	0	0	1
7119949	TGCAGACTTATTTTCACTTCCATTGTGAGTAAACTCTGACTGCCATGTTGCTGTCTCCGAGGTTCAGTA	TGCAGACTTATTTTCACTTCCATTGTGAGTAAACTCTGACTGCCATGTTGCTGTCTCCGAGGTTCAGTA	scaffold05338	30056	1	4.74e-29	Chromosome17	14972225	1	5.18e-29	0.957447	0.4	0.48	5.80851	3.33031	1.73783	1	0	0	0	1	1	0	1	1	-	0	0	0	0	0	1	0	0	-	0	0	0	1	1	0	0	1	1	1	0	1	1	0
7119583	TGCAGCCCTGTTCTGCTGCTCTAAGATAAACCAATCCTCGTTTTATCCTCTGCAAAAGAAATTGGAACG	TGCAGCCCTGTTCTGCTGCTCTAAGATAAACCAATCCTCGTTTTATCCTCTGCAAAAGAAATTGGAACG	scaffold08359	1752830	2	4.74e-29	Chromosome14	6605892	2	5.18e-29	0.957447	0.4	0.48	16.9821	7.43662	2.37223	1	1	0	0	0	-	0	1	0	0	0	0	0	1	0	0	0	1	0	0	1	0	1	0	1	1	1	1	1	0	0	0	0
7110280	TGCAGCGCACGAAGTTGTAGGTTTGTTTCTTCTCGCCTGGTTTCTTTCTTTCTGTGAAATTCGATCAAC	TGCAGCGCACGAAGTTGTAGGTTTGTTTCTTCTCGCCTGGTTTCTTTCTTTCTGTGAAATTCGATCAAC	scaffold09870	45637	1	1.03e-25	Chromosome05	24540625	1	1.12e-25	0.957447	0.4	0.48	7.98	3.77089	2.13828	1	0	0	0	1	1	1	1	1	1	0	0	0	0	0	0	0	0	0	0	1	1	1	1	0	0	1	1	0	0	0	1	0
7142714	TGCAGGAATGATAACTAGCAAGAAGTCGTCATTGCGCTCACTAGAGGTGAAGAGGATTTCTTTCAAATC	TGCAGGAATGATAACTAGCAAGAAGTCGTCATTGCGCTCACTAGAGGTGAAGAGGATTTCTTTCAAATC	scaffold08974	89140	1	4.74e-29	Chromosome12	8449518	1	5.18e-29	0.957447	0.4	0.48	12.34	4.47486	2.83394	1	1	0	0	1	0	1	1	0	1	0	0	0	0	0	1	0	0	0	0	-	0	0	1	0	0	-	1	0	0	1	1	0
7139759	TGCAGGCTGTCAAGGAAACAGGACACAGATTCCGGGAGACAATTCTTGCTCTTGGAGGTGGAAAAGCAC	TGCAGGCTGTCAAGGAAACAGGACACAGATTCCGGGAGACAATTCTTGCTCTTGGAGGTGGAAAAGCAC	scaffold06868	69347	2	1.03e-25	Chromosome13	22631177	2	1.12e-25	0.957447	0.4	0.48	18.44	8.21501	2.28594	1	0	0	0	0	1	0	1	1	0	0	0	0	1	0	0	0	1	0	0	1	1	1	0	0	1	1	0	1	0	1	0	-
7110538	TGCAGGGAGTTCATTATTAGATAAGCCATTATAAGTAGGACCAGCTCTTCTATGACTTGATGAAGCTCA	TGCAGGGAGTTCATTATTAGATAAGCCATTATAAGTAGGACCAGCTCTTCTATGACTTGATGAAGCTCA	scaffold04526	82034	1	2.85e-26	Chromosome08	4581900	1	3.12e-26	0.957447	0.4	0.48	8.73469	4.26555	2.08241	1	1	0	0	0	1	0	1	1	1	0	0	0	0	0	0	0	1	0	0	1	1	0	0	0	0	1	1	0	0	0	1	1
7143769	TGCAGGGCGCCATACTACCAGCTGGCTTTTGTAGTCTAGAAAGAAAGTGAAACTATTTTTCTCTTGTCT	TGCAGGGCGCCATACTACCAGCTGGCTTTTGTAGTCTAGAAAGAAAGTGAAACTATTTTTCTCTTGTCT	scaffold03188	14755	1	3.69e-25	Chromosome11	13127953	1	4.03e-25	0.957447	0.4	0.48	7.5283	3.64771	2.01641	1	1	1	0	0	1	0	0	1	0	0	0	0	0	0	1	0	0	0	0	1	1	-	0	1	0	1	0	0	0	1	0	0
34225341	TGCAGGTTGAAGATGATGACCACAGAAATGGGAAAATAATCATAAATCCTATTAGACCCCCTAAAATAA	TGCAGGTTGAAGATGATGACCACAGAAATGGGAAAATAATCATAAATCCTATTAGACCCCCTAAAATAA	scaffold03604	972552	1	2.2e-27	Chromosome06	18087353	1	2.41e-27	0.957447	0.6	0.48	5.60563	2.93823	1.88928	1	0	1	1	1	1	1	0	1	1	0	1	1	0	0	1	1	0	1	1	0	1	1	-	0	0	1	-	1	1	1	1	1
20495522	TGCAGTCATGGGGTCCTGCAAATTTTTGCTGATTTACAGCGTCACATTGTGCTGATCCCCTAACAAATG	TGCAGTCATGGGGTCCTGCAAATTTTTGCTGATTTACAGCGTCACATTGTGCTGATCCCCTAACAAATG		0	0	999		0	0	999	0.957447	0.6	0.48	5.02817	3.09007	1.6208	0.95	1	1	1	1	0	1	1	0	0	1	1	1	1	-	-	1	0	1	1	0	1	1	1	0	1	0	1	1	1	1	0	-
20507567	TGCAGCCGGCAGCCCCCGCCTATGAGATTATTCTGTTCACAATTAGCGGTGTGCTGTAGCCGAGAGTTC	TGCAGCCGGCAGCCCCCGCCTATGAGATTATTCTGTTCACAATTAGCGGTGTGCTGTAGCCGAGAGTTC	scaffold10476	119119	1	2.22e-22	Chromosome14	19783971	1	2.43e-22	0.957447	0.4	0.48	5.35417	2.602	2.08512	0.954545	1	1	1	1	0	1	1	1	1	0	1	-	-	0	0	1	0	1	1	0	0	0	0	0	1	0	0	0	1	1	1	0
7141453	TGCAGCACTTGTACTGTTGCGATCTGGTGCCGGCGACCATCTTGATTCTTACAGATCGGAAGAGCGGTT	TGCAGCACTTGTACTGTTGCGATCTGGTGCCGGCGACCATCTTGATTCTTAC		0	0	999		0	0	999	0.957447	0.4	0.48	6.77551	3.08562	2.16136	1	0	1	1	0	0	1	1	0	0	1	1	1	1	1	-	1	0	0	1	0	1	0	0	0	1	0	1	1	1	0	0	1
13861118	TGCAGGAAATATGAACTCTTCTTGTCATCTCCGATTCATCTTCCATGAGAATTATAAGATCACAACAGT	TGCAGGAAATATGAACTCTTCTTGTCATCTCCGATTCATCTTCCATGAGAATTATAAGATCACAACAGT	scaffold04313	183274	1	4.74e-29	Chromosome02	20356355	1	5.18e-29	0.957447	0.6	0.48	11.76	5.23791	2.27729	1	0	1	1	0	1	1	0	0	0	1	-	1	1	1	1	1	1	1	1	0	0	1	0	1	1	0	-	0	1	0	0	0
7117721	TGCAGCATAGTAGCTTTGAAATTTTTATATTACAGATCGGAAGAGCGGTTCAGCAGGAATGCCGAGACC	TGCAGCATAGTAGCTTTGAAATTTTTATATTAC	scaffold04251	117310	1	3.98e-09	Chromosome15	9670324	1	4.36e-09	0.957447	0.6	0.48	13.1622	4.54416	2.84589	1	0	0	1	0	1	1	1	1	0	1	-	1	0	0	1	1	0	0	1	1	1	1	0	1	0	1	0	1	1	0	0	0
20111911	TGCAGGAAATATTGGTTTATTGATAAGGGAATTACAGATCGGAAGAGCGGTTCAGCAGGAATGCCGAGA	TGCAGGAAATATTGGTTTATTGATAAGGGAATTAC		0	0	999		0	0	999	0.957447	0.4	0.48	16.1961	6.67162	2.38738	1	0	0	0	0	1	0	0	0	-	0	0	0	0	0	1	0	1	0	0	1	1	1	1	1	0	0	0	0	0	0	-	1
7145099	TGCAGGAGCAGAATTGACTGTGCCAAAAAGTAGTTGTTTACAGATCGGAAGAGCGGTTCAGCAGGAATG	TGCAGGAGCAGAATTGACTGTGCCAAAAAGTAGTTGTTTAC		0	0	999		0	0	999	0.957447	0.6	0.48	19.4667	7.32181	2.52392	1	0	1	-	0	0	1	0	0	1	1	1	1	1	1	0	1	1	1	1	1	0	0	0	0	1	1	0	1	1	0	1	0
7144057	TGCAGCGATTCAATGTAGTTGTGAAGCTTGGAGTTTACAGATCGGAAGAGCGGTTCAGCAGGAATGCCG	TGCAGCGATTCAATGTAGTTGTGAAGCTTGGAGTTTAC		0	0	999		0	0	999	0.957447	0.6	0.48	30.831	12.8469	2.28114	1	1	1	1	1	0	1	1	0	0	1	1	1	1	1	1	1	1	1	1	1	1	0	0	1	-	0	1	0	1	1	0	0
7117612	TGCAGCATGAAGTATATATTACTAGAATGACGTAGAAACGACAGCAAAGTATATATCTTTACCTGGGTT	TGCAGCATGAAGTATATATTACTAGAATGACGTAGAAACGACAGCAAAGTATATATCTTTACCTGGGTT	scaffold03252	221141	1	4.77e-24	Chromosome04	21720480	1	5.22e-24	0.957447	0.6	0.48	6.13514	2.84427	2.18358	1	0	-	1	0	0	1	1	0	0	1	1	1	1	1	-	1	1	1	1	0	0	1	1	0	1	1	1	1	1	0	0	0
7123925	TGCAGTTTGTTGGCATGCGCCAATATCTTGATCTTGAGTAAGTCTAATACATCTTTTTTTTTTTTTTTT	TGCAGTTTGTTGGCATGCGCCAATATCTTGATCTTGAGTAAGTCTAATACATCTTTTTTTTTTTTTTTT	scaffold05875	209880	1	3.69e-25	Chromosome04	26431982	1	2.41e-27	0.957447	0.4	0.48	6.13208	3.70638	1.68398	1	1	0	0	0	1	0	1	0	0	0	0	0	1	0	0	0	1	1	0	1	0	-	1	1	-	1	1	0	0	0	0	0
7145529	TGCAGGCCTGCGTATTTCAGGATCTAAATTCTCACTGGAGACCTCTGTTTTGATCATCCAACATGCAAT	TGCAGGCCTGCGTATTTCAGGATCTAAATTCTCACTGGAGACCTCTGTTTTGATCATCCAACATGCAAT	scaffold12078	5402	2	4.74e-29	Chromosome13	26115890	4	5.18e-29	0.957447	0.6	0.48	10.9333	5.89086	1.85422	1	0	1	1	0	1	0	1	1	0	1	1	1	1	0	0	1	1	0	1	0	0	1	0	0	1	-	1	1	1	0	0	0
7128264	TGCAGACATGTTGATCTACTCACAGTCATATGGCAGTAAATTGTCAAATACATGTGCAACAAGATGTCT	TGCAGACATGTTGATCTACTCACAGTCATATGGCAGTAAATTGTCAAATACATGTGCAACAAGATGTCT	scaffold06089	453809	1	4.74e-29	Chromosome06	25725594	1	5.18e-29	0.957447	0.388889	0.475309	13.8222	6.30093	2.2099	1	0	0	0	1	0	0	1	0	0	0	0	0	0	0	1	0	0	1	0	0	1	0	1	1	0	1	-	1	0	-	0	1
34221730	TGCAGAGATCATAACCTGAATAGATGTCTTTCACTGTGACAAACTTCAGGAATTGTGTTCCCCTTTTAT	TGCAGAGATCATAACCTGAATAGATGTCTTTCACTGTGACAAACTTCAGGAATTGTGTTCCCCTTTTAT	scaffold03741	642534	1	1.33e-24	Chromosome15	6525843	1	1.45e-24	0.957447	0.388889	0.475309	5.22449	2.76468	1.9253	1	1	0	0	1	1	1	0	1	0	0	0	0	1	0	1	0	1	0	0	0	1	-	0	0	1	0	-	0	0	1	0	-
7128381	TGCAGATAATAGATGCAAATGTGATTTGGACAGCCACAGATGATTTCTGGATGTTGTAATTGACTCATT	TGCAGATAATAGATGCAAATGTGATTTGGACAGCCACAGATGATTTCTGGATGTTGTAATTGACTCATT	scaffold07444	330439	4	4.74e-29	Chromosome10	19170749	5	5.18e-29	0.957447	0.611111	0.475309	7.26027	2.90501	2.51235	1	1	0	1	0	0	1	0	-	0	1	1	1	1	-	0	1	0	0	-	1	0	0	1	1	1	0	1	1	1	1	0	0
7126824	TGCAGCTGTAGTTTCTTATAACGCATTCTCAGATTCCTCAGTTGATTATCACTTGATACTATGACTTTA	TGCAGCTGTAGTTTCTTATAACGCATTCTCAGATTCCTCAGTTGATTATCACTTGATACTATGACTTTA	scaffold08316	463393	1	1.03e-20	Chromosome04	1647492	1	1.13e-20	0.957447	0.388889	0.475309	9.70833	5.39274	1.79389	1	0	0	0	1	1	0	1	0	1	0	0	0	1	0	0	0	1	0	0	1	1	1	1	1	1	0	1	0	0	0	1	1
7140250	TGCAGGAAGAAATCTATGTTGAGTAGCCCGAAGGTTCTGTAGAAAAGGGACAGGAAAACAAAGTGTATT	TGCAGGAAGAAATCTATGTTGAGTAGCCCGAAGGTTCTGTAGAAAAGGGACAGGAAAACAAAGTGTATT	scaffold01106	97077	1	4.74e-29	Chromosome06	12400626	1	5.18e-29	0.957447	0.388889	0.475309	15.6863	6.43669	2.43502	1	0	0	0	0	1	1	0	0	0	0	0	0	1	1	0	0	1	0	0	1	1	1	1	1	1	1	0	0	0	0	0	1
7129365	TGCAGGCTTTGGATGGATGGATGGATGGATGGATGGATGGATGGAAATTGAAAGGGTTCATTCACCTGA	TGCAGGCTTTGGATGGATGGATGGATGGATGGATGGATGGATGGAAATTGAAAGGGTTCATTCACCTGA		0	0	999		0	0	999	0.957447	0.611111	0.475309	8.68493	4.17716	2.17986	1	1	0	1	0	0	1	0	-	0	1	1	1	1	1	0	1	0	0	1	1	0	0	1	1	1	0	1	1	1	1	0	0
7132740	TGCAGGGGAGGCTCGAGCAGTGTTTGCAAGTCTCCTATCGACATTTGAGGAAGGATTTGAACATCACCT	TGCAGGGGAGGCTCGAGCAGTGTTTGCAAGTCTCCTATCGACATTTGAGGAAGGATTTGAACATCACCT	scaffold04533	127838	1	4.74e-29	Chromosome04	20883593	1	5.18e-29	0.957447	0.388889	0.475309	7.03922	3.98999	1.77358	1	1	1	0	1	0	1	0	0	1	0	-	0	1	0	0	0	0	0	0	1	0	0	0	1	1	1	1	0	0	1	1	0
13851606	TGCAGGTAAGGCGATTAGCCGAACCTTTTGGTGCAGGTCTCTCTGGCTCTGTCTTCGGGATTGACTATA	TGCAGGTAAGGCGATTAGCCGAACCTTTTGGTGCAGGTCTCTCTGGCTCTGTCTTCGGGATTGACTATA		0	0	999		0	0	999	0.957447	0.611111	0.475309	8.19178	3.7294	2.23478	1	0	1	1	0	0	1	0	0	1	-	1	1	1	0	0	1	0	0	1	1	0	1	0	1	1	0	0	0	1	1	-	0
7140268	TGCAGGTAATAAACACAGATTGTGGGATTTTTTTGCACCAGTTTCATGTATCTTTGCATCTGTAGTTAC	TGCAGGTAATAAACACAGATTGTGGGATTTTTTTGCACCAGTTTCATGTATCTTTGCATCTGTAGTTAC	scaffold04080	172001	1	1.7e-28	Chromosome07	8354242	1	1.86e-28	0.957447	0.388889	0.475309	6.38776	3.45712	1.86306	1	1	0	0	1	1	0	1	1	0	0	0	0	0	0	1	0	0	0	0	0	1	0	0	1	0	1	1	0	0	1	0	1
7128006	TGCAGTTGGTGGATCCACTTAGAAAGAATGGACATACCGTAGGACTTGCTCCGAAGTATAATCTTGTGT	TGCAGTTGGTGGATCCACTTAGAAAGAATGGACATACCGTAGGACTTGCTCCGAAGTATAATCTTGTGT		0	0	999		0	0	999	0.957447	0.388889	0.475309	7.48936	3.56026	2.07265	1	1	0	0	0	1	0	1	1	1	0	0	0	0	0	1	0	0	1	0	1	0	1	1	0	0	0	-	1	0	1	1	0
7129191	TGCAGTTGTCCAATGCAATTATTTGACTGGTAATGTAGTAGAATTGGAACCACATACCAAAAGTCCTCA	TGCAGTTGTCCAATGCAATTATTTGACTGGTAATGTAGTAGAATTGGAACCACATACCAAAAGTCCTCA		0	0	999	Chromosome10	18235010	2	1.86e-28	0.957447	0.611111	0.475309	45.7973	13.8456	3.53314	1	1	0	-	0	0	1	0	1	0	1	1	-	1	1	0	1	0	0	1	1	0	0	1	1	1	0	1	1	1	1	0	0
7136894	TGCAGAAGAAGAAAAAAAAAGGAAATTTTCATTACAGATCGGAAGAGCGGTTCAGCAGGAATGCCGAGA	TGCAGAAGAAGAAAAAAAAAGGAAATTTTCATTAC		0	0	999		0	0	999	0.957447	0.611111	0.475309	16.9867	9.01923	1.94275	1	1	0	0	1	1	0	0	0	1	0	0	0	1	1	1	0	1	1	-	1	1	0	0	1	1	1	1	1	0	1	1	-
13860177	TGCAGCATCATTTGGTCAGGTGCCTCTTTTACCTTTTATTTTTAGTAGATTACAGATCGGAAGAGCGGT	TGCAGCATCATTTGGTCAGGTGCCTCTTTTACCTTTTATTTTTAGTAGATTAC		0	0	999		0	0	999	0.957447	0.611111	0.475309	13.4133	5.52834	2.51236	1	0	0	1	1	0	1	0	1	0	1	1	1	0	0	0	1	0	1	1	0	0	0	1	0	0	1	0	1	1	0	0	0
34217426	TGCAGGATTTTTCTATTTTTGGTTTATTTTCAAAAATTTACAGATCGGAAGAGCGGTTCAGCAGGAATG	TGCAGGATTTTTCTATTTTTGGTTTATTTTCAAAAATTTAC	scaffold09151	698664	1	1.19e-11	Chromosome07	3324101	1	1.23e-11	0.957447	0.611111	0.475309	7.22222	3.7536	1.91334	1	1	1	1	0	0	0	0	-	0	1	-	1	1	1	1	1	0	1	-	0	1	1	1	1	1	1	0	1	1	1	0	1
7137390	TGCAGGTCTTGACCTTCAAGCAATTACAGATCGGAAGAGCGGTTCAGCAGGAATGCCGAGACCGATCTC	TGCAGGTCTTGACCTTCAAGCAATTAC		0	0	999		0	0	999	0.957447	0.388889	0.475309	16.4118	6.59821	2.43162	1	1	0	0	1	1	0	1	1	0	0	0	0	0	0	1	0	0	0	0	0	1	0	0	1	0	1	1	0	0	1	0	1
20108603	TGCAGAAAGAAGAAACAAAACGAGAGATCGTGTTATATTTATTTATTTATCAGTAATTTTTTACAGATC	TGCAGAAAGAAGAAACAAAACGAGAGATCGTGTTATATTTATTTATTTATCAGTAATTTTTTAC	scaffold08617	169545	1	3.38e-20	Chromosome03	15712485	1	3.6e-20	0.957447	0.388889	0.475309	11.2917	4.02056	2.85714	1	0	1	1	1	1	1	0	0	0	1	-	-	0	1	1	1	0	0	1	0	0	0	1	0	0	0	0	1	1	0	0	0
7128314	TGCAGAGAGATCAAGCTACACACAATTTATAGAAGCGTAAGTTGGAGTTTAGGCCGGTTAGGCTGAGGC	TGCAGAGAGATCAAGCTACACACAATTTATAGAAGCGTAAGTTGGAGTTTAGGCCGGTTAGGCTGAGGC	scaffold07520	2801446	1	4.74e-29		0	0	999	0.957447	0.611111	0.475309	16.1389	6.51133	2.53412	1	0	0	1	1	0	1	0	1	0	1	1	1	1	0	1	1	1	0	1	1	0	0	1	0	-	0	1	0	-	1	0	0
34225657	TGCAGAGATTACACCAAAGTAATTTCTTGTTGAATTTGTGAGCTCTTCATTTTCTATTATCATCATCAG	TGCAGAGATTACACCAAAGTAATTTCTTGTTGAATTTGTGAGCTCTTCATTTTCTATTATCATCATCAG	scaffold02526	249085	2	6.17e-23	Chromosome18	20207658	2	6.75e-23	0.957447	0.388889	0.475309	5.34043	2.42572	2.18714	0.95	0	1	1	1	0	0	1	0	0	1	1	1	0	1	1	1	0	0	1	0	0	0	1	0	0	0	0	1	1	-	0	0
20472277	TGCAGATATTAGAAGCTCCGATAAGTGATGGGAATTGCAGGGGTACCATTACCCCGGATTGTGCCTAAT	TGCAGATATTAGAAGCTCCGATAAGTGATGGGAATTGCAGGGGTACCATTACCCCGGATTGTGCCTAAT		0	0	999		0	0	999	0.957447	0.611111	0.475309	5.85507	3.0421	1.87444	0.952381	1	0	1	-	1	0	1	0	1	1	1	1	0	0	0	1	0	1	1	1	1	-	1	0	0	0	0	1	1	1	1	1
7126156	TGCAGATTGAGATTTAGCTTTAGAATTATTCTTTTACAAAATAGTTCTTTTAGAAGTGCATGTTATATG	TGCAGATTGAGATTTAGCTTTAGAATTATTCTTTTACAAAATAGTTCTTTTAGAAGTGCATGTTATATG	scaffold12794	1185861	1	3.69e-25	Chromosome06	21171048	1	4.03e-25	0.957447	0.388889	0.475309	14	4.45421	3.22309	1	0	0	1	1	1	0	0	0	0	1	1	1	0	0	-	1	0	1	1	0	0	0	0	0	0	0	1	1	1	0	0	0
7126683	TGCAGCTACCACCACCGCGGCTTTGAAGCTCGCCGAGAGTAAGGAGATGTTCCCGTGCACCATAAGTTT	TGCAGCTACCACCACCGCGGCTTTGAAGCTCGCCGAGAGTAAGGAGATGTTCCCGTGCACCATAAGTTT	scaffold11297	916686	1	7.98e-22	Chromosome08	31918450	1	8.73e-22	0.957447	0.388889	0.475309	5.47917	2.89388	1.93697	1	0	1	1	-	0	1	0	0	0	1	1	1	0	0	0	1	0	0	1	0	0	0	0	0	0	1	1	0	1	0	0	0
7139740	TGCAGGCAGGCGAGTGAAAAAAGATCAACTGGCTTGTTTATGTGAATGAAAAGAGAAGTAAATTAGTTA	TGCAGGCAGGCGAGTGAAAAAAGATCAACTGGCTTGTTTATGTGAATGAAAAGAGAAGTAAATTAGTTA	scaffold09809	193942	1	4.77e-24	Chromosome10	21708380	1	5.22e-24	0.957447	0.611111	0.475309	20.2603	8.37483	2.45432	1	0	0	1	1	1	1	1	1	0	-	1	1	1	1	1	1	1	1	-	0	1	1	0	0	1	0	1	1	1	1	0	-
7127422	TGCAGTAACATGCTCTGTTGCTGTTGCTGTTGGGTCATGGTGGAGTAATTATACTACGTACATACTCCA	TGCAGTAACATGCTCTGTTGCTGTTGCTGTTGGGTCATGGTGGAGTAATTATACTACGTACATACTCCA		0	0	999		0	0	999	0.957447	0.611111	0.475309	16.0135	7.28288	2.25786	1	1	-	1	-	0	0	1	0	0	1	1	1	1	0	0	1	1	1	1	1	0	0	0	0	1	-	1	0	1	1	0	0
20108654	TGCAGTAAGATGACGACGGGATGCCACGGTGAATTCGGTGGAGTCAATATCGATGTTTAGTTGGTGTAT	TGCAGTAAGATGACGACGGGATGCCACGGTGAATTCGGTGGAGTCAATATCGATGTTTAGTTGGTGTAT		0	0	999		0	0	999	0.957447	0.388889	0.475309	8.12245	3.23648	2.67552	1	0	0	1	0	0	1	0	0	0	1	1	1	0	0	0	1	0	1	1	0	0	0	1	0	0	0	0	1	1	0	0	0
13851791	TGCAGTGTCTTATTATAAGGAAGAGTATTTGCCAAAGCACGCCATAAGTGGTGCTTTACCATTACAGAT	TGCAGTGTCTTATTATAAGGAAGAGTATTTGCCAAAGCACGCCATAAGTGGTGCTTTACCATTAC	scaffold10069	109421	1	9.62e-21	Chromosome02	27568767	1	1.03e-20	0.957447	0.388889	0.475309	7.16667	2.78638	2.6453	1	0	0	1	1	0	0	1	1	0	1	-	-	0	0	0	1	1	0	1	0	0	0	1	0	0	1	0	1	1	1	0	0
7149142	TGCAGTTTCTCAATTGCAAGCTGAAAAGACCATTCAAATTTTTGATTGGTGAGGGTAAATTTTTTATGG	TGCAGTTTCTCAATTGCAAGCTGAAAAGACCATTCAAATTTTTGATTGGTGAGGGTAAATTTTTTATGG	scaffold10526	102072	1	1.03e-20	Chromosome18	10846231	1	1.13e-20	0.957447	0.388889	0.475309	9.87234	4.2206	2.30541	1	0	0	1	0	0	1	0	0	0	1	-	-	0	0	0	1	1	0	1	0	0	0	0	0	0	0	1	0	1	0	0	0
7141058	TGCAGAGTTCAAGGATTTCACAATCTAAGAAATGTTACAGATCGGAAGAGCGGTTCAGCAGGAATGCCG	TGCAGAGTTCAAGGATTTCACAATCTAAGAAATGTTAC	scaffold00847	1217369	1	4.62e-10	Chromosome16	27229151	1	5.05e-10	0.957447	0.611111	0.475309	18.84	7.60884	2.40007	1	1	1	1	1	0	0	1	1	0	1	1	1	0	1	1	1	0	1	1	0	1	0	-	1	0	1	0	1	1	1	0	-
13858371	TGCAGATGATTTTCAGAACATATTAGTTACAGATCGGAAGAGCGGTTCAGCAGGAATGCCGAGACCGAT	TGCAGATGATTTTCAGAACATATTAGTTAC		0	0	999		0	0	999	0.957447	0.388889	0.475309	7.65306	4.7576	1.60734	1	0	0	-	0	0	1	0	0	1	0	1	1	0	0	0	1	0	0	1	0	0	0	1	0	0	0	0	1	1	0	1	0
7131296	TGCAGCTACATCAGTTTGACTTAGTAATTCATGTTTATTTTTAGGACCAAAACTGAAAGGGAAAGGATT	TGCAGCTACATCAGTTTGACTTAGTAATTCATGTTTATTTTTAGGACCAAAACTGAAAGGGAAAGGATT	scaffold03741	191026	1	4.77e-24	Chromosome15	7030052	1	5.22e-24	0.957447	0.388889	0.475309	9.28302	4.712	2.02068	1	1	0	0	0	0	0	0	0	0	0	0	0	1	0	0	0	-	0	0	1	0	1	1	1	1	1	0	1	0	0	0	0
7129152	TGCAGTTCCACATAATGTTGTCAATTCTCCTAATGGATGCATGGGTCTATTTTTGCTAAATTACAGATC	TGCAGTTCCACATAATGTTGTCAATTCTCCTAATGGATGCATGGGTCTATTTTTGCTAAATTAC		0	0	999		0	0	999	0.957447	0.388889	0.475309	17.25	8.20618	2.134	1	1	1	0	0	1	1	1	1	0	0	0	0	1	1	0	0	1	1	0	1	1	1	0	1	1	0	0	1	0	-	0	1
13853648	TGCAGGACCTCTTGATACCAAAATATCTCTGTGGAATTTGGATATTCCTGATATTTTACAGATCGGAAG	TGCAGGACCTCTTGATACCAAAATATCTCTGTGGAATTTGGATATTCCTGATATTTTAC	scaffold07778	453795	1	1.38e-13	Chromosome02	16748212	1	1.51e-13	0.957447	0.388889	0.475309	29.1225	12.5367	2.38772	1	1	0	0	0	1	0	1	1	1	0	0	0	1	0	0	0	1	0	0	1	1	1	1	0	1	1	1	0	0	1	1	-
7141011	TGCAGTTCTTGCTTTATAATATAGCACTACAGGCGTTTTTACAGATCGGAAGAGCGGTTCAGCAGGAAT	TGCAGTTCTTGCTTTATAATATAGCACTACAGGCGTTTTTAC	scaffold03741	217387	1	3.31e-12	Chromosome15	7004753	1	3.62e-12	0.957447	0.388889	0.475309	14.0741	7.82411	1.72894	1	1	0	0	0	0	0	0	0	0	0	0	0	1	0	0	0	1	0	0	-	0	1	1	1	1	1	0	1	0	0	0	0
7127948	TGCAGTTCTTGCCTCTCTTTTGGCAATAACTTTGCTTGTTTTAGTCTTACTTTTCCTTATGGATATGGA	TGCAGTTCTTGCCTCTCTTTTGGCAATAACTTTGCTTGTTTTAGTCTTACTTTTCCTTATGGATATGGA	scaffold05494	272289	1	4.74e-29	Chromosome11	20413845	1	5.18e-29	0.957447	0.388889	0.475309	9.47917	4.5092	2.15228	1	0	0	0	1	0	0	1	0	1	0	0	0	0	1	1	0	1	-	0	1	0	1	0	0	0	0	0	1	0	0	1	0
7126391	TGCAGCAGCAGCAGCAACAACAACAACAACTAAGCTAAAATCCCTAAACTAGTTGGATCGGCTACTGCC	TGCAGCAGCAGCAGCAACAACAACAACAACTAAGCTAAAATCCCTAAACTAGTTGGATCGGCTACTGCC	scaffold07470	139098	1	4.74e-29	Chromosome11	20951794	1	5.18e-29	0.957447	0.388889	0.475309	8.7	4.10974	2.11584	1	1	0	0	0	0	0	1	1	0	0	0	0	1	1	0	0	0	1	0	0	0	0	-	1	1	1	0	0	0	1	0	0
7140326	TGCAGAATGTGAGAGCGAGCAGCAGGACAATGGAAAAGAATGGTTTTCTTTTTTATGTTTCAAATTTTA	TGCAGAATGTGAGAGCGAGCAGCAGGACAATGGAAAAGAATGGTTTTCTTTTTTATGTTTCAAATTTTA	scaffold00455	531359	1	3.69e-25	Chromosome06	6337870	1	4.03e-25	0.957447	0.611111	0.475309	15	5.6425	2.75913	1	1	1	1	0	0	1	0	0	0	1	1	-	1	0	1	1	1	1	1	0	1	0	1	0	1	1	0	1	1	1	0	1
7142482	TGCAGATTACTCTGCAACCTGCCAAAGAAGTGTTCCCAATCACTACTAATTTTACCTAGTCATAAGTAT	TGCAGATTACTCTGCAACCTGCCAAAGAAGTGTTCCCAATCACTACTAATTTTACCTAGTCATAAGTAT	scaffold01551	450834	1	1.03e-25	Chromosome15	3281049	1	1.12e-25	0.957447	0.611111	0.475309	13.2027	4.16543	3.13441	1	0	1	1	0	0	1	0	0	0	1	1	1	1	0	0	1	0	0	1	-	0	1	0	1	1	1	0	0	1	1	0	0
7112917	TGCAGCAACTTTTATATGGGTACACTGTATACTGTTACAAGAACTACACAATCTTGTGGGATCATACAG	TGCAGCAACTTTTATATGGGTACACTGTATACTGTTACAAGAACTACACAATCTTGTGGGATCATACAG	scaffold11651	57739	1	2.2e-27	Chromosome03	5658965	1	2.41e-27	0.957447	0.388889	0.475309	12.8628	5.51298	2.4537	1	0	1	0	0	0	0	1	1	0	0	0	0	1	0	0	0	1	1	0	0	1	1	0	1	1	1	1	0	0	0	0	-
13859486	TGCAGTACTGATTTGCTCATGTTCGCATTCTCATGTATGCGGTAAGAAGCCTATTGGGCATTTTGGTGG	TGCAGTACTGATTTGCTCATGTTCGCATTCTCATGTATGCGGTAAGAAGCCTATTGGGCATTTTGGTGG	scaffold10563	1392994	1	4.8e-19	Chromosome03	25180923	1	5.25e-19	0.957447	0.611111	0.475309	20.7534	7.69768	2.71241	1	0	1	1	0	1	1	1	0	-	1	1	-	0	0	0	1	0	1	1	1	1	1	-	0	0	0	0	1	1	0	1	1
13859635	TGCAGTGTTCATCCATGATGCTTTCTTCTTCTTCATGGTAGGCTCAGCTAGACAGACACATGAGAAGCA	TGCAGTGTTCATCCATGATGCTTTCTTCTTCTTCATGGTAGGCTCAGCTAGACAGACACATGAGAAGCA	scaffold08679	108896	2	2.2e-27	Chromosome15	23909817	2	2.41e-27	0.957447	0.388889	0.475309	25.1915	8.4668	2.95258	1	1	0	0	0	1	0	1	1	1	0	0	0	0	1	-	0	1	1	0	1	1	1	0	0	0	0	1	0	0	1	1	1
13856975	TGCAGATAAACTGAATTACGAGGACATGGCACAAAAATTTTAGTACGTATATGTTTTTTTTTTTTTTTT	TGCAGATAAACTGAATTACGAGGACATGGCACAAAAATTTTAGTACGTATATGTTTTTTTTTTTTTTTT		0	0	999		0	0	999	0.957447	0.388889	0.475309	8.77083	3.17043	2.6293	1	0	1	1	1	1	1	0	0	0	1	1	1	0	1	0	1	0	0	1	0	0	0	1	0	0	0	0	0	1	0	0	0
13857037	TGCAGCAAATTGATGTGTTATGATTTGTGGTTGATGAACACTAATCAAAGAGAATGGCAGGCAGCAAAA	TGCAGCAAATTGATGTGTTATGATTTGTGGTTGATGAACACTAATCAAAGAGAATGGCAGGCAGCAAAA	scaffold03150	352164	1	4.74e-29	Chromosome01	26991121	1	5.18e-29	0.957447	0.388889	0.475309	22.375	8.87324	2.50977	1	0	1	1	0	0	1	0	1	0	1	1	1	1	0	0	1	0	0	-	0	0	0	0	0	1	0	0	1	1	0	0	0
13851281	TGCAGCAACTATTTCCTGTAGAAACAAGTTTCTGCAAGACCCCTCCTGCTGAAATATAAATTACAGATC	TGCAGCAACTATTTCCTGTAGAAACAAGTTTCTGCAAGACCCCTCCTGCTGAAATATAAATTAC	scaffold06780	69500	1	9.32e-26	Chromosome07	14778779	1	9.94e-26	0.957447	0.388889	0.475309	17.96	7.10763	2.55987	1	0	1	1	0	0	0	0	0	0	1	1	1	0	0	1	1	1	0	1	0	0	-	1	0	0	0	0	1	1	0	0	0
7139130	TGCAGACAAAATAAACTGAAATGAATTTGCATGCCCAGCTCCTCTACCTAAGGAGAAAAATGGAAAGTT	TGCAGACAAAATAAACTGAAATGAATTTGCATGCCCAGCTCCTCTACCTAAGGAGAAAAATGGAAAGTT		0	0	999		0	0	999	0.957447	0.388889	0.475309	9.12766	4.08222	2.21319	1	0	0	1	0	0	0	0	0	0	1	1	1	0	0	1	1	0	1	1	0	0	0	0	0	0	0	1	1	1	1	0	0
20498748	TGCAGAGGGTTCATTCATGGGAGGGTCTCGAAGAAAGACATTCCACAACAACAGCGTTGACGTAAGGTC	TGCAGAGGGTTCATTCATGGGAGGGTCTCGAAGAAAGACATTCCACAACAACAGCGTTGACGTAAGGTC	scaffold07571	547969	1	7.92e-27	Chromosome01	31497406	1	8.67e-27	0.957447	0.611111	0.475309	6.5	3.95669	1.64251	1	0	1	1	1	1	1	0	0	1	1	1	1	0	0	1	1	0	1	1	0	0	1	1	0	0	0	0	1	1	1	1	0
7142460	TGCAGATCAAAGTAGAAACTGAAGAGGCAAAGAATGAGAGCCTGGAGAGAATAGAAAATGGATCTCCAG	TGCAGATCAAAGTAGAAACTGAAGAGGCAAAGAATGAGAGCCTGGAGAGAATAGAAAATGGATCTCCAG	scaffold04495	351104	1	2.2e-27	Chromosome17	7999229	1	2.41e-27	0.957447	0.611111	0.475309	6.10667	3.11373	1.90546	1	0	0	0	1	1	1	1	0	1	0	0	0	1	1	1	0	1	1	0	1	1	0	1	1	1	1	1	0	0	1	1	1
13859290	TGCAGGAGTCCTTGAATACTTTACTTCGGATGAGAAGAAATTCTAAACAGAAAGAGCTTGAAGCTTTGT	TGCAGGAGTCCTTGAATACTTTACTTCGGATGAGAAGAAATTCTAAACAGAAAGAGCTTGAAGCTTTGT	scaffold10305	330009	1	4.74e-29	Chromosome08	27721590	1	5.18e-29	0.957447	0.611111	0.475309	7.76389	4.15496	1.93044	1	1	1	1	1	0	1	0	0	1	1	1	1	1	0	1	1	1	1	1	0	0	0	1	0	1	0	0	0	-	1	1	0
7142755	TGCAGGCATGGACGAACGGGCGACTGCATAGCCCACACCATCGAGTTATGATGAGTGGCGAGAAGAAGA	TGCAGGCATGGACGAACGGGCGACTGCATAGCCCACACCATCGAGTTATGATGAGTGGCGAGAAGAAGA	scaffold05875	199585	1	4.74e-29	Chromosome04	26421686	1	5.18e-29	0.957447	0.388889	0.475309	5.96154	3.05691	1.93913	1	1	0	0	0	1	0	1	0	0	0	0	0	1	0	0	0	1	1	0	1	0	1	1	1	1	1	-	0	0	0	0	0
7111439	TGCAGAACTCCACATACAAAATATCTACATCATTATACCTTTGATGTTCCATCATGCTCTCCCTACAAA	TGCAGAACTCCACATACAAAATATCTACATCATTATACCTTTGATGTTCCATCATGCTCTCCCTACAAA	scaffold07778	450597	1	2.22e-22	Chromosome02	16751400	1	2.43e-22	0.957447	0.388889	0.475309	9.625	5.03167	2.02331	0.954545	1	0	0	0	1	0	1	1	1	0	0	0	1	0	0	0	1	0	0	1	1	1	1	0	-	1	1	0	0	1	1	-
7127578	TGCAGTATTCTATAAGCCCCGGAATGATTGACGGTTGAGGTGAAGTGAAATTTAGTGATGAGCTTAGGG	TGCAGTATTCTATAAGCCCCGGAATGATTGACGGTTGAGGTGAAGTGAAATTTAGTGATGAGCTTAGGG		0	0	999		0	0	999	0.957447	0.388889	0.475309	5.32653	3.44868	1.5496	1	1	1	0	-	1	0	1	0	1	0	0	0	1	0	0	0	1	1	0	1	0	1	0	0	1	1	1	1	0	1	1	0
7144033	TGCAGCTATTCAAGTTTGGATGATAATTACAGATCGGAAGAGCGGTTCAGCAGGAATGCCGAGACCGAT	TGCAGCTATTCAAGTTTGGATGATAATTAC		0	0	999		0	0	999	0.957447	0.388889	0.475309	12.02	6.44512	1.82466	1	0	0	0	-	1	0	0	0	1	0	0	0	0	0	-	0	0	1	0	1	0	1	0	1	0	1	1	0	0	0	1	0
20111434	TGCAGTGGTAACACTCCACAGAAGTGTGTTATTGTAAGTTTTGTTGTTGGTATTACAGATCGGAAGAGC	TGCAGTGGTAACACTCCACAGAAGTGTGTTATTGTAAGTTTTGTTGTTGGTATTAC	scaffold04269	137518	1	2.09e-21	Chromosome11	5299364	1	2.28e-21	0.957447	0.388889	0.475309	13.6923	6.43768	2.09872	1	1	0	0	0	-	1	1	0	0	0	0	0	1	0	1	0	1	0	0	1	0	-	1	1	1	0	0	1	0	1	0	0
7141940	TGCAGCTAATTAGGGTGGCACAAGCTGGTTTTGACAAGCTTTTACAGATCGGAAGAGCGGTTCAGCAGG	TGCAGCTAATTAGGGTGGCACAAGCTGGTTTTGACAAGCTTTTAC	scaffold09151	127820	1	1.78e-15	Chromosome07	2728267	1	1.95e-15	0.957447	0.388889	0.475309	21.7647	8.23571	2.63763	1	0	0	0	1	1	1	1	0	-	0	0	0	1	0	-	0	1	0	0	0	0	-	0	0	1	1	1	0	0	0	1	0
20505952	TGCAGAAATATCAGGATAAAAAATGAAATATTGTGGTAGAATGAATGTAAGGAAAACAAATCCAAGATT	TGCAGAAATATCAGGATAAAAAATGAAATATTGTGGTAGAATGAATGTAAGGAAAACAAATCCAAGATT	scaffold12250	21966	2	4.84e-14	Chromosome11	5826789	5	1.14e-15	0.957447	0.388889	0.475309	16.66	6.15341	2.70214	1	0	1	1	0	0	0	1	0	0	1	1	1	0	1	0	1	0	0	1	0	0	0	0	0	0	1	0	1	1	0	0	0
13860771	TGCAGAACCTAATTTCATGTTTGGATTCAAATTTGAATTTTGTGCATAGTCAATTAGAGATATGAGCCT	TGCAGAACCTAATTTCATGTTTGGATTCAAATTTGAATTTTGTGCATAGTCAATTAGAGATATGAGCCT	scaffold02658	1043209	1	4.77e-24	Chromosome01	33229072	1	5.22e-24	0.957447	0.388889	0.475309	10.8222	4.25461	2.4597	1	0	1	1	1	0	0	0	0	0	1	1	1	0	0	0	1	0	0	1	0	0	0	1	0	0	0	0	1	1	1	0	0
7117542	TGCAGATGCCACGACCACTGAATTGGTAATACATTTATCGCACAATGATGGTCTCATTTTGAGAAAACT	TGCAGATGCCACGACCACTGAATTGGTAATACATTTATCGCACAATGATGGTCTCATTTTGAGAAAACT	scaffold03219	73622	2	2.2e-27	Chromosome13	592585	2	2.41e-27	0.957447	0.388889	0.475309	6.95833	3.39705	2.08062	1	1	0	0	1	0	0	1	0	0	0	0	0	0	0	0	0	1	0	0	-	0	0	1	1	0	1	1	0	0	1	0	0
34224868	TGCAGATTTTGTTTTAGTTTCCTTGGTAATTCCAGCCCAATATAATTTTTTAGCTAACAAGATTTGCAG	TGCAGATTTTGTTTTAGTTTCCTTGGTAATTCCAGCCCAATATAATTTTTTAGCTAACAAGATTTGCAG	scaffold10689	467630	1	4.77e-24	Chromosome10	815149	1	5.22e-24	0.957447	0.388889	0.475309	5.41667	2.80501	1.99163	0.95	0	1	1	1	0	1	0	0	0	1	1	1	0	1	0	1	0	0	1	0	0	0	0	0	0	0	0	0	1	1	0	0
7120655	TGCAGCGGATAGCGACAGCACTAATAACGCTAACCAAACAACGTAGTACACGTGTCGATGTTGTGTCAG	TGCAGCGGATAGCGACAGCACTAATAACGCTAACCAAACAACGTAGTACACGTGTCGATGTTGTGTCAG	scaffold00069	215243	1	4.74e-29	Chromosome01	6984281	1	5.18e-29	0.957447	0.611111	0.475309	5.58904	2.93694	1.95616	1	0	1	1	0	1	1	0	1	1	1	1	-	1	-	1	1	1	1	1	1	0	0	0	0	1	0	1	1	1	1	1	0
7108121	TGCAGGAAGGAATCAGTATCAATGGAGCTATCAAGATGACATGCCTCCAGAACCTTTTGTTCTGACTCT	TGCAGGAAGGAATCAGTATCAATGGAGCTATCAAGATGACATGCCTCCAGAACCTTTTGTTCTGACTCT	scaffold03329	185632	1	4.74e-29	Chromosome04	20260758	1	5.18e-29	0.957447	0.388889	0.475309	15.5192	6.5998	2.38479	1	1	0	0	1	0	1	1	0	1	0	0	0	0	0	0	0	0	0	0	1	0	0	0	1	0	1	1	0	0	1	1	0
20110462	TGCAGTAGTTCCTGCATCTTGCCAGTTCACTGAATATTGGATTTTGAACAAGTTCCCATCTCTATGTGG	TGCAGTAGTTCCTGCATCTTGCCAGTTCACTGAATATTGGATTTTGAACAAGTTCCCATCTCTATGTGG	scaffold07478	788296	1	4.74e-29	Chromosome14	11138083	1	5.18e-29	0.957447	0.611111	0.475309	9.42857	3.78112	2.56041	1	1	1	1	1	0	1	0	0	0	1	1	1	1	1	1	1	1	1	1	0	0	1	0	0	1	0	0	1	1	1	0	0
7142740	TGCAGGCAAGCTCCCCAACTGGCACCCACACAAACTTCAAAACTGGCCTATTTTCGACTTCCCAAATCT	TGCAGGCAAGCTCCCCAACTGGCACCCACACAAACTTCAAAACTGGCCTATTTTCGACTTCCCAAATCT	scaffold03735	234343	1	1.73e-18	Chromosome10	20185794	1	1.89e-18	0.957447	0.388889	0.475309	10.2653	4.04957	2.54139	1	0	1	1	1	1	1	0	0	0	1	1	1	0	0	1	1	0	0	1	0	0	0	0	0	0	1	1	0	1	1	0	0
7143918	TGCAGATTAGGCCAGCATGGAGAAGCCTTTCCGCGTAGTTACAGATCGGAAGAGCGGTTCAGCAGGAAT	TGCAGATTAGGCCAGCATGGAGAAGCCTTTCCGCGTAGTTAC	scaffold05214	476288	1	7.12e-14	Chromosome12	7219088	1	7.79e-14	0.957447	0.388889	0.475309	6.77083	3.96988	1.70085	1	1	0	0	-	1	0	1	0	-	0	0	0	0	1	1	0	1	1	0	1	-	0	1	1	0	0	0	0	0	0	1	1
7125269	TGCAGAAAACAGGAGGAAGTTATGATACAGGTTGGCTTGGCACAGAAGCAGGCATTTGAGTAGGAGTTA	TGCAGAAAACAGGAGGAAGTTATGATACAGGTTGGCTTGGCACAGAAGCAGGCATTTGAGTAGGAGTTA	scaffold03614	2202929	1	2.2e-27	Chromosome09	26269954	1	2.41e-27	0.957447	0.377778	0.470123	10.1633	5.00753	2.02438	1	1	0	0	0	0	1	1	0	1	0	0	0	0	0	0	0	1	0	0	1	1	0	0	1	0	0	-	1	0	1	1	1
7146554	TGCAGAAACTAAATAGATACCTTAGGTAACCTAAGTGTGCATGTCAATATGAACAGAGACAGAAGACAG	TGCAGAAACTAAATAGATACCTTAGGTAACCTAAGTGTGCATGTCAATATGAACAGAGACAGAAGACAG	scaffold07819	109113	1	2.2e-27	Chromosome07	12072449	1	2.41e-27	0.957447	0.377778	0.470123	12.6122	5.38257	2.34218	1	1	0	0	-	0	1	0	0	1	0	0	0	-	1	0	0	1	0	0	1	1	0	0	0	1	1	0	0	0	0	1	1
7128476	TGCAGATTTTTTGTTTTTTTGTGAAAAAGACCTTCTCTGCTGATCATCAGTAACTAAATTACAGATCGG	TGCAGATTTTTTGTTTTTTTGTGAAAAAGACCTTCTCTGCTGATCATCAGTAACTAAATTAC		0	0	999		0	0	999	0.957447	0.377778	0.470123	19.62	9.01973	2.23709	1	1	1	0	0	1	1	0	1	0	0	0	0	0	0	0	0	0	1	0	-	0	0	1	1	0	1	0	1	0	1	0	0
7126506	TGCAGCCAATATTATCTTCATCTTTCAATTTTTCCTTGAATAAATAAATTATGAATATTGTAACCATCA	TGCAGCCAATATTATCTTCATCTTTCAATTTTTCCTTGAATAAATAAATTATGAATATTGTAACCATCA	scaffold06762	108418	1	4.77e-24	Chromosome01	18584641	1	5.22e-24	0.957447	0.377778	0.470123	13.46	6.3944	2.10311	1	1	1	0	0	1	0	0	0	0	0	0	0	-	0	1	0	0	1	0	1	1	1	0	1	1	0	1	1	0	0	0	1
7131901	TGCAGGAAAATTGAAGAGAGAGCTTCTCTCTCTACCTCAAAACTAGAGAAACAACTCAACCTTTTTTTA	TGCAGGAAAATTGAAGAGAGAGCTTCTCTCTCTACCTCAAAACTAGAGAAACAACTCAACCTTTTTTTA	scaffold00926	114216	1	4.74e-29	Chromosome07	26434588	1	5.18e-29	0.957447	0.377778	0.470123	8.06667	3.67212	2.26508	1	0	0	0	1	0	0	1	1	0	0	0	0	1	0	0	0	0	1	0	0	0	0	1	0	1	-	1	0	0	0	0	0
7126945	TGCAGGAACTTTATCAATAGAGGCTTTTTGGACATAGATTATCAATATTTGAAAAGTTCTTCGTTTCGA	TGCAGGAACTTTATCAATAGAGGCTTTTTGGACATAGATTATCAATATTTGAAAAGTTCTTCGTTTCGA	scaffold02421	227525	1	4.77e-24	Chromosome03	24606123	2	5.22e-24	0.957447	0.377778	0.470123	9.79592	3.84909	2.53039	1	0	0	0	1	1	1	1	0	1	0	0	0	0	0	0	0	0	-	0	1	1	1	0	0	0	1	0	0	0	1	-	-
7139926	TGCAGTATGAAATTTCCCGCTAGCACAATTGTTGGGCCATTTGGCAATCTTTACATGGTAAAATTTTTT	TGCAGTATGAAATTTCCCGCTAGCACAATTGTTGGGCCATTTGGCAATCTTTACATGGTAAAATTTTTT	scaffold04002	3320	1	7.98e-22	Scaffold01804	8359	1	8.73e-22	0.957447	0.622222	0.470123	33.2632	17.9732	1.79699	1	1	0	0	-	1	1	1	0	1	0	0	0	1	1	0	0	1	0	0	1	1	1	1	1	1	1	1	0	0	0	1	1
13851741	TGCAGTCTTAGATAGTCATGAGATAGCCAAAAGGAGATATCTCGTACTCTTGTATCGAGTGATCCATAG	TGCAGTCTTAGATAGTCATGAGATAGCCAAAAGGAGATATCTCGTACTCTTGTATCGAGTGATCCATAG	scaffold00297	267280	1	2.2e-27	Chromosome07	14175707	1	2.41e-27	0.957447	0.622222	0.470123	12.3026	4.92047	2.44923	1	0	1	1	1	1	0	1	0	0	1	1	1	0	0	1	1	1	0	1	0	0	0	1	1	0	0	0	1	1	1	0	0
7127918	TGCAGTTCACCCAAATAAAAATGTCACTTTATAGGACAAAGTTTGTGAATCAATATTATGGCAATAGTT	TGCAGTTCACCCAAATAAAAATGTCACTTTATAGGACAAAGTTTGTGAATCAATATTATGGCAATAGTT	scaffold06229	12730	1	4.74e-29	Chromosome09	16790434	1	5.18e-29	0.957447	0.377778	0.470123	6.67391	4.93899	1.35574	1	0	0	0	0	0	0	1	1	1	0	0	0	0	0	0	0	0	0	0	0	1	1	0	1	1	1	1	0	0	0	0	1
20413407	TGCAGAAAAATACATAAATTCAGTCATTCATTATTACAGATCGGAAGAGCGGTTCAGCAGGAATGCCGA	TGCAGAAAAATACATAAATTCAGTCATTCATTATTAC		0	0	999		0	0	999	0.957447	0.622222	0.470123	8.77778	3.90236	2.2319	1	0	1	1	1	0	0	0	1	1	1	1	1	1	1	1	1	0	0	1	0	0	1	0	0	-	1	0	1	1	0	1	0
7141293	TGCAGAATTTGTTTTGAATCTGACAAACTTACGTGTGTTCTTACAGATCGGAAGAGCGGTTCAGCAGGA	TGCAGAATTTGTTTTGAATCTGACAAACTTACGTGTGTTCTTAC	scaffold04305	31249	1	6.11e-15	Chromosome09	22841617	1	6.69e-15	0.957447	0.622222	0.470123	9.45833	3.9614	2.33956	1	0	0	1	1	1	1	0	0	0	1	1	1	0	0	-	1	0	1	1	1	0	1	1	1	0	1	1	0	1	1	0	0
7141055	TGCAGAGAATTCAGAAACAGGAGATTATTCTTCAAGACTGCAAATTACAGATCGGAAGAGCGGTTCAGC	TGCAGAGAATTCAGAAACAGGAGATTATTCTTCAAGACTGCAAATTAC	scaffold05875	848385	1	9.49e-14	Chromosome04	27070286	2	2.23e-15	0.957447	0.377778	0.470123	16.34	7.56732	2.04603	1	0	1	0	0	0	0	1	0	1	0	0	0	1	0	0	0	0	-	0	1	0	1	1	1	1	1	0	0	0	0	1	0
13852103	TGCAGCAAATCACTCAAATTGCTAGACAGGTATATTTTTATATTACAGATCGGAAGAGCGGTTCAGCAG	TGCAGCAAATCACTCAAATTGCTAGACAGGTATATTTTTATATTAC	scaffold11341	595207	1	8.7e-14	Chromosome02	3597832	1	9.52e-14	0.957447	0.377778	0.470123	13.04	4.48089	2.98963	1	1	0	0	0	1	0	0	0	0	0	0	0	1	0	0	0	0	0	0	0	1	1	1	1	1	1	0	0	0	1	0	-
7135598	TGCAGCATCTTGTTGCTGTTGCAATTTTTCATTACAGATCGGAAGAGCGGTTCAGCAGGAATGCCGAGA	TGCAGCATCTTGTTGCTGTTGCAATTTTTCATTAC		0	0	999		0	0	999	0.957447	0.377778	0.470123	16.6596	8.83002	1.89808	1	1	0	0	0	0	0	1	1	0	0	0	0	0	0	0	0	0	1	0	1	1	-	0	1	0	0	-	0	0	1	0	1
7135806	TGCAGCTCAGCTTGAAATATAATAGCCATGTTTTTGTTGGTAATTTACAGATCGGAAGAGCGGTTCAGC	TGCAGCTCAGCTTGAAATATAATAGCCATGTTTTTGTTGGTAATTTAC	scaffold06916	558808	1	4.38e-17	Chromosome02	9798120	1	4.8e-17	0.957447	0.377778	0.470123	15.9375	7.52331	2.0416	1	0	0	0	0	1	0	0	1	0	0	0	0	1	1	1	0	1	0	0	1	1	1	1	0	1	1	0	0	0	0	0	-
7138096	TGCAGCTCCAAATCTTTCCCTTTTGTCCCTAATTACAGATCGGAAGAGCGGTTCAGCAGGAATGCCGAG	TGCAGCTCCAAATCTTTCCCTTTTGTCCCTAATTAC		0	0	999		0	0	999	0.957447	0.377778	0.470123	10.4694	4.1409	2.46247	1	1	0	0	0	1	0	0	0	0	0	0	0	0	0	1	0	1	0	0	1	0	1	0	1	0	0	0	1	0	1	0	0
7135861	TGCAGCTGGCTGATGAAGTAGTTACAGATCGGAAGAGCGGTTCAGCAGGAATGCCGAGACCGATCTCGT	TGCAGCTGGCTGATGAAGTAGTTAC		0	0	999		0	0	999	0.957447	0.377778	0.470123	11.5	5.30377	2.05243	1	1	0	0	0	0	1	-	0	0	0	0	0	0	0	1	0	1	0	0	1	1	0	1	1	0	0	0	0	0	1	0	0
7136792	TGCAGTTTGAAACCTTCCCATCAGCAACAAAACGCTTTACAGATCGGAAGAGCGGTTCAGCAGGAATGC	TGCAGTTTGAAACCTTCCCATCAGCAACAAAACGCTTTAC	scaffold10365	29561	1	8.7e-13	Chromosome03	26647194	1	9.51e-13	0.957447	0.377778	0.470123	37.2449	15.7241	2.3319	1	1	0	0	1	0	1	1	0	1	0	0	0	0	1	0	0	0	0	0	1	1	-	-	1	0	0	1	0	0	1	1	1
34218690	TGCAGAAATAGTAGGATAAAAAAGAGAATATTGCGATAAAATAAATGTAAGGAAAACAAATTCAGGATT	TGCAGAAATAGTAGGATAAAAAAGAGAATATTGCGATAAAATAAATGTAAGGAAAACAAATTCAGGATT		0	0	999		0	0	999	0.957447	0.377778	0.470123	5.02128	2.55567	1.96214	0.95	0	1	1	0	0	0	1	0	0	1	1	-	0	1	0	1	0	0	1	0	0	0	0	0	0	1	0	1	1	0	0	0
15484242	TGCAGAAGAAGGAGGACAAAAAATAGTAAAGCGTTGAGTGATGTAAGGAAAGCAAATTCAAAATTACAG	TGCAGAAGAAGGAGGACAAAAAATAGTAAAGCGTTGAGTGATGTAAGGAAAGCAAATTCAAAATTACAG		0	0	999		0	0	999	0.957447	0.377778	0.470123	9.3617	5.373	1.74974	1	0	1	1	0	0	0	1	0	0	1	1	1	0	1	0	1	0	0	-	0	0	0	0	0	0	1	0	1	1	0	0	0
13853924	TGCAGAAGCTATCAAATCCTTGCTTCCGTCCTCCTTTTGGTTGTTAGGAGATCTGCGAATCAAGTGTCC	TGCAGAAGCTATCAAATCCTTGCTTCCGTCCTCCTTTTGGTTGTTAGGAGATCTGCGAATCAAGTGTCC	scaffold05280	593026	1	2.25e-12	Chromosome02	1453680	1	2.46e-12	0.957447	0.377778	0.470123	15.8936	5.0539	3.22944	1	0	0	1	0	0	1	1	0	0	-	1	1	1	0	1	1	1	0	1	0	0	0	0	0	1	0	0	0	1	0	0	0
34220044	TGCAGACTGTTCAGAAGGATGGAACTAAAGGGGTGGTTTTTTACTTTTTTTTGAATCTTTCTTGATGTG	TGCAGACTGTTCAGAAGGATGGAACTAAAGGGGTGGTTTTTTACTTTTTTTTGAATCTTTCTTGATGTG		0	0	999		0	0	999	0.957447	0.377778	0.470123	5.95652	2.09509	2.85811	1	0	-	-	1	0	1	0	0	0	1	1	1	0	1	1	1	0	0	1	0	0	0	1	0	0	0	0	1	1	0	0	0
7125992	TGCAGATAGTTTACTGTGAAAATTATTGCAAGTTCTCAGAATTTATTTACAATCTATGTTTTACAGATC	TGCAGATAGTTTACTGTGAAAATTATTGCAAGTTCTCAGAATTTATTTACAATCTATGTTTTAC		0	0	999		0	0	999	0.957447	0.622222	0.470123	25.5556	11.2162	2.30062	1	0	1	1	1	0	1	0	1	1	1	1	1	1	0	1	1	0	1	1	0	1	1	1	0	1	-	1	0	1	0	1	1
7128394	TGCAGATATAATGCGAATTCTAATGTTCTATGCACTAGATCCACTCGTTATTTCAGGGGAGGAAAAGCC	TGCAGATATAATGCGAATTCTAATGTTCTATGCACTAGATCCACTCGTTATTTCAGGGGAGGAAAAGCC	scaffold06631	575934	1	2.2e-27	Chromosome06	1010200	1	2.41e-27	0.957447	0.377778	0.470123	11.2955	3.9288	2.86927	1	0	1	1	1	0	1	1	0	1	1	1	1	0	0	1	1	0	1	1	0	1	0	0	0	0	0	1	0	1	0	1	1
35155601	TGCAGATTGTGAAGCACGTAATCTATCCATCCTTGAGAGAGGTAGCTCTCTAGAAGGATATAAGACGTT	TGCAGATTGTGAAGCACGTAATCTATCCATCCTTGAGAGAGGTAGCTCTCTAGAAGGATATAAGACGTT	scaffold01612	49259	1	4.8e-19		0	0	999	0.957447	0.377778	0.470123	5.74468	2.7865	2.08745	1	0	0	1	0	0	0	0	0	0	1	1	1	1	0	0	1	0	0	1	0	1	0	0	0	1	0	0	1	1	1	0	1
20414792	TGCAGCAAACAGATTCAATATCTCTTACAACTACTCACGTGAAAGAAAGCAACAAAAGAAAACCAAACT	TGCAGCAAACAGATTCAATATCTCTTACAACTACTCACGTGAAAGAAAGCAACAAAAGAAAACCAAACT	scaffold06701	208708	1	4.74e-29	Chromosome14	3061357	1	5.18e-29	0.957447	0.622222	0.470123	6.14103	2.75832	2.2824	1	0	1	1	1	1	1	0	1	1	1	-	1	1	1	0	1	1	0	-	0	1	0	1	0	1	0	0	1	1	0	1	0
7127107	TGCAGGCCATTATAAATTCAGAAAACTCAATATTTTTATTTACAAAAAAGTCTATTGGCCCAAAAAAAA	TGCAGGCCATTATAAATTCAGAAAACTCAATATTTTTATTTACAAAAAAGTCTATTGGCCCAAAAAAAA	scaffold08886	74985	1	1.03e-25	Chromosome17	613481	1	1.12e-25	0.957447	0.377778	0.470123	12.7174	4.13186	3.13064	1	0	0	1	0	0	0	0	0	0	1	1	1	0	0	0	1	1	0	1	1	0	0	1	0	0	0	0	1	1	1	0	0
7109086	TGCAGGCTTGGGGAGATACACACCTTGAGAGAACATGTGGAATCAGCAGCAAGGGTCAAATTTTATATA	TGCAGGCTTGGGGAGATACACACCTTGAGAGAACATGTGGAATCAGCAGCAAGGGTCAAATTTTATATA		0	0	999		0	0	999	0.957447	0.622222	0.470123	6.06849	3.18528	1.93471	1	0	1	1	0	0	0	1	1	-	1	1	1	1	0	1	1	1	0	1	1	1	0	1	0	1	0	0	1	1	1	1	1
13853101	TGCAGGTTGCCTTGCATACCTAAACATATTCCAGTTTTCTTACTACTTTCTTGACAGATGCAATTGAAT	TGCAGGTTGCCTTGCATACCTAAACATATTCCAGTTTTCTTACTACTTTCTTGACAGATGCAATTGAAT		0	0	999		0	0	999	0.957447	0.622222	0.470123	22.6184	10.0629	2.26744	1	0	1	-	1	1	1	1	1	0	1	1	1	1	1	1	1	1	0	1	0	0	-	1	0	-	0	0	1	1	1	0	0
7129032	TGCAGTCCTTGGTCTTTCATATATGTGTGCGTGCAAGATGAAAACTTCTAATTTTTTTTTTTTTTTTTT	TGCAGTCCTTGGTCTTTCATATATGTGTGCGTGCAAGATGAAAACTTCTAATTTTTTTTTTTTTTTTTT		0	0	999		0	0	999	0.957447	0.622222	0.470123	9.74324	5.80089	1.60319	1	1	1	1	0	1	1	1	0	0	1	1	1	1	0	1	1	1	0	-	1	1	1	1	0	1	1	0	0	1	1	0	1
7127832	TGCAGTGTATCGGGGTGAATCTGAGCTCTAGCCTCTTCATTTTCGTTCATGAATTCTCTAGTCTGGAGA	TGCAGTGTATCGGGGTGAATCTGAGCTCTAGCCTCTTCATTTTCGTTCATGAATTCTCTAGTCTGGAGA	scaffold04043	1288173	1	2.2e-27	Chromosome02	4400870	1	2.41e-27	0.957447	0.622222	0.470123	14.1216	6.31376	2.24649	1	1	1	1	1	0	1	1	0	1	1	1	1	1	1	-	1	0	0	1	0	0	0	0	0	1	0	0	1	1	1	-	0
7129229	TGCAGTTTTGTATGCAATTTTGATTTTACTTGTTATGTGCATGAGTTTTATTGTTGGATTTTTTGATTG	TGCAGTTTTGTATGCAATTTTGATTTTACTTGTTATGTGCATGAGTTTTATTGTTGGATTTTTTGATTG		0	0	999		0	0	999	0.957447	0.622222	0.470123	7.82432	4.74586	1.62724	1	1	1	1	0	1	1	1	0	0	1	1	1	1	0	1	1	1	0	1	-	1	1	1	0	1	1	0	0	1	1	0	1
13854153	TGCAGAAGTTAGTTGTATATAAGAAGTGACTAATTCTATTATTACAGATCGGAAGAGCGGTTCAGCAGG	TGCAGAAGTTAGTTGTATATAAGAAGTGACTAATTCTATTATTAC		0	0	999		0	0	999	0.957447	0.377778	0.470123	10.6957	4.68981	2.37755	1	0	0	1	0	0	1	0	0	0	1	1	1	0	0	0	1	1	0	1	0	0	0	0	0	0	0	1	0	1	0	0	0
7135265	TGCAGATCCTCTTTTTGAAATAGTCAGCAAGTATACTGAATTACAGATCGGAAGAGCGGTTCAGCAGGA	TGCAGATCCTCTTTTTGAAATAGTCAGCAAGTATACTGAATTAC	scaffold04718	80335	1	2.84e-13	Chromosome17	24274421	1	3.11e-13	0.957447	0.622222	0.470123	21.2027	8.57239	2.35559	1	1	1	1	1	1	0	1	0	1	1	1	-	1	0	0	1	0	1	1	0	1	0	0	0	1	1	0	1	1	1	1	1
13853516	TGCAGCAATAAACTGTTGAAAAGATAACGTTTATTACAGATCGGAAGAGCGGTTCAGCAGGAATGCCGA	TGCAGCAATAAACTGTTGAAAAGATAACGTTTATTAC	scaffold00080	511845	1	1.2e-10	Chromosome05	448203	1	1.31e-10	0.957447	0.377778	0.470123	10.7826	3.42569	3.18224	1	1	0	1	1	0	0	0	0	1	-	1	1	0	1	0	1	0	0	-	0	0	1	1	0	0	0	0	0	1	0	-	0
13854196	TGCAGCATACCTACGCATTGAAATATCCATCTTTACAGATCGGAAGAGCGGTTCAGCAGGAATGCCGAG	TGCAGCATACCTACGCATTGAAATATCCATCTTTAC		0	0	999		0	0	999	0.957447	0.377778	0.470123	11.9592	4.31873	2.75116	1	0	1	1	0	1	1	0	0	0	1	1	1	0	0	0	1	0	1	1	0	0	0	0	0	0	0	0	1	1	0	0	0
20109905	TGCAGGATCCAACAGTGCAGATTACAGATCGGAAGAGCGGTTCAGCAGGAATGCCGAGACCGATCTCGT	TGCAGGATCCAACAGTGCAGATTAC		0	0	999		0	0	999	0.957447	0.377778	0.470123	10.1633	3.8669	2.47153	1	0	1	1	0	1	1	0	0	0	1	1	-	0	1	0	1	0	0	1	0	0	-	0	0	0	0	0	0	1	0	0	0
13855092	TGCAGTGATGATAATTTTATATCGAGACTTGATCTATTACAGATCGGAAGAGCGGTTCAGCAGGAATGC	TGCAGTGATGATAATTTTATATCGAGACTTGATCTATTAC		0	0	999		0	0	999	0.957447	0.377778	0.470123	15.4681	4.18636	3.64214	1	0	0	1	0	0	0	0	0	0	1	1	1	1	0	0	1	0	0	1	0	0	0	0	0	1	0	0	1	1	1	0	0
7138926	TGCAGTTAGTTAGTTTGAATCCCATCCACTATTACAGATCGGAAGAGCGGTTCAGCAGGAATGCCGAGA	TGCAGTTAGTTAGTTTGAATCCCATCCACTATTAC		0	0	999		0	0	999	0.957447	0.377778	0.470123	10.5745	5.52651	1.91194	1	0	-	1	0	0	0	0	0	0	1	1	1	0	0	0	1	0	0	1	0	0	0	-	0	0	0	0	1	1	0	0	0
7136697	TGCAGTTCATCTTCCTGCATATTTGTTACAGATCGGAAGAGCGGTTCAGCAGGAATGCCGAGACCGATC	TGCAGTTCATCTTCCTGCATATTTGTTAC	scaffold05884	402191	1	4.66e-07		0	0	999	0.957447	0.377778	0.470123	13.4348	4.6888	2.84683	1	0	1	1	1	0	0	0	0	0	1	-	1	0	0	1	1	0	1	1	0	0	0	0	0	0	1	1	1	1	-	0	0
7136488	TGCAGTCAGAGACTTTTGCCATTATGTCTCTATGGGGTTATATGATAAAATCTTACAGATCGGAAGAGC	TGCAGTCAGAGACTTTTGCCATTATGTCTCTATGGGGTTATATGATAAAATCTTAC	scaffold03581	656181	1	9.71e-20	Chromosome05	1693928	1	1.06e-19	0.957447	0.377778	0.470123	19.7755	9.38576	2.0798	1	0	1	0	0	1	0	0	1	1	0	0	0	1	0	1	0	1	0	0	1	1	1	0	0	1	0	0	1	0	0	-	1
7135917	TGCAGCTTTGAGTCCTGTGTCCAATACTATTCCCTATTTTTTCTGACTTTTACAGATCGGAAGAGCGGT	TGCAGCTTTGAGTCCTGTGTCCAATACTATTCCCTATTTTTTCTGACTTTTAC		0	0	999		0	0	999	0.957447	0.377778	0.470123	15.3061	6.71035	2.28969	1	0	1	0	0	1	0	0	1	1	0	0	0	1	0	1	0	1	0	0	1	1	1	0	0	1	0	0	1	0	0	1	1
7135919	TGCAGCTTTGTAGCACTTACAATTGCCCAATTGTTTGAGTAAGTAGCTACTTTACAGATCGGAAGAGCG	TGCAGCTTTGTAGCACTTACAATTGCCCAATTGTTTGAGTAAGTAGCTACTTTAC	scaffold03581	535143	1	9.41e-20	Chromosome05	1573808	1	1.03e-19	0.957447	0.377778	0.470123	16.7143	7.45052	2.27814	1	0	1	0	0	1	0	0	1	1	0	0	0	1	0	1	0	1	0	0	1	1	1	0	0	1	0	0	1	0	0	1	1
7129003	TGCAGTATTATGAATTGAAAGAAAATGTTTTTCAGTATTCTCCAAATAGGAGAACATAATTTTCCTTTA	TGCAGTATTATGAATTGAAAGAAAATGTTTTTCAGTATTCTCCAAATAGGAGAACATAATTTTCCTTTA	scaffold06278	220804	1	4.74e-29	Chromosome03	23114411	1	5.18e-29	0.957447	0.377778	0.470123	11.898	5.22258	2.2486	1	0	1	0	-	1	0	1	0	0	0	0	0	0	0	0	0	0	0	0	1	1	1	0	0	0	1	0	0	0	1	0	1
7134596	TGCAGTCTTGCTAGTAGGGCTGAGCATAATCCGGTTCAAACCGAAAAAATTGACCGAACCGAACCGATT	TGCAGTCTTGCTAGTAGGGCTGAGCATAATCCGGTTCAAACCGAAAAAATTGACCGAACCGAACCGATT	scaffold07488	252733	5	1.34e-14	Chromosome13	24405290	5	1.47e-14	0.957447	0.377778	0.470123	15.3674	7.64705	2.03766	1	0	1	0	0	-	0	0	1	0	0	0	0	1	0	0	0	1	0	0	1	1	0	0	0	1	0	-	0	0	0	0	1
7136389	TGCAGTACCCTCTTCAATCAAAACTTTACAGATCGGAAGAGCGGTTCAGCAGGAATGCCGAGACCGATC	TGCAGTACCCTCTTCAATCAAAACTTTAC		0	0	999		0	0	999	0.957447	0.377778	0.470123	27.4286	10.7476	2.61514	1	0	-	0	1	1	1	1	1	1	0	0	0	0	0	0	0	0	1	0	-	1	1	1	0	0	0	-	1	0	0	1	1
7140151	TGCAGAAACTGTTTCTTGCCATTCCGACTGAGAATTGATAAAGACTAGCATTCCTACTTTTCCATATAT	TGCAGAAACTGTTTCTTGCCATTCCGACTGAGAATTGATAAAGACTAGCATTCCTACTTTTCCATATAT	scaffold10322	207294	1	6.17e-23	Chromosome06	14489037	1	6.75e-23	0.957447	0.622222	0.470123	9.28378	5.2053	1.77155	1	1	1	1	0	1	1	1	0	0	1	1	1	1	0	1	1	1	0	1	1	1	1	1	0	1	-	0	0	-	1	0	1
7129246	TGCAGAAAGATTTTATTGACCCTCTAAAATTTATAGGAAAAGGGAGAGAGTTGTCATTCAAATTTTTTT	TGCAGAAAGATTTTATTGACCCTCTAAAATTTATAGGAAAAGGGAGAGAGTTGTCATTCAAATTTTTTT		0	0	999		0	0	999	0.957447	0.377778	0.470123	8.43137	3.98652	2.09615	1	1	0	0	0	1	1	1	0	0	0	0	0	-	0	-	0	0	0	0	1	1	0	0	1	1	0	0	0	0	0	0	1
7125367	TGCAGAAATAACTTAGATATCATTAGACATCATGAGATATTAGAAAAAAACTTGACATTATCATATAAA	TGCAGAAATAACTTAGATATCATTAGACATCATGAGATATTAGAAAAAAACTTGACATTATCATATAAA		0	0	999		0	0	999	0.957447	0.622222	0.470123	10.8052	4.2975	2.62924	1	1	1	1	1	0	1	0	1	1	1	1	1	0	1	1	1	0	1	1	0	0	0	0	0	0	1	1	1	1	-	1	0
7126535	TGCAGCCATGACCGTATACTTTTCTTAGCTTTGAACTTTCAACGGCTGCTGACGAAGCACTCTCGCTAT	TGCAGCCATGACCGTATACTTTTCTTAGCTTTGAACTTTCAACGGCTGCTGACGAAGCACTCTCGCTAT	scaffold06916	558853	1	4.74e-29	Chromosome02	9798165	1	5.18e-29	0.957447	0.377778	0.470123	9.33333	4.88763	1.86988	1	0	0	0	0	1	0	0	1	0	0	0	0	-	1	1	0	1	0	0	1	1	1	1	0	1	1	0	0	0	0	0	1
15484523	TGCAGGTTGCCGCATGTATCTTGCAACGCATTTCTGAACTGAGCATCAAATCTGCAAGAAGCAAACAGA	TGCAGGTTGCCGCATGTATCTTGCAACGCATTTCTGAACTGAGCATCAAATCTGCAAGAAGCAAACAGA	scaffold08446	380005	1	4.77e-24	Chromosome11	6355190	1	5.22e-24	0.957447	0.377778	0.470123	17.6042	8.75295	1.95092	1	0	1	-	0	0	0	1	0	0	1	-	1	0	1	0	1	0	0	1	0	0	0	0	0	0	1	0	1	1	0	0	0
7108466	TGCAGGTTGTGTCAACCAGATAACCATCATTTCGCAGTGATTATCATCCTTTTTTTTCCTCGTTTACAG	TGCAGGTTGTGTCAACCAGATAACCATCATTTCGCAGTGATTATCATCCTTTTTTTTCCTCGTTTACAG	scaffold09788	402651	1	2.2e-27	Chromosome02	19149248	1	2.41e-27	0.957447	0.622222	0.470123	12.5343	6.85082	1.79098	1	1	0	1	0	1	0	1	1	0	1	1	1	0	0	1	1	1	-	1	1	1	1	1	0	0	0	1	1	1	0	0	1
34222289	TGCAGTGTAGGGCGTTTGATCCTTTTCCATCTAAACTGTCTTCTCCTTTTTTTTCTTCCCTCATGTTCT	TGCAGTGTAGGGCGTTTGATCCTTTTCCATCTAAACTGTCTTCTCCTTTTTTTTCTTCCCTCATGTTCT		0	0	999		0	0	999	0.957447	0.377778	0.470123	5.87234	2.26553	2.61043	1	0	0	1	0	0	1	1	0	0	1	1	-	1	0	1	1	1	0	1	0	0	0	0	0	1	0	0	0	1	0	0	0
7126056	TGCAGATGATTATGATCTAAAAGGCCAAATTTCAAATAAGGTCATTCTTATTGTATAGTTCCATGTAAA	TGCAGATGATTATGATCTAAAAGGCCAAATTTCAAATAAGGTCATTCTTATTGTATAGTTCCATGTAAA	scaffold09492	353082	1	1.03e-25	Chromosome04	24273056	1	1.12e-25	0.957447	0.622222	0.470123	7.36486	3.73289	1.93606	1	1	1	1	0	0	0	1	0	1	-	1	-	0	0	0	1	0	1	1	0	1	1	0	0	0	1	1	1	1	1	1	1
20107969	TGCAGCAAATAGTGCCTGCCCGTCCCCATGAATGGCTTTGCGATGCATCAAATCCTCTGAACATTATTT	TGCAGCAAATAGTGCCTGCCCGTCCCCATGAATGGCTTTGCGATGCATCAAATCCTCTGAACATTATTT	scaffold00080	266939	1	4.77e-24	Chromosome05	691173	1	5.22e-24	0.957447	0.377778	0.470123	5.58333	2.97793	1.88188	1	0	0	1	1	0	1	0	0	1	1	-	1	0	1	0	1	0	0	1	0	0	0	1	0	0	0	0	0	1	0	1	0
7109124	TGCAGAACTTGTGCTCACTATCTTTGATATCACAAATTTTACAGATCGGAAGAGCGGTTCAGCAGGAAT	TGCAGAACTTGTGCTCACTATCTTTGATATCACAAATTTTAC		0	0	999		0	0	999	0.957447	0.377778	0.470123	21.1042	10.4547	1.96458	1	1	0	0	0	1	0	1	0	1	0	0	0	1	0	0	0	0	-	0	1	1	0	1	0	1	1	1	0	0	1	1	-
13857628	TGCAGCTATAAAGAATATCTATCTTGGCCCATCCCAATAAGCTATCTTACAGATCGGAAGAGCGGTTCA	TGCAGCTATAAAGAATATCTATCTTGGCCCATCCCAATAAGCTATCTTAC	scaffold11651	57520	1	3.67e-18	Chromosome03	5658746	1	4.02e-18	0.957447	0.377778	0.470123	12.5882	5.32171	2.41084	1	0	1	0	0	0	0	1	1	0	0	0	0	-	0	0	0	1	1	0	0	1	1	0	1	1	1	1	0	0	0	0	1
7141575	TGCAGCTGTGGTTCAAGGGTATGGGCCCATCTGAATTCTGAGCCCATTTTTTACAGATCGGAAGAGCGG	TGCAGCTGTGGTTCAAGGGTATGGGCCCATCTGAATTCTGAGCCCATTTTTTAC		0	0	999		0	0	999	0.957447	0.622222	0.470123	14.7867	5.25939	2.87796	1	0	0	1	0	1	1	0	1	0	1	1	1	0	-	0	1	0	1	1	1	1	0	0	1	0	0	1	0	1	0	0	-
7109428	TGCAGGTGTGATGTGTTTAGTTACCCCGTGCATGTAAAGATGTTACAGATCGGAAGAGCGGTTCAGCAG	TGCAGGTGTGATGTGTTTAGTTACCCCGTGCATGTAAAGATGTTAC		0	0	999		0	0	999	0.957447	0.377778	0.470123	23.6808	10.6073	2.19039	1	1	0	0	0	1	0	1	0	1	0	0	0	1	0	0	0	0	0	0	1	1	0	1	0	1	1	1	0	0	1	1	1
13858293	TGCAGTGTAAAAAAAAAAAAAAACCCAATTGTTTACAGATCGGAAGAGCGGTTCAGCAGGAATGCCGAG	TGCAGTGTAAAAAAAAAAAAAAACCCAATTGTTTAC		0	0	999		0	0	999	0.957447	0.377778	0.470123	9.04348	4.18047	2.13201	1	0	0	0	0	1	0	1	0	1	0	0	0	1	0	1	0	0	1	0	0	1	1	-	0	1	1	1	0	0	0	1	1
13861801	TGCAGTTAGTGCGAATTGCATTTGGTTCAAATTGAAAAAATTACAGATCGGAAGAGCGGTTCAGCAGGA	TGCAGTTAGTGCGAATTGCATTTGGTTCAAATTGAAAAAATTAC		0	0	999		0	0	999	0.957447	0.622222	0.470123	24.2568	10.9063	2.19155	1	1	1	1	1	0	1	0	1	1	1	1	1	1	1	1	1	0	0	1	0	1	-	1	0	1	0	0	1	1	0	1	1
13858120	TGCAGAACTACTTTCCCTTCACATAGTTACAGATCGGAAGAGCGGTTCAGCAGGAATGCCGAGACCGAT	TGCAGAACTACTTTCCCTTCACATAGTTAC		0	0	999		0	0	999	0.957447	0.377778	0.470123	8.89583	4.17951	2.02924	1	0	1	1	0	0	1	1	0	0	1	1	-	0	1	0	1	0	0	1	0	0	0	0	0	0	1	0	1	1	0	0	0
7119687	TGCAGAAAAGAATTCAAATCGCACGCAAACCAGATTTTACCAGCATTCTAATGGCTAATATTCTTTTTC	TGCAGAAAAGAATTCAAATCGCACGCAAACCAGATTTTACCAGCATTCTAATGGCTAATATTCTTTTTC	scaffold07238	133714	1	4.74e-29	Chromosome02	12312172	1	5.18e-29	0.957447	0.377778	0.470123	11.84	6.01452	1.96474	1	1	0	0	0	1	0	1	1	1	0	0	0	0	0	0	0	1	1	0	1	1	1	0	1	0	1	0	0	0	0	1	-
7142355	TGCAGAATTTTATTACAGTACTGATTCAGAACACGATCAAATATACACCAATGCTAGCCACTAGAAATC	TGCAGAATTTTATTACAGTACTGATTCAGAACACGATCAAATATACACCAATGCTAGCCACTAGAAATC	scaffold10045	10614	1	1.03e-25	Chromosome11	24461343	1	1.12e-25	0.957447	0.622222	0.470123	13.7763	4.76721	2.89221	1	1	0	1	1	0	1	0	0	1	1	1	-	0	1	0	1	1	1	1	0	0	1	0	0	0	0	0	0	1	1	-	0
13858907	TGCAGCAAATAATGGTGCTCGTTGAGGCAAACTGACAATGACGAGACCCAACATGTCACAACCACAAGT	TGCAGCAAATAATGGTGCTCGTTGAGGCAAACTGACAATGACGAGACCCAACATGTCACAACCACAAGT	scaffold11897	112702	1	4.74e-29	Chromosome18	10617256	1	5.18e-29	0.957447	0.377778	0.470123	12.2708	4.57684	2.74486	1	0	1	1	1	0	0	0	0	0	1	-	1	0	1	0	1	0	0	1	0	0	0	1	0	0	0	0	1	1	1	0	0
7144544	TGCAGCAATATCATCAGGACCCACTATTGTTGGCCTGGAGGGAAAAAAAAAAAGACAGAATTCAGTTAC	TGCAGCAATATCATCAGGACCCACTATTGTTGGCCTGGAGGGAAAAAAAAAAAGACAGAATTCAGTTAC	scaffold09876	852829	1	2.85e-26	Chromosome14	3411067	1	1.86e-28	0.957447	0.377778	0.470123	10.2174	5.99243	1.72373	1	0	0	0	0	0	0	0	0	1	0	0	0	0	1	1	0	0	0	0	1	1	1	-	1	0	1	1	0	0	1	1	0
13861180	TGCAGGGCAAATAAAAATATTGTGTTGGCCACACCCAAGCATGGCGGACATCTGGCATTCTTTGAAGGA	TGCAGGGCAAATAAAAATATTGTGTTGGCCACACCCAAGCATGGCGGACATCTGGCATTCTTTGAAGGA	scaffold07519	86549	1	1.03e-25	Chromosome18	8629462	1	1.12e-25	0.957447	0.622222	0.470123	12.1139	4.31068	2.86305	1	1	1	1	0	1	0	0	0	0	1	1	1	1	1	0	1	1	1	1	1	0	0	1	1	1	0	0	1	1	1	0	0
7127333	TGCAGGTGGAATAAGCCTCATTGGAGAATCCACAAGTCTAGAGTACTTCACACCATTATCGCTATTCTT	TGCAGGTGGAATAAGCCTCATTGGAGAATCCACAAGTCTAGAGTACTTCACACCATTATCGCTATTCTT	scaffold06631	106399	1	2.22e-22	Chromosome06	1488043	1	2.43e-22	0.957447	0.377778	0.470123	12	4.71699	2.57838	1	1	1	0	1	1	0	0	0	0	0	0	0	1	0	0	0	1	0	0	1	0	0	1	0	1	0	1	0	0	1	0	0
7121746	TGCAGTGGGTGTAAAATCAAGTATTCATCTAAGACAAAATTTGCTTAGACTGAATTTGAATTTTATATA	TGCAGTGGGTGTAAAATCAAGTATTCATCTAAGACAAAATTTGCTTAGACTGAATTTGAATTTTATATA	scaffold04939	4395	1	4.74e-29	Chromosome15	22950706	1	5.18e-29	0.957447	0.622222	0.470123	5.64474	3.11069	1.85354	1	0	1	0	1	1	0	0	0	1	0	0	0	1	1	-	0	1	0	0	0	1	1	1	1	1	0	1	1	0	1	1	1
13862711	TGCAGAAAAAATAGACAAAGGTTCAGAATCTGTTTCTTTTGCTCACATGAATAAAATTACAGATCGGAA	TGCAGAAAAAATAGACAAAGGTTCAGAATCTGTTTCTTTTGCTCACATGAATAAAATTAC		0	0	999	Chromosome01	31872708	1	7.14e-22	0.957447	0.377778	0.470123	16.3778	4.72952	3.54195	1	0	1	1	1	0	0	1	0	0	-	1	1	0	0	0	1	0	0	1	0	0	0	1	0	0	0	0	1	1	-	0	0
7137005	TGCAGAGTAAAGAGTTGAGCCAAGCAAAATTTCTGATTCCATGTAAGCCTATATTCTTACAGATCGGAA	TGCAGAGTAAAGAGTTGAGCCAAGCAAAATTTCTGATTCCATGTAAGCCTATATTCTTAC	scaffold03356	14253	1	6.53e-22	Scaffold00414	360526	1	7.14e-22	0.957447	0.377778	0.470123	13.6122	6.86255	1.98828	1	1	0	0	0	1	0	1	1	0	0	0	0	0	0	0	0	1	1	0	0	-	0	-	0	0	0	1	0	0	1	0	-
7121999	TGCAGCAAGCAAGATCAATTTATTTGCTTCACCCATGCAAAGATTACAGATCGGAAGAGCGGTTCAGCA	TGCAGCAAGCAAGATCAATTTATTTGCTTCACCCATGCAAAGATTAC	scaffold12946	371300	1	1.51e-16	Chromosome01	18327689	1	1.65e-16	0.957447	0.377778	0.470123	20.4898	10.8046	1.86014	1	0	0	0	1	1	0	1	1	1	0	0	0	0	0	-	0	1	1	0	0	0	0	0	1	0	1	0	0	0	0	1	0
7115709	TGCAGCGTGATACAGCTGATCCACATCCGGTTGGGAAAGAGATTACAGATCGGAAGAGCGGTTCAGCAG	TGCAGCGTGATACAGCTGATCCACATCCGGTTGGGAAAGAGATTAC	scaffold10609	218690	1	5.2e-16	Chromosome16	8784483	1	5.69e-16	0.957447	0.377778	0.470123	21.4898	12.3835	1.67678	1	1	1	0	0	0	1	1	0	0	0	0	0	1	0	0	0	1	1	0	0	1	0	0	0	1	1	1	0	0	1	0	0
20491753	TGCAGTAGATTTTATGGCTACATTTATAAAATAAATATTACAGATCGGAAGAGCGGTTCAGCAGGAATG	TGCAGTAGATTTTATGGCTACATTTATAAAATAAATATTAC		0	0	999		0	0	999	0.957447	0.377778	0.470123	6.41304	4.50399	1.4375	1	0	1	1	1	0	1	0	0	0	1	1	1	0	0	1	1	0	0	1	0	0	0	0	0	0	1	0	0	1	0	0	0
13861847	TGCAGAGAGACGCAGAGAAAAGGAAGGACATTTGGGAGAATCTAGAAGAAGTGGCGACGCTGGTGACAA	TGCAGAGAGACGCAGAGAAAAGGAAGGACATTTGGGAGAATCTAGAAGAAGTGGCGACGCTGGTGACAA	scaffold11341	325884	1	4.77e-24	Chromosome02	3324148	1	5.22e-24	0.957447	0.377778	0.470123	13.7021	4.87248	2.8846	1	0	1	1	0	0	0	0	1	0	1	1	1	1	1	0	1	0	0	-	0	1	0	0	0	1	0	0	1	1	0	0	-
13862442	TGCAGATATACTACTGCCACCTTCGGAAGGAGGTACAAAATCTGCATGAAGAAACAAAAGCAGGTTACA	TGCAGATATACTACTGCCACCTTCGGAAGGAGGTACAAAATCTGCATGAAGAAACAAAAGCAGGTTACA	scaffold08617	147070	1	2.22e-22	Chromosome03	15687504	1	2.43e-22	0.957447	0.377778	0.470123	11.8913	3.61295	3.53548	1	0	1	-	1	0	1	0	0	0	1	1	-	0	1	1	1	0	0	1	0	0	0	1	0	0	0	0	1	1	0	0	0
7121736	TGCAGCATCCCAACGTGACTGTCAGAATTGTCCCAGACTTCACCAGCTAGTGGCGTGCATTTATGATTC	TGCAGCATCCCAACGTGACTGTCAGAATTGTCCCAGACTTCACCAGCTAGTGGCGTGCATTTATGATTC	scaffold00341	748342	1	2.2e-27	Chromosome14	2265331	1	2.41e-27	0.957447	0.377778	0.470123	10.2245	4.85405	2.16147	1	1	0	0	0	0	0	0	0	-	0	0	0	1	1	1	0	1	0	0	1	0	1	0	1	-	1	-	1	0	0	1	0
13862878	TGCAGGAGTAACTCAATAATTCCATCAACCAAGTAGGGTATGTAGGCATTCATTCCCCTTCCTGATAAA	TGCAGGAGTAACTCAATAATTCCATCAACCAAGTAGGGTATGTAGGCATTCATTCCCCTTCCTGATAAA	scaffold12118	282518	2	1.03e-25	Chromosome16	23476908	2	1.12e-25	0.957447	0.377778	0.470123	23.3333	11.6875	1.98198	1	0	1	1	1	0	1	0	0	0	1	1	1	0	0	0	1	0	0	1	0	0	-	0	0	0	0	0	1	1	0	0	0
7117299	TGCAGTATTATTGAGTGTTTCTTTCATAGTAATATGAGGTCCAGTAGCTTTGGGAGGCTAAATGCTAAG	TGCAGTATTATTGAGTGTTTCTTTCATAGTAATATGAGGTCCAGTAGCTTTGGGAGGCTAAATGCTAAG	scaffold06631	701399	1	1.03e-25	Chromosome06	883307	1	1.12e-25	0.957447	0.377778	0.470123	13.9091	5.21718	2.53723	1	0	1	1	1	0	1	1	0	1	1	1	1	0	0	1	1	0	1	1	0	1	0	0	0	0	0	1	0	1	0	1	1
7146123	TGCAGTGTCCAAGCATAGGATTTTATATGGCCCCACTATCATTTTAGATTCAGGTAAACTCAATCTAGA	TGCAGTGTCCAAGCATAGGATTTTATATGGCCCCACTATCATTTTAGATTCAGGTAAACTCAATCTAGA	scaffold02196	389916	1	1.03e-25	Chromosome04	25465007	1	1.12e-25	0.957447	0.377778	0.470123	7.01923	2.89223	2.43895	1	1	0	0	0	1	0	0	0	1	0	0	0	1	0	0	0	1	1	0	1	0	1	1	1	1	1	0	0	0	0	1	0
13862926	TGCAGAAGAATTCAGGGATTGCCTGCGCTGATCTCACTTGTAGAAAATTCAGGTTCACATTTACAGTAC	TGCAGAAGAATTCAGGGATTGCCTGCGCTGATCTCACTTGTAGAAAATTCAGGTTCACATTTACAGTAC		0	0	999		0	0	999	0.957447	0.377778	0.470123	8.34783	4.69142	1.81341	1	0	0	1	0	0	1	0	0	0	1	1	1	0	0	0	1	1	0	1	0	0	0	0	0	0	0	1	0	1	0	0	0
13862881	TGCAGACAGAATTTGCGTTCAGAATTTGAAGAATCATGATATTCGGAGTTGTATAATCAATCAAAATTA	TGCAGACAGAATTTGCGTTCAGAATTTGAAGAATCATGATATTCGGAGTTGTATAATCAATCAAAATTA		0	0	999		0	0	999	0.957447	0.377778	0.470123	11.0417	3.91556	2.93944	1	0	1	1	1	0	1	0	0	0	1	-	1	0	0	1	1	0	0	1	0	0	0	0	0	0	1	-	0	1	0	0	0
34218466	TGCAGAATATCAGAAGTAAATTATATATTTTTGTAACATAAGAAATAGACATCAAAAGAAATAGGTTTA	TGCAGAATATCAGAAGTAAATTATATATTTTTGTAACATAAGAAATAGACATCAAAAGAAATAGGTTTA	scaffold03614	2468486	1	6.17e-23	Chromosome09	26535656	1	6.75e-23	0.957447	0.366667	0.464444	7.42553	3.03697	2.50588	1	1	0	0	0	0	-	1	0	1	0	0	0	0	0	0	0	1	1	0	1	1	0	0	0	0	0	1	1	0	1	1	1
7125580	TGCAGAATCAGGTACATTCGGGAACTGCTTTTCTTGTTTCAAAAATTTTAGCTTCTTTGTATTTTCTCT	TGCAGAATCAGGTACATTCGGGAACTGCTTTTCTTGTTTCAAAAATTTTAGCTTCTTTGTATTTTCTCT	scaffold07478	319750	1	4.74e-29	Chromosome14	11615728	1	5.18e-29	0.957447	0.366667	0.464444	5.19565	2.79456	1.85737	0.954545	1	0	0	1	0	0	0	0	0	0	0	0	1	1	0	0	1	0	0	0	0	0	0	0	1	-	1	0	0	1	0	0
20107868	TGCAGAATTGCTGGAGATGAGATGCCTTTTTGCTGGTTTGGAGGCTGCCATTTTATAGCTGAAGAATTC	TGCAGAATTGCTGGAGATGAGATGCCTTTTTGCTGGTTTGGAGGCTGCCATTTTATAGCTGAAGAATTC	scaffold12211	325548	1	2.25e-12		0	0	999	0.957447	0.366667	0.464444	5.69565	2.92567	1.96575	1	0	1	-	0	0	1	0	0	0	1	1	1	1	0	0	1	0	1	0	0	0	0	1	1	-	0	0	1	-	0	0	0
7125780	TGCAGAGAATGACTTTAGTTTAGACTTTGAATTTTTGAAGATGAGCGAGGAGAAGGAGCCCACAAAAAG	TGCAGAGAATGACTTTAGTTTAGACTTTGAATTTTTGAAGATGAGCGAGGAGAAGGAGCCCACAAAAAG	scaffold03614	936323	1	4.77e-24	Chromosome09	24989490	1	5.22e-24	0.957447	0.366667	0.464444	13.5	5.24802	2.61087	1	1	0	0	0	0	1	1	1	1	0	0	0	0	0	0	0	1	1	0	0	-	0	0	0	0	0	-	0	0	1	1	-
7128342	TGCAGAGGACTAATAAAAGAGGCAATACCTACATTGTTGAAAATATCTCAGTCATGGCTTTGGTTTTTA	TGCAGAGGACTAATAAAAGAGGCAATACCTACATTGTTGAAAATATCTCAGTCATGGCTTTGGTTTTTA	scaffold06089	453875	1	4.74e-29	Chromosome06	25725528	1	5.18e-29	0.957447	0.366667	0.464444	6.88372	4.13836	1.71057	1	0	0	0	1	0	0	1	0	0	0	0	0	0	0	1	0	0	1	0	0	1	0	1	-	0	1	1	1	0	1	0	-
15483965	TGCAGAGTATTCAAATAACTTGTTCCAGCATTGCTAATCAAGATCCTCTTCAAGTAATTCTCACAAGCA	TGCAGAGTATTCAAATAACTTGTTCCAGCATTGCTAATCAAGATCCTCTTCAAGTAATTCTCACAAGCA	scaffold12725	34479	1	4.74e-29	Chromosome13	9212279	1	5.18e-29	0.957447	0.366667	0.464444	19.4043	9.25216	2.12676	1	0	0	0	0	1	1	0	0	1	0	0	0	1	0	0	0	1	1	0	1	1	1	1	1	1	0	0	0	0	0	1	-
13854397	TGCAGATAGCAACAATGCTTCATCAAATATGATCCTACACGAGATACAAGCTTCAAGATTATTACAGAT	TGCAGATAGCAACAATGCTTCATCAAATATGATCCTACACGAGATACAAGCTTCAAGATTATTAC	scaffold05335	684294	1	1.24e-24	Chromosome17	25630408	1	1.32e-24	0.957447	0.366667	0.464444	24.102	10.9568	2.16406	1	0	0	0	0	0	0	1	-	0	0	0	0	1	1	0	0	1	0	0	1	0	1	0	1	1	1	0	0	0	0	0	0
20415176	TGCAGATGATGAGCGATTGTTGCCTAATTGTGTGTCCGGAATGAAAAGAAGAATATGATAAACAGCAAC	TGCAGATGATGAGCGATTGTTGCCTAATTGTGTGTCCGGAATGAAAAGAAGAATATGATAAACAGCAAC	scaffold03735	34522	1	1.72e-23	Chromosome10	19983755	1	1.88e-23	0.957447	0.366667	0.464444	8.5625	4.27642	1.99167	1	0	0	0	-	1	0	0	0	1	0	0	0	0	1	1	0	1	1	0	0	-	1	0	0	0	0	0	1	0	0	1	1
7131950	TGCAGGAACATGATTGATTTAGATATGGTTTACTTACGCGTATAGGGGTTTGATTTTATTTCTCACGAA	TGCAGGAACATGATTGATTTAGATATGGTTTACTTACGCGTATAGGGGTTTGATTTTATTTCTCACGAA	scaffold00853	184915	1	4.74e-29	Chromosome13	28046386	1	5.18e-29	0.957447	0.366667	0.464444	7.46939	4.28144	1.83185	1	1	1	0	0	0	1	0	0	1	0	0	0	1	0	0	0	1	1	0	1	0	1	0	1	1	-	1	1	0	1	1	0
7127894	TGCAGTTATAAGGTATGATTACAATATCCTCTCTCTCTCTCTCATTCATTTGGACTAAATTGTCAGATA	TGCAGTTATAAGGTATGATTACAATATCCTCTCTCTCTCTCTCATTCATTTGGACTAAATTGTCAGATA	scaffold05140	83667	1	4.74e-29	Chromosome13	15838444	1	5.18e-29	0.957447	0.366667	0.464444	11.52	6.72975	1.73438	1	0	0	-	0	1	0	0	1	0	0	0	-	1	1	1	0	1	1	0	0	0	1	0	1	1	0	0	1	0	0	0	0
7141252	TGCAGAAGAATTCTCACATGCTCTTATTTTCCCCCAAAAAATTATTACAGATCGGAAGAGCGGTTCAGC	TGCAGAAGAATTCTCACATGCTCTTATTTTCCCCCAAAAAATTATTAC		0	0	999		0	0	999	0.957447	0.633333	0.464444	31.92	14.0833	2.28064	1	1	1	0	1	1	0	1	1	1	0	0	0	1	1	1	0	1	0	0	1	1	0	1	1	1	1	0	1	0	1	1	-
7134946	TGCAGAATAACTCTAGCAGGATTTCTCTAGTGGCACTTATCTCTTACAGATCGGAAGAGCGGTTCAGCA	TGCAGAATAACTCTAGCAGGATTTCTCTAGTGGCACTTATCTCTTAC	scaffold07859	125993	1	2.53e-14	Chromosome16	24498052	1	2.77e-14	0.957447	0.366667	0.464444	13.4043	6.10427	2.06533	1	1	-	0	0	0	1	1	-	0	0	0	0	1	0	0	0	1	0	0	1	0	1	0	1	1	0	1	0	0	1	0	0
7137647	TGCAGATTTTTTCAATTGGGACCAGTTTACAGATCGGAAGAGCGGTTCAGCAGGAATGCCGAGACCGAT	TGCAGATTTTTTCAATTGGGACCAGTTTAC		0	0	999		0	0	999	0.957447	0.366667	0.464444	10.7872	6.07379	1.86755	1	0	0	0	1	0	1	0	0	1	0	0	0	0	0	1	0	1	0	0	1	0	0	1	1	0	0	1	0	0	0	1	0
13853497	TGCAGCAAAAAAGAAGTTTTTCTTCTGTGCAGCAGCAGCTGCACTTCTACCAAGTTACAGATCGGAAGA	TGCAGCAAAAAAGAAGTTTTTCTTCTGTGCAGCAGCAGCTGCACTTCTACCAAGTTAC	scaffold04175	756297	1	2.89e-15	Chromosome12	1097596	1	3.16e-15	0.957447	0.366667	0.464444	9.4375	4.56393	2.03249	1	1	0	1	0	0	0	0	0	0	1	1	1	0	-	0	1	1	0	1	0	0	0	0	1	0	0	0	1	1	0	0	0
7135404	TGCAGCAAAACACGGGTGAATCAAAAGTTATAAAGATTGATAAAAGAACATTACAGATCGGAAGAGCGG	TGCAGCAAAACACGGGTGAATCAAAAGTTATAAAGATTGATAAAAGAACATTAC	scaffold06814	718446	1	5.48e-17	Chromosome02	15125169	1	6e-17	0.957447	0.366667	0.464444	24.1277	10.3567	2.3843	1	0	0	0	0	0	0	0	1	1	0	0	0	0	0	0	0	0	1	0	-	0	1	0	1	0	-	0	0	0	0	1	0
7135536	TGCAGCAGGACAACACAATATGAAAAATAGACTTACAGATCGGAAGAGCGGTTCAGCAGGAATGCCGAG	TGCAGCAGGACAACACAATATGAAAAATAGACTTAC	scaffold05965	46654	1	1.11e-10	Chromosome10	19353975	1	1.22e-10	0.957447	0.366667	0.464444	12.2653	6.56141	1.90047	1	0	0	0	1	1	0	0	0	1	0	-	0	0	0	1	0	1	1	0	0	1	1	0	1	0	0	1	1	0	0	1	0
15484219	TGCAGCGACAGCAGACCTGTCCATGCATACAGTAGTTACAGATCGGAAGAGCGGTTCAGCAGGAATGCC	TGCAGCGACAGCAGACCTGTCCATGCATACAGTAGTTAC		0	0	999		0	0	999	0.957447	0.633333	0.464444	7.03797	3.82676	1.79832	1	1	1	1	0	1	1	0	0	0	1	-	1	1	1	0	1	1	1	-	1	1	0	1	1	1	0	0	0	1	0	0	0
7135750	TGCAGCGGGACGGCTTGATTTTTATAATTTGATACAGACATGTTACAGATCGGAAGAGCGGTTCAGCAG	TGCAGCGGGACGGCTTGATTTTTATAATTTGATACAGACATGTTAC		0	0	999		0	0	999	0.957447	0.366667	0.464444	11.0426	5.34733	1.98965	1	1	1	0	0	0	1	1	1	0	0	0	0	1	0	0	0	1	0	0	-	0	1	0	1	1	0	1	0	0	1	0	0
13853710	TGCAGGGGAAGATATTGGTCAGCAGCATTACAGATCGGAAGAGCGGTTCAGCAGGAATGCCGAGACCGA	TGCAGGGGAAGATATTGGTCAGCAGCATTAC		0	0	999		0	0	999	0.957447	0.366667	0.464444	14.9583	6.77913	2.16968	1	1	0	0	-	1	0	0	0	1	0	0	0	1	1	1	0	0	0	0	1	1	1	0	1	1	0	0	1	0	-	1	1
20415322	TGCAGGTACTGAAAGATGTTGGGGACTTACAGATCGGAAGAGCGGTTCAGCAGGAATGCCGAGACCGAT	TGCAGGTACTGAAAGATGTTGGGGACTTAC	scaffold03773	169331	1	1.48e-07	Chromosome10	19897407	1	1.42e-07	0.957447	0.366667	0.464444	6.51064	3.02382	2.05283	1	0	0	0	1	1	0	0	0	1	0	0	0	0	1	1	0	1	1	0	0	-	1	0	0	0	0	0	1	0	0	1	1
7136458	TGCAGTATTCTCTGAATAGTTTGAGTTTGATTTGGTTATATTTGAGTTGATTTGTTTACAGATCGGAAG	TGCAGTATTCTCTGAATAGTTTGAGTTTGATTTGGTTATATTTGAGTTGATTTGTTTAC	scaffold04305	157220	1	4.91e-23	Chromosome09	23143229	1	5.37e-23	0.957447	0.633333	0.464444	22.1644	7.6104	2.8251	1	0	0	-	1	1	1	0	0	0	1	1	1	0	0	1	1	0	1	1	1	0	1	-	1	0	1	1	0	1	1	0	0
7137592	TGCAGTTCCACAGAGCGTTTTGCTCTTGTAAGTTGAGAGTAAATGAACTTTTACAGATCGGAAGAGCGG	TGCAGTTCCACAGAGCGTTTTGCTCTTGTAAGTTGAGAGTAAATGAACTTTTAC	scaffold07571	191934	1	2.53e-20	Chromosome01	31843106	1	2.77e-20	0.957447	0.633333	0.464444	22.2877	8.31483	2.55537	1	0	1	1	1	1	0	1	0	0	1	1	1	0	1	0	1	0	0	1	1	1	0	1	1	0	1	0	1	1	1	0	1
7136771	TGCAGTTTAGTCCTATTGAGAGTAAGTATTGATTACAGATCGGAAGAGCGGTTCAGCAGGAATGCCGAG	TGCAGTTTAGTCCTATTGAGAGTAAGTATTGATTAC	scaffold02892	820000	1	1.11e-10	Chromosome09	6130391	1	1.22e-10	0.957447	0.633333	0.464444	22.2267	8.14137	2.66363	1	1	0	1	1	0	1	1	-	1	-	1	1	0	1	1	1	0	1	1	0	0	1	1	1	0	0	1	1	1	1	1	0
7125662	TGCAGACAACGGTTGTGAGGTTTCATCATGAGTCCAGAGCCAAGTAAATAATATTCTTTTGATGGTCCA	TGCAGACAACGGTTGTGAGGTTTCATCATGAGTCCAGAGCCAAGTAAATAATATTCTTTTGATGGTCCA		0	0	999		0	0	999	0.957447	0.633333	0.464444	9.16	4.18582	2.17131	1	0	0	1	0	0	0	0	0	0	1	1	-	1	1	1	1	0	0	1	1	-	1	1	1	1	1	1	0	1	0	0	1
7128283	TGCAGACTATTAGAAAATTCTATATAAGCATAGTGTATGGGTTTTGATAACATATGTAATAGATAAGGA	TGCAGACTATTAGAAAATTCTATATAAGCATAGTGTATGGGTTTTGATAACATATGTAATAGATAAGGA	scaffold06669	181723	1	3.71e-20	Chromosome08	11199180	1	4.06e-20	0.957447	0.366667	0.464444	9.42553	3.77982	2.5349	1	0	1	1	0	0	1	0	0	0	1	-	1	0	1	1	1	0	-	1	0	0	0	0	0	0	0	1	1	-	1	0	0
7125901	TGCAGAGGTTCTTAGAGTTGTCTGAAGTTGTGAGTCGAAGAGTATTTTCTTGATAATCAAGTAAAAGAG	TGCAGAGGTTCTTAGAGTTGTCTGAAGTTGTGAGTCGAAGAGTATTTTCTTGATAATCAAGTAAAAGAG	scaffold09657	80985	1	4.77e-24	Chromosome05	21990721	1	5.22e-24	0.957447	0.633333	0.464444	11.9487	4.77412	2.57119	1	1	1	1	1	1	1	0	1	1	1	-	1	1	1	1	1	0	1	1	0	0	0	1	0	1	0	0	0	1	1	1	0
20414338	TGCAGATATATTATTACTAATGAGCTAAATTTCAATACCAAATTTATAAGAAAAAAATATTACAGATCG	TGCAGATATATTATTACTAATGAGCTAAATTTCAATACCAAATTTATAAGAAAAAAATATTAC		0	0	999		0	0	999	0.957447	0.366667	0.464444	12.587	3.92637	3.27893	1	0	0	-	1	0	-	0	0	0	1	1	1	0	0	0	1	0	0	1	0	0	0	0	0	0	0	0	1	1	0	0	0
34216808	TGCAGCCTTGTTGAGAATTTTTTTTCACCAAACGAAAATGTACATGTGAAGTGGAGATTCTCAGAACTT	TGCAGCCTTGTTGAGAATTTTTTTTCACCAAACGAAAATGTACATGTGAAGTGGAGATTCTCAGAACTT	scaffold12365	30354	1	2.2e-27	Scaffold00256	389701	1	2.41e-27	0.957447	0.366667	0.464444	5.14894	2.65762	1.93843	1	0	1	-	0	0	0	0	0	0	1	1	1	1	0	1	1	0	0	1	0	0	0	0	0	1	0	0	1	-	1	0	0
13852939	TGCAGCTCCTTATGATGAGTATTGGAGATAGATGAAAAGCGAGCATTTTTTCGATTCATGCACGATTTA	TGCAGCTCCTTATGATGAGTATTGGAGATAGATGAAAAGCGAGCATTTTTTCGATTCATGCACGATTTA		0	0	999		0	0	999	0.957447	0.633333	0.464444	18.1579	7.24941	2.50474	1	0	1	1	1	1	1	0	1	1	1	1	1	1	0	0	1	0	1	1	0	1	1	-	0	1	1	1	0	1	1	1	1
13853215	TGCAGTGCTCATTCCCATTGCGTCCCTGAACAAGGAGCTTCATGAAACTTTATGAGAAGGACACTAGAG	TGCAGTGCTCATTCCCATTGCGTCCCTGAACAAGGAGCTTCATGAAACTTTATGAGAAGGACACTAGAG		0	0	999		0	0	999	0.957447	0.366667	0.464444	11.5	4.13686	2.85123	1	-	1	1	1	0	0	0	0	1	1	1	-	0	0	1	1	0	0	1	0	0	0	0	0	0	0	0	0	1	1	1	0
20477792	TGCAGTTGCTGAAGGTAGCTTTTCAAGTGTATTTATGGGTAAAACAGGAGAGAAAAGACGTACCAAGGC	TGCAGTTGCTGAAGGTAGCTTTTCAAGTGTATTTATGGGTAAAACAGGAGAGAAAAGACGTACCAAGGC		0	0	999		0	0	999	0.957447	0.366667	0.464444	5.3913	3.21328	1.69051	1	0	0	1	0	0	1	0	0	1	1	1	1	0	1	1	1	0	0	1	0	0	0	1	0	0	0	0	-	1	0	1	0
20416535	TGCAGTTGCTTTGCCATTTTGTTCATGTTCAATATCTAATCTCCATTTGAAAAAAAAAATTGAGATAGT	TGCAGTTGCTTTGCCATTTTGTTCATGTTCAATATCTAATCTCCATTTGAAAAAAAAAATTGAGATAGT		0	0	999		0	0	999	0.957447	0.366667	0.464444	7.30435	3.18194	2.33741	1	0	0	1	0	0	1	0	0	-	1	1	1	0	0	0	1	0	0	1	0	0	1	0	0	0	0	0	1	1	0	0	0
7135004	TGCAGAATTGCTATCTTTTTCGACTTTACAGATCGGAAGAGCGGTTCAGCAGGAATGCCGAGACCGATC	TGCAGAATTGCTATCTTTTTCGACTTTAC		0	0	999		0	0	999	0.957447	0.366667	0.464444	8.73333	3.70825	2.32069	1	0	0	1	0	0	0	1	-	0	1	1	1	0	1	0	1	1	1	1	0	0	0	0	0	0	0	0	0	1	0	0	0
34218816	TGCAGATTTGCAAGCAAGTTATAATCTAATTTTTCTTTTATATATACCTTTACAGATCGGAAGAGCGGT	TGCAGATTTGCAAGCAAGTTATAATCTAATTTTTCTTTTATATATACCTTTAC		0	0	999		0	0	999	0.957447	0.633333	0.464444	7.44595	3.18417	2.38722	1	1	1	1	0	0	0	1	1	0	1	1	1	0	1	0	1	0	1	1	0	0	-	0	0	-	1	1	1	1	1	0	0
7136138	TGCAGGCTCTTGCACACGTTACAGATCGGAAGAGCGGTTCAGCAGGAATGCCGAGACCGATCTCGTATG	TGCAGGCTCTTGCACACGTTAC		0	0	999		0	0	999	0.957447	0.633333	0.464444	11.1867	5.89846	1.8187	1	0	1	1	0	1	1	0	1	0	1	-	1	0	0	0	1	0	1	1	1	1	1	1	0	0	1	0	1	1	1	0	0
13857845	TGCAGGTTCTCTCTCTCTCTGTAGCTTTTCCCTTTACAGATCGGAAGAGCGGTTCAGCAGGAATGCCGA	TGCAGGTTCTCTCTCTCTCTGTAGCTTTTCCCTTTAC		0	0	999		0	0	999	0.957447	0.366667	0.464444	9.11364	3.79123	2.25508	1	0	1	1	0	0	1	0	0	0	1	1	1	0	0	0	1	0	0	1	0	0	1	0	0	0	-	0	0	1	-	0	0
13854279	TGCAGTCTTTACACTAAATTGTAGATTGCAAAAACACACATTTACAGATCGGAAGAGCGGTTCAGCAGG	TGCAGTCTTTACACTAAATTGTAGATTGCAAAAACACACATTTAC		0	0	999		0	0	999	0.957447	0.366667	0.464444	12.1875	4.32366	2.88996	1	0	1	1	0	1	1	0	0	0	-	-	1	0	0	0	1	0	1	1	0	0	0	0	0	-	0	0	1	1	0	0	0
7136699	TGCAGTTCCCTAAACAGAAAAGTGTCATACTTTTGGTGTCTTTACAGATCGGAAGAGCGGTTCAGCAGG	TGCAGTTCCCTAAACAGAAAAGTGTCATACTTTTGGTGTCTTTAC	scaffold03321	149022	1	1.78e-15	Chromosome04	19126952	1	1.95e-15	0.957447	0.633333	0.464444	14.0921	6.11335	2.35349	1	1	1	1	1	0	1	1	1	1	1	1	-	1	1	1	1	0	1	-	0	0	0	1	0	1	0	1	0	1	0	-	0
7138931	TGCAGTTTTTATAGCAACCTAGTCGTAGATTTACAGATCGGAAGAGCGGTTCAGCAGGAATGCCGAGAC	TGCAGTTTTTATAGCAACCTAGTCGTAGATTTAC	scaffold03426	17066	1	1.22e-09	Chromosome12	13194709	1	1.33e-09	0.957447	0.366667	0.464444	9.75	5.05594	1.95137	1	1	0	1	0	0	0	0	0	0	1	1	1	1	0	0	1	0	0	1	0	0	0	0	0	1	0	0	-	1	0	0	0
7137632	TGCAGTTTTTCCAAATCCAGAAGAACTGATCCTTTACAGATCGGAAGAGCGGTTCAGCAGGAATGCCGA	TGCAGTTTTTCCAAATCCAGAAGAACTGATCCTTTAC		0	0	999		0	0	999	0.957447	0.633333	0.464444	19.7436	8.84545	2.14324	1	0	1	1	1	0	1	0	0	1	1	1	1	1	1	0	1	1	1	1	0	0	1	1	1	1	0	0	1	1	0	1	0
7142327	TGCAGAAGCAGCACGAGGGAATTTATTTCTTCATGCAACCTACCACGGTTTTGGAAACGGGAGTGACAG	TGCAGAAGCAGCACGAGGGAATTTATTTCTTCATGCAACCTACCACGGTTTTGGAAACGGGAGTGACAG	scaffold02942	74339	1	2.22e-22	Chromosome06	12721710	1	2.43e-22	0.957447	0.366667	0.464444	16.0612	6.18889	2.6811	1	0	0	0	1	0	1	1	1	1	0	0	0	0	1	0	0	0	0	0	0	0	0	1	0	0	1	1	1	0	0	1	0
7141476	TGCAGCATGAACCTCGTCAGACCTCTTTCAGCTTATCCTTTTTACAGATCGGAAGAGCGGTTCAGCAGG	TGCAGCATGAACCTCGTCAGACCTCTTTCAGCTTATCCTTTTTAC	scaffold01584	155467	1	8.3e-14	Chromosome08	9221298	1	9.08e-14	0.957447	0.366667	0.464444	19.8723	8.84528	2.19088	1	0	0	0	1	1	0	0	0	0	0	0	0	1	0	0	0	0	0	0	1	1	1	1	0	1	1	1	1	0	1	0	-
7118845	TGCAGGCCCACCAACTATTCCAAATTTATTAGTGAAGGCCACTGCTCGTGAATGTTACAGATCGGAAGA	TGCAGGCCCACCAACTATTCCAAATTTATTAGTGAAGGCCACTGCTCGTGAATGTTAC	scaffold06766	32194	1	1.73e-17	Chromosome15	7237017	1	1.89e-17	0.957447	0.366667	0.464444	11.3333	4.75133	2.2918	1	1	0	0	0	0	0	0	0	0	0	0	0	1	0	0	0	1	0	0	1	0	1	1	1	1	1	0	1	0	0	0	0
7136457	TGCAGTATTCTATAAGCCTCGGAATGACTGACGGTTACAGATCGGAAGAGCGGTTCAGCAGGAATGCCG	TGCAGTATTCTATAAGCCTCGGAATGACTGACGGTTAC	scaffold11106	330080	1	9.93e-12	Chromosome07	551730	1	1.09e-11	0.957447	0.366667	0.464444	9.33333	6.87487	1.29196	1	1	-	0	0	1	0	-	1	0	0	0	0	1	-	1	0	0	0	0	0	1	0	0	0	1	1	1	0	0	0	0	1
7134587	TGCAGCCAGTGATCTATAAAAGGTGCAAAGAACTCGAGCCAGAGCCGGAATAACCTAGTACATACTGGA	TGCAGCCAGTGATCTATAAAAGGTGCAAAGAACTCGAGCCAGAGCCGGAATAACCTAGTACATACTGGA		0	0	999		0	0	999	0.957447	0.366667	0.464444	11.6808	6.16478	1.9184	1	1	0	0	0	1	0	0	1	0	0	0	0	1	1	1	0	0	1	0	0	1	1	0	1	1	0	0	0	0	0	0	1
13852022	TGCAGAGTGATTTTGCTCTCTCTCATTTTTTTTTTACAGATCGGAAGAGCGGTTCAGCAGGAATGCCGA	TGCAGAGTGATTTTGCTCTCTCTCATTTTTTTTTTAC		0	0	999		0	0	999	0.957447	0.366667	0.464444	17.6304	5.75726	3.05587	1	1	1	0	-	1	0	1	1	0	0	0	0	1	0	0	0	1	0	0	0	1	1	1	0	1	-	0	1	0	0	0	1
20414809	TGCAGCAGCCACCAGGAGATGCTTGCGCAAGATATTTTATGCGCCAAAGTAATCCTCAGGGACAAAGAA	TGCAGCAGCCACCAGGAGATGCTTGCGCAAGATATTTTATGCGCCAAAGTAATCCTCAGGGACAAAGAA	scaffold03741	226044	1	1.03e-20	Chromosome15	6996069	1	1.13e-20	0.957447	0.366667	0.464444	5.5098	2.79616	1.94899	1	1	0	0	0	0	0	0	0	0	0	0	0	1	0	0	0	1	0	0	1	0	1	1	1	1	1	0	1	0	0	0	0
7135399	TGCAGCAAAAAAACTTACATTCAGACAGAGATGAGCTGAAATATTCATCAAACTTACAGATCGGAAGAG	TGCAGCAAAAAAACTTACATTCAGACAGAGATGAGCTGAAATATTCATCAAACTTAC		0	0	999		0	0	999	0.957447	0.366667	0.464444	6.26923	3.30568	1.88884	1	1	0	0	0	0	0	0	0	0	0	0	0	-	0	0	0	1	0	0	1	0	1	0	1	1	1	0	1	0	0	0	0
7142316	TGCAGAACTGGACAAGTAAATGGCAAGTCCATTCATGTATAATTATAAAGGTGCCCTGATGCTCTAATA	TGCAGAACTGGACAAGTAAATGGCAAGTCCATTCATGTATAATTATAAAGGTGCCCTGATGCTCTAATA		0	0	999		0	0	999	0.957447	0.366667	0.464444	8.70213	5.12364	1.75506	1	0	0	0	0	1	0	1	1	1	0	0	0	1	0	0	0	1	1	0	1	1	1	0	1	1	0	0	0	0	0	1	-
34216435	TGCAGAATCTGAAGTACTTGATATGGCAAAGCTAATTTCTCTGCTCTCAGCTGGTAATGCAACAGAACT	TGCAGAATCTGAAGTACTTGATATGGCAAAGCTAATTTCTCTGCTCTCAGCTGGTAATGCAACAGAACT	scaffold03614	3861811	1	2.2e-27	Chromosome09	27929751	1	2.41e-27	0.957447	0.366667	0.464444	7.23529	4.4351	1.69157	1	0	1	0	0	1	0	0	-	0	0	0	0	1	0	0	0	1	0	0	0	0	0	0	1	1	1	0	0	0	0	0	0
20471631	TGCAGACATCAATGTTATAATTTTATCTACTATTGCTATCATTGCATAAAGCATAATAATAATAAAAAA	TGCAGACATCAATGTTATAATTTTATCTACTATTGCTATCATTGCATAAAGCATAATAATAATAAAAAA	scaffold12793	10049	1	4.74e-29	Chromosome14	10287141	1	5.18e-29	0.957447	0.633333	0.464444	6.1039	4.25665	1.42152	1	1	-	0	1	1	1	1	1	1	0	0	0	1	1	1	0	0	0	0	0	1	1	0	0	1	1	1	0	0	1	1	1
15484476	TGCAGATCATCATCCATAATTTTGTTCTCATATCCACACTGAAGAATTTGCAATCTTATAACATCAAGC	TGCAGATCATCATCCATAATTTTGTTCTCATATCCACACTGAAGAATTTGCAATCTTATAACATCAAGC	scaffold02264	886587	1	1.03e-25	Chromosome09	28549349	1	1.12e-25	0.957447	0.633333	0.464444	19.679	11.2116	1.75261	1	1	1	0	0	1	1	1	0	1	0	0	0	1	0	0	0	1	1	0	1	1	1	0	1	1	1	0	1	0	1	1	1
7113611	TGCAGCCTCCTCCTTTCATCTTCTTGATGTTGACAATAACATTCCCTCAACATTTATTTATTCATTTAT	TGCAGCCTCCTCCTTTCATCTTCTTGATGTTGACAATAACATTCCCTCAACATTTATTTATTCATTTAT	scaffold08474	1512	2	4.74e-29	Scaffold01497	2009	2	5.18e-29	0.957447	0.633333	0.464444	6.71429	4.11162	1.6603	1	1	0	0	1	1	1	1	1	1	0	0	0	0	1	1	0	0	1	0	1	0	1	1	1	0	1	1	1	0	1	1	0
13856131	TGCAGCTTTCCTGCTCAAGTCTTCTATTCATGTCTCCAGAGACCACCGTACTTTCCGCAGGAAAGCTTT	TGCAGCTTTCCTGCTCAAGTCTTCTATTCATGTCTCCAGAGACCACCGTACTTTCCGCAGGAAAGCTTT	scaffold12498	209234	1	1.03e-20	Chromosome11	5616265	1	1.13e-20	0.957447	0.366667	0.464444	10.1739	5.45059	1.86711	1	0	0	0	1	1	1	0	1	0	0	0	0	0	0	1	0	0	0	0	0	0	0	1	0	0	0	0	0	0	1	0	0
7127760	TGCAGTGCCTCTGACCAACAACAAATCTCTTTCAATGGGAGAATTGCAGAATATTCAGGCAGCATACAG	TGCAGTGCCTCTGACCAACAACAAATCTCTTTCAATGGGAGAATTGCAGAATATTCAGGCAGCATACAG	scaffold03773	93903	2	4.77e-24	Chromosome10	19754499	3	5.22e-24	0.957447	0.366667	0.464444	6.68085	4.17238	1.61934	1	0	0	0	1	1	0	0	0	1	0	0	0	0	0	1	0	-	1	0	0	1	1	0	0	0	0	-	1	0	0	1	1
7143081	TGCAGTTTGAGAAATTATCCTTTCAACAACAAATGCGATTTCTTTCATAAAATCTTTTGGGAAACCCTG	TGCAGTTTGAGAAATTATCCTTTCAACAACAAATGCGATTTCTTTCATAAAATCTTTTGGGAAACCCTG	scaffold10963	416270	1	1.03e-25	Chromosome06	26777261	1	1.12e-25	0.957447	0.633333	0.464444	16.5584	8.01216	2.04799	1	0	1	1	0	0	1	1	1	0	1	1	1	0	0	0	1	0	0	1	0	1	1	0	1	0	1	1	1	1	0	0	1
20107912	TGCAGACATGACTTGATCTCCACGTGACAGTTTACAAGTACAATAATAAATTCTAGACGAAAGATGGAC	TGCAGACATGACTTGATCTCCACGTGACAGTTTACAAGTACAATAATAAATTCTAGACGAAAGATGGAC		0	0	999		0	0	999	0.957447	0.366667	0.464444	8.20455	3.35464	2.45324	1	0	1	-	1	0	0	0	0	0	1	1	-	0	0	0	1	0	1	1	0	0	0	0	0	0	0	-	0	1	1	0	0
7128453	TGCAGATTGGTAGATGACTTGACAATGTAGGATACGTCAACTGTGGTTGATTTGTGGTGGTGTAAAAAA	TGCAGATTGGTAGATGACTTGACAATGTAGGATACGTCAACTGTGGTTGATTTGTGGTGGTGTAAAAAA	scaffold05161	365580	1	4.74e-29	Chromosome03	14412899	1	5.18e-29	0.957447	0.633333	0.464444	13.4267	5.15667	2.5818	1	0	1	1	1	1	1	0	0	1	1	1	1	0	1	1	1	1	1	1	1	0	0	-	1	0	0	0	1	1	0	1	0
13857001	TGCAGGATAACAACTGAGTGAAAAAGAGAGCCACACAGAAAGAGAATGAGGAGGTAATTTCATGGAATG	TGCAGGATAACAACTGAGTGAAAAAGAGAGCCACACAGAAAGAGAATGAGGAGGTAATTTCATGGAATG	scaffold09276	126742	1	7.98e-22	Chromosome04	4403556	1	8.73e-22	0.957447	0.366667	0.464444	8.71111	3.32414	2.69274	1	1	1	1	1	0	0	0	0	0	1	1	1	0	1	0	1	0	0	1	0	0	0	0	0	0	0	0	0	1	1	0	0
13856913	TGCAGGTACTTATCTTCCCTTACAATTTGTTTTCCGTAGCAACTTTGCAAGACAAGCTTACCAACAGAA	TGCAGGTACTTATCTTCCCTTACAATTTGTTTTCCGTAGCAACTTTGCAAGACAAGCTTACCAACAGAA	scaffold06591	205646	1	4.77e-24	Chromosome09	5203144	1	5.22e-24	0.957447	0.366667	0.464444	6.62222	3.13609	2.13718	1	0	0	1	0	0	1	1	0	0	1	1	1	0	0	0	1	0	0	1	0	0	0	1	0	0	0	0	1	1	0	0	0
13851656	TGCAGTAACTTGCTGTTTATGTGCACTAATGCAAAAATGGAACAAGGAAAACATGTTTCTAATACATGA	TGCAGTAACTTGCTGTTTATGTGCACTAATGCAAAAATGGAACAAGGAAAACATGTTTCTAATACATGA		0	0	999	Chromosome17	21629100	2	3.14e-21	0.957447	0.366667	0.464444	14.6522	5.48206	2.72523	1	0	0	1	0	0	1	0	0	0	1	1	-	1	0	0	1	0	0	1	0	0	0	0	0	1	0	0	1	1	0	0	0
7128011	TGCAGTTGTATCTGTTCATGGGAAAGGGTGGAGCTGGTTTGGCACCTTGGTAATCATGTAAGGATTTCA	TGCAGTTGTATCTGTTCATGGGAAAGGGTGGAGCTGGTTTGGCACCTTGGTAATCATGTAAGGATTTCA	scaffold07575	255230	1	4.74e-29	Chromosome05	21272277	1	5.18e-29	0.957447	0.366667	0.464444	6.79167	4.24734	1.60115	1	1	0	0	1	1	0	0	1	1	0	0	0	1	0	0	0	0	0	0	0	1	0	0	1	1	1	0	0	0	1	-	1
13862593	TGCAGCTGTATGGGTGTGGGAAGTCAATGTGCATCTATTACAGATCGGAAGAGCGGTTCAGCAGGAATG	TGCAGCTGTATGGGTGTGGGAAGTCAATGTGCATCTATTAC		0	0	999		0	0	999	0.957447	0.366667	0.464444	43.087	13.8027	3.23635	1	0	1	1	0	0	1	1	0	0	1	1	1	0	1	0	1	0	0	1	0	-	0	0	0	0	0	-	1	1	0	0	0
13857704	TGCAGGAAAACCCGTATAAAATACTTATTACTTGAAAGTAGCGAATCAATTACAGATCGGAAGAGCGGT	TGCAGGAAAACCCGTATAAAATACTTATTACTTGAAAGTAGCGAATCAATTAC	scaffold00977	162483	1	8.8e-20	Chromosome02	163925	1	9.63e-20	0.957447	0.366667	0.464444	21.0667	7.85253	2.88453	1	1	1	0	0	0	0	0	1	0	0	0	0	0	0	0	0	0	1	0	1	0	-	1	1	0	1	0	0	0	-	0	0
7141750	TGCAGTATTCGATTTATCAATAGAATGAAATTACAGATCGGAAGAGCGGTTCAGCAGGAATGCCGAGAC	TGCAGTATTCGATTTATCAATAGAATGAAATTAC		0	0	999		0	0	999	0.957447	0.366667	0.464444	7.51064	4.08355	1.78776	1	0	0	0	1	1	0	0	0	1	0	0	0	0	0	-	0	1	1	0	0	1	1	0	0	0	0	1	1	0	0	-	1
13858534	TGCAGAAAATACTTTTATGTTTTTCATTTCTACTTTCGAAGAAAACTTTAGTTTTCATTTTCAACTGAA	TGCAGAAAATACTTTTATGTTTTTCATTTCTACTTTCGAAGAAAACTTTAGTTTTCATTTTCAACTGAA	scaffold03381	2049	1	4.77e-24	Chromosome04	9941771	1	5.22e-24	0.957447	0.366667	0.464444	8.65957	3.44116	2.5068	1	0	1	1	0	0	1	0	0	0	1	1	1	0	1	0	1	0	0	1	0	0	0	1	0	0	0	0	0	-	0	0	0
7142253	TGCAGAACGGTGATGGAGAAAAAGTAGGAATTTGACAGGATTGCATGTGTGAAGTGAAAATGATTTCTC	TGCAGAACGGTGATGGAGAAAAAGTAGGAATTTGACAGGATTGCATGTGTGAAGTGAAAATGATTTCTC	scaffold06688	445881	1	2.2e-27		0	0	999	0.957447	0.633333	0.464444	15.5195	7.11612	2.18958	1	0	1	1	0	1	0	0	1	0	1	1	-	0	1	0	1	1	1	1	0	1	1	1	0	0	0	-	0	1	1	0	-
7116740	TGCAGAATTCTCAGCCTCTCATTTATTCTCTCTCTTCTTTTCTGTAAGAAACAAAGATTCATCAGTTAC	TGCAGAATTCTCAGCCTCTCATTTATTCTCTCTCTTCTTTTCTGTAAGAAACAAAGATTCATCAGTTAC	scaffold04080	117156	1	2.2e-27	Chromosome07	8313076	1	2.41e-27	0.957447	0.366667	0.464444	13.2222	4.83914	2.85446	1	1	0	0	1	1	0	0	0	1	0	0	0	1	1	0	0	1	0	0	1	1	-	1	0	-	0	0	0	0	0	1	1
7107157	TGCAGACCAAAATGTCTTATAAGAGAACTGTGTCAAGCTTCAATTATGTACTTCAATGCCAAGACAATA	TGCAGACCAAAATGTCTTATAAGAGAACTGTGTCAAGCTTCAATTATGTACTTCAATGCCAAGACAATA	scaffold05965	193800	1	4.77e-24	Chromosome10	19502224	1	5.22e-24	0.957447	0.366667	0.464444	6.27083	3.53989	1.77758	1	0	0	0	1	1	0	0	0	-	0	0	0	0	0	1	0	1	1	0	0	1	1	0	0	0	0	1	1	0	0	1	1
7116940	TGCAGATCTGGATATGTTCTATGTTTCGAATATGTCCTATGTTCCTTTGCACAAGAAATCAGTGATGGA	TGCAGATCTGGATATGTTCTATGTTTCGAATATGTCCTATGTTCCTTTGCACAAGAAATCAGTGATGGA		0	0	999		0	0	999	0.957447	0.633333	0.464444	22.5325	8.06078	2.92184	1	1	1	1	1	0	1	0	0	1	1	-	1	1	1	1	1	0	1	1	0	1	0	0	1	1	1	1	1	1	1	1	1
13861363	TGCAGCAGTAGCAGCCCCCTGCTGTTGCTGTTGCAATTTTTGACGCTTGTGATCTTTTTGGGTACTATG	TGCAGCAGTAGCAGCCCCCTGCTGTTGCTGTTGCAATTTTTGACGCTTGTGATCTTTTTGGGTACTATG	scaffold00867	227697	1	1.03e-25	Chromosome10	18072026	1	1.12e-25	0.957447	0.366667	0.464444	13.4043	4.90184	2.69968	1	0	1	1	1	0	1	0	0	0	1	1	1	0	0	1	1	0	0	1	0	0	1	0	0	-	0	0	0	1	0	0	0
7110396	TGCAGCTGTATCAGAGCTCGACTATTCTGCTCCCCTGGCAGGTGCTGGGATTCGTAAGAGAGAGGTTAG	TGCAGCTGTATCAGAGCTCGACTATTCTGCTCCCCTGGCAGGTGCTGGGATTCGTAAGAGAGAGGTTAG	scaffold11495	885894	1	2.2e-27	Chromosome01	29044011	1	2.41e-27	0.957447	0.633333	0.464444	6.94737	3.79714	1.88121	1	1	1	0	1	1	1	1	1	1	0	0	0	1	1	1	0	1	0	0	1	1	1	1	1	1	0	1	1	0	1	1	1
13862047	TGCAGGGCCTTATATTCATGAGCGGTACCCACATAAGCAGGACATGGCTATCTATCTGGCGATGAATTT	TGCAGGGCCTTATATTCATGAGCGGTACCCACATAAGCAGGACATGGCTATCTATCTGGCGATGAATTT	scaffold11341	512711	1	1.03e-25	Chromosome02	3517621	1	1.12e-25	0.957447	0.366667	0.464444	10.0222	4.17127	2.44594	1	0	1	1	0	0	0	0	0	0	1	1	1	1	1	0	1	0	0	1	0	0	-	0	0	1	-	0	1	1	0	0	0
7142812	TGCAGGTACTAAATGCCCTGGAAGAAATCCAGGAGAGGCATGATGCTGTGAAGGAAATTGAGAAAAAGC	TGCAGGTACTAAATGCCCTGGAAGAAATCCAGGAGAGGCATGATGCTGTGAAGGAAATTGAGAAAAAGC	scaffold06906	123843	1	2.2e-27	Chromosome12	7899253	1	2.41e-27	0.957447	0.633333	0.464444	9.67532	3.95573	2.52062	1	1	0	1	0	1	0	0	0	0	1	1	1	1	0	0	1	1	1	1	0	1	0	1	1	1	0	0	1	1	1	0	1
20485886	TGCAGATTTTGAATATTAGATATGGGTAGCCAAGGAAGTAGCAGAGACTGGAAAGACATTGATGCATTA	TGCAGATTTTGAATATTAGATATGGGTAGCCAAGGAAGTAGCAGAGACTGGAAAGACATTGATGCATTA	scaffold02658	582507	1	1.03e-25	Chromosome01	32763128	1	1.12e-25	0.957447	0.366667	0.464444	5.32558	2.82613	1.90619	1	0	1	1	1	0	0	0	0	0	1	1	-	0	0	0	1	0	0	1	0	0	0	1	0	-	0	0	1	1	1	0	0
13859460	TGCAGTAACTTGCTGTTTATGTGCACTAATGCAAAAATGGAACAAGGAAAAACATGTTTCTAATACATT	TGCAGTAACTTGCTGTTTATGTGCACTAATGCAAAAATGGAACAAGGAAAAACATGTTTCTAATACATT		0	0	999	Chromosome17	21629100	2	1.88e-23	0.957447	0.366667	0.464444	13.6522	4.55029	3.16986	1	0	0	1	0	0	-	0	0	0	1	1	1	1	0	0	1	0	0	1	0	0	0	0	0	1	0	0	1	1	0	0	0
7148174	TGCAGGTGTTTCAATTGATACTAGCAAAATTCAGGCAATCATAGAATGGCCCCAACCTCAGTCCATTAC	TGCAGGTGTTTCAATTGATACTAGCAAAATTCAGGCAATCATAGAATGGCCCCAACCTCAGTCCATTAC	scaffold04457	1090370	2	1.7e-28	Chromosome01	30077011	2	1.86e-28	0.957447	0.366667	0.464444	11.1277	7.98833	1.3713	1	1	0	0	0	1	0	1	0	1	0	-	0	1	0	0	0	1	0	0	0	1	1	0	0	0	0	1	0	0	1	1	1
13862718	TGCAGAATATTCAAAATGCCTATAATGAGCTGAATATCCGTTTACAGATCGGAAGAGCGGTTCAGCAGG	TGCAGAATATTCAAAATGCCTATAATGAGCTGAATATCCGTTTAC	scaffold01551	2083616	1	1.78e-15	Chromosome15	1656774	1	1.95e-15	0.957447	0.633333	0.464444	13.5263	5.76166	2.28082	1	0	-	1	1	0	1	1	0	0	1	-	1	1	0	1	1	1	1	1	0	0	1	1	0	1	0	0	1	1	1	0	0
7123421	TGCAGCAGCCATATCATCCCATTAGTGGTGCCTTACTTTGGCCGTTACAGATCGGAAGAGCGGTTCAGC	TGCAGCAGCCATATCATCCCATTAGTGGTGCCTTACTTTGGCCGTTAC	scaffold07035	179324	1	4.38e-17	Chromosome02	2033874	1	4.8e-17	0.957447	0.633333	0.464444	7.49351	4.54879	1.64426	1	-	1	0	-	0	1	1	1	1	0	0	0	1	0	1	0	1	1	0	1	0	1	1	1	1	1	1	1	0	1	1	0
7135268	TGCAGATCGACTGAAATAATTATAACCAGGCAAACCAGGTGCTTCAAGCATTACAGATCGGAAGAGCGG	TGCAGATCGACTGAAATAATTATAACCAGGCAAACCAGGTGCTTCAAGCATTAC	scaffold03602	190441	1	2.53e-20	Chromosome09	4865908	1	2.77e-20	0.957447	0.633333	0.464444	15.5263	7.28097	2.13169	1	1	0	1	1	1	1	1	1	0	1	1	1	0	1	1	1	0	0	1	0	1	1	1	1	0	0	1	1	1	1	0	1
7112058	TGCAGAGAATGAGAAAAATTGTATCATGACAAAAGTTACTAGCTTATATGTTTGTTTATGTCATAGGCT	TGCAGAGAATGAGAAAAATTGTATCATGACAAAAGTTACTAGCTTATATGTTTGTTTATGTCATAGGCT	scaffold07035	705628	1	1.03e-25	Chromosome02	2628213	1	1.12e-25	0.957447	0.366667	0.464444	6.5	3.39451	1.95295	1	0	1	0	1	0	0	0	0	1	0	0	0	1	0	0	0	0	1	0	-	0	1	1	0	1	0	0	1	0	1	1	0
13860921	TGCAGATGATTAGAGAACTTCTATGAGCTCATACCATAGTTGTCAAATCGATATTCGAATCGAGAATAG	TGCAGATGATTAGAGAACTTCTATGAGCTCATACCATAGTTGTCAAATCGATATTCGAATCGAGAATAG	scaffold06446	593260	1	2.85e-26	Chromosome01	1743999	1	3.12e-26	0.957447	0.366667	0.464444	12.8444	5.37465	2.55044	1	1	0	0	1	0	0	1	0	-	0	0	0	0	0	0	0	0	0	0	1	1	0	1	1	0	0	1	0	0	1	1	1
7117082	TGCAGATTGGAAGTCAGGAGTTGTATATGACTCGGGAATTCAAATTACTGATATTGCGCAAGAGGGTTG	TGCAGATTGGAAGTCAGGAGTTGTATATGACTCGGGAATTCAAATTACTGATATTGCGCAAGAGGGTTG	scaffold03303	102560	1	1.03e-25	Chromosome04	19850065	1	1.12e-25	0.957447	0.633333	0.464444	12.0256	5.109	2.29915	1	1	1	1	0	1	1	1	0	1	1	-	1	1	1	0	1	0	1	1	0	1	1	0	0	1	1	1	0	1	0	-	-
7110401	TGCAGCTGTTTTTGTCAAATGGGTAGTCTCTGGGTTGCAGCTGCTTTCGAGGAAGAGGTTCAATAAAGA	TGCAGCTGTTTTTGTCAAATGGGTAGTCTCTGGGTTGCAGCTGCTTTCGAGGAAGAGGTTCAATAAAGA	scaffold02969	271355	1	7.92e-27	Chromosome12	27339252	1	8.67e-27	0.957447	0.633333	0.464444	10.3243	4.14634	2.45003	1	1	0	1	1	0	0	1	1	1	1	1	1	1	0	0	1	0	1	1	1	0	1	-	1	1	0	1	1	1	1	1	0
13859146	TGCAGCTACCAATGAAAGGATCAGAGTGGGCCAAGTAATCCGCAATGCAGCTTTGCGAAACAGAGAACG	TGCAGCTACCAATGAAAGGATCAGAGTGGGCCAAGTAATCCGCAATGCAGCTTTGCGAAACAGAGAACG	scaffold09876	779048	1	1.03e-25	Chromosome14	3492542	1	1.12e-25	0.957447	0.633333	0.464444	19.0779	8.25371	2.39912	1	0	1	1	1	1	1	0	1	1	1	1	1	1	1	0	1	1	0	1	0	1	-	1	0	1	0	0	1	1	0	1	-
15485678	TGCAGTGTAATAACGATTGGTAGGCACTGACGCCATCTCAATCCCGTTGATGAAAGCATATGCATCATC	TGCAGTGTAATAACGATTGGTAGGCACTGACGCCATCTCAATCCCGTTGATGAAAGCATATGCATCATC	scaffold12086	136694	2	4.77e-24	Chromosome01	22452148	2	5.22e-24	0.957447	0.366667	0.464444	8.38298	3.34888	2.30944	1	0	0	0	1	0	1	1	1	1	0	0	0	0	-	0	0	0	0	0	1	1	1	0	1	0	1	0	1	0	0	1	1
7119987	TGCAGAGAGACGGGGCGCTTGTATGAACTTACGATGAAGAGAAGCCGCAAGAGTGAGCAACTTCTCAAC	TGCAGAGAGACGGGGCGCTTGTATGAACTTACGATGAAGAGAAGCCGCAAGAGTGAGCAACTTCTCAAC	scaffold06916	1947342	1	1.03e-25	Chromosome02	25923816	1	1.12e-25	0.957447	0.366667	0.464444	6.06667	3.12979	1.9243	1	1	0	0	0	1	0	1	1	1	0	0	0	0	0	1	0	0	1	0	1	0	1	0	0	0	0	1	1	0	1	1	0
7125358	TGCAGAAAGGTTTCAGGCAAGTCCTCTTCTAATAATACTGTAATTTGCCAGAAGATCCCATTTCAATCT	TGCAGAAAGGTTTCAGGCAAGTCCTCTTCTAATAATACTGTAATTTGCCAGAAGATCCCATTTCAATCT		0	0	999		0	0	999	0.957447	0.633333	0.464444	6.89474	3.57101	1.91601	1	0	1	1	0	1	0	0	0	0	1	1	1	0	1	0	1	0	1	1	0	1	1	1	0	0	0	0	0	1	-	0	1
7122804	TGCAGCAAATAAGGTACTTGTCAATTTATTATTTGATATAAATTCGTTGAACCTGAGCTAAAAGCAATA	TGCAGCAAATAAGGTACTTGTCAATTTATTATTTGATATAAATTCGTTGAACCTGAGCTAAAAGCAATA	scaffold08673	175647	1	1.03e-25	Chromosome10	20602785	1	1.12e-25	0.957447	0.633333	0.464444	9.84211	4.59133	2.19817	1	1	1	1	1	0	1	1	1	1	1	1	1	0	0	-	1	0	1	1	0	0	0	1	0	0	1	1	-	1	1	1	0
13862042	TGCAGGCATCACAGGTATTCACTGGTCCTCATGGTCAGGTTTGGCATGGAGCAAAATTGAAGGTGGTCT	TGCAGGCATCACAGGTATTCACTGGTCCTCATGGTCAGGTTTGGCATGGAGCAAAATTGAAGGTGGTCT	scaffold08124	84532	2	7.92e-27	Chromosome04	10132165	2	8.67e-27	0.957447	0.366667	0.464444	10.8043	3.53012	2.93743	1	0	1	1	0	0	1	0	0	0	1	1	1	0	1	0	1	0	0	1	0	0	0	-	0	0	0	0	0	1	0	0	0
34226771	TGCAGTAACTGCTCCAACACCATGGCTATGTTTGCTGCGAATTTTTCCTTTTCTAGCTCCACCATCATG	TGCAGTAACTGCTCCAACACCATGGCTATGTTTGCTGCGAATTTTTCCTTTTCTAGCTCCACCATCATG	scaffold10526	186906	1	3.71e-20	Chromosome18	10956482	2	2.43e-22	0.957447	0.366667	0.464444	5.34783	2.64754	2.07078	1	0	1	1	1	0	0	0	0	0	1	1	-	0	1	0	1	0	0	1	0	0	0	1	0	0	0	0	1	1	1	0	0
13862305	TGCAGGGGCAGTTGAGAATTTGAACAGAAAAGTACTACTGTAGTATATTACAGATCGGAAGAGCGGTTC	TGCAGGGGCAGTTGAGAATTTGAACAGAAAAGTACTACTGTAGTATATTAC		0	0	999		0	0	999	0.957447	0.366667	0.464444	16.8864	4.87673	3.64255	1	0	1	1	1	0	0	0	0	0	1	1	1	0	0	0	1	0	0	1	0	0	0	0	0	0	0	-	1	1	1	0	0
7125293	TGCAGAAAATCTTTGCTAGACCAATCAATCAAATCCTCACTCTTTTAGTTTATTGTTGGTAAGTTGTTG	TGCAGAAAATCTTTGCTAGACCAATCAATCAAATCCTCACTCTTTTAGTTTATTGTTGGTAAGTTGTTG	scaffold08265	3149534	1	4.74e-29	Chromosome05	4924145	1	5.18e-29	0.957447	0.644444	0.458272	11.026	4.93589	2.23076	1	0	1	1	1	1	0	1	1	0	1	1	1	1	0	-	1	1	1	-	-	1	0	1	1	1	1	1	1	-	1	0	1
20470925	TGCAGAAACGAGTAAGTAACACCATCACATCAGAAATGGAAGATGTTCACCAATTTCTCCAAGGCCCCA	TGCAGAAACGAGTAAGTAACACCATCACATCAGAAATGGAAGATGTTCACCAATTTCTCCAAGGCCCCA	scaffold07520	558109	1	1.34e-19	Chromosome01	24196817	1	1.46e-19	0.957447	0.355556	0.458272	5.78723	3.20197	1.85413	1	1	0	0	1	1	0	0	0	1	0	0	0	1	1	-	0	0	0	0	1	1	-	0	1	1	0	0	1	0	1	1	-
7125764	TGCAGAGAAAGAATGATAAGACTTCGTTACATCTCACCTAATATAATGGGAAGGTGTACTACTCTCTTC	TGCAGAGAAAGAATGATAAGACTTCGTTACATCTCACCTAATATAATGGGAAGGTGTACTACTCTCTTC	scaffold02618	450033	3	4.8e-19	Chromosome12	13021891	3	5.25e-19	0.957447	0.355556	0.458272	9.46667	5.62771	1.7057	1	0	0	0	1	0	1	1	0	1	0	0	0	0	0	1	0	1	0	0	1	-	0	0	1	0	0	-	0	0	0	1	0
7125927	TGCAGAGTGCGACACATTTGAAGGGGAATGAATACTGTACACATTTGAAGTGGGGAATGAGAACCCCAC	TGCAGAGTGCGACACATTTGAAGGGGAATGAATACTGTACACATTTGAAGTGGGGAATGAGAACCCCAC	scaffold04078	1500	1	4.74e-29	Chromosome06	19992771	1	5.18e-29	0.957447	0.644444	0.458272	22.1899	10.4301	2.1774	1	1	1	1	1	1	1	0	0	1	1	1	1	0	1	1	1	1	1	1	0	1	1	1	1	0	1	1	1	1	0	1	-
7126599	TGCAGCCTGCAATTATTATTGAAAGTATTTTACCACTGAGCCACATTGAGATACCACATTCGAACAATC	TGCAGCCTGCAATTATTATTGAAAGTATTTTACCACTGAGCCACATTGAGATACCACATTCGAACAATC		0	0	999		0	0	999	0.957447	0.355556	0.458272	6.81395	3.97817	1.75567	0.952381	1	1	0	1	0	1	0	1	1	0	0	0	1	1	-	0	1	1	0	1	1	1	0	-	1	0	1	0	0	0	1	1
13851410	TGCAGCGTCGAAATTAGAATGCCTGAGACATCTATTATCGTATTGGGAATTGATGGGGCAGTTTAGATT	TGCAGCGTCGAAATTAGAATGCCTGAGACATCTATTATCGTATTGGGAATTGATGGGGCAGTTTAGATT		0	0	999		0	0	999	0.957447	0.355556	0.458272	20.2174	9.6141	2.15768	1	1	0	0	0	0	0	0	0	0	0	0	0	0	0	1	0	1	0	0	1	1	0	-	1	0	1	-	0	0	1	0	0
13852960	TGCAGCTTATTTCCTTTGTCAAACCAGCCATTGTAATAGTGGCGAGTCAAGAAGTCTAAATATATGTTT	TGCAGCTTATTTCCTTTGTCAAACCAGCCATTGTAATAGTGGCGAGTCAAGAAGTCTAAATATATGTTT	scaffold03818	89657	1	2.2e-27	Chromosome16	1639387	1	2.41e-27	0.957447	0.355556	0.458272	12.2381	4.21341	2.98403	1	1	0	0	0	0	0	1	0	1	0	0	0	1	1	-	0	0	0	0	1	-	1	0	1	1	0	0	0	0	1	1	1
13852964	TGCAGCTTCAGCTTCTACTCAGCTGTACCAAAAATCCCTTTGTGCGTTCCCATTTCTCACTTCAGTTTC	TGCAGCTTCAGCTTCTACTCAGCTGTACCAAAAATCCCTTTGTGCGTTCCCATTTCTCACTTCAGTTTC		0	0	999		0	0	999	0.957447	0.355556	0.458272	13	3.55903	3.55388	1	0	0	1	0	0	0	0	0	0	-	1	1	0	1	0	1	0	0	1	0	0	1	0	1	0	0	0	0	1	0	0	0
13851518	TGCAGGACCTCTTGATACCAAAATATCTTACTCTGGAATTTGGATATTCCTTTGAGGGAATTCCTGATA	TGCAGGACCTCTTGATACCAAAATATCTTACTCTGGAATTTGGATATTCCTTTGAGGGAATTCCTGATA	scaffold07778	453795	1	2.87e-21	Chromosome02	16748202	1	3.14e-21	0.957447	0.644444	0.458272	25.3247	10.7237	2.39762	1	0	1	1	1	1	1	0	0	1	1	1	1	1	1	1	1	1	1	-	0	1	1	-	1	1	0	-	0	1	1	1	1
7128811	TGCAGGCAATGGATGAAGTATTGGAAATAGCAATGGCAAGCCTCCTGGAGAATCCATGTTACAGATCGG	TGCAGGCAATGGATGAAGTATTGGAAATAGCAATGGCAAGCCTCCTGGAGAATCCATGTTAC	scaffold07301	362484	1	4.12e-24	Chromosome05	340806	1	4.51e-24	0.957447	0.355556	0.458272	12.2174	5.7518	1.89271	1	0	0	0	0	1	0	1	1	0	0	0	0	1	0	1	0	0	1	0	0	0	-	0	1	1	1	1	0	0	0	0	0
20478045	TGCAGGTTTTCACAACCAATAACCTAATGTAGTTGAAAACATTACAACCTTGTATATAATGAAAGTATT	TGCAGGTTTTCACAACCAATAACCTAATGTAGTTGAAAACATTACAACCTTGTATATAATGAAAGTATT	scaffold04177	284350	1	4.74e-29	Chromosome03	12112826	1	5.18e-29	0.957447	0.644444	0.458272	9.19481	4.67666	1.92691	1	0	1	1	1	0	1	0	0	-	1	1	1	0	1	1	1	1	0	1	0	1	0	1	1	0	0	0	1	1	0	1	1
7128969	TGCAGTAGACTTTATTTTCTAAGTGCCTTCACGAAAGTCATTTATATGTGAGATATATTTACAGATCGG	TGCAGTAGACTTTATTTTCTAAGTGCCTTCACGAAAGTCATTTATATGTGAGATATATTTAC		0	0	999		0	0	999	0.957447	0.355556	0.458272	15.2391	6.37654	2.43875	1	0	0	0	0	1	0	1	1	0	0	0	0	1	0	1	0	0	1	0	0	0	1	0	1	1	1	-	0	0	0	0	0
34218946	TGCAGTGAGACAGTTAGAGTCACCTTGAAGGCCTATAGGATTTTTTCTCTATATATTGTTAGTGTAGTT	TGCAGTGAGACAGTTAGAGTCACCTTGAAGGCCTATAGGATTTTTTCTCTATATATTGTTAGTGTAGTT		0	0	999		0	0	999	0.957447	0.355556	0.458272	5.53333	3.14537	1.79903	1	0	0	0	1	1	0	1	0	0	0	0	0	0	0	0	0	0	0	0	0	0	1	0	1	0	0	-	0	0	1	0	0
7129126	TGCAGTGTTGAATACCACATCGGTTGTGGAACGGGGTAATGTGCCCCTTATATGAGTCATAAGTAATCC	TGCAGTGTTGAATACCACATCGGTTGTGGAACGGGGTAATGTGCCCCTTATATGAGTCATAAGTAATCC	scaffold12525	295378	11	2.87e-21	Chromosome11	2006173	30	3.14e-21	0.957447	0.644444	0.458272	6.11392	3.45674	1.78365	1	0	0	1	0	1	1	0	0	1	1	1	1	0	0	1	1	1	1	1	1	0	1	0	1	0	1	1	1	1	1	1	0
7142043	TGCAGAATGTGTTGAGTCTGTTGAGATCAATGTATGCCTTACAGATCGGAAGAGCGGTTCAGCAGGAAT	TGCAGAATGTGTTGAGTCTGTTGAGATCAATGTATGCCTTAC	scaffold08014	38915	1	7.12e-14	Chromosome12	14593629	1	7.79e-14	0.957447	0.355556	0.458272	10.1818	4.37073	2.42171	1	1	1	0	1	0	0	0	1	1	0	0	0	1	1	0	0	0	1	0	0	0	0	1	1	1	1	-	0	0	0	1	0
15484865	TGCAGCAAAAAATTATTCGGTCCATGGGATCCAACACTTCATTTTTTTACAGATCGGAAGAGCGGTTCA	TGCAGCAAAAAATTATTCGGTCCATGGGATCCAACACTTCATTTTTTTAC	scaffold11581	950207	1	6.14e-16	Chromosome01	21153080	1	6.72e-16	0.957447	0.355556	0.458272	20.4375	9.19444	2.16198	1	0	0	0	0	1	1	1	0	0	0	0	0	1	0	1	0	0	0	0	1	-	1	0	1	1	1	-	1	0	0	0	-
13861822	TGCAGCTACACTTGAAAATGCCCAACAGCTACCTGTAACATCAAAAATCTTACAGATCGGAAGAGCGGT	TGCAGCTACACTTGAAAATGCCCAACAGCTACCTGTAACATCAAAAATCTTAC	scaffold04175	359216	1	8.8e-20	Chromosome12	1521075	1	9.63e-20	0.957447	0.355556	0.458272	22.7234	10.3896	2.17115	1	1	0	1	0	0	0	0	0	0	1	1	1	0	0	0	1	1	0	1	0	0	0	0	1	0	0	0	1	1	0	0	0
7118677	TGCAGCTGAAGTATGGTTTTTGACAAAACGATAGAACATTTGTGATCGCTTACAGATCGGAAGAGCGGT	TGCAGCTGAAGTATGGTTTTTGACAAAACGATAGAACATTTGTGATCGCTTAC	scaffold02295	108284	1	8.8e-20	Chromosome04	3918862	1	9.63e-20	0.957447	0.355556	0.458272	10.2667	5.02173	2.04715	1	1	1	0	0	0	1	-	1	1	0	0	0	0	1	1	0	0	0	0	0	0	0	1	0	0	0	-	0	0	1	1	0
13851003	TGCAGAAAATAGCAATGGCATTATACATTTTGGTAAAAAAAGACATGGGACACAAATTTGACGTCAGTG	TGCAGAAAATAGCAATGGCATTATACATTTTGGTAAAAAAAGACATGGGACACAAATTTGACGTCAGTG		0	0	999		0	0	999	0.957447	0.355556	0.458272	12.2889	4.60735	2.65976	1	0	0	1	0	0	1	0	0	0	1	1	-	0	0	0	1	0	0	1	0	0	0	0	0	0	0	0	1	1	0	0	0
7134554	TGCAGAAAATTTTGTTCAAAAACAGTCATCCCACGCTTTGATGGTCACTATGACCATTGGAGCATGCTT	TGCAGAAAATTTTGTTCAAAAACAGTCATCCCACGCTTTGATGGTCACTATGACCATTGGAGCATGCTT	scaffold10098	26836	1	3.74e-15	Scaffold01563	15617	4	4.09e-15	0.957447	0.355556	0.458272	14.6889	5.54906	2.73039	1	0	1	1	0	0	1	0	0	0	1	1	1	0	1	0	1	0	0	1	0	0	0	0	0	0	0	-	0	1	0	0	0
34218074	TGCAGAACCTATTTTTCTCCGTCTTATTTGTCAACAGAGCTCTGGGGAGGAAAATAAACAAAATCATAT	TGCAGAACCTATTTTTCTCCGTCTTATTTGTCAACAGAGCTCTGGGGAGGAAAATAAACAAAATCATAT	scaffold05363	128576	1	1.03e-20	Chromosome11	23064892	1	1.13e-20	0.957447	0.355556	0.458272	6.04444	2.5902	2.35978	1	0	0	1	0	0	1	0	0	0	1	1	-	0	1	0	1	0	1	1	0	0	0	0	0	0	0	0	0	1	0	0	0
20413036	TGCAGAGTTATTTCCACCTTCGGATTCAGCTATTTTCGAAGACAATGATCTCACACTATCCACGTCAAC	TGCAGAGTTATTTCCACCTTCGGATTCAGCTATTTTCGAAGACAATGATCTCACACTATCCACGTCAAC	scaffold05632	52828	1	4.74e-29	Chromosome13	19649152	1	5.18e-29	0.957447	0.355556	0.458272	5.02273	2.72604	1.80213	0.95	0	1	1	0	0	1	0	0	0	1	1	1	0	1	0	1	0	0	1	0	0	0	0	0	0	0	0	0	1	0	0	0
13851249	TGCAGATTCTTGTACGACAAATTTAGCCATAAAACTAATGAAACTAACCATTGTGATCAGTGACCAAGT	TGCAGATTCTTGTACGACAAATTTAGCCATAAAACTAATGAAACTAACCATTGTGATCAGTGACCAAGT	scaffold09870	457490	1	6.17e-23	Chromosome05	24981528	1	6.75e-23	0.957447	0.355556	0.458272	7.2	3.46153	2.11352	1	0	1	1	0	0	0	0	0	0	1	1	1	1	1	1	1	0	1	-	0	0	0	0	0	1	0	0	0	-	0	0	0
13852828	TGCAGCACACAGGTCCGGCAAAAATGCACCTGCATGGATCCAAACATTTTTTTTTTGAATCCAAACATT	TGCAGCACACAGGTCCGGCAAAAATGCACCTGCATGGATCCAAACATTTTTTTTTTGAATCCAAACATT		0	0	999		0	0	999	0.957447	0.355556	0.458272	7.02273	3.09316	2.42878	1	0	0	1	1	0	1	0	0	0	-	1	1	0	0	0	1	0	0	1	0	0	0	0	0	0	0	0	1	-	0	0	0
7129502	TGCAGCAGGTTGGGCACGTGGATGACTATTTGCTAGGTCATCCGAATCCACGAATTCATCTTCACTTGA	TGCAGCAGGTTGGGCACGTGGATGACTATTTGCTAGGTCATCCGAATCCACGAATTCATCTTCACTTGA	scaffold06582	657411	1	2.2e-27	Chromosome15	8465648	1	2.41e-27	0.957447	0.644444	0.458272	7.7284	3.31481	2.33676	1	0	1	1	1	1	1	0	0	1	1	1	-	1	1	0	-	1	1	1	0	0	1	1	1	1	0	0	1	1	0	1	0
20107990	TGCAGCATGAAAAAATCCACTAGGACCTACTGAAGAGGGCTTAGGATGTGGAATAATAGTTGGAGTCTA	TGCAGCATGAAAAAATCCACTAGGACCTACTGAAGAGGGCTTAGGATGTGGAATAATAGTTGGAGTCTA	scaffold08100	271313	1	4.74e-29	Chromosome09	1395619	1	5.18e-29	0.957447	0.355556	0.458272	6.51111	2.98606	2.19324	1	0	1	1	0	0	1	0	0	0	1	1	1	0	0	0	1	0	0	1	0	0	0	0	0	0	0	-	1	1	0	0	0
13852962	TGCAGCTTCACTCATTTCTTCGATTTTTATAATTGGAACTTCTTACCCCAACTTTTATAATGGCAATAA	TGCAGCTTCACTCATTTCTTCGATTTTTATAATTGGAACTTCTTACCCCAACTTTTATAATGGCAATAA		0	0	999		0	0	999	0.957447	0.355556	0.458272	11.3478	4.2642	2.76525	1	1	1	1	0	0	0	0	0	0	-	1	1	0	0	0	1	0	0	1	0	0	0	0	0	0	0	-	1	-	0	0	0
35155606	TGCAGGCTTTTCTATTTTACCAGTAACACTATCCAATCCAACGTGAACAAGTGCGAGTGCGTAACGTTA	TGCAGGCTTTTCTATTTTACCAGTAACACTATCCAATCCAACGTGAACAAGTGCGAGTGCGTAACGTTA	scaffold07012	396318	1	1.72e-23	Chromosome05	20666392	1	1.88e-23	0.957447	0.355556	0.458272	6.44444	3.32369	1.95432	1	0	0	1	0	0	1	0	0	1	1	-	1	0	1	1	1	0	0	1	0	0	0	1	0	0	0	0	1	1	0	-	0
13856306	TGCAGGGAGGATCGTCTTCCTCCATCTCCACCGGTACAGAATTGGGTTGAGCTTCCTGAGCCTCTAAAG	TGCAGGGAGGATCGTCTTCCTCCATCTCCACCGGTACAGAATTGGGTTGAGCTTCCTGAGCCTCTAAAG		0	0	999		0	0	999	0.957447	0.355556	0.458272	11.6136	3.90929	3.20916	1	0	1	-	1	0	0	0	0	0	1	1	1	0	1	0	1	0	1	1	0	0	0	1	0	0	0	0	0	1	0	0	0
13854098	TGCAGTATTTTGCCATGACCTTTGGGAAGAACATATGGTTATTATTGGAAATATAATCCTTGATGCAAC	TGCAGTATTTTGCCATGACCTTTGGGAAGAACATATGGTTATTATTGGAAATATAATCCTTGATGCAAC		0	0	999		0	0	999	0.957447	0.355556	0.458272	10.6889	3.65648	2.99667	1	0	1	1	1	0	1	0	0	0	1	1	1	0	0	1	1	0	0	1	0	0	-	0	0	0	0	0	0	1	0	0	0
7127954	TGCAGTTGAACGCGCACTCTGCCACCAAGGAGCAAGTAATTCATCCATTTTTATGCTAATTGTGCTGGA	TGCAGTTGAACGCGCACTCTGCCACCAAGGAGCAAGTAATTCATCCATTTTTATGCTAATTGTGCTGGA	scaffold04043	956038	1	4.74e-29	Chromosome02	4824591	1	5.18e-29	0.957447	0.355556	0.458272	10.1087	4.31997	2.3864	1	0	1	-	0	0	1	1	0	0	1	1	1	0	1	0	1	0	0	1	0	0	0	0	0	0	0	0	1	1	0	0	0
7134807	TGCAGAAAATTTCATTGAGAAAGTCTAATCTAGCAAGCTCAGAAGAATTACAGATCGGAAGAGCGGTTC	TGCAGAAAATTTCATTGAGAAAGTCTAATCTAGCAAGCTCAGAAGAATTAC	scaffold06748	482316	1	1.06e-18	Chromosome01	18825229	1	1.16e-18	0.957447	0.644444	0.458272	22.9125	9.46334	2.37232	1	1	1	1	0	1	1	1	1	0	1	1	1	0	1	0	1	1	1	1	0	0	0	0	0	0	1	0	1	1	0	0	0
13858118	TGCAGAACCACCCAAAACTGGCAACAATCATCGTCGACGATGGGAATCAAATTACAGATCGGAAGAGCG	TGCAGAACCACCCAAAACTGGCAACAATCATCGTCGACGATGGGAATCAAATTAC	scaffold08245	11575	1	3.38e-19	Chromosome04	4769044	1	3.7e-19	0.957447	0.355556	0.458272	19.2326	5.8303	3.34527	1	0	-	1	1	1	0	0	0	0	1	1	1	0	1	0	1	0	0	1	0	0	0	0	0	-	0	0	0	1	0	0	0
7134905	TGCAGAAGACTTGAGAAGATTCAAAAATAGTATCTATTAGTATTATCTTTTACAGATCGGAAGAGCGGT	TGCAGAAGACTTGAGAAGATTCAAAAATAGTATCTATTAGTATTATCTTTTAC	scaffold06871	212064	1	8.8e-20	Chromosome01	23431633	1	9.63e-20	0.957447	0.644444	0.458272	17.5844	7.24228	2.4892	1	0	0	1	1	0	1	1	1	0	1	1	1	0	1	1	1	1	0	1	0	0	0	1	1	0	1	1	0	1	0	0	0
13854154	TGCAGAATCACCATGTGATCAGTCCAAATTTAGACCATTTTATCATGATATTATTACAGATCGGAAGAG	TGCAGAATCACCATGTGATCAGTCCAAATTTAGACCATTTTATCATGATATTATTAC		0	0	999	Chromosome13	16657589	6	5.13e-13	0.957447	0.355556	0.458272	15.9111	5.04567	3.15385	1	0	-	1	1	0	1	0	0	0	1	1	1	0	0	0	1	0	0	1	0	0	-	0	0	0	0	0	1	1	0	0	0
20109262	TGCAGACAAAAGTTCAAGTTTATACTTCTCATTTACAGATCGGAAGAGCGGTTCAGCAGGAATGCCGAG	TGCAGACAAAAGTTCAAGTTTATACTTCTCATTTAC		0	0	999		0	0	999	0.957447	0.644444	0.458272	12.8571	6.47816	2.01992	1	1	1	1	1	0	1	0	0	1	1	1	1	0	1	-	1	0	0	1	0	0	0	1	0	0	1	1	1	1	1	1	0
13854726	TGCAGAGTAGAGTAGAGGTGTGGTGCCCTCTTTAGATGTATAGCTTATAAAAAGTTACAGATCGGAAGA	TGCAGAGTAGAGTAGAGGTGTGGTGCCCTCTTTAGATGTATAGCTTATAAAAAGTTAC	scaffold03581	29955	1	7.98e-21	Chromosome05	1059156	1	8.73e-21	0.957447	0.355556	0.458272	17.8182	6.7328	2.7178	1	1	0	1	1	0	0	0	0	1	1	1	1	0	1	0	1	0	0	1	0	0	0	1	0	0	0	0	0	1	0	1	0
13861519	TGCAGATTGCAGGTTTGCAATAAAAAAATCAATTACAGATCGGAAGAGCGGTTCAGCAGGAATGCCGAG	TGCAGATTGCAGGTTTGCAATAAAAAAATCAATTAC		0	0	999		0	0	999	0.957447	0.355556	0.458272	26.9024	10.9829	2.44868	1	0	1	1	0	0	0	0	1	0	1	1	1	0	0	0	1	0	0	1	0	0	0	0	0	-	0	0	0	1	0	0	0
7138903	TGCAGCATCTGTAGATCAGATTATTTTGCATTACAGATCGGAAGAGCGGTTCAGCAGGAATGCCGAGAC	TGCAGCATCTGTAGATCAGATTATTTTGCATTAC		0	0	999		0	0	999	0.957447	0.644444	0.458272	15.641	5.3708	2.94586	1	0	0	1	1	0	0	1	1	1	1	1	1	-	0	0	1	1	1	-	-	0	0	1	1	1	1	0	1	1	0	1	0
20420299	TGCAGCGGTAATTTAGATTTCATTTATTTTACAGATCGGAAGAGCGGTTCAGCAGGAATGCCGAGACCG	TGCAGCGGTAATTTAGATTTCATTTATTTTAC		0	0	999		0	0	999	0.957447	0.355556	0.458272	15.0889	4.87544	3.17584	1	0	0	1	0	0	0	0	0	0	1	1	1	1	0	1	1	0	0	1	0	0	0	0	0	1	0	0	1	1	1	0	0
7141597	TGCAGCTTTTCCTTTTCAAATGCGTTTACAGATCGGAAGAGCGGTTCAGCAGGAATGCCGAGACCGATC	TGCAGCTTTTCCTTTTCAAATGCGTTTAC		0	0	999		0	0	999	0.957447	0.644444	0.458272	10.825	4.68448	2.31203	1	0	0	1	0	1	1	0	1	0	1	1	1	1	1	0	1	1	0	1	1	1	0	1	0	1	0	0	1	1	0	0	1
7138097	TGCAGGAACTAATTTTCTAGATGTTGTTGACAGGATTTCATTTACAGATCGGAAGAGCGGTTCAGCAGG	TGCAGGAACTAATTTTCTAGATGTTGTTGACAGGATTTCATTTAC	scaffold06701	60595	1	1.78e-15	Chromosome14	3206059	1	1.95e-15	0.957447	0.644444	0.458272	19.6923	8.04683	2.49354	1	0	1	1	1	1	1	0	1	1	-	1	1	1	1	0	1	1	0	1	0	1	0	1	0	1	0	0	1	1	0	1	-
13857733	TGCAGGAGGAGGCTTCTTAGGAGCCTTGTTACAGATCGGAAGAGCGGTTCAGCAGGAATGCCGAGACCG	TGCAGGAGGAGGCTTCTTAGGAGCCTTGTTAC		0	0	999		0	0	999	0.957447	0.355556	0.458272	8.93182	3.45357	2.61086	1	0	1	1	-	0	0	0	0	1	1	-	1	0	1	0	1	0	1	-	0	0	0	0	0	0	0	0	0	1	0	1	0
7136076	TGCAGGCAATGTTTTACTGGATTTCGGTTGGCTTTTCTTACTTACAGATCGGAAGAGCGGTTCAGCAGG	TGCAGGCAATGTTTTACTGGATTTCGGTTGGCTTTTCTTACTTAC	scaffold10551	121244	1	1.78e-15	Chromosome08	28699230	1	1.95e-15	0.957447	0.355556	0.458272	6.23913	3.19092	1.91478	1	0	0	1	0	0	1	0	0	0	1	1	1	0	0	0	1	0	0	-	0	0	1	0	0	0	0	1	1	1	0	0	0
20415062	TGCAGGGCTAATTTTGGGTGCTTCTCCTTGAACAGCACCCTGTATATATTTGCTTTTACAGATCGGAAG	TGCAGGGCTAATTTTGGGTGCTTCTCCTTGAACAGCACCCTGTATATATTTGCTTTTAC	scaffold05214	681942	1	8.21e-21	Chromosome12	7009765	1	8.98e-21	0.957447	0.355556	0.458272	8.11111	2.75053	2.93003	1	0	0	-	0	0	0	0	0	0	1	1	1	-	0	0	1	0	0	1	0	0	0	0	0	1	0	0	1	-	1	0	0
20110144	TGCAGGTCGATGGATCTTCTCAATTGGACACAGGTTACAGATCGGAAGAGCGGTTCAGCAGGAATGCCG	TGCAGGTCGATGGATCTTCTCAATTGGACACAGGTTAC	scaffold01190	191182	1	2.76e-12	Chromosome13	6090500	1	3.02e-12	0.957447	0.355556	0.458272	11.8182	4.70625	2.52995	1	0	1	1	0	0	1	0	0	0	1	-	1	1	1	0	1	0	1	1	0	0	0	0	0	1	0	0	0	1	0	0	0
20110187	TGCAGTGCCATACGAGATATGCTGGTGTAGATATGAGAGTTTACAGATCGGAAGAGCGGTTCAGCAGGA	TGCAGTGCCATACGAGATATGCTGGTGTAGATATGAGAGTTTAC	scaffold05214	368115	1	2.84e-13	Chromosome12	7327359	1	3.11e-13	0.957447	0.355556	0.458272	11	4.26875	2.70199	1	0	0	1	0	0	0	0	0	0	1	-	1	1	0	0	1	0	0	-	0	0	0	0	0	1	0	0	1	1	1	0	0
7137563	TGCAGTGTGCACAGCACCATAAACAGTAATGAATTCTTTACAGATCGGAAGAGCGGTTCAGCAGGAATG	TGCAGTGTGCACAGCACCATAAACAGTAATGAATTCTTTAC	scaffold05161	365646	1	2.56e-13	Chromosome03	14412861	1	2.65e-13	0.957447	0.644444	0.458272	30.4675	13.222	2.24752	1	0	1	1	1	1	1	0	0	1	1	1	1	0	1	1	1	1	1	1	1	0	0	1	1	0	0	0	1	1	0	1	0
13853856	TGCAGTTCAAAATCAGTTTAGACTCAAACAGTAAAATTTTTATAAATATTACAGATCGGAAGAGCGGTT	TGCAGTTCAAAATCAGTTTAGACTCAAACAGTAAAATTTTTATAAATATTAC		0	0	999		0	0	999	0.957447	0.355556	0.458272	10.5778	4.15526	2.53535	1	0	0	1	0	0	1	0	0	0	1	1	-	0	0	0	1	0	0	1	0	0	1	0	0	0	0	0	1	1	0	0	0
20107961	TGCAGATTGCTTCAATTGTTTGGTAGATTTCCACAAGAATTTATATCCTCTAATAACTTTACAGATCGG	TGCAGATTGCTTCAATTGTTTGGTAGATTTCCACAAGAATTTATATCCTCTAATAACTTTAC	scaffold06705	173382	1	1.15e-24	Chromosome10	2545323	1	1.25e-24	0.957447	0.355556	0.458272	24.5	12.9357	1.87656	1	1	0	0	0	1	0	0	0	1	0	0	0	0	1	0	0	1	0	0	1	0	0	1	1	0	1	1	0	0	-	1	0
7135356	TGCAGATTCTGCTGGTCTTATAATCTTTCCTTTTTCGCCTTTTACAGATCGGAAGAGCGGTTCAGCAGG	TGCAGATTCTGCTGGTCTTATAATCTTTCCTTTTTCGCCTTTTAC	scaffold04083	107667	1	8.3e-14	Chromosome14	5387390	1	9.08e-14	0.957447	0.355556	0.458272	16.2174	6.55715	2.40227	1	1	0	0	0	0	0	0	1	0	0	0	0	1	0	0	0	0	1	0	1	1	1	0	1	1	1	1	1	0	0	0	1
7141067	TGCAGCAAAGAAAGAAACTATGAGATCATATCATTTGCCAATAGAAAATTACAGATCGGAAGAGCGGTT	TGCAGCAAAGAAAGAAACTATGAGATCATATCATTTGCCAATAGAAAATTAC	scaffold00847	1618812	1	3.06e-19	Chromosome16	27630433	1	3.34e-19	0.957447	0.355556	0.458272	20.5556	10.7115	1.86219	1	0	0	0	1	1	0	1	0	1	0	0	0	0	1	1	0	0	0	0	0	1	0	0	1	0	1	0	0	0	0	1	-
13858289	TGCAGTGGCACAACTTGTAAATTCTTGATTTTTTTATTATTTTACAGATCGGAAGAGCGGTTCAGCAGG	TGCAGTGGCACAACTTGTAAATTCTTGATTTTTTTATTATTTTAC		0	0	999		0	0	999	0.957447	0.355556	0.458272	20.4468	10.2226	2.05352	1	1	-	0	0	0	0	1	0	1	0	0	0	1	0	0	0	0	0	0	1	0	0	0	0	1	1	1	0	0	0	1	0
13851782	TGCAGTGGTCTGTGTTGGTTGTTCTCCTAACCATTAGTAATTGTGGCATTATGAAGATGCGTGGTTTTA	TGCAGTGGTCTGTGTTGGTTGTTCTCCTAACCATTAGTAATTGTGGCATTATGAAGATGCGTGGTTTTA		0	0	999		0	0	999	0.957447	0.355556	0.458272	7.06667	3.64173	1.93251	1	1	0	0	1	1	0	1	1	0	0	0	0	0	0	1	0	1	0	0	1	-	-	1	0	0	1	0	0	0	1	0	-
7141304	TGCAGACCAACGCTCTCCCACTTTTACAGATCGGAAGAGCGGTTCAGCAGGAATGCCGAGACCGATCTC	TGCAGACCAACGCTCTCCCACTTTTAC		0	0	999		0	0	999	0.957447	0.355556	0.458272	12.1163	5.77166	2.08817	1	1	0	0	0	0	0	1	1	1	0	0	0	0	1	1	0	1	1	0	1	1	1	0	0	0	0	1	0	0	1	1	-
15483983	TGCAGCAGCTGGTTGATGGGTTTGTTACAGATCGGAAGAGCGGTTCAGCAGGAATGCCGAGACCGATCT	TGCAGCAGCTGGTTGATGGGTTTGTTAC		0	0	999		0	0	999	0.957447	0.355556	0.458272	12.1333	4.91076	2.51278	1	1	0	0	0	1	0	1	1	1	0	0	0	0	1	1	0	1	1	0	1	1	1	0	0	0	0	-	0	0	1	1	0
7128616	TGCAGCCTAGCATAGGTGTTTTTCAGGGCTATTATGATACATAGCTAGAAGATGCTGCTGCAAATTACA	TGCAGCCTAGCATAGGTGTTTTTCAGGGCTATTATGATACATAGCTAGAAGATGCTGCTGCAAATTACA		0	0	999		0	0	999	0.957447	0.355556	0.458272	12.2174	5.42503	2.22366	1	1	0	0	0	0	0	1	1	0	0	0	0	1	0	0	0	1	0	0	1	1	0	1	0	1	1	1	0	0	0	0	-
20504656	TGCAGATACAATCAAAATAAGAATTAGGATAACAATAGTAGAAGGATTTGTTGATTTACTTTCTTCTTT	TGCAGATACAATCAAAATAAGAATTAGGATAACAATAGTAGAAGGATTTGTTGATTTACTTTCTTCTTT	scaffold06481	39851	3	4.77e-24	Scaffold01030	68300	2	5.22e-24	0.957447	0.355556	0.458272	5.15556	3.53368	1.50011	0.954545	0	0	0	0	1	0	0	1	0	0	0	0	0	0	1	0	1	0	0	1	1	0	0	1	0	0	0	0	0	1	0	1
7139254	TGCAGATAGCCAGGACGAATGAAGATCTGGTGAAGCCATCAACTCATAAACTTTCTGTTATATCAAATA	TGCAGATAGCCAGGACGAATGAAGATCTGGTGAAGCCATCAACTCATAAACTTTCTGTTATATCAAATA	scaffold01495	26205	1	1.03e-25	Scaffold00518	22749	1	1.12e-25	0.957447	0.644444	0.458272	8.29268	3.65756	2.31138	1	1	1	1	0	1	1	1	1	1	1	1	1	0	1	1	1	0	0	1	0	0	1	0	1	0	0	0	1	-	1	1	0
7142230	TGCAGCACCATCACCACCAGCAGCAGCAGTAAGAAGAAAAGAAGTAAAAAGAAACACAACCCCCTCCCA	TGCAGCACCATCACCACCAGCAGCAGCAGTAAGAAGAAAAGAAGTAAAAAGAAACACAACCCCCTCCCA	scaffold06278	217579	1	4.74e-29	Chromosome03	23111186	1	5.18e-29	0.957447	0.355556	0.458272	8.90909	3.21798	2.72554	0.956522	0	1	0	0	1	0	1	0	0	0	0	0	0	0	0	0	0	0	0	1	1	1	0	0	0	1	0	0	0	-	0	-
7113366	TGCAGCATTTAGCTGCATATTATCAAATCAAATAAATGTACTTTTTGTGTATTTCTTTTAGTTTTACAG	TGCAGCATTTAGCTGCATATTATCAAATCAAATAAATGTACTTTTTGTGTATTTCTTTTAGTTTTACAG	scaffold00348	28877	1	4.77e-24	Scaffold00574	56007	1	5.22e-24	0.957447	0.644444	0.458272	14.7683	4.75574	3.15422	1	1	1	1	0	1	1	1	1	1	1	1	1	0	1	1	1	0	0	-	0	0	1	0	1	0	0	0	1	1	1	1	0
7139725	TGCAGGATTTGTTCCAATGACCTCTTGCTGTCGGTTGCCTTCAGCGGTTTCAAAATTTTCACCTTCAGC	TGCAGGATTTGTTCCAATGACCTCTTGCTGTCGGTTGCCTTCAGCGGTTTCAAAATTTTCACCTTCAGC		0	0	999		0	0	999	0.957447	0.644444	0.458272	7	3.50563	2.07624	1	1	1	-	1	0	0	1	1	1	1	1	1	1	0	0	1	0	0	1	0	1	0	0	0	1	1	1	0	1	1	1	1
7117247	TGCAGGCAACCCCAGTGACTCCCCTGGAAAATGTGGTGTCAATCGAGGATGGTGAAACTCAGGAGGAGG	TGCAGGCAACCCCAGTGACTCCCCTGGAAAATGTGGTGTCAATCGAGGATGGTGAAACTCAGGAGGAGG		0	0	999		0	0	999	0.957447	0.355556	0.458272	15.7292	6.90634	2.23775	1	1	0	0	0	1	0	0	1	0	0	0	0	1	0	0	0	0	1	0	1	0	1	0	1	1	1	-	1	0	0	0	0
7121198	TGCAGGTGAAATTTACCCTGTTGATTCCCCTTTCTAAGCAAAGGCTCCAACCTCAAATTCAACATGTAA	TGCAGGTGAAATTTACCCTGTTGATTCCCCTTTCTAAGCAAAGGCTCCAACCTCAAATTCAACATGTAA	scaffold01701	358751	1	1.03e-25	Chromosome06	23167597	1	1.12e-25	0.957447	0.644444	0.458272	15.2658	5.06592	3.05677	1	1	0	1	1	0	0	1	0	0	1	1	1	1	0	0	1	1	1	1	1	0	1	0	1	1	1	1	1	1	0	0	0
7116719	TGCAGAAACTGGAGGAAGTCGGAAATGCTGTGAAGGTAAAACAGAACAACGTTATCTGGAGATTTTTTT	TGCAGAAACTGGAGGAAGTCGGAAATGCTGTGAAGGTAAAACAGAACAACGTTATCTGGAGATTTTTTT	scaffold09570	8984	1	2.2e-27	Chromosome03	3538558	1	2.41e-27	0.957447	0.644444	0.458272	9.67949	4.40423	2.2075	1	0	1	1	0	1	1	0	0	1	1	1	-	0	1	0	1	1	1	1	0	1	1	1	1	0	0	0	1	1	0	1	0
7147100	TGCAGAATCCAAATGGGTTCAGATTCTCTTTCCACCTCATTCCTTCCTCTTTTTCTTTGGTCGCTTTGT	TGCAGAATCCAAATGGGTTCAGATTCTCTTTCCACCTCATTCCTTCCTCTTTTTCTTTGGTCGCTTTGT	scaffold06916	1341991	1	2.22e-22	Chromosome02	10565992	1	2.43e-22	0.957447	0.644444	0.458272	6.52055	3.49994	1.85476	1	1	0	1	1	0	0	0	1	1	1	1	-	0	1	1	1	1	1	-	1	0	1	1	0	0	0	1	1	1	1	1	0
7139120	TGCAGAATGCAGATGTCCAGTTATGGTTGGCTGGAAGAACCTTTTTTTATGTGAAGTGCTTTTACAGAT	TGCAGAATGCAGATGTCCAGTTATGGTTGGCTGGAAGAACCTTTTTTTATGTGAAGTGCTTTTAC		0	0	999		0	0	999	0.957447	0.644444	0.458272	15.4805	7.65593	2.06692	1	1	1	1	1	0	1	0	1	1	1	1	1	0	0	1	1	1	1	1	1	0	0	0	0	0	1	1	1	1	1	1	0
13858845	TGCAGATGAATTCAATAGCGTAATTCCAAACGCCATCGCATTCACAAATCTCTCTCTCTCTCTCTCTGC	TGCAGATGAATTCAATAGCGTAATTCCAAACGCCATCGCATTCACAAATCTCTCTCTCTCTCTCTCTGC		0	0	999		0	0	999	0.957447	0.355556	0.458272	6.22222	3.78822	1.65146	1	0	1	1	0	1	1	0	0	0	1	1	1	0	1	0	1	0	0	1	0	0	1	-	0	0	0	0	0	-	0	0	0
13855739	TGCAGATTTTTGGTTCTTCCCTCATTTGGTTTTTCTTCTGACAAGAAACTGTTCAATCATTGCAATGAT	TGCAGATTTTTGGTTCTTCCCTCATTTGGTTTTTCTTCTGACAAGAAACTGTTCAATCATTGCAATGAT	scaffold05958	79432	1	3.69e-25	Chromosome04	7737842	1	4.03e-25	0.957447	0.355556	0.458272	9.93333	3.83782	2.49777	1	0	1	1	0	0	1	0	0	0	1	1	-	0	1	0	1	0	0	1	0	0	0	1	0	0	0	0	0	1	0	0	0
7113882	TGCAGCTCACACAAGTAAATAAGAGTTCTCTATGTTATAAAATCTTCAAATATCAGTAAATTCTTGTCA	TGCAGCTCACACAAGTAAATAAGAGTTCTCTATGTTATAAAATCTTCAAATATCAGTAAATTCTTGTCA	scaffold11897	26389	1	2.22e-22	Chromosome18	10706445	1	2.43e-22	0.957447	0.644444	0.458272	6.12162	3.20453	1.94361	1	1	1	1	1	1	1	1	0	1	1	1	1	-	0	1	1	1	1	1	1	0	1	1	0	1	0	1	1	1	1	-	0
7141322	TGCAGACTTCGGAAAATAAGAAGAAATGAGAAATCTTGACTTTTTACAGATCGGAAGAGCGGTTCAGCA	TGCAGACTTCGGAAAATAAGAAGAAATGAGAAATCTTGACTTTTTAC	scaffold04083	292663	1	3.27e-13	Chromosome14	5571804	1	3.58e-13	0.957447	0.644444	0.458272	26.8784	10.4803	2.59205	1	1	1	1	1	0	1	0	0	1	-	1	1	0	1	1	1	1	0	1	0	1	1	1	0	0	-	0	0	1	1	1	1
7119333	TGCAGAGAGAAGAGAGAAGCTATAAAAAATAAGAATATTCCAAAAACAATTGTTTACAGATCGGAAGAG	TGCAGAGAGAAGAGAGAAGCTATAAAAAATAAGAATATTCCAAAAACAATTGTTTAC	scaffold04175	314457	1	1.68e-17	Chromosome12	1581299	1	1.83e-17	0.957447	0.355556	0.458272	20.1522	7.74588	2.77524	1	0	0	-	1	1	0	1	1	1	0	0	0	0	1	1	0	0	0	0	0	0	0	1	1	0	1	1	1	0	0	1	0
13857383	TGCAGATGCAGCCTTGTTCTCAAGGTGAAAATTACAGATCGGAAGAGCGGTTCAGCAGGAATGCCGAGA	TGCAGATGCAGCCTTGTTCTCAAGGTGAAAATTAC		0	0	999		0	0	999	0.957447	0.355556	0.458272	13.1	5.67539	2.35375	1	1	1	0	0	1	1	1	1	0	0	0	0	0	1	1	0	0	0	0	0	1	0	0	1	0	1	0	0	0	0	0	-
7144006	TGCAGCAGGTGCCTGTGCTTGTGCCTGTGGCGGCGTAGAAGTTTCCCGACCCATTACAGATCGGAAGAG	TGCAGCAGGTGCCTGTGCTTGTGCCTGTGGCGGCGTAGAAGTTTCCCGACCCATTAC	scaffold03883	312701	1	5.99e-22	Chromosome10	5346582	1	6.55e-22	0.957447	0.644444	0.458272	10.2308	5.79328	1.77509	1	1	1	1	1	0	1	1	1	1	1	1	-	0	1	0	1	0	1	1	0	0	1	1	0	0	1	0	1	-	0	1	0
7123457	TGCAGCTGATTATACCGTATACTCTGATGCAATCCTGAATGGCATTGAAATTTTTACAGATCGGAAGAG	TGCAGCTGATTATACCGTATACTCTGATGCAATCCTGAATGGCATTGAAATTTTTAC	scaffold12086	136067	2	6.03e-17	Chromosome01	22452787	2	6.59e-17	0.957447	0.644444	0.458272	27.4156	11.5526	2.32226	1	1	0	1	0	0	0	-	0	1	1	1	1	1	1	1	1	1	1	1	0	0	0	-	0	1	1	0	1	1	1	1	0
7122140	TGCAGCTCAAGATCCACCGGCACTTGCATGCAGCCCAATCTACTCATCCAAAGTTCCTTACAGATCGGA	TGCAGCTCAAGATCCACCGGCACTTGCATGCAGCCCAATCTACTCATCCAAAGTTCCTTAC	scaffold06512	2046082	1	4.01e-24	Chromosome02	9005957	1	4.39e-24	0.957447	0.355556	0.458272	11.1667	4.11468	2.82767	1	1	1	0	1	1	0	0	1	1	0	0	0	0	0	0	0	1	0	0	1	-	1	0	1	0	1	0	0	0	0	1	-
7144227	TGCAGTCAATTTTGAGTAGTAAGAATGAACTACAACAAGAAGCTGCATTTCGGAAATTTACAGATCGGA	TGCAGTCAATTTTGAGTAGTAAGAATGAACTACAACAAGAAGCTGCATTTCGGAAATTTAC		0	0	999		0	0	999	0.957447	0.355556	0.458272	19.9575	10.1078	1.93177	1	0	0	0	1	1	0	0	1	-	0	0	0	1	0	0	0	1	0	0	1	1	1	0	1	1	0	1	0	0	0	-	1
7141996	TGCAGTTTTGAAGAAGCAAGAAGATTTGAAGGTTCAAGTAAAATATATTATTTTACAGATCGGAAGAGC	TGCAGTTTTGAAGAAGCAAGAAGATTTGAAGGTTCAAGTAAAATATATTATTTTAC	scaffold02036	10022	1	2.09e-21	Chromosome02	15923289	1	1.06e-19	0.957447	0.644444	0.458272	38.9103	12.7211	3.03198	1	0	1	-	0	0	1	0	0	0	1	1	1	1	1	1	1	1	1	1	0	1	1	0	1	1	0	0	1	1	0	0	1
7141418	TGCAGATTTTCTACGTAGTATCCCTTATGTATACCTACCCACAGTTACAGATCGGAAGAGCGGTTCAGC	TGCAGATTTTCTACGTAGTATCCCTTATGTATACCTACCCACAGTTAC		0	0	999		0	0	999	0.957447	0.355556	0.458272	6.57778	3.25569	1.95654	1	1	0	0	-	0	0	-	0	1	0	0	0	1	0	1	0	1	0	0	1	0	0	0	0	-	0	1	1	0	1	1	0
13858424	TGCAGTCTCAAGTAAATGGACAACTTTGACTCTATCATGGAGATTCACTTACAGATCGGAAGAGCGGTT	TGCAGTCTCAAGTAAATGGACAACTTTGACTCTATCATGGAGATTCACTTAC	scaffold01493	67989	1	1.1e-18	Chromosome17	976358	1	1.2e-18	0.957447	0.355556	0.458272	12.7778	4.00494	2.98409	1	0	1	-	0	0	1	0	0	0	1	1	1	1	0	0	1	0	1	-	0	0	0	0	0	-	0	0	0	1	0	0	0
7136902	TGCAGAAGTAGTAATAAAAGATTGATTAGACTCGGGAGAAGTTTTACAGATCGGAAGAGCGGTTCAGCA	TGCAGAAGTAGTAATAAAAGATTGATTAGACTCGGGAGAAGTTTTAC	scaffold06978	8924	1	1.52e-11	Chromosome04	4697189	1	1.66e-11	0.957447	0.355556	0.458272	19.6444	10.8631	1.79657	1	1	0	0	1	0	0	1	0	1	0	0	0	1	0	0	0	0	0	0	1	1	1	0	0	1	0	1	0	0	1	1	-
7125723	TGCAGACTAGAGTACGATTGATAATTTGTAAAACTTGACGAGTGAAGGAGGACAAATTGGGCATGAAGA	TGCAGACTAGAGTACGATTGATAATTTGTAAAACTTGACGAGTGAAGGAGGACAAATTGGGCATGAAGA	scaffold08265	3149600	1	4.74e-29	Chromosome05	4924079	1	5.18e-29	0.957447	0.644444	0.458272	11.0909	5.31888	2.03561	1	0	1	1	1	1	0	1	1	0	1	1	1	-	0	1	1	-	1	1	1	1	0	1	1	1	1	1	1	1	1	0	1
7122792	TGCAGATTTTCAGAAGATGAACAAGCACTTTACATTGTCATTGACTGTCGTTTTATCTCTGGTTCTGTT	TGCAGATTTTCAGAAGATGAACAAGCACTTTACATTGTCATTGACTGTCGTTTTATCTCTGGTTCTGTT	scaffold02945	20490	3	2.2e-27	Chromosome12	21070188	7	2.41e-27	0.957447	0.355556	0.458272	9.11111	4.37783	2.09249	1	0	0	0	1	0	1	1	1	1	0	0	0	0	0	0	0	0	0	0	1	0	0	1	1	0	1	1	0	-	0	1	0
7145699	TGCAGCTCAACTATTTACTAATGGATTCTGGATTCAGACATGATGTGTGTTTGTGGGATAGCTCTTACA	TGCAGCTCAACTATTTACTAATGGATTCTGGATTCAGACATGATGTGTGTTTGTGGGATAGCTCTTACA	scaffold10563	897220	1	7.92e-27	Chromosome03	25669318	1	8.67e-27	0.957447	0.355556	0.458272	7.15556	3.20386	2.21415	0.952381	0	-	0	1	1	1	1	0	0	0	0	0	0	0	1	0	0	0	0	0	1	0	0	1	0	1	0	0	0	1	0	-
7119640	TGCAGGAAGTTGCAAAGGACCCTATGGCAAAACACGCTCTTGATAATTGCGAAGAGTCGATGAATGATG	TGCAGGAAGTTGCAAAGGACCCTATGGCAAAACACGCTCTTGATAATTGCGAAGAGTCGATGAATGATG	scaffold01551	2879979	1	2.2e-27	Chromosome15	896396	1	2.41e-27	0.957447	0.355556	0.458272	29.3958	13.4036	2.28112	1	1	0	0	0	1	0	1	1	0	0	0	0	1	0	0	0	1	0	0	1	1	1	1	0	1	-	1	1	0	0	0	-
13862030	TGCAGGAGCTCTTGAACAACTCTCCCTGCCATGTGCCTGGCGTCCAGAACCAAGTAGAATCTTGACAGC	TGCAGGAGCTCTTGAACAACTCTCCCTGCCATGTGCCTGGCGTCCAGAACCAAGTAGAATCTTGACAGC	scaffold03060	398405	1	1.03e-25	Chromosome13	24968546	1	1.12e-25	0.957447	0.644444	0.458272	6.81818	4.00885	1.70169	0.956522	1	1	1	1	1	0	1	1	0	1	1	1	0	1	1	1	1	1	1	0	1	1	1	1	0	0	0	1	1	1	0	0
7139229	TGCAGAGGTTTGTTGTTACTCGTTATGTTATTCTTTTTGCTTTTCATACAGTAGCACCTTTCTTTACAG	TGCAGAGGTTTGTTGTTACTCGTTATGTTATTCTTTTTGCTTTTCATACAGTAGCACCTTTCTTTACAG	scaffold11297	461332	1	1.72e-23	Chromosome08	32340237	1	1.88e-23	0.957447	0.355556	0.458272	15.3261	7.12331	2.27859	1	0	1	0	0	1	0	1	1	0	0	0	0	0	1	0	0	0	1	0	0	1	0	-	0	0	0	0	0	0	0	0	-
7145113	TGCAGTGGAAGCAAGCGATCATCAATGCAAGTCCAAGGGCCAGATAGATTACAGATCGGAAGAGCGGTT	TGCAGTGGAAGCAAGCGATCATCAATGCAAGTCCAAGGGCCAGATAGATTAC	scaffold04043	1272115	1	1.42e-17	Chromosome02	4416975	1	1.56e-17	0.957447	0.644444	0.458272	21.12	8.22672	2.54135	1	1	1	1	1	1	0	1	1	1	1	1	1	0	1	1	1	1	1	1	1	0	0	0	0	0	0	1	1	1	0	1	0
7144244	TGCAGTCTAGTAGCCTTTCTATTTATTTACAGATCGGAAGAGCGGTTCAGCAGGAATGCCGAGACCGAT	TGCAGTCTAGTAGCCTTTCTATTTATTTAC		0	0	999		0	0	999	0.957447	0.355556	0.458272	9.8	6.73168	1.3907	1	0	0	0	0	1	0	1	0	-	0	0	0	1	0	0	0	1	1	0	1	1	1	1	1	1	0	1	0	0	0	1	0
13860846	TGCAGACTACAGAAAATTTTTATCACCGTCTGTGACTCGTCGAAAAAAGCCCCGATTAGGGGTAGCTTT	TGCAGACTACAGAAAATTTTTATCACCGTCTGTGACTCGTCGAAAAAAGCCCCGATTAGGGGTAGCTTT	scaffold02967	139421	1	1.03e-25	Chromosome04	18301368	1	1.12e-25	0.957447	0.355556	0.458272	12.6444	4.62916	2.7431	1	0	1	1	0	0	1	0	0	0	-	1	1	0	1	0	1	0	1	1	0	0	0	0	0	0	0	0	0	1	0	0	0
7109772	TGCAGAAGGAAAAAACCCCATAATAAAAGATGAACTAAATAAATACACACATGCACGCCAATATCATCA	TGCAGAAGGAAAAAACCCCATAATAAAAGATGAACTAAATAAATACACACATGCACGCCAATATCATCA	scaffold10963	263285	1	2.2e-27	Chromosome06	26628156	1	2.41e-27	0.957447	0.644444	0.458272	7.84416	4.16873	1.87644	1	0	1	1	0	1	1	1	1	0	1	1	1	0	0	0	1	1	0	1	1	1	0	0	1	0	1	1	1	1	0	0	1
34227429	TGCAGACGCTTAGCTCTTTGAAAATTGAAGCAAGCAAAATGAATGATACTTGACGGCATAGCTAATCAA	TGCAGACGCTTAGCTCTTTGAAAATTGAAGCAAGCAAAATGAATGATACTTGACGGCATAGCTAATCAA	scaffold02564	39305	1	2.2e-27	Chromosome10	18203231	5	2.41e-27	0.957447	0.355556	0.458272	5.37778	2.47915	2.23466	1	0	1	1	1	0	1	0	0	0	1	1	1	0	0	1	1	0	0	-	0	0	1	0	0	0	0	0	0	1	0	0	0
7144521	TGCAGATCACTGTCCCAGTTAGAAAACGTTTGAGCCACGAATTGGTGCATGCCATTGTGGTTGCTATTT	TGCAGATCACTGTCCCAGTTAGAAAACGTTTGAGCCACGAATTGGTGCATGCCATTGTGGTTGCTATTT	scaffold10563	309726	1	4.77e-24	Chromosome03	26271523	1	5.22e-24	0.957447	0.355556	0.458272	7.5625	3.58763	2.1191	1	1	0	0	1	1	1	-	0	1	0	0	0	0	1	0	0	0	0	0	0	1	1	1	1	0	1	1	0	0	0	1	1
20502421	TGCAGCTAAGGTTTATGTATATGTGCGTATATAAAGAAAAGAAAAAGGAGGACATGGTAAAGAAGTTGG	TGCAGCTAAGGTTTATGTATATGTGCGTATATAAAGAAAAGAAAAAGGAGGACATGGTAAAGAAGTTGG	scaffold03150	568341	1	4.74e-29	Chromosome01	27199752	1	5.18e-29	0.957447	0.355556	0.458272	6.13953	3.67	1.7197	1	0	0	0	1	0	0	1	1	1	0	0	0	1	1	-	0	1	0	0	1	-	0	0	1	1	0	0	0	0	0	1	1
7110633	TGCAGTAAAAAAATATTCGATTTTGTAAAAATATTTACTAATTTGCTTCTTTGTATTGAGAGCATTTTA	TGCAGTAAAAAAATATTCGATTTTGTAAAAATATTTACTAATTTGCTTCTTTGTATTGAGAGCATTTTA		0	0	999		0	0	999	0.957447	0.644444	0.458272	6.35897	3.6019	1.7146	1	0	1	1	0	1	0	-	1	0	1	-	1	0	1	0	1	1	-	1	0	1	1	1	0	0	0	0	0	1	1	0	1
7111034	TGCAGTGCAGGAATTGTTTCGTTCACAATCTGGCATTGGAAACCAATAATAGAAAATTAGGAGAATATT	TGCAGTGCAGGAATTGTTTCGTTCACAATCTGGCATTGGAAACCAATAATAGAAAATTAGGAGAATATT	scaffold07444	40668	1	1.03e-25	Chromosome10	18872751	1	1.12e-25	0.957447	0.355556	0.458272	5.1087	2.57267	2.04117	1	0	-	0	1	1	0	0	0	1	0	0	0	0	0	1	0	1	1	0	0	1	1	0	0	0	0	-	1	0	0	1	1
13861737	TGCAGTCAGTGCTTAGTAATAAAAAATTTTGATAGGAATTTACAGATCGGAAGAGCGGTTCAGCAGGAA	TGCAGTCAGTGCTTAGTAATAAAAAATTTTGATAGGAATTTAC		0	0	999		0	0	999	0.957447	0.355556	0.458272	7.97674	2.82422	2.81395	1	0	-	1	0	0	1	0	0	0	1	1	1	0	0	0	1	0	0	1	0	0	1	0	0	0	0	0	0	1	1	0	0
13862529	TGCAGATTATATGATCAAATGAAATTATGTGATTCCAAAATGATGAAAAAATCTCATTGGCACAATTTT	TGCAGATTATATGATCAAATGAAATTATGTGATTCCAAAATGATGAAAAAATCTCATTGGCACAATTTT	scaffold05363	65667	1	3.71e-20	Chromosome11	22995973	1	4.06e-20	0.957447	0.355556	0.458272	6.6	2.94694	2.2165	1	0	0	1	0	0	1	0	0	0	1	1	-	0	1	0	1	0	1	-	0	0	0	0	0	0	0	0	0	1	0	0	0
7144704	TGCAGTTTCAGAAGATAGTATTACTGGGCAAAAGTTTGTTGCTATAGCAGGGGAGCAGTCTTCTGAGGT	TGCAGTTTCAGAAGATAGTATTACTGGGCAAAAGTTTGTTGCTATAGCAGGGGAGCAGTCTTCTGAGGT	scaffold03060	120969	1	1.03e-25	Chromosome13	25245146	1	1.12e-25	0.957447	0.355556	0.458272	7.21277	3.7299	1.92779	1	0	0	0	1	1	0	0	0	1	0	0	0	0	0	0	0	0	0	0	1	1	1	0	1	0	1	1	0	0	0	1	1
7124548	TGCAGATGGGAAGGAGTCGCCTGCGATAACATAACAGATCATGTGGTTACAGATCGGAAGAGCGGTTCA	TGCAGATGGGAAGGAGTCGCCTGCGATAACATAACAGATCATGTGGTTAC	scaffold00069	26080	2	1.71e-16	Chromosome01	6783723	2	1.87e-16	0.957447	0.355556	0.458272	8.64444	4.73359	1.81795	1	1	1	0	1	0	0	1	0	1	0	0	0	0	0	0	0	1	1	0	1	1	1	0	0	0	1	1	0	0	0	1	-
7124705	TGCAGCAACTTGGATGTCTACAACAACAGCCCACAACTATCCTTTGTGATAATTGTTCAACAATTACAG	TGCAGCAACTTGGATGTCTACAACAACAGCCCACAACTATCCTTTGTGATAATTGTTCAACAATTACAG	scaffold12962	103382	5	1.03e-25	Chromosome02	29545239	10	2.41e-27	0.957447	0.644444	0.458272	5.05	3.31248	1.52843	1	1	1	1	1	1	1	1	1	0	0	1	1	1	1	1	1	1	1	1	0	1	-	0	1	1	0	1	0	1	1	0	0
7129434	TGCAGAGGTTCTTAGAGTTGTCTGAAGTTGTGTGAGTCGAAGAGTATTTTCTTGATAATCAAGTAAAAG	TGCAGAGGTTCTTAGAGTTGTCTGAAGTTGTGTGAGTCGAAGAGTATTTTCTTGATAATCAAGTAAAAG	scaffold09657	80985	1	3.71e-20	Chromosome05	21990721	1	4.06e-20	0.957447	0.344444	0.451605	12.2381	3.55775	3.62139	1	0	0	0	-	1	0	1	1	0	0	0	0	0	0	0	0	1	0	0	1	1	0	0	1	0	1	1	0	0	1	0	-
13855697	TGCAGATGTGTTTTTTCTCCAGCAATCTTTGTATTATTGTTATTTCTAGGATTCCTTTGGGACATTTTA	TGCAGATGTGTTTTTTCTCCAGCAATCTTTGTATTATTGTTATTTCTAGGATTCCTTTGGGACATTTTA	scaffold11897	27429	1	4.74e-29	Chromosome18	10705404	1	5.18e-29	0.957447	0.655556	0.451605	10.6951	4.41088	2.48885	1	0	1	1	1	1	0	0	0	0	-	1	1	0	1	1	1	1	0	1	0	-	0	1	1	0	1	0	1	1	1	0	1
7143439	TGCAGCACATCTAAAATGATAATCGGCAGGTGGAGGATACAATCACAATAAAAACACTTGATGATAGCG	TGCAGCACATCTAAAATGATAATCGGCAGGTGGAGGATACAATCACAATAAAAACACTTGATGATAGCG	scaffold03614	565233	1	2.2e-27	Chromosome09	24614695	1	2.41e-27	0.957447	0.344444	0.451605	9.6087	4.78893	2.0332	1	1	0	0	0	0	1	1	1	1	0	0	0	0	0	0	0	1	0	0	0	1	0	0	0	0	0	1	0	0	1	-	-
7149262	TGCAGCCCAATTCAGAGTTTTTTTTTTCATGCTTGTGTTTGGTTCCTGGGAAAGTTTCTATAGGGAAAT	TGCAGCCCAATTCAGAGTTTTTTTTTTCATGCTTGTGTTTGGTTCCTGGGAAAGTTTCTATAGGGAAAT	scaffold11581	896515	1	2.23e-17	Chromosome01	21101941	1	2.44e-17	0.957447	0.344444	0.451605	9.23913	5.35758	1.64765	1	0	0	0	0	1	1	1	0	0	0	0	0	1	0	1	0	0	0	0	1	1	1	0	1	1	1	0	1	0	0	0	-
13854470	TGCAGCGAGCGTAATCCAAAAGTTTCAGTTTTGGCTTTGTCTTTGATGCTTGTATAAACTGGACCCATT	TGCAGCGAGCGTAATCCAAAAGTTTCAGTTTTGGCTTTGTCTTTGATGCTTGTATAAACTGGACCCATT		0	0	999		0	0	999	0.957447	0.344444	0.451605	14.6957	7.07681	2.09822	1	0	0	0	0	0	0	1	1	0	0	0	0	1	1	0	0	1	0	0	-	0	1	0	1	1	1	0	0	0	0	0	0
13851555	TGCAGGCCCATACATAAATGAACATATTTCCAGTAATTTCTCCTTTATTTCCTCCAATATTCCTCCTAT	TGCAGGCCCATACATAAATGAACATATTTCCAGTAATTTCTCCTTTATTTCCTCCAATATTCCTCCTAT		0	0	999		0	0	999	0.957447	0.655556	0.451605	7.02532	3.78864	1.84812	1	1	-	1	1	1	1	0	0	1	1	1	1	1	1	1	1	1	0	1	-	1	1	0	1	1	1	0	0	1	0	1	1
7127170	TGCAGGCTTTGGATGGATGGATGGATGGATGGAAATTGAAAGGGTTCATTCACCTGATTTAGCTGTTTC	TGCAGGCTTTGGATGGATGGATGGATGGATGGAAATTGAAAGGGTTCATTCACCTGATTTAGCTGTTTC		0	0	999		0	0	999	0.957447	0.344444	0.451605	9.67391	4.723	2.07734	1	0	0	0	1	1	0	0	0	1	0	0	0	0	0	1	0	1	1	0	0	1	1	0	0	0	0	1	1	0	0	-	1
13853191	TGCAGTGAATACGTTGTAAAAATAGAGAAAGGACTTCCTGTCCAATTGAGTGGCAGCAGATGATCAATC	TGCAGTGAATACGTTGTAAAAATAGAGAAAGGACTTCCTGTCCAATTGAGTGGCAGCAGATGATCAATC	scaffold06711	645880	1	7.98e-22	Chromosome12	984082	1	8.73e-22	0.957447	0.344444	0.451605	10.2391	4.39953	2.36001	1	1	0	-	0	0	0	0	0	0	1	1	1	0	1	0	1	1	0	-	0	0	0	0	1	0	0	0	1	1	0	0	0
7140371	TGCAGTGATTGGTCACCCATATATTCTAAATTCCAGACACGTGAGATACACAATTATCGTTTTTACAGA	TGCAGTGATTGGTCACCCATATATTCTAAATTCCAGACACGTGAGATACACAATTATCGTTTTTACAGA	scaffold11581	805639	1	1.03e-25	Chromosome01	21009140	1	1.12e-25	0.957447	0.344444	0.451605	13.9565	5.71785	2.22817	1	0	0	0	0	1	1	1	0	0	0	0	0	1	0	1	0	0	0	0	1	1	1	1	1	1	1	0	1	0	0	0	1
7127871	TGCAGTTACCTTCACTATGGTCTATTGGCTGCTCGAGCAGAAATTTTGAAAGTTTCTGAAGGTTCTGAC	TGCAGTTACCTTCACTATGGTCTATTGGCTGCTCGAGCAGAAATTTTGAAAGTTTCTGAAGGTTCTGAC	scaffold03614	2155828	1	4.74e-29	Chromosome09	26222434	1	5.18e-29	0.957447	0.655556	0.451605	7.54878	4.60422	1.60573	1	1	-	0	0	1	1	1	1	1	0	0	0	0	0	1	0	1	0	0	1	1	1	-	1	0	0	1	1	0	1	1	1
7119405	TGCAGAGGGTAACAGATTTGATTCGAATTGATTTTATTTACAGATCGGAAGAGCGGTTCAGCAGGAATG	TGCAGAGGGTAACAGATTTGATTCGAATTGATTTTATTTAC	scaffold03823	106454	1	2.56e-13	Chromosome12	2090862	1	2.65e-13	0.957447	0.344444	0.451605	17.0698	6.15458	2.84142	1	1	0	0	0	0	0	1	0	0	0	0	0	1	1	0	0	0	0	0	1	0	1	0	1	1	0	1	1	0	1	0	0
7135256	TGCAGATCAGCCACAGTCGCCTACAAAACAAACCAAAATGTATGGAGTTACAGATCGGAAGAGCGGTTC	TGCAGATCAGCCACAGTCGCCTACAAAACAAACCAAAATGTATGGAGTTAC	scaffold06705	259385	1	1.06e-18	Chromosome10	2633537	1	1.16e-18	0.957447	0.344444	0.451605	8.84091	3.13299	2.88804	1	0	0	1	0	0	1	0	0	0	1	1	-	1	0	0	1	0	1	1	0	0	0	1	1	1	0	1	1	1	0	0	0
13852202	TGCAGCTAAATGGGATGTTTGATTATTACCATCATGGACAATTATTTACAGATCGGAAGAGCGGTTCAG	TGCAGCTAAATGGGATGTTTGATTATTACCATCATGGACAATTATTTAC	scaffold08910	180071	1	5.91e-16	Chromosome10	2054289	1	6.46e-16	0.957447	0.655556	0.451605	25.2625	10.067	2.44035	1	1	1	1	0	1	1	0	0	0	1	1	1	1	0	1	1	0	1	1	1	0	0	1	1	1	1	-	1	-	1	0	0
13858307	TGCAGTTGCACTCCTTCAACCTGATATTTTGCATGAGTGTTTCCCACATGGTTTTACAGATCGGAAGAG	TGCAGTTGCACTCCTTCAACCTGATATTTTGCATGAGTGTTTCCCACATGGTTTTAC		0	0	999		0	0	999	0.957447	0.344444	0.451605	13.8511	7.16961	1.96586	1	1	1	0	0	1	1	1	0	0	0	0	0	0	1	1	0	1	0	0	0	0	1	1	1	1	0	1	0	0	1	0	0
7141994	TGCAGTTTCTAGAGATCCAAGAACTAGGGTTTTGTGCTTTTACAGATCGGAAGAGCGGTTCAGCAGGAA	TGCAGTTTCTAGAGATCCAAGAACTAGGGTTTTGTGCTTTTAC	scaffold08376	114843	1	2.09e-14	Chromosome05	16176424	1	2.29e-14	0.957447	0.344444	0.451605	17.2766	7.5504	2.24453	1	1	0	0	0	0	1	0	0	0	0	0	0	0	0	0	0	1	1	0	1	0	-	1	1	0	0	0	1	0	1	0	0
7134569	TGCAGAGTAAAATTCTACATCATTGCTCACTGCCTGTAATCACAATTTAGCAATGGAGCAAAAAACACC	TGCAGAGTAAAATTCTACATCATTGCTCACTGCCTGTAATCACAATTTAGCAATGGAGCAAAAAACACC		0	0	999		0	0	999	0.957447	0.344444	0.451605	15.4545	7.15241	2.28967	1	0	0	1	0	0	0	0	0	0	1	1	1	0	0	0	1	0	0	1	0	0	0	0	0	0	0	0	1	1	0	0	0
13851215	TGCAGATCATATATAGACTGGAGAATTTTTCTCCTGTTTGCTCTTTTTGACTCTTGACTGGACTAGAGC	TGCAGATCATATATAGACTGGAGAATTTTTCTCCTGTTTGCTCTTTTTGACTCTTGACTGGACTAGAGC	scaffold05162	245510	1	4.74e-29	Chromosome05	23390379	1	5.18e-29	0.957447	0.344444	0.451605	5.21429	3.2259	1.63835	1	0	1	1	0	0	0	0	0	0	1	1	-	1	1	1	1	0	1	1	0	0	0	-	0	1	0	0	0	1	0	0	0
13855867	TGCAGCATAAACAAGCAGAAAGCTCCCAAACCCCCCATTGCCACAAGTAAATCTGGCATATTACAGATC	TGCAGCATAAACAAGCAGAAAGCTCCCAAACCCCCCATTGCCACAAGTAAATCTGGCATATTAC	scaffold00271	73753	1	1.21e-19	Chromosome10	4185662	1	1.3e-19	0.957447	0.344444	0.451605	12.3954	4.25982	3.07058	1	0	1	1	1	0	0	0	0	0	1	1	1	0	1	0	1	0	0	1	0	0	0	1	0	0	0	0	0	1	0	0	0
7126829	TGCAGCTGTGGGGGCACTGCTCTTGTTTTTTCTTATTGGCCTTCATTTTCTTGCTATAAAATATCACCC	TGCAGCTGTGGGGGCACTGCTCTTGTTTTTTCTTATTGGCCTTCATTTTCTTGCTATAAAATATCACCC	scaffold04285	136908	1	4.74e-29	Chromosome08	28938604	1	5.18e-29	0.957447	0.344444	0.451605	13.3778	4.25461	3.17791	1	0	0	1	0	0	1	0	0	0	1	1	1	0	0	0	1	0	0	-	0	0	1	0	0	0	0	1	1	-	0	0	0
13851533	TGCAGGATCATCATCTGCCAAATCTAACTAGAATAGTTTCTTGCGCTGTTGTCCTCAAACAAAGGGTTC	TGCAGGATCATCATCTGCCAAATCTAACTAGAATAGTTTCTTGCGCTGTTGTCCTCAAACAAAGGGTTC		0	0	999		0	0	999	0.957447	0.344444	0.451605	8.47727	3.36079	2.46083	1	0	1	1	1	0	0	0	0	0	1	1	1	0	1	0	1	0	0	1	0	0	0	0	0	0	0	0	0	1	0	0	0
20478546	TGCAGGTATACTATACGCCTTTCAAATCTTTTATTATGAATCTATTATGGGAAAACAGCTTACAGATCG	TGCAGGTATACTATACGCCTTTCAAATCTTTTATTATGAATCTATTATGGGAAAACAGCTTAC	scaffold10797	225183	1	1.52e-23	Chromosome04	25985821	1	1.62e-23	0.957447	0.344444	0.451605	9.51163	3.71904	2.40431	1	0	-	1	0	1	1	0	0	0	-	1	1	0	0	0	1	0	0	1	0	1	1	0	0	0	0	-	1	1	0	0	1
20413346	TGCAGTGGCCCTACAGTCGATGATCCCCAGTTCCACGTGGCATTTCTTCAAGCAATGTTTGAGCAGCCA	TGCAGTGGCCCTACAGTCGATGATCCCCAGTTCCACGTGGCATTTCTTCAAGCAATGTTTGAGCAGCCA	scaffold01428	59288	1	2.2e-27	Chromosome12	16626697	1	2.41e-27	0.957447	0.344444	0.451605	8.06667	2.97695	2.67229	1	1	1	1	0	0	0	0	0	0	1	-	1	0	0	0	1	0	0	1	0	0	0	0	0	0	0	0	1	1	0	0	0
7127915	TGCAGTTCAATAATAAGCATTCTTTTTAGTTCTGAAGAAAATGGTTCTTATCCCTCAAATGATATGTGG	TGCAGTTCAATAATAAGCATTCTTTTTAGTTCTGAAGAAAATGGTTCTTATCCCTCAAATGATATGTGG	scaffold01092	63454	1	4.74e-29	Chromosome12	23076913	1	5.18e-29	0.957447	0.655556	0.451605	5.9875	3.24613	1.79812	1	1	0	1	0	1	1	1	1	0	1	1	-	1	0	0	1	1	1	1	1	1	1	1	1	1	0	1	1	1	1	0	1
13851913	TGCAGAAGAATCGGCCTTTGGTTTTTTCTTACAGATCGGAAGAGCGGTTCAGCAGGAATGCCGAGACCG	TGCAGAAGAATCGGCCTTTGGTTTTTTCTTAC		0	0	999		0	0	999	0.957447	0.344444	0.451605	7.30233	3.39312	2.23825	1	0	1	-	1	0	0	0	0	0	1	1	1	0	1	0	1	0	0	1	0	0	0	-	0	0	0	0	0	1	0	0	0
7136998	TGCAGAGGATGTTGTAAATAGCTGAAAAATGTGTTCGGTAGCAAACTTACAGATCGGAAGAGCGGTTCA	TGCAGAGGATGTTGTAAATAGCTGAAAAATGTGTTCGGTAGCAAACTTAC	scaffold10173	406019	1	3.67e-18	Chromosome15	10789401	1	4.02e-18	0.957447	0.655556	0.451605	8.87805	4.885	1.82058	1	0	1	1	0	1	1	1	0	0	1	1	1	1	1	0	1	1	1	-	0	1	0	1	1	1	1	0	1	1	0	0	-
13853523	TGCAGCACCCACCTTTCACATCATACTTGATTACAGATCGGAAGAGCGGTTCAGCAGGAATGCCGAGAC	TGCAGCACCCACCTTTCACATCATACTTGATTAC	scaffold05002	6061	1	2.04e-07	Scaffold01956	5137	1	2.23e-07	0.957447	0.344444	0.451605	13.4419	4.25524	2.99268	1	0	-	1	1	0	1	0	0	0	-	1	1	0	1	0	1	0	0	1	0	0	0	0	0	0	0	0	0	-	0	0	0
13852540	TGCAGTTTATGAGTGTTTTTATTGTAATTTTTTACAGATCGGAAGAGCGGTTCAGCAGGAATGCCGAGA	TGCAGTTTATGAGTGTTTTTATTGTAATTTTTTAC		0	0	999		0	0	999	0.957447	0.344444	0.451605	18.8333	6.66161	2.81504	1	0	-	1	1	0	-	0	0	0	1	1	1	0	0	1	1	0	0	1	0	0	0	1	0	0	0	0	1	1	0	0	0
7134848	TGCAGAAATATAAGCAATTTCATCTTTGATTTTATGATTTTTTTTTTTTACAGATCGGAAGAGCGGTTC	TGCAGAAATATAAGCAATTTCATCTTTGATTTTATGATTTTTTTTTTTTAC		0	0	999		0	0	999	0.957447	0.344444	0.451605	11.9111	5.7882	2.17199	1	1	0	0	1	0	1	1	1	-	0	0	0	1	0	0	0	0	0	0	0	1	-	0	0	1	0	1	0	0	0	1	-
7136191	TGCAGGGGTGAGTAGTATTCGGTTCAAACCGAAAAAATCAACCGAACCGAATTACAGATCGGAAGAGCG	TGCAGGGGTGAGTAGTATTCGGTTCAAACCGAAAAAATCAACCGAACCGAATTAC	scaffold07689	148	10	3.38e-19	Chromosome08	9025703	19	3.7e-19	0.957447	0.344444	0.451605	11.0244	6.86272	1.55735	0.956522	1	1	0	1	0	0	0	0	0	0	0	0	1	0	0	0	0	0	0	1	0	0	1	0	1	1	1	1	0	1	0	0
7128701	TGCAGCTGCTCCTTCTCCTTCTAGAAAGCAGCTTGTGAGATTCAGAAGTCATAGGCGAATGTTTTCTTG	TGCAGCTGCTCCTTCTCCTTCTAGAAAGCAGCTTGTGAGATTCAGAAGTCATAGGCGAATGTTTTCTTG	scaffold06446	608865	1	4.77e-24	Chromosome01	1725825	1	5.22e-24	0.957447	0.344444	0.451605	7.30233	4.10635	1.74555	1	0	0	0	0	1	0	0	1	0	0	0	0	1	0	1	0	0	1	0	0	1	-	0	0	1	0	0	0	0	0	-	-
7116837	TGCAGGGGGGAAAGAGATCTTTCCTTGTGAGCCATGAGGGGATAAGGGCTCTGGAGTTTTACAGATCGG	TGCAGGGGGGAAAGAGATCTTTCCTTGTGAGCCATGAGGGGATAAGGGCTCTGGAGTTTTAC	scaffold06278	136227	1	1.15e-24	Chromosome03	23208684	2	1.25e-24	0.957447	0.344444	0.451605	18.1628	6.25404	2.90305	1	0	1	0	0	1	0	1	0	0	0	0	0	0	0	0	0	0	0	0	1	1	0	0	0	0	1	0	0	0	1	0	-
7128085	TGCAGTTTTGTAAAATTATTGATAACTGAAAAGATTATTTTTGACTGGTTTCGACAACCGCACAGTCAG	TGCAGTTTTGTAAAATTATTGATAACTGAAAAGATTATTTTTGACTGGTTTCGACAACCGCACAGTCAG	scaffold07987	4858	10	4.74e-29	Scaffold01184	43049	16	1.46e-19	0.957447	0.344444	0.451605	17.0667	7.08488	2.39194	1	0	0	0	1	1	1	1	0	1	0	0	0	1	0	0	0	0	0	0	1	1	1	0	0	-	0	0	1	0	0	1	1
7120241	TGCAGATGTTGAAGATTTCTACCAGCAGTGCGATCCTGGTTAGGATTTTAGCTCTTTGATTTACTTTCC	TGCAGATGTTGAAGATTTCTACCAGCAGTGCGATCCTGGTTAGGATTTTAGCTCTTTGATTTACTTTCC	scaffold07859	511332	1	2.2e-27	Chromosome16	24076093	1	2.41e-27	0.957447	0.344444	0.451605	13.7273	7.92397	1.72744	1	1	0	0	0	0	1	1	1	0	0	0	0	0	1	-	0	0	0	0	1	0	1	0	1	-	1	1	0	0	0	0	0
7113783	TGCAGCTAAGCGTTTCTATCACTCACCAAATCATTATGGTCAGTTCTTCTTGCAAATCCAACATTCATA	TGCAGCTAAGCGTTTCTATCACTCACCAAATCATTATGGTCAGTTCTTCTTGCAAATCCAACATTCATA	scaffold01636	12743	1	4.77e-24	Chromosome16	4244613	1	5.22e-24	0.957447	0.344444	0.451605	9.72727	5.9443	1.73198	1	1	0	0	1	0	1	1	1	1	0	0	0	1	0	0	0	0	0	0	0	1	1	0	0	1	0	1	0	0	0	1	-
7140258	TGCAGGCACATCAAGATCCGCTGGATTTCCTACATCATCCACCGATCTCTGTCAATCAAAACTCATGTG	TGCAGGCACATCAAGATCCGCTGGATTTCCTACATCATCCACCGATCTCTGTCAATCAAAACTCATGTG		0	0	999	Chromosome02	3873764	1	2.41e-27	0.957447	0.655556	0.451605	8.38961	3.91519	2.14387	1	1	1	1	1	0	1	1	1	1	1	1	1	0	-	1	1	1	1	1	1	0	0	0	0	0	0	1	1	1	0	1	0
20488567	TGCAGTTCATTCTTGGTACTTGGTTTTTATGGTTTTACACAAAGGGACTTGAATTCCTCATGGATTTTT	TGCAGTTCATTCTTGGTACTTGGTTTTTATGGTTTTACACAAAGGGACTTGAATTCCTCATGGATTTTT	scaffold03428	125568	1	4.74e-29	Chromosome06	2703071	1	5.18e-29	0.957447	0.655556	0.451605	6.5125	4.39885	1.45436	1	0	0	0	1	1	1	1	1	1	0	0	-	0	1	-	0	1	1	0	1	1	0	1	1	0	1	1	1	0	-	1	1
20489601	TGCAGTGGCTGTCAGTAATGGAAAATAGCAAGTGTACACATGTGTGCGGGCATGCAGGCATGTGTGTGT	TGCAGTGGCTGTCAGTAATGGAAAATAGCAAGTGTACACATGTGTGCGGGCATGCAGGCATGTGTGTGT		0	0	999	Chromosome16	7839642	1	5.18e-29	0.957447	0.344444	0.451605	6.18605	2.89551	2.17985	1	0	1	0	1	1	1	1	1	0	0	0	0	0	0	0	0	0	1	0	0	0	1	0	0	0	1	1	1	0	0	0	0
13856822	TGCAGATAAAGTAATCATCACTTATGGTTTTATTAGTACATTTGAAACTTTTTTTATACTCACACATAT	TGCAGATAAAGTAATCATCACTTATGGTTTTATTAGTACATTTGAAACTTTTTTTATACTCACACATAT		0	0	999	Chromosome18	6503265	1	5.18e-29	0.957447	0.344444	0.451605	17.1861	8.11045	2.16866	1	0	0	0	-	1	0	1	1	0	0	0	0	1	0	1	0	1	0	0	1	0	0	0	0	1	1	0	0	0	1	0	0
13858109	TGCAGAAAAAATTTGTTTATCCACCTGAAACAGAAGCGTGGATTTTACAGATCGGAAGAGCGGTTCAGC	TGCAGAAAAAATTTGTTTATCCACCTGAAACAGAAGCGTGGATTTTAC	scaffold11067	138258	1	4.38e-17	Chromosome17	13460423	1	4.8e-17	0.957447	0.344444	0.451605	19.575	9.98721	2.04562	1	0	0	0	1	0	0	1	1	0	0	0	0	1	0	1	0	0	1	0	0	0	0	1	0	1	1	1	0	0	1	0	0
7141438	TGCAGCAAGTCTCTGGTGTCGAATTTTACATCATAATTACTTTTACAGATCGGAAGAGCGGTTCAGCAG	TGCAGCAAGTCTCTGGTGTCGAATTTTACATCATAATTACTTTTAC		0	0	999		0	0	999	0.957447	0.655556	0.451605	17.2105	6.25408	2.74686	1	1	0	1	0	0	1	0	1	1	1	1	1	1	1	0	1	1	0	1	1	1	0	0	0	1	0	1	1	-	1	1	-
7123504	TGCAGGCAGCTCGCGAAACTCTTTCTCGCTAAGAAAGAAGCAGTCTTTACAGATCGGAAGAGCGGTTCA	TGCAGGCAGCTCGCGAAACTCTTTCTCGCTAAGAAAGAAGCAGTCTTTAC	scaffold12211	126485	1	3.67e-18	Chromosome13	2425209	1	4.02e-18	0.957447	0.344444	0.451605	17.1628	8.60484	1.99041	1	0	0	0	0	0	0	0	0	1	0	0	0	0	0	-	0	0	0	0	1	1	0	1	1	0	-	0	0	0	1	1	1
13858253	TGCAGGGTTATTGTGCAATAAGAATTCATTTACAGATCGGAAGAGCGGTTCAGCAGGAATGCCGAGACC	TGCAGGGTTATTGTGCAATAAGAATTCATTTAC		0	0	999		0	0	999	0.957447	0.344444	0.451605	21.7907	12.2599	1.7352	1	1	0	0	0	0	0	1	0	0	0	0	0	1	0	1	0	1	1	0	1	1	0	0	0	1	1	0	0	0	0	0	-
13861886	TGCAGACAGACTTCTTACCTGAATCCATTTTCAGGCAAGAGGGTCTAATGGAGCTATTGGCAGACATTA	TGCAGACAGACTTCTTACCTGAATCCATTTTCAGGCAAGAGGGTCTAATGGAGCTATTGGCAGACATTA	scaffold02421	1137769	1	6.17e-23	Chromosome03	23682800	1	5.22e-24	0.957447	0.344444	0.451605	14.8049	5.16659	2.85605	1	0	1	1	1	0	1	0	0	0	-	1	1	0	0	1	1	0	0	1	0	0	0	1	0	0	0	0	1	1	0	0	0
7139197	TGCAGAGATCTGCAAAATTTATAGGCTTTAGCATGGGCTTCTTCTGTCAAACTACACTTCAAATTTACA	TGCAGAGATCTGCAAAATTTATAGGCTTTAGCATGGGCTTCTTCTGTCAAACTACACTTCAAATTTACA	scaffold04285	119107	1	6.13e-28	Chromosome08	28920793	1	6.7e-28	0.957447	0.344444	0.451605	7.66667	2.82056	2.68281	1	0	0	1	0	0	1	0	0	0	-	1	1	0	0	0	1	0	0	-	0	0	1	0	0	0	0	1	1	1	0	0	0
13855533	TGCAGAGATTGAGCCACATCCTAGAGCCTAGTCGGGACCATTACACGGTTGTAATTGGCATGGAACCTG	TGCAGAGATTGAGCCACATCCTAGAGCCTAGTCGGGACCATTACACGGTTGTAATTGGCATGGAACCTG	scaffold12498	209113	1	2.85e-26	Chromosome11	5616386	1	3.12e-26	0.957447	0.344444	0.451605	9.15909	5.29984	1.70679	1	0	0	0	1	1	1	0	1	0	0	0	0	0	0	-	0	0	0	0	1	0	-	1	0	0	0	0	0	0	1	0	0
13858861	TGCAGATGTCTATGCTTCACAACAGAACCACAGAGGAAGCATGTGACATAGACTGAGCATTTATTGCGC	TGCAGATGTCTATGCTTCACAACAGAACCACAGAGGAAGCATGTGACATAGACTGAGCATTTATTGCGC	scaffold03079	104197	1	2.2e-27	Chromosome01	5265191	1	2.41e-27	0.957447	0.655556	0.451605	6.25926	3.83221	1.6441	1	1	0	1	0	1	1	0	1	1	1	1	1	0	0	1	1	1	1	1	1	0	0	0	1	0	1	0	1	1	1	1	0
7142503	TGCAGATATGGTGCTTTCATAACAGTTGTTATAAGAGCCTACAATACACATTCACATGCCCCAAATTCC	TGCAGATATGGTGCTTTCATAACAGTTGTTATAAGAGCCTACAATACACATTCACATGCCCCAAATTCC		0	0	999		0	0	999	0.957447	0.344444	0.451605	8.36364	2.94719	2.92422	1	0	1	1	0	0	1	0	0	0	1	1	1	0	1	0	1	0	0	1	0	0	0	0	0	0	0	0	0	1	0	0	0
7110363	TGCAGCTCTGCATTCTTTTCTTTTTGTAACTGAGAAGAAACACACAGCACACTATAGAGTTCATCAGAG	TGCAGCTCTGCATTCTTTTCTTTTTGTAACTGAGAAGAAACACACAGCACACTATAGAGTTCATCAGAG	scaffold11581	965537	1	1.03e-25	Chromosome01	21168400	1	1.12e-25	0.957447	0.344444	0.451605	5.44444	2.78532	1.86862	0.954545	0	0	0	0	1	1	1	0	0	0	0	0	1	0	1	0	0	0	0	1	1	-	0	1	1	1	0	1	0	0	-	-
7110660	TGCAGTAATTTTAGAGCAAAATTGTTATATGTGGCAATCTAATAATATGATAAAACATGGAATAAGAAA	TGCAGTAATTTTAGAGCAAAATTGTTATATGTGGCAATCTAATAATATGATAAAACATGGAATAAGAAA	scaffold11581	1224077	1	1.03e-25	Chromosome01	21420556	1	1.12e-25	0.957447	0.344444	0.451605	19	8.11035	2.34046	1	1	0	0	-	1	0	1	0	1	0	0	0	0	0	0	0	1	-	0	0	1	-	0	0	0	0	0	0	0	0	1	1
13862694	TGCAGTATGGGATAAACATTGCTTCTTACCAACCTCCGACTATCCCAAGCATTCCGAAACTATTACAGA	TGCAGTATGGGATAAACATTGCTTCTTACCAACCTCCGACTATCCCAAGCATTCCGAAACTATTACAGA	scaffold02871	169305	1	7.92e-27	Chromosome03	5295228	1	8.67e-27	0.957447	0.344444	0.451605	20.4667	8.2019	2.43972	1	0	1	-	0	0	1	0	0	0	1	1	1	0	1	0	1	0	0	1	0	0	0	1	0	0	0	0	1	1	0	0	0
7111872	TGCAGTGATATTAGAAACAGAAGAAAACCCATTTTTGTTGCTTGTGCTTCGGAGCGCTCAAGCTTTTTG	TGCAGTGATATTAGAAACAGAAGAAAACCCATTTTTGTTGCTTGTGCTTCGGAGCGCTCAAGCTTTTTG	scaffold07750	45204	1	1.03e-25	Chromosome10	15546010	1	1.12e-25	0.957447	0.655556	0.451605	6.10127	3.38124	1.81262	1	0	1	1	1	0	1	1	1	0	1	1	1	1	1	1	1	1	1	1	0	0	1	1	0	1	0	0	1	1	1	0	0
7121473	TGCAGTGCAGAATATATACAATTACACATTCCTTTTTTTTTGGGTTGATGTGCAGGACCTAATACATTC	TGCAGTGCAGAATATATACAATTACACATTCCTTTTTTTTTGGGTTGATGTGCAGGACCTAATACATTC	scaffold09876	286549	1	4.74e-29	Chromosome14	3993604	1	5.18e-29	0.957447	0.344444	0.451605	11.2791	5.6128	1.96873	1	0	0	0	0	0	0	0	0	1	0	0	0	0	0	1	0	0	0	0	1	1	-	1	1	0	1	-	0	0	0	1	1
13855411	TGCAGAAGTGTAAGCCTCAAATCTAGGCGAGGTCCAAAGGAAATGCCATTTTGAGAGATTTTTTTACAG	TGCAGAAGTGTAAGCCTCAAATCTAGGCGAGGTCCAAAGGAAATGCCATTTTGAGAGATTTTTTTACAG	scaffold03277	92537	1	4.77e-24	Scaffold00974	85280	2	1.12e-25	0.957447	0.655556	0.451605	23.0375	9.02835	2.5367	1	1	1	1	0	0	1	0	0	0	1	1	1	0	1	0	1	1	0	1	0	1	1	1	0	-	0	1	1	1	1	0	-
20111634	TGCAGATTCTCATTTCCGTGAAAATTACAGATCGGAAGAGCGGTTCAGCAGGAATGCCGAGACCGATCT	TGCAGATTCTCATTTCCGTGAAAATTAC		0	0	999		0	0	999	0.957447	0.344444	0.451605	9.44186	3.64278	2.47948	1	0	0	-	-	0	0	0	0	0	1	1	1	0	1	0	1	0	0	1	0	0	0	0	0	0	0	0	0	1	1	0	0
7115391	TGCAGATTATGGTTTTCAATAATATAATGGCCATGTGAAGTTACAGATCGGAAGAGCGGTTCAGCAGGA	TGCAGATTATGGTTTTCAATAATATAATGGCCATGTGAAGTTAC	scaffold11010	57660	1	4.76e-11	Chromosome17	2918319	1	5.21e-11	0.957447	0.344444	0.451605	12.5435	5.5588	2.11989	1	0	0	0	-	1	0	1	1	1	0	0	0	0	0	0	0	1	0	0	0	1	1	0	1	0	-	0	0	0	0	1	1
13857634	TGCAGCTATCCTCAACTATATGTCCTTCTTTATATTTTTTTACAGATCGGAAGAGCGGTTCAGCAGGAA	TGCAGCTATCCTCAACTATATGTCCTTCTTTATATTTTTTTAC	scaffold00184	27693	1	2.09e-14	Chromosome07	10371563	1	2.29e-14	0.957447	0.344444	0.451605	27.7021	14.7301	1.87535	1	1	0	0	1	1	0	1	0	1	0	0	0	0	1	0	0	0	0	0	0	0	0	-	1	0	0	0	0	0	1	-	0
7118755	TGCAGGAAAACTCTAATGTGGAGGATTTATTACAGATCGGAAGAGCGGTTCAGCAGGAATGCCGAGACC	TGCAGGAAAACTCTAATGTGGAGGATTTATTAC	scaffold04324	200254	1	3.98e-09	Chromosome11	4062251	1	4.36e-09	0.957447	0.655556	0.451605	21.725	9.81322	2.18234	1	0	1	1	0	1	0	1	0	1	1	1	1	0	1	0	1	1	-	1	1	1	0	1	0	0	1	1	1	1	0	1	-
7145412	TGCAGTGCAACCATCTTGTCCAAATCTCCTGTAAGCTGGAAGGCAATGAAAACAAATTACAGATCGGAA	TGCAGTGCAACCATCTTGTCCAAATCTCCTGTAAGCTGGAAGGCAATGAAAACAAATTAC	scaffold03404	102231	1	3.04e-20	Chromosome01	3064493	1	3.32e-20	0.957447	0.655556	0.451605	27.5926	9.61067	2.69706	1	0	0	1	0	1	1	0	0	1	-	1	1	0	0	1	1	1	1	1	1	0	1	0	1	0	1	1	1	1	1	1	0
7141977	TGCAGTAAGATTTCTGGAAATTATTTCTTTCAATTTCTTTTTTCATTTACAGATCGGAAGAGCGGTTCA	TGCAGTAAGATTTCTGGAAATTATTTCTTTCAATTTCTTTTTTCATTTAC		0	0	999		0	0	999	0.957447	0.655556	0.451605	13.4557	5.91029	2.30891	1	0	1	1	0	0	1	0	0	1	1	1	1	1	1	0	1	1	1	1	1	0	0	0	1	1	0	0	1	1	1	1	0
7109699	TGCAGAAAGATATACACACAAATGTACTGAAAAGATATACAAGTTAGCCTGATACCATGTTATCTATAG	TGCAGAAAGATATACACACAAATGTACTGAAAAGATATACAAGTTAGCCTGATACCATGTTATCTATAG	scaffold03329	354905	1	4.77e-24	Chromosome04	20082158	1	5.22e-24	0.957447	0.344444	0.451605	10.6136	6.40744	1.6805	1	1	1	0	0	0	0	1	0	1	0	0	0	1	0	0	0	0	0	0	1	0	0	0	0	1	1	1	0	0	1	1	0
7144551	TGCAGCACTCTTGCCTCTGCATGGAAATCAAAGCTTTGGAAATGCACATGGGAGTCAAAGCATTCAAAA	TGCAGCACTCTTGCCTCTGCATGGAAATCAAAGCTTTGGAAATGCACATGGGAGTCAAAGCATTCAAAA	scaffold10173	391516	1	4.74e-29	Chromosome15	10803888	1	5.18e-29	0.957447	0.655556	0.451605	8.35802	3.92934	2.10513	1	0	1	1	-	1	1	1	0	0	1	1	1	1	1	0	1	1	1	1	0	1	0	1	1	1	1	0	1	1	0	0	0
7145275	TGCAGTGGATGGTCTTCAACACATCAGATCATAATTGACAAGCATTTGCTCACAAAAGAATTTTACAGA	TGCAGTGGATGGTCTTCAACACATCAGATCATAATTGACAAGCATTTGCTCACAAAAGAATTTTACAGA		0	0	999		0	0	999	0.957447	0.655556	0.451605	30.0128	11.0494	2.70733	1	1	0	1	0	0	1	0	0	1	-	1	1	1	1	1	1	1	0	1	1	1	1	0	0	1	0	1	1	1	1	1	1
13859993	TGCAGAGACCAGAATCTGTAAAGATCGACGCGAGGGACATTACAGATCGGAAGAGCGGTTCAGCAGGAA	TGCAGAGACCAGAATCTGTAAAGATCGACGCGAGGGACATTAC	scaffold05335	454479	1	9.72e-13	Chromosome17	25401026	1	1.06e-12	0.957447	0.344444	0.451605	16.8085	8.63106	1.91238	1	0	0	0	0	0	0	1	1	0	0	0	0	1	-	0	0	1	0	0	1	0	1	0	1	1	1	0	0	0	0	0	0
13861660	TGCAGGATTTTTATCATTCTTCTTCATTTTCTTACCCATCGCGAAGTGTTCCTTACAGATCGGAAGAGC	TGCAGGATTTTTATCATTCTTCTTCATTTTCTTACCCATCGCGAAGTGTTCCTTAC	scaffold08265	2644111	1	2.09e-21	Chromosome07	25214756	1	2.28e-21	0.957447	0.344444	0.451605	6.97727	2.97328	2.37333	1	1	1	0	1	1	0	1	-	0	0	0	0	1	0	0	0	1	0	0	0	0	0	1	0	1	1	0	1	0	0	0	0
20502012	TGCAGACTCCATGGAAGGGTAGGATTGATAATTTGTGAAACTTGATGGGTGAAGGAGGACAAGTTGAAC	TGCAGACTCCATGGAAGGGTAGGATTGATAATTTGTGAAACTTGATGGGTGAAGGAGGACAAGTTGAAC	scaffold08265	2664391	1	6.13e-28	Chromosome07	25235038	1	6.7e-28	0.957447	0.344444	0.451605	8.43182	4.03055	2.11731	1	1	1	0	1	1	0	1	1	0	0	0	0	1	0	0	0	1	0	0	0	0	0	1	0	1	1	0	1	0	0	0	0
13858747	TGCAGAGCCTCGCTCCATGGAGAATGAAGGCCTCGAGAATATTTCTCAATGATAAAACCAGGCCTTTCT	TGCAGAGCCTCGCTCCATGGAGAATGAAGGCCTCGAGAATATTTCTCAATGATAAAACCAGGCCTTTCT	scaffold05335	380240	1	2.2e-27	Chromosome17	25321544	1	2.41e-27	0.957447	0.344444	0.451605	9.36957	4.80651	1.95437	1	0	0	0	0	0	0	1	-	0	0	0	0	1	1	0	0	1	0	0	1	0	1	1	1	1	-	0	0	0	0	0	0
34226037	TGCAGATCAAACCTGAATTGTGTGGAAAAAATTTTGTGTTCCATAGATATCTGTCAAGACATAGACCAT	TGCAGATCAAACCTGAATTGTGTGGAAAAAATTTTGTGTTCCATAGATATCTGTCAAGACATAGACCAT	scaffold04209	382904	1	4.77e-24	Chromosome05	7675969	1	5.22e-24	0.957447	0.344444	0.451605	5.16279	2.94073	1.6807	1	0	0	1	0	0	1	0	0	0	1	1	-	0	0	0	1	0	0	1	0	0	0	0	0	0	0	0	1	-	0	0	0
20502472	TGCAGCTGCATTTGTATTTTAGGATCACTAGCCGACACTAACATCTTGGAACTGGCATGATTGCCGAGT	TGCAGCTGCATTTGTATTTTAGGATCACTAGCCGACACTAACATCTTGGAACTGGCATGATTGCCGAGT		0	0	999		0	0	999	0.957447	0.344444	0.451605	6.33333	3.783	1.74366	1	0	1	1	0	1	1	0	0	0	1	1	1	0	0	0	1	0	0	1	0	0	0	0	0	0	0	0	1	-	0	0	0
7120903	TGCAGGAACAGATTGATCAATATTTGTCTAAGAGATAGAGATTTTCGATCTTATTTTTGTGTCTTTCAT	TGCAGGAACAGATTGATCAATATTTGTCTAAGAGATAGAGATTTTCGATCTTATTTTTGTGTCTTTCAT	scaffold10802	29012	1	4.77e-24	Chromosome14	17994318	1	5.22e-24	0.957447	0.344444	0.451605	20.9575	10.1057	2.06068	1	0	0	0	0	1	1	1	1	0	0	0	0	1	0	1	0	1	0	0	1	0	0	0	1	1	1	0	0	0	0	0	0
7123081	TGCAGGCACGCAGCTGCTGGGCACGCAGCAGCTTGCTGCGTGCCCAACAGCAGCTTGCATGCTGCGCAG	TGCAGGCACGCAGCTGCTGGGCACGCAGCAGCTTGCTGCGTGCCCAACAGCAGCTTGCATGCTGCGCAG	scaffold02829	101636	4	3.74e-15	Chromosome16	6491146	9	5.22e-24	0.957447	0.655556	0.451605	7.46341	4.89947	1.54751	1	1	0	1	0	0	1	0	1	0	1	1	1	1	1	-	1	1	0	1	1	0	0	0	1	1	0	1	1	1	1	0	0
7144697	TGCAGTTGTATCATATATTTGTGTACAATAAAGTATAAATTTGAAAATTTGTGAAATATTCAGAATTTT	TGCAGTTGTATCATATATTTGTGTACAATAAAGTATAAATTTGAAAATTTGTGAAATATTCAGAATTTT		0	0	999		0	0	999	0.957447	0.344444	0.451605	10.4889	4.27199	2.58399	1	1	0	0	1	-	0	0	0	1	0	0	0	1	0	1	0	1	1	0	0	0	0	0	1	-	0	0	1	0	0	1	0
7145065	TGCAGTGAAAACACGTTCATTGATGTTATTTCTTGCTTACAGATCGGAAGAGCGGTTCAGCAGGAATGC	TGCAGTGAAAACACGTTCATTGATGTTATTTCTTGCTTAC		0	0	999		0	0	999	0.957447	0.344444	0.451605	5.53333	3.45511	1.56561	1	1	1	0	0	0	0	0	1	1	0	0	0	1	0	0	0	1	0	0	1	0	0	0	1	1	0	1	0	0	0	1	0
7144613	TGCAGGAAACAACAATATGAGGTAACGGGTAAGGAGGGGAGCAGCAGGGATCAGATAACTTGCAATCTA	TGCAGGAAACAACAATATGAGGTAACGGGTAAGGAGGGGAGCAGCAGGGATCAGATAACTTGCAATCTA	scaffold02658	401510	2	1.03e-25	Chromosome01	32584884	2	1.12e-25	0.957447	0.344444	0.451605	13	5.69689	2.33743	1	1	1	0	0	0	0	1	1	0	0	0	0	1	1	0	0	1	1	0	0	0	0	0	0	1	0	1	0	0	1	0	0
7124943	TGCAGGTAATTTACAGTGTTAGAAATTTTTGTTTTGTGGAAGAGAATCACAGCTGATTGAAATCAAAAA	TGCAGGTAATTTACAGTGTTAGAAATTTTTGTTTTGTGGAAGAGAATCACAGCTGATTGAAATCAAAAA	scaffold02721	32746	12	4.74e-29	Chromosome09	2039364	50	5.18e-29	0.957447	0.344444	0.451605	10.9318	7.03045	1.53879	1	1	0	0	-	0	0	1	0	0	0	0	0	1	1	-	0	1	0	0	0	0	1	1	1	1	0	1	0	0	1	0	0
7125758	TGCAGAGAAAAGGCCTAGTCAATGAGTGATCTAACTCGCATACAGATGGACTAAACTTCTCTAACTAAT	TGCAGAGAAAAGGCCTAGTCAATGAGTGATCTAACTCGCATACAGATGGACTAAACTTCTCTAACTAAT	scaffold11301	13708	2	4.74e-29	Chromosome11	23622812	2	5.18e-29	0.957447	0.333333	0.444444	10.8	4.94683	2.21228	1	0	0	0	0	1	0	0	1	0	0	0	0	0	0	0	0	1	0	0	1	1	1	1	1	0	0	1	0	0	0	0	-
7125886	TGCAGAGGCTTTGGCAGAAATACAGAGTAGATATTGCATTTTTTGGACACGTACACAACTATGAAAGAA	TGCAGAGGCTTTGGCAGAAATACAGAGTAGATATTGCATTTTTTGGACACGTACACAACTATGAAAGAA	scaffold01701	12800	1	4.74e-29	Chromosome06	22783169	1	5.18e-29	0.957447	0.666667	0.444444	10.7125	4.89437	2.27325	1	0	0	1	1	0	0	0	0	1	1	1	1	1	0	1	1	1	1	1	1	0	0	1	0	1	0	1	1	1	0	1	0
7126224	TGCAGCAAAGAGTTCTCAACACCCACTGAAGTACTGAATGTACTTCTATAGCAAATTCTATTACAGATC	TGCAGCAAAGAGTTCTCAACACCCACTGAAGTACTGAATGTACTTCTATAGCAAATTCTATTAC		0	0	999		0	0	999	0.957447	0.666667	0.444444	7.90244	6.04578	1.30195	0.95	0	0	-	0	1	1	0	1	0	1	1	1	0	0	0	1	1	1	1	1	-	1	1	1	0	1	0	1	1	0	0	0
13853983	TGCAGCAACTATATTTCCTGTAGAAACAAGTTTCTGCAAGACCCCTTCTGCTGAAATATAAATTACAGA	TGCAGCAACTATATTTCCTGTAGAAACAAGTTTCTGCAAGACCCCTTCTGCTGAAATATAAATTACAGA	scaffold06780	69495	1	2.87e-21	Chromosome07	14778774	1	3.14e-21	0.957447	0.666667	0.444444	19.4146	8.84963	2.11419	1	0	0	1	1	1	1	1	1	0	1	1	1	0	0	0	1	0	1	1	0	0	0	-	1	0	0	0	1	1	1	0	0
7149273	TGCAGGAACCACACATTGTATGGAATAACAGCAGGTACCTATCAGCCGTAATGCTTTGTAAGTCATAAA	TGCAGGAACCACACATTGTATGGAATAACAGCAGGTACCTATCAGCCGTAATGCTTTGTAAGTCATAAA	scaffold09294	208599	1	4.74e-29	Chromosome06	4552011	1	5.18e-29	0.957447	0.333333	0.444444	19.6429	10.0566	1.9794	1	0	0	0	1	1	0	0	0	1	0	0	0	0	1	1	0	1	0	0	0	1	0	1	0	0	1	0	0	0	0	1	-
13854048	TGCAGGACAGATGAAGATGCTGGAGCAGAGGAATTATTTTTTCCACATCCAACGACTTCTGATACTGTA	TGCAGGACAGATGAAGATGCTGGAGCAGAGGAATTATTTTTTCCACATCCAACGACTTCTGATACTGTA	scaffold00455	10560	1	4.74e-29	Chromosome17	17061214	1	5.18e-29	0.957447	0.333333	0.444444	8.02564	3.26981	2.54565	1	0	0	0	1	0	0	1	1	0	0	0	0	1	0	1	0	0	1	0	0	0	0	1	0	1	1	1	0	0	-	0	0
7127059	TGCAGGATTCCACCATGATTCCAGGCATTGTTTCAGTTCTGTGATCAGTGAACTATCAAGTTACAGATC	TGCAGGATTCCACCATGATTCCAGGCATTGTTTCAGTTCTGTGATCAGTGAACTATCAAGTTAC	scaffold06512	2012872	1	9.32e-26	Chromosome02	8972433	1	9.94e-26	0.957447	0.333333	0.444444	16.6667	7.18022	2.27369	1	1	0	0	1	1	0	0	1	1	0	0	0	0	0	0	0	1	0	0	-	1	-	0	1	0	1	0	0	0	0	1	-
13853028	TGCAGGATTTTCGGCTAAACTATCTCCTTCTTCCTTGAGATCCTGCAAGATACCAAATCGAGAGTTACC	TGCAGGATTTTCGGCTAAACTATCTCCTTCTTCCTTGAGATCCTGCAAGATACCAAATCGAGAGTTACC	scaffold06705	237242	1	1.03e-25	Chromosome10	2611704	1	1.12e-25	0.957447	0.333333	0.444444	9.92857	3.3622	3.15471	1	0	0	1	0	0	1	0	0	0	1	1	1	1	0	0	1	0	1	1	0	0	0	1	1	1	0	0	1	1	0	0	0
20475572	TGCAGTAGGATATTGTTAGGCAACAACCACTTGTACTATGTTTTGGAATGATTTCTCAATTTTACAGAT	TGCAGTAGGATATTGTTAGGCAACAACCACTTGTACTATGTTTTGGAATGATTTCTCAATTTTAC		0	0	999	Chromosome13	9414988	1	1.32e-24	0.957447	0.333333	0.444444	15.3721	7.06456	2.22431	1	0	0	0	0	0	1	0	0	1	0	0	0	1	0	0	0	1	-	0	1	1	-	1	1	1	0	0	0	0	0	1	1
7129010	TGCAGTCAAGAACCACCTCTTCTTGTAGTTTATAATTTCTATGTTTCATGCTGTCCTGAATCTTACAGA	TGCAGTCAAGAACCACCTCTTCTTGTAGTTTATAATTTCTATGTTTCATGCTGTCCTGAATCTTACAGA	scaffold10540	69300	1	1.03e-25	Chromosome13	8388744	1	1.12e-25	0.957447	0.333333	0.444444	8.62791	4.5649	1.86669	1	0	0	0	1	0	1	-	-	1	0	0	0	1	0	0	0	1	0	0	0	0	0	0	1	1	0	1	0	0	0	1	0
7134616	TGCAGTTAGGACTCCCATCACTGGTAAAGGTGTTGTTATTTGCAAGTATGTCTTTCGCATTCCTCGTAG	TGCAGTTAGGACTCCCATCACTGGTAAAGGTGTTGTTATTTGCAAGTATGTCTTTCGCATTCCTCGTAG	scaffold03802	703341	1	4.74e-29	Chromosome08	29990541	1	5.18e-29	0.957447	0.333333	0.444444	14.1667	6.03922	2.40591	1	0	0	0	1	0	0	1	0	1	0	0	0	0	1	1	0	0	0	0	0	0	1	1	1	0	0	0	0	0	0	1	0
7142071	TGCAGAAATAAAGTTGTTGATTTTCATCAAGTAAAACTGAATTTTATAATTACAGATCGGAAGAGCGGT	TGCAGAAATAAAGTTGTTGATTTTCATCAAGTAAAACTGAATTTTATAATTAC	scaffold07519	661429	1	8.8e-20	Chromosome18	8040613	1	9.63e-20	0.957447	0.333333	0.444444	7.52381	4.14751	1.81946	1	1	0	0	1	0	0	1	0	1	0	0	0	1	0	0	0	0	0	0	1	0	0	0	1	1	1	0	0	0	1	1	0
7137646	TGCAGATGATGTGAGTTGATTTGCTCTTTTTTTTTTTGAAAAAAAAAAATTACAGATCGGAAGAGCGGT	TGCAGATGATGTGAGTTGATTTGCTCTTTTTTTTTTTGAAAAAAAAAAATTAC		0	0	999		0	0	999	0.957447	0.333333	0.444444	8.74419	4.51402	1.98843	1	0	0	0	1	1	0	0	1	0	0	0	0	1	0	1	0	1	0	0	0	1	0	1	0	1	0	1	0	0	0	0	1
7135694	TGCAGCCGTCACAACCTTTAGATTTGGTTGAGCAAATTTTACAGATCGGAAGAGCGGTTCAGCAGGAAT	TGCAGCCGTCACAACCTTTAGATTTGGTTGAGCAAATTTTAC	scaffold11915	48014	1	7.12e-14	Chromosome09	9890731	1	3.62e-12	0.957447	0.333333	0.444444	19.9767	6.25612	3.04297	1	0	0	0	0	1	0	1	0	1	0	0	0	1	0	0	0	0	1	0	1	1	-	0	1	1	1	1	1	0	0	1	-
7141072	TGCAGCCTGCCATTTGCCCATGCCTGAAACAAGCCCCACCATTACAGATCGGAAGAGCGGTTCAGCAGG	TGCAGCCTGCCATTTGCCCATGCCTGAAACAAGCCCCACCATTAC	scaffold04151	592974	1	1.78e-15	Chromosome04	25012696	1	1.95e-15	0.957447	0.333333	0.444444	6.33333	2.40081	2.50933	1	0	0	0	0	1	0	0	0	0	0	0	0	1	0	0	0	1	0	0	1	0	1	0	1	1	1	0	0	0	0	0	0
13852339	TGCAGGGTTCATAATTACCCATAAAACAAAATATTACAGATCGGAAGAGCGGTTCAGCAGGAATGCCGA	TGCAGGGTTCATAATTACCCATAAAACAAAATATTAC	scaffold06914	1144679	1	3.33e-11	Chromosome07	2036470	1	3.64e-11	0.957447	0.333333	0.444444	23.3488	9.84504	2.36469	1	1	0	0	1	1	0	0	0	1	0	0	0	1	0	0	0	1	-	0	1	0	-	0	1	1	0	0	0	0	1	1	0
34218424	TGCAGGTAATCTACGCCATCCTTTTTCTTTTCTTTCCATAAAAATATAATAAATATTACAGATCGGAAG	TGCAGGTAATCTACGCCATCCTTTTTCTTTTCTTTCCATAAAAATATAATAAATATTAC	scaffold09570	95601	1	2.28e-21	Chromosome03	3451505	1	2.5e-21	0.957447	0.666667	0.444444	7.8481	3.74196	2.09156	1	1	1	1	1	0	1	0	1	1	1	1	1	1	0	1	1	1	0	1	1	1	0	0	0	1	1	1	0	1	1	1	1
7136724	TGCAGTTGAATTCTATGGCTGGAGTCGGTGATGATTAGGCGTATTTTACAGATCGGAAGAGCGGTTCAG	TGCAGTTGAATTCTATGGCTGGAGTCGGTGATGATTAGGCGTATTTTAC	scaffold11279	435933	1	1.27e-17	Chromosome08	2999912	1	1.39e-17	0.957447	0.666667	0.444444	29.0617	13.8308	2.06371	1	1	0	0	1	1	0	1	1	1	0	0	0	-	1	1	0	1	1	0	1	1	1	1	1	1	1	1	1	0	1	1	1
7125588	TGCAGAATCTACAGGACTTGCTGTGGATCGCAGAAGAAAGTTTATGCATCCTACTCTTCCTTCTCGGAT	TGCAGAATCTACAGGACTTGCTGTGGATCGCAGAAGAAAGTTTATGCATCCTACTCTTCCTTCTCGGAT		0	0	999		0	0	999	0.957447	0.666667	0.444444	5.94048	3.07583	1.98657	1	1	1	1	0	1	1	1	1	1	1	1	1	0	1	1	1	0	0	1	0	0	1	0	1	0	0	1	1	1	1	1	0
7125748	TGCAGACTTTGATGAGAAGTTGCCACATGCTACTCAATTTAGGGATGGCAACGGATCGGGTATTTTCGG	TGCAGACTTTGATGAGAAGTTGCCACATGCTACTCAATTTAGGGATGGCAACGGATCGGGTATTTTCGG		0	0	999		0	0	999	0.957447	0.666667	0.444444	8.4125	6.03468	1.31385	1	0	-	1	0	1	0	0	-	0	1	1	-	0	1	0	1	1	1	1	0	1	1	1	0	0	0	0	0	1	1	0	1
35155599	TGCAGAGTTTTTTTTAGAGGTGTAAACGAATCCAGTCGAGTCGAATTTTGAAGAGTTCAAACTTAGTTT	TGCAGAGTTTTTTTTAGAGGTGTAAACGAATCCAGTCGAGTCGAATTTTGAAGAGTTCAAACTTAGTTT		0	0	999		0	0	999	0.957447	0.333333	0.444444	5.7619	2.29709	2.50542	1	0	1	1	0	0	1	0	0	0	1	1	1	0	1	0	1	0	0	1	0	0	0	1	0	0	0	0	0	1	0	0	0
7140336	TGCAGATACCGACTTCACATCTCGTTTCTGGGTATTTCGGTTTGAATTTTTATAAATATATTACAGATC	TGCAGATACCGACTTCACATCTCGTTTCTGGGTATTTCGGTTTGAATTTTTATAAATATATTAC	scaffold03750	554117	1	9.39e-21	Chromosome11	25190005	1	1e-20	0.957447	0.666667	0.444444	13.8875	5.33618	2.69319	1	0	1	1	0	0	1	1	0	1	1	1	1	-	-	0	1	1	0	1	0	0	0	1	0	1	1	0	0	1	0	1	0
7128737	TGCAGCTTTGTATTTATTCTCCAGACGTTTTTGAGATGCCAACACCTACATAGAAAGAACACAGAGACA	TGCAGCTTTGTATTTATTCTCCAGACGTTTTTGAGATGCCAACACCTACATAGAAAGAACACAGAGACA	scaffold07885	6105	1	1.34e-19		0	0	999	0.957447	0.666667	0.444444	26.2467	11.0725	2.32996	1	1	1	1	1	1	0	1	0	1	1	1	1	1	1	0	1	0	0	1	1	1	1	0	0	1	0	1	0	1	0	1	1
13856237	TGCAGGCAAACAGGGGCACATGGAGAACACTAAAAGACCTGATGCGAATGACGTCTTTTTACAGATCGG	TGCAGGCAAACAGGGGCACATGGAGAACACTAAAAGACCTGATGCGAATGACGTCTTTTTAC		0	0	999		0	0	999	0.957447	0.333333	0.444444	20.5116	6.95291	3.09302	1	0	0	1	1	0	0	0	0	0	1	1	-	0	0	0	1	0	0	1	0	0	0	-	0	0	1	0	1	1	1	0	0
7128909	TGCAGGTTACAGACAAGAATCAGTTGATGACCACAATAGTGATATAATGCAATCTTTCTGGATGAAACA	TGCAGGTTACAGACAAGAATCAGTTGATGACCACAATAGTGATATAATGCAATCTTTCTGGATGAAACA	scaffold05335	116690	1	6.17e-23	Chromosome17	25058449	1	6.75e-23	0.957447	0.666667	0.444444	14.3974	6.65898	2.17212	1	1	1	1	1	0	0	1	-	1	1	1	1	1	-	0	1	0	0	1	0	1	0	0	0	1	1	1	0	1	1	1	1
13856917	TGCAGTAATTGCAATTCATTTACAGAACTAGATCCTTCTTGAACAGTAGGCAAAAAAGTATATTTATTA	TGCAGTAATTGCAATTCATTTACAGAACTAGATCCTTCTTGAACAGTAGGCAAAAAAGTATATTTATTA		0	0	999		0	0	999	0.957447	0.333333	0.444444	16.4634	5.10904	3.37115	1	0	1	1	-	0	0	0	0	0	1	1	1	0	1	0	1	0	0	1	0	0	0	0	0	0	0	0	0	1	0	0	0
13851700	TGCAGTATCGTTGACAGAGATAGCCACTGGTGCACCGTAAGGTAGCCTAGAGCAGAAAATTATAAGTTA	TGCAGTATCGTTGACAGAGATAGCCACTGGTGCACCGTAAGGTAGCCTAGAGCAGAAAATTATAAGTTA	scaffold02871	169371	1	4.74e-29	Chromosome03	5295162	1	5.18e-29	0.957447	0.333333	0.444444	10.2326	4.16428	2.4494	1	0	1	1	0	0	1	0	0	0	1	1	1	0	1	0	1	0	0	1	0	0	0	1	0	0	0	-	1	1	0	0	0
7129029	TGCAGTCCTACTGTCCCACTATCCATGGTTCTATTGCCCTCTTCTGTACTCTCCTTCCAAGCTGTGCAG	TGCAGTCCTACTGTCCCACTATCCATGGTTCTATTGCCCTCTTCTGTACTCTCCTTCCAAGCTGTGCAG		0	0	999		0	0	999	0.957447	0.333333	0.444444	9.5	4.73814	2.00781	1	0	1	-	0	0	0	1	0	0	1	1	1	0	0	0	-	0	1	1	0	0	0	0	0	0	1	1	0	1	0	0	0
7135188	TGCAGAGTCTTCCAAGCCTCATTTCTTTGAAATCTCTTCACACTCTTACAGATCGGAAGAGCGGTTCAG	TGCAGAGTCTTCCAAGCCTCATTTCTTTGAAATCTCTTCACACTCTTAC		0	0	999		0	0	999	0.957447	0.333333	0.444444	9.46512	4.05399	2.42035	1	0	0	1	0	0	1	1	0	0	1	-	1	0	0	0	1	0	1	1	0	0	0	0	0	0	0	1	1	1	0	0	0
7136460	TGCAGTATTGAGATATTATTTGAGTATTCTAATCTCTGAAATTGTCTGTAATTTACAGATCGGAAGAGC	TGCAGTATTGAGATATTATTTGAGTATTCTAATCTCTGAAATTGTCTGTAATTTAC	scaffold05432	12716	1	2.09e-21	Chromosome04	22660484	1	1.06e-19	0.957447	0.666667	0.444444	15.0253	6.18077	2.38554	1	0	1	1	0	0	1	1	0	0	1	1	1	1	1	-	1	0	1	1	1	1	1	1	0	1	1	1	1	1	0	0	1
7128838	TGCAGGCTGCGAGAGCTCCCTCGGGACGTGGTGTTCTGTTTGCTATCTATAGTAATATTTATGATTTAC	TGCAGGCTGCGAGAGCTCCCTCGGGACGTGGTGTTCTGTTTGCTATCTATAGTAATATTTATGATTTAC	scaffold08265	847445	1	1.7e-28	Chromosome12	28818975	1	1.86e-28	0.957447	0.333333	0.444444	8.05	3.30114	2.48617	1	0	0	0	1	0	0	1	0	1	0	0	0	1	0	1	0	0	1	0	1	0	1	1	0	1	0	0	1	0	0	-	0
7129078	TGCAGTGATGATGCTCGCTCAGCAGTATCATTTAGCTCACGAAACCGAGCTTCAAGATCATCTTTTTCC	TGCAGTGATGATGCTCGCTCAGCAGTATCATTTAGCTCACGAAACCGAGCTTCAAGATCATCTTTTTCC	scaffold07520	2617265	1	4.74e-29	Chromosome01	26238795	1	5.18e-29	0.957447	0.333333	0.444444	11.8864	5.58088	2.16268	1	1	0	0	1	1	0	0	1	0	0	0	0	0	0	-	0	0	0	0	0	1	1	1	0	0	0	0	0	0	1	0	1
7141919	TGCAGATGATGCAGATTTGGACCCTTCTGTTGGTGGTGAGATTTTTTACAGATCGGAAGAGCGGTTCAG	TGCAGATGATGCAGATTTGGACCCTTCTGTTGGTGGTGAGATTTTTTAC	scaffold02952	21364	1	1.27e-17	Chromosome07	6279154	1	1.39e-17	0.957447	0.333333	0.444444	25.575	5.66519	4.47937	1	0	0	0	-	1	1	1	1	1	0	0	0	1	0	0	0	1	0	0	1	1	0	1	0	1	0	1	0	0	0	1	1
7116825	TGCAGGAAGAATTCTCTCTACAGATTGATCATCCAAACCTCCTGGGCGAAAAGGGCGATTGTTGATGCT	TGCAGGAAGAATTCTCTCTACAGATTGATCATCCAAACCTCCTGGGCGAAAAGGGCGATTGTTGATGCT	scaffold03150	408870	1	1.7e-28	Chromosome01	27041290	1	1.86e-28	0.957447	0.333333	0.444444	6.5814	3.55837	1.83515	1	0	0	0	1	1	1	0	1	0	0	0	0	0	0	1	0	0	0	0	0	1	1	1	0	0	0	1	0	0	1	0	1
7141803	TGCAGTGTAATGTTTTGAGCTTTTTTTCAAATCATGCAAAAATGAGAAAATATTATTACAGATCGGAAG	TGCAGTGTAATGTTTTGAGCTTTTTTTCAAATCATGCAAAAATGAGAAAATATTATTAC		0	0	999		0	0	999	0.957447	0.333333	0.444444	15.7556	10.694	1.44336	1	1	0	0	0	1	0	0	0	1	0	0	0	1	1	-	0	0	0	0	1	1	1	0	1	1	0	0	1	0	1	1	1
7139093	TGCAGAAGTACTCATTTGCTACATGGTGGTGCAGTTAGCAATAGCCAAGGATCCTGATGCTGCTTTCTT	TGCAGAAGTACTCATTTGCTACATGGTGGTGCAGTTAGCAATAGCCAAGGATCCTGATGCTGCTTTCTT	scaffold03264	678937	2	2.2e-27	Chromosome14	8523047	2	2.41e-27	0.957447	0.333333	0.444444	16.2195	7.20945	2.33855	1	0	1	0	1	1	1	0	-	1	0	0	0	0	0	0	0	0	0	0	1	1	1	0	0	0	0	1	0	0	1	1	-
7136370	TGCAGTAATATATGAGTTACTTACGAATGGTGGTATATGAGAAATGTCTAGTCCTTTTACAGATCGGAA	TGCAGTAATATATGAGTTACTTACGAATGGTGGTATATGAGAAATGTCTAGTCCTTTTAC	scaffold04457	602267	1	6.53e-22	Chromosome01	30545938	1	7.14e-22	0.957447	0.333333	0.444444	20.2553	9.15462	2.23595	1	0	0	0	0	1	0	0	1	0	0	0	0	0	0	0	0	-	0	0	0	0	1	1	1	0	1	-	1	0	0	0	0
7125397	TGCAGAAATTTTAGTTGGAAAATAAGTTTGAAGTCAAATATTAGGTTTAGTTGGAAAAATAAATTTTGT	TGCAGAAATTTTAGTTGGAAAATAAGTTTGAAGTCAAATATTAGGTTTAGTTGGAAAAATAAATTTTGT		0	0	999		0	0	999	0.957447	0.666667	0.444444	17.0375	8.21651	2.12908	1	0	1	1	0	0	0	0	1	0	1	1	1	0	1	1	1	1	1	1	1	1	0	1	1	0	1	1	0	1	0	0	-
7125426	TGCAGAACCACTAGTTTATTCTAGTCACCTTCTAGATTGGCAGATAAATTAGGCATCAGTTTAGTACCA	TGCAGAACCACTAGTTTATTCTAGTCACCTTCTAGATTGGCAGATAAATTAGGCATCAGTTTAGTACCA	scaffold03060	121306	1	2.2e-27	Chromosome13	25244809	1	2.41e-27	0.957447	0.333333	0.444444	7.59091	3.56956	2.20269	1	0	0	0	1	1	0	0	0	1	0	0	0	0	0	0	0	0	0	0	1	1	1	0	1	0	1	1	0	0	0	1	1
7139115	TGCAGACTCTACCTCAGCACACTTGTGGCATTCAAAACTTAGACATCTTTCCACAAAAAGTTTATCTCA	TGCAGACTCTACCTCAGCACACTTGTGGCATTCAAAACTTAGACATCTTTCCACAAAAAGTTTATCTCA		0	0	999		0	0	999	0.957447	0.333333	0.444444	10.413	4.31164	2.4789	1	1	0	0	0	1	0	1	0	0	0	0	0	1	0	0	0	1	0	0	0	0	1	0	1	-	1	1	0	0	1	0	0
7111772	TGCAGAATTCCTCATTTCACAACTGTTCGAACCGGTTTCATTGTGTTGTGCAGTAATGACACAATTTAT	TGCAGAATTCCTCATTTCACAACTGTTCGAACCGGTTTCATTGTGTTGTGCAGTAATGACACAATTTAT	scaffold10899	67217	1	3.69e-25	Chromosome14	4445448	1	4.03e-25	0.957447	0.666667	0.444444	16.5122	6.91983	2.50126	1	1	0	1	0	0	1	1	0	0	1	1	1	0	1	0	1	1	1	1	0	1	1	0	1	0	1	0	1	1	1	0	1
7107241	TGCAGAGAGTTTTCATTCATTTATTATACTTAGAATGCCTTTAGACAAACATCTGACTATTGCAATTGA	TGCAGAGAGTTTTCATTCATTTATTATACTTAGAATGCCTTTAGACAAACATCTGACTATTGCAATTGA	scaffold07520	515273	1	7.92e-27	Chromosome01	24152281	1	8.67e-27	0.957447	0.666667	0.444444	16.3671	6.64122	2.53778	1	1	1	1	1	0	0	1	0	1	1	1	1	1	1	1	1	0	1	1	1	0	0	0	1	1	-	0	1	1	1	1	0
7142440	TGCAGAGTGGATTTTGATATGAAGCCAGTAGGGTTTTTCCATGACAAAGAGTTGTTGTGATAGAACTTA	TGCAGAGTGGATTTTGATATGAAGCCAGTAGGGTTTTTCCATGACAAAGAGTTGTTGTGATAGAACTTA	scaffold10963	106474	1	1.03e-25	Chromosome06	26469671	1	1.12e-25	0.957447	0.333333	0.444444	8.93023	3.20897	2.86247	1	0	0	-	0	0	1	1	0	0	1	-	1	0	0	0	1	0	1	1	0	0	0	0	0	0	0	1	1	1	0	0	0
7126134	TGCAGATTCATGGCCATCCCAACTTCTTGGGGAGCAGCTAACAGCCAGGAAGGAAGTTCAATAGCATCC	TGCAGATTCATGGCCATCCCAACTTCTTGGGGAGCAGCTAACAGCCAGGAAGGAAGTTCAATAGCATCC	scaffold08359	2133311	1	1.03e-20	Chromosome14	6239177	1	1.13e-20	0.957447	0.333333	0.444444	9.91111	4.82964	2.02461	1	1	0	0	0	1	0	0	1	0	0	0	0	1	0	0	0	0	-	0	1	0	1	0	1	-	1	1	1	0	0	0	0
7113590	TGCAGCCTAGTTAGGTAAAAAATTCAAAAATGGAACAAGGGCCAATTCCTTCTCCTCATGTACTCATCT	TGCAGCCTAGTTAGGTAAAAAATTCAAAAATGGAACAAGGGCCAATTCCTTCTCCTCATGTACTCATCT	scaffold08265	2411201	1	4.74e-29	Chromosome07	24966082	1	5.18e-29	0.957447	0.333333	0.444444	5.37209	2.40178	2.25072	0.95	1	0	0	1	1	0	1	-	0	0	0	0	1	0	1	0	0	0	0	0	1	0	1	0	1	1	0	0	0	0	0	-
7128644	TGCAGCGTTAGCATTAGCATTAGCATTAGCATTGATCCTACCAACCACTGCAAAGTATTCAAATACCAA	TGCAGCGTTAGCATTAGCATTAGCATTAGCATTGATCCTACCAACCACTGCAAAGTATTCAAATACCAA	scaffold06701	419685	1	1.03e-25	Chromosome14	2848889	1	1.12e-25	0.957447	0.333333	0.444444	16.7046	9.82015	1.6976	1	0	1	0	0	0	0	-	1	1	0	0	0	0	1	1	0	1	1	0	1	0	0	0	1	0	1	0	0	0	0	1	0
7142243	TGCAGCTCTTTTATTGATTTTGCTTTTGGGTCTTTGTGGTGTAAGTGCTCTCAGCTGTGTGTGATAATG	TGCAGCTCTTTTATTGATTTTGCTTTTGGGTCTTTGTGGTGTAAGTGCTCTCAGCTGTGTGTGATAATG	scaffold03802	582087	1	4.74e-29	Chromosome08	30109142	1	5.18e-29	0.957447	0.333333	0.444444	14.3659	6.01525	2.41597	1	0	0	0	1	0	0	1	0	1	0	0	0	0	1	-	0	0	0	0	0	0	1	1	1	0	0	0	0	0	0	1	0
7139694	TGCAGGAGTAGTAGGAGATACGGGCACCAAGCTTTGAATAGTACTAGCGAAGTTCATAGGGAGATAGGG	TGCAGGAGTAGTAGGAGATACGGGCACCAAGCTTTGAATAGTACTAGCGAAGTTCATAGGGAGATAGGG	scaffold03264	763550	1	1.03e-25	Chromosome14	8433176	1	1.12e-25	0.957447	0.333333	0.444444	7.13043	4.23551	1.74159	1	1	-	0	-	1	1	0	1	1	0	0	0	1	1	0	0	1	1	0	1	1	1	0	0	1	0	0	1	0	0	1	-
7146019	TGCAGTCACCTGAGCCGGAAAAGTTCACAAATTACAGAGGCGGAGAGAGAGAGAGCTGCGGTCGTTACC	TGCAGTCACCTGAGCCGGAAAAGTTCACAAATTACAGAGGCGGAGAGAGAGAGAGCTGCGGTCGTTACC	scaffold02720	92122	1	4.74e-29	Chromosome17	12772625	1	5.18e-29	0.957447	0.333333	0.444444	17.2821	6.82735	2.6315	1	0	0	0	1	0	0	-	-	0	0	0	0	1	0	1	0	0	1	0	0	0	0	1	0	1	-	1	0	0	1	0	0
7122894	TGCAGCCACATTGGTGGTTCATGCTTCACTCTTGGTGAACCCATATTTCCATCAGAACCTGTATGATTT	TGCAGCCACATTGGTGGTTCATGCTTCACTCTTGGTGAACCCATATTTCCATCAGAACCTGTATGATTT	scaffold12450	210528	1	4.74e-29	Chromosome12	23446004	1	5.18e-29	0.957447	0.666667	0.444444	19.0741	9.10268	2.06904	1	1	0	1	0	1	1	1	1	0	1	1	1	1	0	0	1	1	1	1	1	1	1	1	1	1	0	1	1	1	1	0	-
7109107	TGCAGAAAGTGTCAGAAAAGAGAAAATCAAAAGCAGGTATATTATAAGTTTACAGATCGGAAGAGCGGT	TGCAGAAAGTGTCAGAAAAGAGAAAATCAAAAGCAGGTATATTATAAGTTTAC	scaffold11581	1174683	1	1.91e-16	Chromosome01	21371625	1	2.08e-16	0.957447	0.333333	0.444444	19.0227	8.06645	2.32406	1	1	0	0	1	1	0	1	0	1	0	0	0	0	0	0	0	1	1	0	0	-	0	0	0	0	0	0	0	0	0	1	1
7141411	TGCAGATTGGGAAAAATATTTCAAATGCATTTTCAGGCCTGTACAGTTATTTTACAGATCGGAAGAGCG	TGCAGATTGGGAAAAATATTTCAAATGCATTTTCAGGCCTGTACAGTTATTTTAC	scaffold04457	355227	1	1.57e-17	Chromosome01	30783212	1	1.72e-17	0.957447	0.333333	0.444444	20.4	7.78717	2.66195	1	0	0	0	0	0	0	0	1	0	0	0	0	1	0	0	0	1	-	0	0	0	0	1	1	1	1	1	0	0	0	0	0
7135458	TGCAGCAAGTAGTCAGAATCATAGCAAGGTAGTAATTTACAGATCGGAAGAGCGGTTCAGCAGGAATGC	TGCAGCAAGTAGTCAGAATCATAGCAAGGTAGTAATTTAC	scaffold02618	455818	2	1.88e-09	Chromosome12	13027676	2	2.06e-09	0.957447	0.333333	0.444444	17.8571	7.03925	2.47522	1	0	0	0	1	0	1	1	0	1	0	0	0	0	0	1	0	1	0	0	1	0	0	0	1	0	0	1	0	0	0	1	0
34222456	TGCAGTGTAAAAAAAAAAAGAAAAAAAAAAAAACTCAATTGTTTACAGATCGGAAGAGCGGTTCAGCAG	TGCAGTGTAAAAAAAAAAAGAAAAAAAAAAAAACTCAATTGTTTAC		0	0	999		0	0	999	0.957447	0.333333	0.444444	5.02381	2.1546	2.21413	1	0	1	0	-	0	1	0	1	1	0	0	0	0	1	1	0	1	0	0	0	0	0	1	1	0	0	0	0	0	1	1	0
13859856	TGCAGAAACAAGCAACTGAAATTATTGGAAAATTTTACAGATCGGAAGAGCGGTTCAGCAGGAATGCCG	TGCAGAAACAAGCAACTGAAATTATTGGAAAATTTTAC		0	0	999		0	0	999	0.957447	0.333333	0.444444	20.1277	10.7379	1.90341	1	0	-	1	0	0	0	0	0	0	1	1	1	0	1	0	1	0	0	1	0	0	0	-	0	0	-	0	0	1	0	0	0
7136128	TGCAGGCTAGTATGTGTCTGTATGTCTGCCCACTGGTTATTACAGATCGGAAGAGCGGTTCAGCAGGAA	TGCAGGCTAGTATGTGTCTGTATGTCTGCCCACTGGTTATTAC	scaffold12753	8300	1	4.52e-11	Chromosome16	1007369	1	4.95e-11	0.957447	0.666667	0.444444	15.6024	7.29241	2.06481	1	0	1	1	0	1	1	0	1	0	1	1	1	0	0	-	1	1	1	1	0	1	0	1	0	-	0	1	1	-	0	0	1
7142399	TGCAGAGACCAAGATGAAGGCAATTGGTTGGGCAGCCAGTTTGGTCCTATCAAAAGGCCTGACTATCGT	TGCAGAGACCAAGATGAAGGCAATTGGTTGGGCAGCCAGTTTGGTCCTATCAAAAGGCCTGACTATCGT	scaffold04012	6143	1	2.2e-27	Scaffold01538	10846	1	2.41e-27	0.957447	0.333333	0.444444	12.6429	6.0191	2.19406	1	0	1	0	1	1	1	1	0	1	0	0	0	0	-	1	0	1	0	0	0	1	0	1	0	0	1	1	0	0	0	1	-
7107354	TGCAGATAAACTAAGACCTCGGTAATCAATTAGACAAGCACTGCAAGACCCCACTAATAAAAGTAATGA	TGCAGATAAACTAAGACCTCGGTAATCAATTAGACAAGCACTGCAAGACCCCACTAATAAAAGTAATGA	scaffold05911	14046	1	2.2e-27	Chromosome03	8303230	1	5.18e-29	0.957447	0.333333	0.444444	9.48889	4.39	2.13121	1	1	1	0	0	0	0	1	1	0	0	0	0	1	0	0	0	1	0	0	0	1	1	0	0	1	0	1	1	0	0	0	1
7142480	TGCAGATGTTATGATGTTACAGCTTCCCGATCTTCTCCTTGCTTGATAGAAAATGAATGTGAAGACTTA	TGCAGATGTTATGATGTTACAGCTTCCCGATCTTCTCCTTGCTTGATAGAAAATGAATGTGAAGACTTA		0	0	999		0	0	999	0.957447	0.666667	0.444444	14.1235	6.98744	1.93912	1	0	1	-	0	1	1	0	1	0	1	1	1	0	0	1	1	1	1	1	0	1	0	1	0	0	0	1	1	1	0	0	1
7113041	TGCAGCACCAGATTTCACAGAGAAAGACAGTGGATGAAAATCAAAAGAACTTGCATGTTTGGCTTCCAT	TGCAGCACCAGATTTCACAGAGAAAGACAGTGGATGAAAATCAAAAGAACTTGCATGTTTGGCTTCCAT	scaffold03919	5277	1	4.74e-29	Chromosome05	24839053	1	5.18e-29	0.957447	0.666667	0.444444	8.75309	4.08409	2.12045	1	1	1	1	0	0	1	0	0	0	1	1	1	1	0	1	1	1	0	1	-	1	1	0	1	1	1	0	1	1	1	0	-
13859052	TGCAGCCAGAAACTTATTCAATGACCCTGCAAAAGACATTCATATTACTAAATTATACAGGCAATCTCT	TGCAGCCAGAAACTTATTCAATGACCCTGCAAAAGACATTCATATTACTAAATTATACAGGCAATCTCT	scaffold07902	52529	1	4.77e-24	Chromosome11	22169725	1	5.22e-24	0.957447	0.333333	0.444444	6.62222	3.24749	1.94088	1	-	1	0	1	0	0	0	1	1	0	0	0	1	-	0	0	0	0	0	0	0	1	0	1	1	1	0	0	0	1	1	0
20503184	TGCAGCTAAAGTCTAAAAGGAGATATTCATGGACAGGTCCGACAGGAGGTATCACTCTATACACATATA	TGCAGCTAAAGTCTAAAAGGAGATATTCATGGACAGGTCCGACAGGAGGTATCACTCTATACACATATA		0	0	999		0	0	999	0.957447	0.333333	0.444444	6.175	2.80078	2.2364	1	0	0	0	0	0	0	1	0	-	0	0	0	1	1	1	0	0	0	0	1	0	1	0	1	1	1	0	0	0	0	1	0
7126995	TGCAGGAGAGCACAGGTAATCTATCAAAGCCACATCTCATCAAGGCTCTCAGTGGAAAGATAACTCTTT	TGCAGGAGAGCACAGGTAATCTATCAAAGCCACATCTCATCAAGGCTCTCAGTGGAAAGATAACTCTTT	scaffold03569	265114	1	1.03e-25	Chromosome04	850215	1	1.12e-25	0.957447	0.333333	0.444444	5.57778	3.03673	1.8083	1	1	0	0	1	1	0	1	0	1	0	0	0	0	0	0	0	0	1	0	0	1	1	0	0	0	1	1	1	0	1	1	-
7123836	TGCAGGGTCCTCTGTAGTAGTAGCAGTAAGTGTCGTCGATGAGGTCATTGGAGTTGGTACTCCTTTACA	TGCAGGGTCCTCTGTAGTAGTAGCAGTAAGTGTCGTCGATGAGGTCATTGGAGTTGGTACTCCTTTACA	scaffold07301	150158	1	2.2e-27	Chromosome05	131658	1	2.41e-27	0.957447	0.333333	0.444444	8.31111	3.86909	2.18809	1	0	1	0	0	1	0	0	1	1	0	0	0	1	0	0	0	1	0	0	1	-	0	0	0	1	0	0	1	0	0	1	-
13862947	TGCAGTTTCTCAATTCCAAGCTGGAAAGACCCTTCAAATTTTCGATTGGTGAGGGTAAATTTGTGATGG	TGCAGTTTCTCAATTCCAAGCTGGAAAGACCCTTCAAATTTTCGATTGGTGAGGGTAAATTTGTGATGG		0	0	999		0	0	999	0.957447	0.666667	0.444444	18.0385	9.95302	1.8612	1	1	1	1	1	1	1	1	0	1	1	1	1	1	0	1	-	1	1	-	1	0	1	1	0	1	0	1	1	1	1	1	0
13859643	TGCAGTTAGAAATTTGGAGTAATCATCAGATAGAATCTTTTGTTCTCGTTTGAATAGGTTAGACTTTTA	TGCAGTTAGAAATTTGGAGTAATCATCAGATAGAATCTTTTGTTCTCGTTTGAATAGGTTAGACTTTTA	scaffold06908	243709	1	4.74e-29	Chromosome10	1819573	1	5.18e-29	0.957447	0.333333	0.444444	23.5227	9.93499	2.36965	1	1	0	0	0	1	0	0	0	0	0	0	0	1	0	0	0	0	0	0	1	0	0	-	1	-	0	1	1	0	1	0	0
7143825	TGCAGAGAGCAGCAATAAGGTTACAGTAGAGAACCATTACAGATCGGAAGAGCGGTTCAGCAGGAATGC	TGCAGAGAGCAGCAATAAGGTTACAGTAGAGAACCATTAC		0	0	999		0	0	999	0.957447	0.333333	0.444444	11.5909	6.2752	1.81539	1	1	0	0	0	1	0	1	1	0	0	0	0	0	0	-	0	1	1	0	0	1	0	0	0	0	0	1	0	0	1	0	-
20490702	TGCAGATGCAATGTATTGACAAGCAAATATATATTTTTTTACAGATCGGAAGAGCGGTTCAGCAGGAAT	TGCAGATGCAATGTATTGACAAGCAAATATATATTTTTTTAC	scaffold03264	363722	1	7.12e-14	Chromosome14	8820613	1	7.79e-14	0.957447	0.333333	0.444444	8.53333	4.72158	1.85944	1	1	0	0	0	0	0	1	0	1	0	0	0	1	1	0	0	1	-	0	0	-	1	0	0	1	0	1	1	0	0	1	0
7117449	TGCAGTAGCCGATGTAGGAATAGGGGAGGTTAGAGAGCTATAATTACAGATCGGAAGAGCGGTTCAGCA	TGCAGTAGCCGATGTAGGAATAGGGGAGGTTAGAGAGCTATAATTAC		0	0	999		0	0	999	0.957447	0.333333	0.444444	11.8696	5.68219	2.16957	1	0	1	0	0	0	1	1	1	0	0	0	0	0	0	0	0	1	0	0	0	0	0	1	1	0	1	1	0	0	0	0	0
7123434	TGCAGCCAATGCAGAACGGGATAAATAAAGAATGCAAAGGGAATTTAGAGCATTACAGATCGGAAGAGC	TGCAGCCAATGCAGAACGGGATAAATAAAGAATGCAAAGGGAATTTAGAGCATTAC	scaffold11689	20876	1	9.71e-20	Chromosome13	27843113	1	1.06e-19	0.957447	0.333333	0.444444	16.5745	7.04316	2.30568	1	1	0	0	0	0	1	0	0	1	0	0	0	1	0	0	0	1	1	0	1	0	0	0	1	1	1	1	1	0	1	1	0
13862309	TGCAGGTAAGAGGATGACTTCCACATGTAAAATTGCTCGTAGAGGATTTCATTACAGATCGGAAGAGCG	TGCAGGTAAGAGGATGACTTCCACATGTAAAATTGCTCGTAGAGGATTTCATTAC		0	0	999		0	0	999	0.957447	0.333333	0.444444	22.4884	7.15728	3.08747	1	0	0	1	0	0	1	0	0	0	1	1	1	-	0	0	1	0	0	1	0	0	0	0	0	1	0	0	1	1	0	0	0
7142762	TGCAGGCGCTTGGACAGGAATTCATTGACAGGAGCTGTCCCTTCAAACCTCAACAATCTTACCAGTGTC	TGCAGGCGCTTGGACAGGAATTCATTGACAGGAGCTGTCCCTTCAAACCTCAACAATCTTACCAGTGTC	scaffold06653	114918	1	1.03e-25	Chromosome06	2444473	1	1.12e-25	0.957447	0.333333	0.444444	7.44186	3.21553	2.29221	1	0	0	0	1	1	0	0	1	0	0	0	0	0	1	0	0	0	0	0	1	0	-	1	1	0	0	-	0	0	1	0	0
13862057	TGCAGATAGCCACATATTGTGTTCATGTCCCCTTAGTTGCATGCTTAGAAAATTTTGTGCATGTGCATG	TGCAGATAGCCACATATTGTGTTCATGTCCCCTTAGTTGCATGCTTAGAAAATTTTGTGCATGTGCATG	scaffold09276	126808	1	1.03e-25	Chromosome04	4403622	1	1.12e-25	0.957447	0.333333	0.444444	29.925	7.86571	3.85663	1	0	1	1	1	0	0	0	0	0	1	1	1	0	1	0	1	0	0	1	0	0	0	0	0	0	0	0	0	1	0	0	0
13861213	TGCAGATTTTCAAGCCTGAACTCAGTCACGCATACGCCTTTCCCTTCCTCTAATTTCAATCGTGTACAG	TGCAGATTTTCAAGCCTGAACTCAGTCACGCATACGCCTTTCCCTTCCTCTAATTTCAATCGTGTACAG	scaffold03213	24187	1	1.03e-25	Chromosome09	3813345	1	1.12e-25	0.957447	0.333333	0.444444	7.69048	2.94787	2.69889	1	0	0	1	0	0	1	0	1	0	1	1	1	0	0	0	1	0	0	1	0	0	0	1	0	0	0	0	1	1	0	0	0
35155919	TGCAGTTTTGCAAACCCTATAAATATATGTTTCTCATTCTCACACCATTTTCCTTTTTCTCATAAACAA	TGCAGTTTTGCAAACCCTATAAATATATGTTTCTCATTCTCACACCATTTTCCTTTTTCTCATAAACAA	scaffold12725	91624	1	2.2e-27	Chromosome13	9156480	1	2.41e-27	0.957447	0.333333	0.444444	5.88372	2.59883	2.29826	1	0	1	1	0	0	1	0	0	0	1	1	1	0	1	0	1	0	0	1	0	0	0	0	0	0	0	0	0	1	0	0	0
15485349	TGCAGCAAACTTATTACACATCTTGTTGTATTTACAGATCGGAAGAGCGGTTCAGCAGGAATGCCGAGA	TGCAGCAAACTTATTACACATCTTGTTGTATTTAC		0	0	999		0	0	999	0.957447	0.333333	0.444444	8.38095	4.07052	2.00791	1	0	0	1	1	0	0	0	0	1	1	1	1	0	1	0	1	0	0	1	0	0	0	1	0	0	0	0	1	1	0	1	0
7115517	TGCAGCAGAAGTGCCGAGGAGGAGTTTTAGCAGAACTGCTTACAGATCGGAAGAGCGGTTCAGCAGGAA	TGCAGCAGAAGTGCCGAGGAGGAGTTTTAGCAGAACTGCTTAC		0	0	999		0	0	999	0.957447	0.333333	0.444444	8.82979	3.9643	2.1964	1	0	1	0	0	0	1	1	1	0	0	0	0	0	0	0	0	1	0	0	0	0	0	1	1	0	1	1	0	0	0	0	0
7144983	TGCAGCGCAAAGAAGAAGTTTCCAAGGACTTGCATGGTTTTCGTTTTTCACTATACATATTTTATATTA	TGCAGCGCAAAGAAGAAGTTTCCAAGGACTTGCATGGTTTTCGTTTTTCACTATACATATTTTATATTA		0	0	999		0	0	999	0.957447	0.666667	0.444444	7.1625	3.34082	2.12997	1	1	1	1	1	0	1	0	1	1	1	1	1	0	1	0	1	1	0	1	1	1	0	0	1	0	0	0	1	1	1	-	0
7145223	TGCAGCCTTTCCCTATCCCTTTTACAGATCGGAAGAGCGGTTCAGCAGGAATGCCGAGACCGATCTCGT	TGCAGCCTTTCCCTATCCCTTTTAC		0	0	999		0	0	999	0.957447	0.333333	0.444444	39	18.0989	2.14285	1	1	1	0	1	0	0	1	0	1	0	0	0	0	1	1	0	0	0	0	0	0	0	-	1	0	0	1	0	0	1	1	0
7118015	TGCAGCATTGAAATTGAGAATTTTGATGATTTACAATGATTGCTTTCATTTTCCTCCTCCCCTTCAGTA	TGCAGCATTGAAATTGAGAATTTTGATGATTTACAATGATTGCTTTCATTTTCCTCCTCCCCTTCAGTA	scaffold06705	170463	2	1.03e-25	Chromosome10	2542404	2	1.12e-25	0.957447	0.333333	0.444444	9.38636	4.62314	2.01823	1	1	0	0	0	1	0	0	0	0	0	0	0	0	0	1	0	1	0	0	1	0	0	1	1	0	1	1	0	0	1	0	0
15485883	TGCAGGTATTTTTTCCTAATCTCAAGGACCTGAAACTGTCATCAATTGATGTTGAGATGATGTGGCATG	TGCAGGTATTTTTTCCTAATCTCAAGGACCTGAAACTGTCATCAATTGATGTTGAGATGATGTGGCATG		0	0	999	Chromosome02	25469821	5	2.41e-27	0.957447	0.333333	0.444444	9.63415	3.75309	2.6398	1	0	0	1	1	0	0	0	0	0	1	1	1	0	0	0	1	0	0	1	0	0	0	1	0	0	0	0	1	1	-	0	0
13852817	TGCAGCAAGTAATAAAGTGGAGGCGGGGGCACACTTGGCAGTATGAATTTCACAGTCCACCAACTCTTA	TGCAGCAAGTAATAAAGTGGAGGCGGGGGCACACTTGGCAGTATGAATTTCACAGTCCACCAACTCTTA	scaffold04165	567906	1	1.04e-15	Chromosome10	3338060	1	1.14e-15	0.957447	0.322222	0.43679	13.1707	4.43326	3.026	1	0	0	-	0	0	1	0	0	0	1	1	1	1	0	0	1	0	1	1	0	0	0	1	1	1	0	0	1	1	0	0	0
15484622	TGCAGCAGGGAAAACAGAGACAGAGGAAGCTTTCACAAATGACAAGGAAAGTATTCTCCAGCTTGCTGA	TGCAGCAGGGAAAACAGAGACAGAGGAAGCTTTCACAAATGACAAGGAAAGTATTCTCCAGCTTGCTGA	scaffold03735	44651	1	7.92e-27	Chromosome10	19993899	1	8.67e-27	0.957447	0.322222	0.43679	20.1163	7.58582	2.61215	1	0	0	0	1	1	0	0	0	1	0	0	0	0	0	1	0	1	1	0	0	-	-	0	0	0	0	0	1	0	0	1	0
7126570	TGCAGCCGCGAAGAACAACTGAATCTTGTTGCCTTGCAATGAGAAGTTTTGATTTTTTTTTGGTTACAG	TGCAGCCGCGAAGAACAACTGAATCTTGTTGCCTTGCAATGAGAAGTTTTGATTTTTTTTTGGTTACAG	scaffold06582	484268	1	2.2e-27	Chromosome15	8644488	1	2.41e-27	0.957447	0.322222	0.43679	7.30233	3.39997	2.24585	1	1	0	0	0	0	0	-	1	0	0	0	0	0	0	1	0	0	0	0	1	1	0	0	1	0	1	1	0	0	0	0	0
7148019	TGCAGCTACAGCCTACTGAGCGTGTTTGATTGAAATTTACATTTTTTTTACTTCTTTTTATCATTACAG	TGCAGCTACAGCCTACTGAGCGTGTTTGATTGAAATTTACATTTTTTTTACTTCTTTTTATCATTACAG	scaffold07859	477431	1	3.69e-25	Chromosome16	24109618	1	4.03e-25	0.957447	0.322222	0.43679	6.02439	3.08013	2.01557	1	0	0	0	0	0	0	1	1	0	0	0	0	1	-	-	0	1	0	0	1	0	1	0	1	1	1	1	0	0	0	0	0
7128663	TGCAGCTATGCAGGTTTGCAGTCCCAAAAACGAAGCTGTTGTTGCTTTGCTTTACCTGTTATTTACAGA	TGCAGCTATGCAGGTTTGCAGTCCCAAAAACGAAGCTGTTGTTGCTTTGCTTTACCTGTTATTTACAGA	scaffold12262	200473	1	7.92e-27	Chromosome04	23405221	1	8.67e-27	0.957447	0.322222	0.43679	12.9545	5.72457	2.16011	1	0	1	0	0	1	0	1	0	0	0	0	0	0	0	0	0	1	0	0	1	1	1	1	1	0	-	0	0	0	0	0	1
20489558	TGCAGGATCAGGAAAAGGAGGCGGCTCATTGAAGAGGTCAGTCATAAAGAAAACCGTGAATCTGAGTTT	TGCAGGATCAGGAAAAGGAGGCGGCTCATTGAAGAGGTCAGTCATAAAGAAAACCGTGAATCTGAGTTT	scaffold11211	14848	2	2.85e-26	Chromosome11	3371292	4	6.7e-28	0.957447	0.322222	0.43679	5.43902	2.62306	2.10356	0.954545	1	0	0	0	0	0	0	0	0	0	0	0	1	0	1	0	1	0	0	1	0	-	-	1	1	1	0	0	0	0	0	0
20410148	TGCAGGTGTTGAAACTGGACAGGTTGCTGCTGAAACAGAGTATGATTGATGATTCAAATTTCAAATTTC	TGCAGGTGTTGAAACTGGACAGGTTGCTGCTGAAACAGAGTATGATTGATGATTCAAATTTCAAATTTC	scaffold11001	240567	5	2.2e-27	Chromosome17	4376003	5	2.41e-27	0.957447	0.322222	0.43679	7.05	3.85973	1.88665	1	0	0	0	1	0	0	0	0	1	0	0	0	0	1	1	0	0	-	0	1	1	0	1	1	0	0	-	0	0	0	1	1
20108109	TGCAGGTTTGGCTGTGGGGATTTGGAAAGAGGAGGAGATATTTGCTTCTGGAGAAAAGGCTAAGATGTA	TGCAGGTTTGGCTGTGGGGATTTGGAAAGAGGAGGAGATATTTGCTTCTGGAGAAAAGGCTAAGATGTA	scaffold02716	2057	7	3.69e-25	Scaffold01145	40453	11	4.03e-25	0.957447	0.322222	0.43679	11.6905	5.30717	2.27207	1	0	0	0	-	1	0	0	1	0	0	0	0	0	0	1	0	1	0	0	1	0	1	0	1	0	0	0	0	0	1	0	0
34218665	TGCAGATATTTTTTTAGAAATATTATGCTTTTAGTTTACAGATCGGAAGAGCGGTTCAGCAGGAATGCC	TGCAGATATTTTTTTAGAAATATTATGCTTTTAGTTTAC		0	0	999		0	0	999	0.957447	0.677778	0.43679	10.3415	5.2874	1.85461	1	0	1	1	1	1	1	1	0	1	1	1	1	1	1	1	1	1	1	-	1	0	1	0	1	1	0	-	1	1	0	1	0
7135825	TGCAGCTCTCTGTGAAGAGACATTAGATTCAGAAATTTACAGATCGGAAGAGCGGTTCAGCAGGAATGC	TGCAGCTCTCTGTGAAGAGACATTAGATTCAGAAATTTAC		0	0	999		0	0	999	0.957447	0.677778	0.43679	18.2073	8.43011	2.14703	1	0	1	1	0	1	1	1	-	0	1	1	1	1	1	1	1	0	0	1	1	0	1	0	1	1	1	-	1	1	0	0	0
7136164	TGCAGGGAATTGTGATAGCGCCCATTACAGATCGGAAGAGCGGTTCAGCAGGAATGCCGAGACCGATCT	TGCAGGGAATTGTGATAGCGCCCATTAC		0	0	999		0	0	999	0.957447	0.322222	0.43679	9.71429	4.45232	2.1373	1	1	1	0	0	0	0	0	-	1	0	0	0	1	0	0	0	1	0	0	1	0	0	0	1	1	0	1	0	0	0	1	0
13853719	TGCAGGGTGGGTAATGACATAGGTAAGGATCACCAGATGACGGAGTAGGTTACAGATCGGAAGAGCGGT	TGCAGGGTGGGTAATGACATAGGTAAGGATCACCAGATGACGGAGTAGGTTAC		0	0	999		0	0	999	0.957447	0.322222	0.43679	8.26667	5.1614	1.63969	1	1	1	0	0	1	1	1	0	0	0	0	0	0	1	1	0	1	0	0	0	0	1	1	1	-	0	1	0	0	1	0	0
7136477	TGCAGTCAAGAGCTTTTTCACTATTCACGGATTATAACGAAAATAATTATTACAGATCGGAAGAGCGGT	TGCAGTCAAGAGCTTTTTCACTATTCACGGATTATAACGAAAATAATTATTAC	scaffold11581	1340290	1	4.1e-18	Chromosome01	21543391	1	4.48e-18	0.957447	0.677778	0.43679	21.6265	10.4992	2.08076	1	0	1	-	0	1	1	1	1	0	1	1	1	-	1	1	1	0	0	1	1	0	1	0	1	1	1	1	1	1	0	0	0
13855091	TGCAGTGATAATTTCTGGATCTGTGTTACAGATCGGAAGAGCGGTTCAGCAGGAATGCCGAGACCGATC	TGCAGTGATAATTTCTGGATCTGTGTTAC	scaffold07423	22914	1	4.66e-07		0	0	999	0.957447	0.322222	0.43679	11.075	5.02189	2.17994	1	0	0	0	0	1	0	0	1	1	0	0	0	0	0	1	0	0	1	0	0	1	1	0	1	0	0	0	0	0	1	1	1
13852798	TGCAGATTGTGTTTATCTAAATGGTTTGAGACTTGAAAACAACCAGGTCACAGGTCAAATCCCATGGCA	TGCAGATTGTGTTTATCTAAATGGTTTGAGACTTGAAAACAACCAGGTCACAGGTCAAATCCCATGGCA	scaffold06916	646696	1	4.77e-24	Chromosome02	9886970	1	5.22e-24	0.957447	0.322222	0.43679	9.2439	3.6411	2.54118	1	0	1	1	0	0	1	1	0	0	1	1	1	0	1	0	1	0	0	1	0	0	0	-	0	0	0	0	1	1	0	0	0
13851287	TGCAGCAAGGCATGTCTGTTGCTGTTGCTGTTGCTGGTTAGGGTTCTACACCAAACTGATGCAGTTATG	TGCAGCAAGGCATGTCTGTTGCTGTTGCTGTTGCTGGTTAGGGTTCTACACCAAACTGATGCAGTTATG	scaffold09619	143183	1	2.23e-17	Chromosome02	24553948	1	2.44e-17	0.957447	0.322222	0.43679	6.775	2.94523	2.29822	1	0	0	1	1	0	0	0	0	0	1	1	1	0	0	0	1	0	0	1	0	0	0	-	0	0	0	0	1	1	1	0	0
13851333	TGCAGCAGTTGTCACACACAGTAATCATCAGTAATCAATTCAACTGAACTAATCTTCAAACCTGAACAA	TGCAGCAGTTGTCACACACAGTAATCATCAGTAATCAATTCAACTGAACTAATCTTCAAACCTGAACAA	scaffold11232	117200	1	1.03e-20	Chromosome06	3285224	1	1.13e-20	0.957447	0.322222	0.43679	6.7381	3.04771	2.1767	1	0	0	1	0	0	0	0	0	0	1	1	1	1	-	0	1	0	0	-	0	0	0	0	0	1	0	0	1	1	0	0	0
13857040	TGCAGCATTCACTGTGCACCTCCGACGCTTGACTCTTATCGCTACCATCTCTCTCTCCATGTTGAATTT	TGCAGCATTCACTGTGCACCTCCGACGCTTGACTCTTATCGCTACCATCTCTCTCTCCATGTTGAATTT		0	0	999		0	0	999	0.957447	0.677778	0.43679	21.2683	8.19138	2.60425	1	1	1	1	0	1	0	1	1	0	-	1	1	0	1	0	1	1	0	1	1	0	1	1	0	0	1	1	1	1	1	0	0
34218554	TGCAGCGATAGGAATCTGCTCTTTTTCTTGAGAAGAGCATCATACATTTTACATTTACGATTTTTTTCC	TGCAGCGATAGGAATCTGCTCTTTTTCTTGAGAAGAGCATCATACATTTTACATTTACGATTTTTTTCC	scaffold00069	215309	1	1.03e-25	Chromosome01	6984347	1	1.12e-25	0.957447	0.322222	0.43679	7.14286	2.57803	2.88309	1	0	1	1	0	0	1	1	0	0	1	1	1	0	1	0	1	0	0	-	0	0	0	0	0	0	0	0	1	1	0	0	0
20420554	TGCAGCTTTGCGAATACCGGAGCCTAGCCCTTAGTGTTATCGAATTGTGTGTTCTTTTTTTCAAAAAAT	TGCAGCTTTGCGAATACCGGAGCCTAGCCCTTAGTGTTATCGAATTGTGTGTTCTTTTTTTCAAAAAAT		0	0	999		0	0	999	0.957447	0.322222	0.43679	11.2927	4.0919	2.72499	1	0	1	-	0	0	1	0	0	0	1	1	1	0	1	0	1	0	0	-	0	0	0	0	0	0	0	0	0	1	0	0	0
7128755	TGCAGGAAGAGGCACGGCCCTCAAATCACTTCAGCAAATAAAGCTGGCGGTCTATCCCAATAACTTTTA	TGCAGGAAGAGGCACGGCCCTCAAATCACTTCAGCAAATAAAGCTGGCGGTCTATCCCAATAACTTTTA	scaffold10173	373894	1	4.74e-29	Chromosome15	10819622	1	5.18e-29	0.957447	0.677778	0.43679	7.81176	3.80246	2.05764	1	0	1	1	0	1	1	1	0	0	1	1	-	1	1	1	1	1	1	1	0	1	0	1	1	1	1	0	1	1	0	0	1
13851597	TGCAGGGTGAAGTTTGGGTTTGTATGAATGGTGTTTTCTTTTCCAGATGAAGAGCTTATTCCTCTATTC	TGCAGGGTGAAGTTTGGGTTTGTATGAATGGTGTTTTCTTTTCCAGATGAAGAGCTTATTCCTCTATTC	scaffold07851	124773	1	1.03e-25	Chromosome02	16453010	1	1.12e-25	0.957447	0.322222	0.43679	7.43902	3.17036	2.31068	1	0	0	1	1	0	0	0	0	1	1	1	1	0	1	0	1	0	0	1	0	0	0	-	0	0	0	0	1	1	0	1	0
7127720	TGCAGTGACATTCCAGTCAATTTAGAGTTTTTATTTCAGGTTTTCGGTTTCATTTATTATTGTTTGTTT	TGCAGTGACATTCCAGTCAATTTAGAGTTTTTATTTCAGGTTTTCGGTTTCATTTATTATTGTTTGTTT	scaffold06748	457704	1	4.77e-24	Chromosome01	18850731	1	5.22e-24	0.957447	0.322222	0.43679	6.87805	2.65215	2.68141	1	1	1	1	0	0	1	0	0	0	1	1	1	0	-	0	1	0	1	1	0	0	0	0	0	0	0	0	1	1	0	0	0
20108155	TGCAGTGTGAATCCGACAATAGAATAAATTTAGAATTTGAGAGTAGTTGTGTAAGTAAATTGTCTACTT	TGCAGTGTGAATCCGACAATAGAATAAATTTAGAATTTGAGAGTAGTTGTGTAAGTAAATTGTCTACTT	scaffold00341	941513	1	1.73e-18	Chromosome14	2457802	1	1.89e-18	0.957447	0.322222	0.43679	10.575	4.62	2.19881	1	0	0	1	0	0	0	0	0	0	1	1	1	0	0	0	1	0	1	1	0	1	0	0	0	0	0	0	0	-	0	0	1
20413377	TGCAGTTGATGGGTGTGAAACTGTTTTCCACAGCTTCCCCGGTATCTCTTCAAGCCAATACAGTTCCTC	TGCAGTTGATGGGTGTGAAACTGTTTTCCACAGCTTCCCCGGTATCTCTTCAAGCCAATACAGTTCCTC		0	0	999		0	0	999	0.957447	0.677778	0.43679	5.6	2.96901	1.90966	1	0	1	1	0	0	1	1	0	1	1	1	1	0	1	0	1	1	1	1	1	0	1	0	1	0	1	0	0	-	1	1	0
13854152	TGCAGAAGTAGTAATAAAAGATTGATTAGACTCGTGAGATTTTACAGATCGGAAGAGCGGTTCAGCAGG	TGCAGAAGTAGTAATAAAAGATTGATTAGACTCGTGAGATTTTAC		0	0	999		0	0	999	0.957447	0.322222	0.43679	17.8974	6.28713	2.94143	1	0	1	1	1	0	0	0	0	0	1	1	1	0	1	0	1	0	0	-	0	0	0	0	0	0	0	0	0	1	0	0	0
7135055	TGCAGACGGAGAGTTTCAAGTAATGATCTGGATAATTACAGATCGGAAGAGCGGTTCAGCAGGAATGCC	TGCAGACGGAGAGTTTCAAGTAATGATCTGGATAATTAC		0	0	999		0	0	999	0.957447	0.322222	0.43679	9.51163	4.94797	2.0007	1	0	0	1	-	0	1	0	0	0	1	1	1	0	0	0	1	0	1	1	0	0	0	0	0	0	0	1	1	1	0	0	0
7135283	TGCAGATGAATAAAACAAGAAAATTATCCCTTACAGATCGGAAGAGCGGTTCAGCAGGAATGCCGAGAC	TGCAGATGAATAAAACAAGAAAATTATCCCTTAC		0	0	999		0	0	999	0.957447	0.677778	0.43679	8.14103	3.98949	2.03391	1	1	0	1	1	1	0	1	1	1	-	1	-	0	0	0	1	1	1	1	1	1	1	1	0	0	1	0	1	1	1	1	-
13852210	TGCAGCTATAATTAGAGCCTATTTCAGTTTACAGATCGGAAGAGCGGTTCAGCAGGAATGCCGAGACCG	TGCAGCTATAATTAGAGCCTATTTCAGTTTAC		0	0	999		0	0	999	0.957447	0.322222	0.43679	10.2195	3.80316	2.66607	1	0	0	1	1	0	0	0	0	-	1	1	1	0	1	0	1	0	0	-	0	0	0	1	0	0	0	0	1	1	0	1	0
7119392	TGCAGTGAAAAGATCAGAAGTCACTTACACCATCTCCATGCATACAGATTCCCAATTACAGATCGGAAG	TGCAGTGAAAAGATCAGAAGTCACTTACACCATCTCCATGCATACAGATTCCCAATTAC	scaffold04043	1353165	1	4.91e-23	Chromosome02	4336471	1	5.37e-23	0.957447	0.677778	0.43679	12.3086	5.33019	2.29477	1	1	1	1	1	1	1	1	1	1	1	1	1	0	1	1	1	1	1	1	1	0	0	0	0	0	0	1	1	1	0	1	0
7140386	TGCAGGTAAAATAATTCAACAAGCGCCAGATGCTTACAAGATAGCATCAGTGACAAAGTATGTGTTCAA	TGCAGGTAAAATAATTCAACAAGCGCCAGATGCTTACAAGATAGCATCAGTGACAAAGTATGTGTTCAA	scaffold10384	8205	3	4.74e-29	Chromosome18	7255175	2	1.13e-20	0.957447	0.322222	0.43679	6.375	2.9128	2.22402	1	1	0	0	1	0	0	1	0	0	0	0	0	1	0	1	0	1	0	0	1	0	0	0	0	1	1	1	0	0	-	0	0
13853318	TGCAGAAAGAACATGGACATAGAACAATTACAGATCGGAAGAGCGGTTCAGCAGGAATGCCGAGACCGA	TGCAGAAAGAACATGGACATAGAACAATTAC	scaffold04557	55184	1	4.12e-08	Chromosome12	8072799	1	4.51e-08	0.957447	0.322222	0.43679	17.1628	6.57667	2.79683	1	0	0	0	1	1	1	0	0	1	0	0	0	0	1	1	0	0	1	0	0	0	0	1	0	0	1	0	0	0	0	1	0
7135624	TGCAGCATTTAGCCTGAAAACCGCTTACAGATCGGAAGAGCGGTTCAGCAGGAATGCCGAGACCGATCT	TGCAGCATTTAGCCTGAAAACCGCTTAC		0	0	999		0	0	999	0.957447	0.322222	0.43679	7.11905	3.01743	2.36018	1	0	1	0	1	0	1	1	1	1	0	0	0	0	1	1	0	1	1	0	0	0	0	0	0	0	0	-	0	0	0	1	0
7127891	TGCAGTTAGTTGAAATGAAATAATGAAGCAGAGACACGAATCAAAATGTCTACGATTTTGCTTACAGAT	TGCAGTTAGTTGAAATGAAATAATGAAGCAGAGACACGAATCAAAATGTCTACGATTTTGCTTAC	scaffold04450	151230	1	5.75e-23	Chromosome01	34308710	1	6.14e-23	0.957447	0.322222	0.43679	7.69767	3.25316	2.49603	1	0	0	0	0	0	0	0	1	0	0	0	0	1	1	1	0	1	0	0	0	0	0	-	1	-	1	1	0	0	0	0	0
7113105	TGCAGCAGAGAATATGCAGAAGAAGAAGAAGATGGAGCAAAAGGAGATACAGCGGGAATGTGAGGGTGA	TGCAGCAGAGAATATGCAGAAGAAGAAGAAGATGGAGCAAAAGGAGATACAGCGGGAATGTGAGGGTGA	scaffold02455	25152	1	2.2e-27	Chromosome11	18452353	1	2.41e-27	0.957447	0.322222	0.43679	9.85366	4.10568	2.3378	1	1	0	0	0	1	0	-	0	0	0	0	0	0	1	0	0	1	1	0	0	1	0	0	0	0	1	1	0	0	1	0	-
7141662	TGCAGGGAGGCCTAGGCTTCAAGGACTTGGAATTATTTACAGATCGGAAGAGCGGTTCAGCAGGAATGC	TGCAGGGAGGCCTAGGCTTCAAGGACTTGGAATTATTTAC		0	0	999		0	0	999	0.957447	0.322222	0.43679	12.1	6.8913	1.78461	1	0	0	0	0	0	0	1	1	0	0	0	0	1	0	0	0	1	0	0	1	0	1	0	0	1	1	0	1	0	1	0	0
7128979	TGCAGTAGGAATGATCTTATTTTCTCTTGGAATAAGACAACATTGTAGCCAGGACAACGAGTTTCATAT	TGCAGTAGGAATGATCTTATTTTCTCTTGGAATAAGACAACATTGTAGCCAGGACAACGAGTTTCATAT	scaffold06871	175993	1	4.74e-29	Chromosome01	23468298	1	5.18e-29	0.957447	0.322222	0.43679	13.0667	6.64129	1.9572	1	1	0	0	0	1	1	0	-	0	0	0	0	0	0	0	0	1	0	0	1	1	1	0	0	0	0	1	1	0	1	0	1
34222626	TGCAGAAAGGGTTTCTCGGTTACCTCAGAATTGCTTTGGTGGTTCACCAAGTATTTCTACCAATAAAAG	TGCAGAAAGGGTTTCTCGGTTACCTCAGAATTGCTTTGGTGGTTCACCAAGTATTTCTACCAATAAAAG	scaffold03060	121155	1	1.03e-25	Chromosome13	25244960	1	1.12e-25	0.957447	0.322222	0.43679	5.02381	2.94787	1.68738	0.954545	0	0	0	1	1	0	0	0	1	0	0	0	0	0	0	0	0	0	0	1	1	1	0	1	0	1	0	0	0	0	1	1
7126066	TGCAGATGCCACCACCATAAAATTGGTAATCCTTTTCTCGCGCTATGACGATTCCATTCTGAGGAAACT	TGCAGATGCCACCACCATAAAATTGGTAATCCTTTTCTCGCGCTATGACGATTCCATTCTGAGGAAACT		0	0	999		0	0	999	0.957447	0.677778	0.43679	10.3704	4.93525	2.11857	1	1	0	1	1	0	1	1	0	1	1	1	1	1	0	0	1	0	1	-	1	0	0	0	1	1	1	1	1	1	0	1	0
13856848	TGCAGCAAACTTCACATGCACAGTACAATCTCGAAGAACACAGCCTAAACTGACCGAGGAGAACGCCAA	TGCAGCAAACTTCACATGCACAGTACAATCTCGAAGAACACAGCCTAAACTGACCGAGGAGAACGCCAA		0	0	999		0	0	999	0.957447	0.677778	0.43679	12.3059	5.42982	2.26293	1	1	1	1	1	1	1	0	0	1	1	1	1	0	0	1	1	1	1	1	0	0	1	1	1	0	0	0	0	1	1	1	0
20475041	TGCAGGGTGGAGAAATCATAATATGGGAGGATAAACATCTCCAAAAGGCTTATATACATCAAAGTTGGA	TGCAGGGTGGAGAAATCATAATATGGGAGGATAAACATCTCCAAAAGGCTTATATACATCAAAGTTGGA	scaffold11341	491099	1	2.2e-27	Chromosome02	3494428	1	2.41e-27	0.957447	0.677778	0.43679	5.79268	3.15741	1.82323	1	0	1	1	0	1	0	0	0	0	1	1	1	1	1	0	1	0	0	1	0	1	1	1	1	1	-	0	1	1	1	0	0
20488798	TGCAGTTTCCTTGATGGACAACAATGTAAGAGAACTTCCAGATAAGTTGATTTTTCCAAAACTTGAATT	TGCAGTTTCCTTGATGGACAACAATGTAAGAGAACTTCCAGATAAGTTGATTTTTCCAAAACTTGAATT	scaffold01778	112424	1	4.74e-29	Chromosome03	22143140	1	5.18e-29	0.957447	0.322222	0.43679	6.375	3.1913	1.97042	1	0	0	0	0	1	0	0	1	1	0	0	0	0	0	-	0	0	1	0	0	1	1	0	1	0	0	0	0	0	1	1	1
7144397	TGCAGGACTGTTAGCACAATGAGAATTGACAAGTCAACTCTCCCACGAAAAGATGAGTTGAGTAATGAC	TGCAGGACTGTTAGCACAATGAGAATTGACAAGTCAACTCTCCCACGAAAAGATGAGTTGAGTAATGAC	scaffold08686	815369	1	2.2e-27	Chromosome14	10580041	3	2.41e-27	0.957447	0.677778	0.43679	8.75309	4.7856	1.82515	1	1	1	1	1	0	1	1	1	1	-	1	1	0	1	1	1	1	1	-	1	0	1	1	0	0	1	0	1	1	1	1	0
13856764	TGCAGTTTTGTCAACTTCAGCAAAAGCCAAGGCTAGGGCCAAGAAAGAAGCAGAGCAGAAAGCTAATGC	TGCAGTTTTGTCAACTTCAGCAAAAGCCAAGGCTAGGGCCAAGAAAGAAGCAGAGCAGAAAGCTAATGC	scaffold03332	1038782	1	1.7e-28	Chromosome15	3954960	1	1.86e-28	0.957447	0.322222	0.43679	5.51163	3.02218	1.8312	1	1	0	0	0	1	1	1	-	1	0	0	0	0	0	0	0	1	1	0	1	0	0	0	0	0	0	1	0	0	0	1	0
34225784	TGCAGAAGTCTTTATATGATAAAATTGATATTTTTATTATTTATTACAGATCGGAAGAGCGGTTCAGCA	TGCAGAAGTCTTTATATGATAAAATTGATATTTTTATTATTTATTAC	scaffold07423	22568	1	1.51e-16		0	0	999	0.957447	0.322222	0.43679	7.4	3.93573	1.83894	1	0	0	0	0	1	0	0	1	1	0	0	0	0	0	1	0	0	-	0	0	1	1	0	1	0	0	0	0	0	1	1	-
13858341	TGCAGCCAAAACTTGCTGAAGTATATGATGCAAAATATTCTTCGCACATGGTGTTACAGATCGGAAGAG	TGCAGCCAAAACTTGCTGAAGTATATGATGCAAAATATTCTTCGCACATGGTGTTAC	scaffold00341	673658	1	2.78e-20	Chromosome14	2190832	1	3.05e-20	0.957447	0.322222	0.43679	10.175	5.10337	1.90303	1	0	1	0	0	0	0	-	1	0	0	0	0	1	1	0	0	1	0	0	0	0	-	1	1	1	1	0	1	0	0	0	0
13852373	TGCAGGTTCTTCTGTTTCTTCAATCAGTTTTCCTTGTCTTACAGATCGGAAGAGCGGTTCAGCAGGAAT	TGCAGGTTCTTCTGTTTCTTCAATCAGTTTTCCTTGTCTTAC		0	0	999		0	0	999	0.957447	0.677778	0.43679	16.6463	7.54882	2.16275	1	1	1	0	0	1	0	1	1	0	0	0	0	1	1	0	0	1	1	0	1	1	1	1	1	1	1	1	0	0	1	0	1
7136467	TGCAGTATTTATGAACTGAACCCTGTAGCTTCTAATTATCAGATATGTGTTTACAGATCGGAAGAGCGG	TGCAGTATTTATGAACTGAACCCTGTAGCTTCTAATTATCAGATATGTGTTTAC	scaffold03241	145467	1	1.19e-13	Chromosome15	5126453	1	1.3e-13	0.957447	0.677778	0.43679	17.6296	7.57423	2.272	1	1	1	1	0	1	1	1	1	1	1	-	1	-	0	0	1	0	1	1	1	0	0	0	1	1	1	-	0	1	1	1	0
15484827	TGCAGAAAATTCCAACGCAATGAGCTGAGACAGCGAGACGAGCTTTTTTATTTTTTTACAGATCGGAAG	TGCAGAAAATTCCAACGCAATGAGCTGAGACAGCGAGACGAGCTTTTTTATTTTTTTAC		0	0	999		0	0	999	0.957447	0.322222	0.43679	15.8571	6.72795	2.41071	1	1	-	0	1	0	0	0	0	1	0	0	0	1	0	0	0	0	1	0	0	0	0	-	1	1	0	0	0	0	-	1	0
7142294	TGCAGAAAGCCCGATGAACGATGAATCGGGTTCAAGATCCATGAATGAGATTCGGGCAGTTATGACGGG	TGCAGAAAGCCCGATGAACGATGAATCGGGTTCAAGATCCATGAATGAGATTCGGGCAGTTATGACGGG	scaffold02421	1089820	1	1.03e-25	Chromosome03	23730785	1	1.12e-25	0.957447	0.677778	0.43679	9.9875	4.65428	2.16184	1	0	1	1	1	1	1	1	1	1	1	1	1	0	0	1	1	0	1	1	1	1	1	1	-	0	1	0	1	1	0	1	1
7107247	TGCAGAGATGGTCCTTGGGAATTGGGTGGGTGTGGGCCGTGTGGCCCGTTTTATTCGTCGTCGTTTTAG	TGCAGAGATGGTCCTTGGGAATTGGGTGGGTGTGGGCCGTGTGGCCCGTTTTATTCGTCGTCGTTTTAG		0	0	999		0	0	999	0.957447	0.677778	0.43679	5.47561	3.04929	1.82317	1	1	1	1	1	0	0	0	0	1	1	1	1	1	0	-	1	-	1	1	1	0	0	1	1	1	0	1	1	1	0	1	0
13858758	TGCAGAGGATCCCTGATAATTTTGTCAAAAGATTTGGAAATGACTTGTCCGCTTTTGGGAGACTCAGTG	TGCAGAGGATCCCTGATAATTTTGTCAAAAGATTTGGAAATGACTTGTCCGCTTTTGGGAGACTCAGTG	scaffold08799	227392	1	1.03e-25	Chromosome17	23836914	1	1.12e-25	0.957447	0.322222	0.43679	8.21951	3.30935	2.50816	1	0	1	1	0	0	1	0	0	0	1	1	-	0	0	0	1	0	0	1	0	0	0	0	0	0	0	0	1	1	0	0	0
7122737	TGCAGATATCTGTAGTGATCCGTACTCGCTAGCACAGGGGGATTCAGCATTGAGAGACGGAACATCTGG	TGCAGATATCTGTAGTGATCCGTACTCGCTAGCACAGGGGGATTCAGCATTGAGAGACGGAACATCTGG	scaffold07851	127500	1	1.03e-25	Chromosome02	16455741	1	1.12e-25	0.957447	0.322222	0.43679	8.5122	3.60976	2.37503	1	0	0	1	1	0	0	0	0	-	1	1	1	0	1	0	1	0	0	1	0	0	0	1	0	0	0	0	1	1	0	1	0
13858859	TGCAGATGGCTGAGTAGTTGGTTTGGCTTCGAGGATCGCCTTCCTCCGGTGATGATCAATGTTCCAAGA	TGCAGATGGCTGAGTAGTTGGTTTGGCTTCGAGGATCGCCTTCCTCCGGTGATGATCAATGTTCCAAGA	scaffold07571	584610	1	2.2e-27	Chromosome01	31462071	1	2.41e-27	0.957447	0.322222	0.43679	8.30952	4.09697	1.9762	1	0	1	-	0	0	1	0	0	0	1	1	1	0	0	0	1	0	0	-	0	0	0	-	0	0	0	0	1	1	0	0	0
7110343	TGCAGCTCAGGCTGCTGCGGAGGTTGTCAGGCTCACTGGTTCTTCTCAATCTCGTTTTCATTTCACCAG	TGCAGCTCAGGCTGCTGCGGAGGTTGTCAGGCTCACTGGTTCTTCTCAATCTCGTTTTCATTTCACCAG	scaffold09692	150896	1	7.92e-27	Chromosome08	5468168	1	8.67e-27	0.957447	0.322222	0.43679	5.45946	2.75676	2.03922	1	0	0	0	0	0	0	1	1	1	0	-	0	-	0	0	0	0	0	0	1	1	1	0	0	1	1	1	0	0	0	1	-
13859816	TGCAGGATATCTTAGAGAATCGTTGATGAACTTCATGCAATGCAGATTCTCATTTGAGTAGAGAAAGTA	TGCAGGATATCTTAGAGAATCGTTGATGAACTTCATGCAATGCAGATTCTCATTTGAGTAGAGAAAGTA	scaffold06795	138161	1	2.2e-27	Chromosome06	12870873	1	2.41e-27	0.957447	0.677778	0.43679	5.92683	3.47036	1.74066	1	0	1	1	1	1	1	0	1	1	1	1	1	0	1	0	1	0	1	1	1	0	0	1	1	0	-	0	1	1	0	1	0
34225445	TGCAGTCCCTTCCGGGGCCCTTGATTCCAGGGACTAGAGGCAGCTATGCCCACTAGCCAGGTCTATTAT	TGCAGTCCCTTCCGGGGCCCTTGATTCCAGGGACTAGAGGCAGCTATGCCCACTAGCCAGGTCTATTAT		0	0	999		0	0	999	0.957447	0.322222	0.43679	5.84615	2.32642	2.50072	0.954545	0	0	1	0	0	0	0	0	1	1	1	1	0	0	0	1	0	1	1	0	0	0	-	0	0	0	0	0	1	0	-	0
20488812	TGCAGTTTCTTTAGATTTATACGTAAATATCTACTATGAGCATAGATATCTACTATGAGCAAATTAGCC	TGCAGTTTCTTTAGATTTATACGTAAATATCTACTATGAGCATAGATATCTACTATGAGCAAATTAGCC	scaffold08151	61971	1	1.03e-25	Chromosome04	7123142	1	1.12e-25	0.957447	0.322222	0.43679	6.28205	2.65975	2.4566	1	0	-	1	1	0	0	0	0	0	1	1	1	0	1	0	1	0	0	1	0	0	0	0	0	0	0	0	0	1	0	0	0
7123319	TGCAGAAAATTACAATAACAGTAAGAGATACAAATTACAGATCGGAAGAGCGGTTCAGCAGGAATGCCG	TGCAGAAAATTACAATAACAGTAAGAGATACAAATTAC	scaffold07520	2375579	1	2.15e-08	Chromosome01	25996986	1	2.35e-08	0.957447	0.322222	0.43679	20.95	10.5403	2.01671	1	0	0	0	1	1	0	-	0	1	0	0	0	0	1	1	0	0	0	0	1	1	1	0	1	0	0	0	0	0	0	1	1
7145214	TGCAGAGAGGGACTAATGATTCAAATTTAGCTCTTCTGTTTTCCATTCTTTTTACAGATCGGAAGAGCG	TGCAGAGAGGGACTAATGATTCAAATTTAGCTCTTCTGTTTTCCATTCTTTTTAC		0	0	999		0	0	999	0.957447	0.677778	0.43679	23.6265	8.39637	2.85263	1	1	1	1	-	1	0	0	0	0	1	1	1	0	1	0	1	0	1	1	0	1	1	1	1	0	0	1	1	1	1	0	-
20111802	TGCAGGAAAAATAGGCAGACTGAATGAGTCAAACTTTACAGATCGGAAGAGCGGTTCAGCAGGAATGCC	TGCAGGAAAAATAGGCAGACTGAATGAGTCAAACTTTAC		0	0	999		0	0	999	0.957447	0.322222	0.43679	17.9737	5.65912	3.19066	1	0	1	1	0	0	0	0	1	0	1	1	1	0	0	0	1	0	0	1	0	0	0	0	0	0	0	0	0	1	0	0	0
13861679	TGCAGGGGTACCTGGAAGAGTCTGATAAACAACCATTTACAGATCGGAAGAGCGGTTCAGCAGGAATGC	TGCAGGGGTACCTGGAAGAGTCTGATAAACAACCATTTAC		0	0	999		0	0	999	0.957447	0.322222	0.43679	16.4884	8.16223	1.95766	1	1	0	0	0	0	1	1	0	-	0	0	0	0	0	0	0	1	0	0	1	1	0	0	0	0	0	0	1	0	1	1	-
15485532	TGCAGGGTATATGGGTCACATGTAAATTTTGGAATGATTACAGATCGGAAGAGCGGTTCAGCAGGAATG	TGCAGGGTATATGGGTCACATGTAAATTTTGGAATGATTAC		0	0	999		0	0	999	0.957447	0.322222	0.43679	15.3333	6.65714	2.30392	1	0	-	0	1	0	0	0	-	1	-	0	0	1	0	0	0	1	1	0	0	0	1	0	1	1	0	0	0	0	0	1	0
13862852	TGCAGCCTCAACTCCATTATTTGTAAGGCGGGATTCTTTTCCTTTCACTCTTCTTACAGATCGGAAGAG	TGCAGCCTCAACTCCATTATTTGTAAGGCGGGATTCTTTTCCTTTCACTCTTCTTAC	scaffold09298	104987	2	1.3e-18	Scaffold01134	53138	2	1.42e-18	0.957447	0.677778	0.43679	35.5783	11.3723	3.2039	1	1	1	1	0	1	1	1	1	0	1	1	1	0	0	0	1	1	1	1	1	1	1	0	1	0	1	1	1	1	1	0	-
7144527	TGCAGATGAGTACATGCTTGTGCTTTTGTACGTAACACACTGTGCCCAAAAATCAGAGTAGCTTGGGAT	TGCAGATGAGTACATGCTTGTGCTTTTGTACGTAACACACTGTGCCCAAAAATCAGAGTAGCTTGGGAT		0	0	999		0	0	999	0.957447	0.322222	0.43679	6.19512	3.00584	2.0822	1	1	0	0	1	0	1	0	0	1	0	0	0	1	0	1	0	1	1	0	1	0	1	-	0	1	0	0	1	0	1	1	0
20111180	TGCAGCCCTTACCAGCTCCTTCTCAAGCCTGGCAGCACGTTTCTATGAATTTTATTGAGCAATTGCCTA	TGCAGCCCTTACCAGCTCCTTCTCAAGCCTGGCAGCACGTTTCTATGAATTTTATTGAGCAATTGCCTA	scaffold11232	48490	1	1.03e-25	Chromosome06	3232202	1	1.12e-25	0.957447	0.322222	0.43679	9.30952	3.94901	2.4495	1	0	0	1	0	0	0	0	0	0	1	1	-	1	1	0	1	0	0	1	0	0	0	0	0	1	0	0	1	1	0	0	0
20494781	TGCAGGAACTCCAAGTGGAAATCCAAACTGTCCATCCAATGATCGACTAGGTTCAAGTTCAGAAAGAAG	TGCAGGAACTCCAAGTGGAAATCCAAACTGTCCATCCAATGATCGACTAGGTTCAAGTTCAGAAAGAAG	scaffold02658	946861	1	4.74e-29	Chromosome01	33132110	1	5.18e-29	0.957447	0.322222	0.43679	14.7805	7.22972	2.12213	1	0	0	0	0	1	0	1	0	0	0	0	0	0	1	1	0	0	-	0	1	1	1	0	1	0	1	0	0	0	0	0	-
7121374	TGCAGTCAAGAAATTTTCACCACTATGTTTTACTAATGAGCTAATCTGCATGAGTGTATCCTTTCTTAC	TGCAGTCAAGAAATTTTCACCACTATGTTTTACTAATGAGCTAATCTGCATGAGTGTATCCTTTCTTAC	scaffold00341	962384	1	2.2e-27	Chromosome14	2481317	1	2.41e-27	0.957447	0.677778	0.43679	7.51807	4.7829	1.56853	1	1	1	0	0	1	1	1	1	1	0	0	0	1	1	1	0	1	1	0	1	0	1	1	1	1	1	1	1	0	1	-	0
7143071	TGCAGTTTCCCTTGGAGCTGCTGCTTGCCCTCCTTGCCGCTAGTACTCGTCCTCAAGTCACGCCGCTGC	TGCAGTTTCCCTTGGAGCTGCTGCTTGCCCTCCTTGCCGCTAGTACTCGTCCTCAAGTCACGCCGCTGC	scaffold03264	492058	1	1.03e-25	Chromosome14	8687396	1	1.12e-25	0.957447	0.322222	0.43679	7.33333	3.29983	2.18928	1	1	0	0	1	0	0	0	0	0	0	0	0	1	1	0	0	1	1	0	0	0	1	1	0	1	0	1	1	0	-	0	0
7117452	TGCAGCATGAAGTGCGGTTGTTGGAGAGTAGAGTTCTGCAATATAAAATGATATTACAGATCGGAAGAG	TGCAGCATGAAGTGCGGTTGTTGGAGAGTAGAGTTCTGCAATATAAAATGATATTAC		0	0	999		0	0	999	0.957447	0.322222	0.43679	16.8571	8.1608	2.08927	1	0	0	0	1	1	1	1	0	1	0	0	0	1	0	0	0	0	-	0	1	1	1	0	0	1	0	0	1	0	0	1	-
13857566	TGCAGCCGGCACAAATTTTCTAAATCCCCATAAATTACAGATCGGAAGAGCGGTTCAGCAGGAATGCCG	TGCAGCCGGCACAAATTTTCTAAATCCCCATAAATTAC	scaffold06978	8968	1	2.15e-08	Chromosome04	4697154	1	2.35e-08	0.957447	0.322222	0.43679	13.282	4.8672	2.70161	1	0	1	1	1	0	0	0	0	0	-	1	1	0	1	0	1	0	0	-	0	0	0	0	0	0	0	0	0	1	0	0	0
7124276	TGCAGCTTCGAGGCAGGGAAGAAACGGTGAATCCCGACTTTGGTGGCAATGTTACAGATCGGAAGAGCG	TGCAGCTTCGAGGCAGGGAAGAAACGGTGAATCCCGACTTTGGTGGCAATGTTAC	scaffold00341	926220	1	3.38e-19	Chromosome14	2442945	1	3.7e-19	0.957447	0.322222	0.43679	12.7273	4.26595	3.04031	1	1	0	0	0	0	0	0	0	0	0	0	0	1	1	0	0	1	0	0	0	0	1	-	1	1	1	1	1	0	0	0	0
7112762	TGCAGATTTATCGGCGATGGTCTAGGATAATACGGCTTTATTTCCATAGTTGCCTGTGGTTTAGGATAC	TGCAGATTTATCGGCGATGGTCTAGGATAATACGGCTTTATTTCCATAGTTGCCTGTGGTTTAGGATAC	scaffold08686	474000	1	2.2e-27	Chromosome14	12318163	1	2.41e-27	0.957447	0.322222	0.43679	10.0238	7.21601	1.37742	0.954545	0	0	0	0	1	0	1	1	0	0	0	0	-	1	0	0	1	0	-	1	1	1	0	0	1	0	1	1	0	-	0	1
20507163	TGCAGGGGTGTTTGGTAGTACCAAATCAATCAAATTTGGTTATCATCACATAGCTATATTCAGTTTCAT	TGCAGGGGTGTTTGGTAGTACCAAATCAATCAAATTTGGTTATCATCACATAGCTATATTCAGTTTCAT	scaffold10673	119546	1	1.03e-25	Chromosome13	14204260	1	1.12e-25	0.957447	0.322222	0.43679	11.7805	3.57165	3.2717	1	0	1	1	0	0	1	0	0	0	1	1	1	0	1	0	1	0	0	1	0	0	0	0	0	0	0	0	0	1	0	0	0
7142967	TGCAGTGGCTTGTTCAAATTCCTTCTCATATCTCTTGCCATATTCCATGTTCCAAAAGATATATTTGTC	TGCAGTGGCTTGTTCAAATTCCTTCTCATATCTCTTGCCATATTCCATGTTCCAAAAGATATATTTGTC		0	0	999	Chromosome06	26195442	1	2.41e-27	0.957447	0.322222	0.43679	12.3095	4.20594	3.00202	1	0	0	1	0	0	1	0	0	0	1	1	1	0	0	0	1	0	1	-	0	0	0	0	0	0	0	1	1	1	0	0	0
7117115	TGCAGCAGCTTCGCGGATGGACGTACACACATTACCGCATCTTGTAAAATCCGTGCTCTTTTTACTTTT	TGCAGCAGCTTCGCGGATGGACGTACACACATTACCGCATCTTGTAAAATCCGTGCTCTTTTTACTTTT	scaffold03818	31764	1	1.03e-25	Chromosome16	1697514	1	1.12e-25	0.957447	0.322222	0.43679	15.6579	4.74218	3.4157	1	0	0	0	0	0	0	1	0	1	0	0	0	1	1	1	0	0	0	0	1	1	-	1	1	1	0	0	0	0	0	1	0
7125643	TGCAGAATTTTACTGGCTCCAAATACAGATGACAGGATTTGCACAAAAAGCATAAATCAGTTGTAGTCT	TGCAGAATTTTACTGGCTCCAAATACAGATGACAGGATTTGCACAAAAAGCATAAATCAGTTGTAGTCT	scaffold06512	193106	1	4.74e-29	Chromosome02	7125549	1	5.18e-29	0.957447	0.311111	0.428642	12.5909	7.38954	1.72715	1	1	0	0	0	1	1	0	0	0	0	0	0	0	0	0	0	1	1	0	1	1	1	0	1	0	1	-	0	0	0	0	1
15483818	TGCAGCATTCAAGTCATAGATGCTCGAGGATTACCAGGTAATGCAAAATGTTGAATCATATGTTTATTA	TGCAGCATTCAAGTCATAGATGCTCGAGGATTACCAGGTAATGCAAAATGTTGAATCATATGTTTATTA	scaffold06582	900226	1	4.74e-29	Chromosome15	8223806	1	5.18e-29	0.957447	0.688889	0.428642	18.6582	8.1223	2.35924	1	1	1	1	1	0	1	1	1	1	1	1	1	1	1	0	1	0	1	1	1	1	1	1	0	1	0	1	0	1	1	1	-
13851450	TGCAGCTGAGACAAGCCTAAGCCTCAATAACAATACTAATCAAACCAGGGTTCATGGCGGTGATCATGG	TGCAGCTGAGACAAGCCTAAGCCTCAATAACAATACTAATCAAACCAGGGTTCATGGCGGTGATCATGG	scaffold00047	42545	1	2.2e-27	Chromosome08	29470247	1	2.41e-27	0.957447	0.688889	0.428642	7.18293	3.56175	2.03572	1	0	1	1	1	0	1	1	0	1	-	1	1	0	1	1	1	1	0	1	0	1	1	-	0	0	1	-	1	1	1	1	0
7127079	TGCAGGCAAGGTTTTAGACCTCTTCAAGATTGCAAGCTCCGAAGCATAAATGGACTCGTCGGCGAGTAA	TGCAGGCAAGGTTTTAGACCTCTTCAAGATTGCAAGCTCCGAAGCATAAATGGACTCGTCGGCGAGTAA	scaffold06512	257338	1	4.74e-29	Chromosome02	7179094	1	5.18e-29	0.957447	0.311111	0.428642	5.25	3.31748	1.61624	1	1	0	0	0	1	1	0	0	0	0	0	0	0	0	0	0	1	1	0	1	1	1	-	1	0	1	1	0	0	0	0	1
20413280	TGCAGGTTGATGTTCGTGGTGATTTATTTGGTCTATTGACATCACATCCACTGTCACCAATAGTATCTC	TGCAGGTTGATGTTCGTGGTGATTTATTTGGTCTATTGACATCACATCCACTGTCACCAATAGTATCTC	scaffold02630	90127	1	6.13e-28	Chromosome13	9354683	1	6.7e-28	0.957447	0.311111	0.428642	14.725	6.51148	2.28843	1	0	0	0	0	0	1	0	0	1	0	0	0	1	0	0	0	1	-	0	1	1	0	1	1	-	0	0	0	0	0	1	1
7127407	TGCAGTAAAATTGCCACAGCTCACCTTTGGAACTACAAACCAAAGCAACACACACATTCTGGAGACCAG	TGCAGTAAAATTGCCACAGCTCACCTTTGGAACTACAAACCAAAGCAACACACACATTCTGGAGACCAG	scaffold03317	44795	1	2.2e-27	Chromosome12	5524459	1	2.41e-27	0.957447	0.311111	0.428642	14.8293	5.32322	2.87188	1	0	0	0	0	1	0	-	1	0	0	0	0	1	0	0	0	1	0	0	1	0	1	0	1	1	1	-	1	0	0	0	0
7127424	TGCAGTAACCTTGGTCAGAAAACTAGTCCTAGAATCAGTGTCAAAAGAAGTTGTTTGAACTTACAGATC	TGCAGTAACCTTGGTCAGAAAACTAGTCCTAGAATCAGTGTCAAAAGAAGTTGTTTGAACTTAC	scaffold03980	46935	1	9.32e-26	Chromosome03	22479299	1	9.94e-26	0.957447	0.311111	0.428642	6.58537	2.63166	2.47032	1	1	0	0	0	0	1	0	1	1	0	0	0	0	0	0	0	0	0	0	0	1	0	0	1	0	0	-	0	0	-	-	1
7127953	TGCAGTTGAAACTCTACATGATGTTCTGTCTGTTACAAACCTTCTGGACCACTTCTCATAGCTCAGGAA	TGCAGTTGAAACTCTACATGATGTTCTGTCTGTTACAAACCTTCTGGACCACTTCTCATAGCTCAGGAA	scaffold08151	9842	1	4.74e-29	Chromosome04	7070673	1	5.18e-29	0.957447	0.311111	0.428642	8.2973	3.33584	2.48545	1	0	1	0	0	0	1	0	1	-	0	0	0	1	0	1	0	0	0	0	1	0	0	1	0	1	0	1	0	0	-	1	0
7134885	TGCAGAACGGCAGAAGAACATCCAGAGATTTTGTTTCTTACAGATCGGAAGAGCGGTTCAGCAGGAATG	TGCAGAACGGCAGAAGAACATCCAGAGATTTTGTTTCTTAC	scaffold10493	1197806	1	1.19e-11	Chromosome16	25838223	1	1.23e-11	0.957447	0.311111	0.428642	16.5366	6.81497	2.47199	1	0	0	0	0	1	0	1	1	0	0	0	0	0	1	1	0	0	0	0	1	0	1	0	1	0	1	1	0	0	0	0	0
7135091	TGCAGAGAAAGAATGATAAGACTTCGTTACATCTCACTTACAGATCGGAAGAGCGGTTCAGCAGGAATG	TGCAGAGAAAGAATGATAAGACTTCGTTACATCTCACTTAC	scaffold02618	479295	3	2.56e-13	Chromosome12	13050806	3	2.65e-13	0.957447	0.311111	0.428642	7.625	4.08465	1.83254	1	0	0	0	1	0	1	1	0	1	0	0	0	0	0	1	0	1	0	0	1	0	0	0	1	0	0	1	0	0	0	1	0
7135097	TGCAGAGAAGATATAGCACACAGTGATAATCACGAAAAAGAATTACAGATCGGAAGAGCGGTTCAGCAG	TGCAGAGAAGATATAGCACACAGTGATAATCACGAAAAAGAATTAC	scaffold03718	187353	1	6.72e-15	Chromosome09	23707331	1	7.36e-15	0.957447	0.311111	0.428642	28.2927	12.6554	2.30186	1	0	1	0	0	1	0	0	0	1	0	0	0	1	0	0	0	1	1	0	1	0	1	0	1	1	0	1	0	0	0	1	0
7136982	TGCAGAGATGGAATATACCTGGTAACAATATAAGAAAAAAAAATGGTTACAGATCGGAAGAGCGGTTCA	TGCAGAGATGGAATATACCTGGTAACAATATAAGAAAAAAAAATGGTTAC	scaffold06446	775121	1	6.14e-16	Chromosome01	1560659	1	6.72e-16	0.957447	0.688889	0.428642	17.0741	6.97576	2.48756	1	0	1	1	0	1	1	1	1	1	1	1	1	0	1	1	1	1	1	-	1	0	1	0	1	0	1	1	1	1	1	1	0
20482848	TGCAGAGTACCCTGCATTGTTTACAGATCGGAAGAGCGGTTCAGCAGGAATGCCGAGACCGATCTCGTA	TGCAGAGTACCCTGCATTGTTTAC		0	0	999		0	0	999	0.957447	0.311111	0.428642	7.60465	4.95627	1.41125	1	0	0	0	0	0	0	1	0	0	0	0	0	-	0	0	0	0	0	0	1	0	1	1	1	1	1	0	0	0	0	1	0
7141366	TGCAGATAAGTGCTTCACCCACATAATGCGATTTGTTACAGATCGGAAGAGCGGTTCAGCAGGAATGCC	TGCAGATAAGTGCTTCACCCACATAATGCGATTTGTTAC	scaffold00847	2022509	1	2.94e-12	Chromosome16	28036624	1	3.22e-12	0.957447	0.311111	0.428642	19.275	7.05687	2.75551	1	1	0	0	1	0	0	0	0	1	0	0	0	0	0	0	0	0	0	0	1	1	-	0	0	0	1	-	0	0	1	1	1
7141439	TGCAGCAAGTTCATTGCAATCTCACAAGTGGAAATATCAGATGCATCCACAAATTACAGATCGGAAGAG	TGCAGCAAGTTCATTGCAATCTCACAAGTGGAAATATCAGATGCATCCACAAATTAC	scaffold06890	178029	1	5.99e-22	Chromosome09	1828348	1	6.55e-22	0.957447	0.311111	0.428642	18.775	7.75399	2.44352	1	1	1	0	1	0	0	0	0	1	0	0	0	0	1	1	0	0	0	0	0	0	0	1	1	0	1	1	0	0	1	1	0
13852184	TGCAGCCTAGATTTCTTGCAAAGAACAACTGAAACCATATTTTACAGATCGGAAGAGCGGTTCAGCAGG	TGCAGCCTAGATTTCTTGCAAAGAACAACTGAAACCATATTTTAC		0	0	999		0	0	999	0.957447	0.688889	0.428642	21.8809	9.09265	2.27269	1	0	1	1	1	1	0	1	0	-	1	1	1	0	0	1	1	1	0	1	0	0	1	1	1	0	0	0	1	1	1	1	0
7138095	TGCAGCGGTAAGTCTTCCAACCCAACAGGTGGCACAGTTACAGATCGGAAGAGCGGTTCAGCAGGAATG	TGCAGCGGTAAGTCTTCCAACCCAACAGGTGGCACAGTTAC	scaffold06814	214347	1	1.99e-09	Chromosome02	15692980	1	2.06e-09	0.957447	0.311111	0.428642	9.65854	5.51985	1.75108	1	0	0	0	0	1	0	1	1	0	0	0	0	0	0	0	0	1	1	0	-	1	-	0	1	0	1	0	0	0	0	0	0
13858210	TGCAGCTAGGGTGAGCAGTGTTGGATTCAAATCGAAAAAATCGATCGAATTACAGATCGGAAGAGCGGT	TGCAGCTAGGGTGAGCAGTGTTGGATTCAAATCGAAAAAATCGATCGAATTAC	scaffold08245	12641	3	5.34e-12	Chromosome04	4767977	3	5.84e-12	0.957447	0.688889	0.428642	14.6163	5.90264	2.44377	1	1	1	1	1	1	1	0	0	1	1	1	1	0	0	1	1	1	1	1	0	0	1	1	1	0	0	0	0	1	1	1	0
7141943	TGCAGCTATATTGGCAATTATCTAGCACCGTTCAGTTTTCATTATTTACAGATCGGAAGAGCGGTTCAG	TGCAGCTATATTGGCAATTATCTAGCACCGTTCAGTTTTCATTATTTAC		0	0	999		0	0	999	0.957447	0.311111	0.428642	18.0698	8.07637	2.27249	1	0	0	0	0	1	0	1	0	0	0	0	0	0	0	0	0	0	0	0	1	1	1	0	0	0	1	1	1	0	0	0	1
7136092	TGCAGGCAGTTATATGAATCCTAATCTCCAATATACTTTTACAGATCGGAAGAGCGGTTCAGCAGGAAT	TGCAGGCAGTTATATGAATCCTAATCTCCAATATACTTTTAC	scaffold04065	54632	1	3.31e-12	Chromosome02	12119513	1	3.62e-12	0.957447	0.311111	0.428642	33.7907	15.9673	2.15821	1	1	0	0	0	1	0	0	1	0	0	0	0	0	0	0	0	1	1	0	1	-	1	0	1	0	1	0	0	0	0	0	1
7136114	TGCAGGCCTCATTTTCTTCTTCTTTTCTTTTACAGATCGGAAGAGCGGTTCAGCAGGAATGCCGAGACC	TGCAGGCCTCATTTTCTTCTTCTTTTCTTTTAC	scaffold01072	110147	1	1.85e-07	Chromosome13	6199646	1	2.03e-07	0.957447	0.688889	0.428642	18.9639	9.25078	2.00729	1	1	1	1	1	1	1	0	0	1	1	1	1	1	0	1	1	1	1	1	1	1	0	1	1	1	1	0	1	-	1	1	1
7136139	TGCAGGCTGAGTTTATTGAATGCTTCAAAGCATTGGGTCATTTACAGATCGGAAGAGCGGTTCAGCAGG	TGCAGGCTGAGTTTATTGAATGCTTCAAAGCATTGGGTCATTTAC	scaffold02939	106492	1	1.78e-15	Chromosome02	14585323	1	1.95e-15	0.957447	0.311111	0.428642	19.2439	10.1712	1.9485	1	0	0	0	0	0	0	0	1	0	0	0	0	0	0	0	0	0	1	0	-	1	1	0	1	0	1	0	0	0	0	0	1
7136306	TGCAGGTTCTTCCAACCTGAACGTTACAGATCGGAAGAGCGGTTCAGCAGGAATGCCGAGACCGATCTC	TGCAGGTTCTTCCAACCTGAACGTTAC		0	0	999		0	0	999	0.957447	0.688889	0.428642	12.284	6.51917	1.81835	1	1	1	1	0	0	1	0	1	1	1	1	1	1	1	1	1	1	1	1	1	0	0	1	0	1	0	1	0	1	1	1	0
20108572	TGCAGTTGAAGCGGATACGAAAAATTTATTTTTTATTACAGATCGGAAGAGCGGTTCAGCAGGAATGCC	TGCAGTTGAAGCGGATACGAAAAATTTATTTTTTATTAC	scaffold08064	1708	1	1.37e-10		0	0	999	0.957447	0.311111	0.428642	13.2	5.13203	2.60254	1	1	0	0	0	0	0	-	0	0	0	0	0	0	0	0	0	1	0	0	0	0	-	0	1	0	0	1	0	0	1	0	0
[truncated: 9,225 more rows]
[truncated: 55 more columns]
