# Supplementary material for: High-density DArT-based SilicoDArT and SNP markers for genetic diversity and population structure studies in cassava (Manihot esculenta Crantz)
Source: PLoS One. 2021 Jul 27;16(7):e0255290. doi: 10.1371/journal.pone.0255290 (PMC8315537; doi:10.1371/journal.pone.0255290)
Supplement: S2 Table — (XLSX) [file pone.0255290.s006.xlsx]

## Sheet: Sheet1
AlleleID	AlleleSequence	TrimmedSequence	Chrom_Cassava_v8	ChromPos_Cassava_v8	AlnCnt_Cassava_v8	AlnEvalue_Cassava_v8	Chrom_Cassava_v61	ChromPos_Cassava_v61	AlnCnt_Cassava_v61	AlnEvalue_Cassava_v61	SNP	SnpPosition	CallRate	OneRatioRef	OneRatioSnp	FreqHomRef	FreqHomSnp	FreqHets	PICRef	PICSnp	AvgPIC	AvgCountRef	AvgCountSnp	RepAvg	Sika bankye	UCC-2001-464	DMA-2000-024	UCC-2001-144	1090090	DMA-2000-070	IBA010040	IBA 070134	UCC-2001-507	UCC-2001-015	BD-96-065	KSI-2000-191	AGBELIFIA	BEDIAKO	AGRA 1	UCC-2001-157	Doku duade	Abrabopa	Ksi-2000-179	Essambankye	IBA-950289	1070557	UCC-2001-195	Broni	TEKBANKYE 3
7120154|F|0-27:T>A-27:T>A	TGCAGATCAAATTCAAGAATCCAAGAATAACGAATTCCCATTTGTCAGTAAAATAAAATTATTACAGAT	TGCAGATCAAATTCAAGAATCCAAGAATAACGAATTCCCATTTGTCAGTAAAATAAAATTATTAC	scaffold08847	266852	1	1.24e-24	Chromosome17	22484819	1	1.32e-24	27:T>A	27	1	0.56383	0.957447	0.042553	0.43617	0.521277	0.491852	0.081485	0.286668	21.9697	30.8661	1	1	1	2	1	2	0	1	2	2	2	2	2	1	1	1	2	1	1	2	1	0	2	1	1	1
7111676|F|0-16:G>A-16:G>A	TGCAGAATATACATAGGGAGTATTTAGGCAGCTCAGAGAATCCCTCAATTCCAAGGATGGCCATTTGTC	TGCAGAATATACATAGGGAGTATTTAGGCAGCTCAGAGAATCCCTCAATTCCAAGGATGGCCATTTGTC	scaffold10563	1164322	1	4.74e-29	Chromosome03	25403263	1	5.18e-29	16:G>A	16	1	0.861702	0.819149	0.180851	0.138298	0.680851	0.238343	0.296288	0.267316	8.13131	8.55102	1	2	2	2	0	0	2	2	1	0	2	2	2	1	1	2	2	1	2	2	2	0	2	2	1	1
7143159|F|0-17:A>T-17:A>T	TGCAGAATCAGAATTGCACATTTCTTGTGATTTGTTAGATTTCAAAGCCTTTGTTTTCTGCTCTGTTTC	TGCAGAATCAGAATTGCACATTTCTTGTGATTTGTTAGATTTCAAAGCCTTTGTTTTCTGCTCTGTTTC	scaffold03614	3761499	1	4.74e-29	Chromosome09	27831902	1	5.18e-29	17:A>T	17	1	1	0.074468	0.925532	0	0.074468	0	0.137845	0.068923	25.1186	14	1	0	0	0	0	0	0	0	2	0	0	0	0	0	0	0	0	0	0	0	0	0	0	0	0	0
13855485|F|0-33:T>G-33:T>G	TGCAGACATTTCCTTGAGAAGGGAAGGGAAGAATGTTCCATCGCACACTACATGTAAATCTCAATCAGA	TGCAGACATTTCCTTGAGAAGGGAAGGGAAGAATGTTCCATCGCACACTACATGTAAATCTCAATCAGA	scaffold08265	3238620	1	4.77e-24	Chromosome05	4833534	1	5.22e-24	33:T>G	33	1	1	0.031915	0.968085	0	0.031915	0	0.061793	0.030896	56.4237	28	1	0	0	0	0	0	0	2	0	0	0	0	0	0	0	0	0	0	0	0	0	0	0	0	0	0
7110038|F|0-27:C>A-27:C>A	TGCAGATTCCTGGTTGAAGCAGCTCGACTTCCACCATCCCGATTACAACTTTTTTGTCTATCACACTCC	TGCAGATTCCTGGTTGAAGCAGCTCGACTTCCACCATCCCGATTACAACTTTTTTGTCTATCACACTCC	scaffold03150	20325	1	4.74e-29	Chromosome01	26626567	1	5.18e-29	27:C>A	27	1	1	0.244681	0.755319	0	0.244681	0	0.369624	0.184812	15.8051	8.90625	1	0	0	0	0	0	0	0	0	0	0	0	0	0	0	0	0	2	0	0	0	0	0	2	2	0
7139399|F|0-36:G>T-36:G>T	TGCAGCACAGATGTTATAAGCAATCTTCCACATATTGCAATACAAAGGAAACAGTCAAGTCATTTATTA	TGCAGCACAGATGTTATAAGCAATCTTCCACATATTGCAATACAAAGGAAACAGTCAAGTCATTTATTA	scaffold10114	163035	1	4.74e-29	Chromosome16	24794090	1	5.18e-29	36:G>T	36	1	0.957447	0.585106	0.414894	0.042553	0.542553	0.081485	0.485514	0.283499	26.5487	18.0462	1	2	2	2	0	1	0	2	2	2	2	2	2	2	0	0	2	0	2	2	0	2	2	0	0	2
15484497|F|0-51:A>C-51:A>C	TGCAGCCTAAAAGTGAAAAAACGAGCACAGGGAAGCGGCGGAGAAAAACTTATCTCTGGTGGTCTCCTT	TGCAGCCTAAAAGTGAAAAAACGAGCACAGGGAAGCGGCGGAGAAAAACTTATCTCTGGTGGTCTCCTT	scaffold03469	2736	1	4.74e-29		0	0	999	51:A>C	51	1	0.989362	0.010638	0.989362	0.010638	0	0.02105	0.02105	0.02105	67.7607	68	1	0	0	0	0	0	0	0	0	0	0	0	0	0	0	0	0	0	0	0	0	0	0	0	0	0
7113806|F|0-9:A>T-9:A>T	TGCAGCTACAGCAATTCTAGGATCTGCCTTTGGAAGAGTAGACTGAGAAATGGCCAAGTCCCGTAAACC	TGCAGCTACAGCAATTCTAGGATCTGCCTTTGGAAGAGTAGACTGAGAAATGGCCAAGTCCCGTAAACC	scaffold01158	136836	1	4.74e-29	Chromosome07	10830493	1	5.18e-29	9:A>T	9	1	0.989362	0.170213	0.829787	0.010638	0.159574	0.02105	0.282481	0.151766	6.78632	3.36842	1	0	0	0	0	0	0	0	0	2	0	0	0	0	0	0	0	0	0	0	0	0	1	0	0	0
7108043|F|0-54:G>C-54:G>C	TGCAGCTTCCTAATCTCTTCTCTATATGGAGATTTCTAAGATATAACCTTTTTTGTTTTTCCTGAATAA	TGCAGCTTCCTAATCTCTTCTCTATATGGAGATTTCTAAGATATAACCTTTTTTGTTTTTCCTGAATAA	scaffold04151	215019	1	2.2e-27	Chromosome04	24644996	1	2.41e-27	54:G>C	54	1	0.670213	0.808511	0.191489	0.329787	0.478723	0.442055	0.309642	0.375849	12.5132	13.9184	1	0	1	2	0	1	2	2	1	2	2	2	2	1	0	0	2	1	0	2	1	0	2	0	1	1
20474466|F|0-62:G>A-62:G>A	TGCAGGACCTCTGCTGACAATGCATCTGCTCTGTTCTGCTCTTTTGCAAGCTCACCCTACAAGGAAACA	TGCAGGACCTCTGCTGACAATGCATCTGCTCTGTTCTGCTCTTTTGCAAGCTCACCCTACAAGGAAACA	scaffold06916	74394	1	4.74e-29	Chromosome02	9314379	1	5.18e-29	62:G>A	62	1	1	0.021277	0.978723	0	0.021277	0	0.041648	0.020824	21.161	11.25	1	0	0	0	0	0	2	0	0	0	0	0	0	0	0	0	0	0	0	0	0	0	0	0	0	0
7132324|F|0-66:A>T-66:A>T	TGCAGGATTGGCCCCCGGTGGACGAGATATACCGCTTGTAATAAAATAGGCTATTTTTTCGCTTCAAAA	TGCAGGATTGGCCCCCGGTGGACGAGATATACCGCTTGTAATAAAATAGGCTATTTTTTCGCTTCAAAA	scaffold08265	4555110	1	4.74e-29	Chromosome05	3516578	1	5.18e-29	66:A>T	66	1	1	0.010638	0.989362	0	0.010638	0	0.02105	0.010525	18.3814	5	1	0	0	0	0	0	0	0	0	0	0	0	0	0	0	0	0	0	0	0	0	0	0	0	0	0
7132363|F|0-17:A>G-17:A>G	TGCAGGCAAGGCTAGAAAGCTTCTCTCTTTACTCTATTAGTCTTCACTCTCTAGATATCTTTGAAGTAT	TGCAGGCAAGGCTAGAAAGCTTCTCTCTTTACTCTATTAGTCTTCACTCTCTAGATATCTTTGAAGTAT	scaffold08359	2233665	1	4.74e-29	Chromosome14	6145415	1	5.18e-29	17:A>G	17	1	1	0.042553	0.957447	0	0.042553	0	0.081485	0.040742	16.517	4.83333	1	0	0	0	0	0	0	0	0	0	0	0	0	0	0	0	0	0	0	0	0	0	0	0	0	0
7121088|F|0-12:G>T-12:G>T	TGCAGGGACAGCGTATGCTTCTGAAGAGAAGTTCGTGGGTGTAGATGCTGATATGGCAGGCTGAATGCA	TGCAGGGACAGCGTATGCTTCTGAAGAGAAGTTCGTGGGTGTAGATGCTGATATGGCAGGCTGAATGCA	scaffold04274	93494	1	2.2e-27	Chromosome02	493795	1	2.41e-27	12:G>T	12	1	1	0.234043	0.765957	0	0.234043	0	0.358533	0.179267	22.5	12.7143	1	0	2	0	0	0	2	2	0	0	0	0	0	2	0	0	0	0	0	0	2	0	0	0	2	2
7123861|F|0-41:T>G-41:T>G	TGCAGTAGGGTTGAAGTGGAGCAAAACATGATCATTGTTTCTGTATAGCTTCAAAACCAAACTGATTTA	TGCAGTAGGGTTGAAGTGGAGCAAAACATGATCATTGTTTCTGTATAGCTTCAAAACCAAACTGATTTA	scaffold00224	194773	1	2.2e-27	Chromosome10	5047799	1	2.41e-27	41:T>G	41	1	0.946809	0.12766	0.87234	0.053191	0.074468	0.100724	0.222725	0.161725	29.8468	17.125	1	0	0	0	0	0	0	0	0	0	0	0	0	0	0	0	0	0	0	0	0	0	0	0	0	0
7121335|F|0-13:C>T-13:C>T	TGCAGTAGTAGTTCGCATATGCAGAATTCTAAATTCGCATCTATCATTTTTATTGTGTCGGTAAAGTAC	TGCAGTAGTAGTTCGCATATGCAGAATTCTAAATTCGCATCTATCATTTTTATTGTGTCGGTAAAGTAC	scaffold07229	50778	1	1.03e-25	Chromosome02	22384031	1	1.12e-25	13:C>T	13	1	0.893617	0.595745	0.404255	0.106383	0.489362	0.190131	0.481666	0.335899	18.0381	14.3188	1	0	2	2	2	2	0	2	2	0	2	2	2	2	0	0	2	1	0	2	0	1	0	2	2	2
7110967|F|0-37:C>T-37:C>T	TGCAGTCTTTTTTTCATCGATTTTGTTTTTGTTTTGCCTAGAAGAGTTGATCCACTAATGCCTGCAAGT	TGCAGTCTTTTTTTCATCGATTTTGTTTTTGTTTTGCCTAGAAGAGTTGATCCACTAATGCCTGCAAGT	scaffold12794	1154424	1	4.74e-29	Chromosome06	21201929	1	5.18e-29	37:C>T	37	1	0.989362	0.138298	0.861702	0.010638	0.12766	0.02105	0.238343	0.129697	18.9487	11.6471	1	0	0	0	0	0	0	1	0	0	0	0	0	0	0	0	0	0	0	0	0	0	0	0	2	0
7127823|F|0-19:G>A-19:G>A	TGCAGTGTAAAATGAGAGTGGATTGCATGGAACCATGCATATAAGTCCATATAGATCCGGTCTAGATAA	TGCAGTGTAAAATGAGAGTGGATTGCATGGAACCATGCATATAAGTCCATATAGATCCGGTCTAGATAA	scaffold05335	817733	1	4.74e-29	Chromosome17	25762928	1	5.18e-29	19:G>A	19	1	1	0.042553	0.957447	0	0.042553	0	0.081485	0.040742	27.3136	8.25	1	0	0	0	0	0	0	2	0	0	0	0	0	0	0	0	0	0	0	0	0	0	0	0	0	0
20476237|F|0-5:T>A-5:T>A	TGCAGTTAGAATCTTTGCAGATCATGAATAATATCAGAATAATATACAAGGGACAAGAGATCAAAATAC	TGCAGTTAGAATCTTTGCAGATCATGAATAATATCAGAATAATATACAAGGGACAAGAGATCAAAATAC	scaffold10797	183751	1	4.74e-29	Chromosome04	26027160	1	5.18e-29	5:T>A	5	1	0.989362	0.06383	0.93617	0.010638	0.053191	0.02105	0.119511	0.070281	4.66667	3	1	0	0	0	0	0	0	0	2	0	0	0	0	0	0	0	0	0	0	0	0	0	0	0	0	0
20476361|F|0-56:C>G-56:C>G	TGCAGTTCGAAAAGGCACAGTCTTGTTCATCGTCACTTTCTTGGTGGTCTCTTTTGCCTGTAATGATGT	TGCAGTTCGAAAAGGCACAGTCTTGTTCATCGTCACTTTCTTGGTGGTCTCTTTTGCCTGTAATGATGT	scaffold00853	29234	1	4.74e-29	Chromosome13	27891723	1	5.18e-29	56:C>G	56	1	1	0.010638	0.989362	0	0.010638	0	0.02105	0.010525	25.6864	10	1	0	0	0	0	0	0	0	0	0	0	0	0	0	0	0	0	0	0	0	0	0	0	0	0	0
7143055|F|0-32:G>A-32:G>A	TGCAGTTGGAAAATAGCCCCAAAATTTTCTATGCTTGATTGTGCTTTGAATTTGATGCCAGAAACTGAC	TGCAGTTGGAAAATAGCCCCAAAATTTTCTATGCTTGATTGTGCTTTGAATTTGATGCCAGAAACTGAC	scaffold06871	150967	1	2.2e-27	Chromosome01	23493306	1	2.41e-27	32:G>A	32	1	0.978723	0.234043	0.765957	0.021277	0.212766	0.041648	0.358533	0.200091	23.8348	15.4231	1	1	2	0	2	0	0	0	2	2	0	0	0	2	0	0	0	0	0	0	2	0	0	0	2	2
7116461|F|0-66:G>A-66:G>A	TGCAGTTGGAACCTCTAAGGGGTCAATTGATCCCTTTAGTGGATTTGTACCATGTAAGCCTCCATCGCT	TGCAGTTGGAACCTCTAAGGGGTCAATTGATCCCTTTAGTGGATTTGTACCATGTAAGCCTCCATCGCT	scaffold02581	97463	1	4.74e-29	Chromosome11	4407484	1	5.18e-29	66:G>A	66	1	0.914894	0.404255	0.595745	0.085106	0.319149	0.155727	0.481666	0.318696	6.91509	5.69388	1	1	0	0	2	2	0	0	0	2	0	0	0	1	0	2	0	2	0	0	2	0	2	0	1	1
20488736|F|0-41:A>G-41:A>G	TGCAGTTGTACTTTTTTCTTTTTTTGCCTAATTACACCACAATTCCATTCCTTTACATGAATTTGTGAT	TGCAGTTGTACTTTTTTCTTTTTTTGCCTAATTACACCACAATTCCATTCCTTTACATGAATTTGTGAT	scaffold00560	263926	1	4.74e-29	Chromosome17	2128595	1	5.18e-29	41:A>G	41	1	1	0.053191	0.946809	0	0.053191	0	0.100724	0.050362	24.4322	14	1	0	0	0	2	0	0	0	0	2	0	0	0	0	0	0	0	0	0	0	0	0	0	0	0	0
7149105|F|0-28:T>C-28:T>C	TGCAGTTTATCTATATATATTCCTTTATTGAGAAAGTTATATTATGTAGGTAGTACATATCTTACAGAT	TGCAGTTTATCTATATATATTCCTTTATTGAGAAAGTTATATTATGTAGGTAGTACATATCTTAC	scaffold08884	51027	1	2.66e-26	Chromosome12	236848	1	2.83e-26	28:T>C	28	1	1	0.06383	0.93617	0	0.06383	0	0.119511	0.059756	13.2034	6.88889	1	0	0	0	0	0	0	0	0	0	0	0	0	0	0	0	0	0	0	0	0	0	0	0	0	0
7107994|F|0-36:G>T-36:G>T	TGCAGCTGAGGTGCCCACCACATGCCTCTCGCTGTGGTCTCTAATTTTTATCAACTTTGTTTTTGTAAA	TGCAGCTGAGGTGCCCACCACATGCCTCTCGCTGTGGTCTCTAATTTTTATCAACTTTGTTTTTGTAAA	scaffold04851	235579	1	4.74e-29	Chromosome17	18461948	1	5.18e-29	36:G>T	36	1	0.957447	0.319149	0.680851	0.042553	0.276596	0.081485	0.434586	0.258035	9.24324	6.42105	1	1	2	0	0	0	0	0	2	0	0	0	0	0	0	0	0	2	0	0	2	2	0	0	1	0
7122545|F|0-20:T>A-20:T>A	TGCAGAAAACTCAGTAAAATTTGGAGCCCCTCGTGACACGGACCATCCACAGCTTAGACAGCCTTTACA	TGCAGAAAACTCAGTAAAATTTGGAGCCCCTCGTGACACGGACCATCCACAGCTTAGACAGCCTTTACA	scaffold05019	307729	1	6.13e-28	Chromosome03	27375110	1	6.7e-28	20:T>A	20	1	1	0.170213	0.829787	0	0.170213	0	0.282481	0.14124	17.0678	7.86364	1	2	0	0	0	0	2	2	0	0	0	0	0	0	0	0	0	0	0	0	0	0	0	0	0	0
7106860|F|0-60:T>A-60:T>A	TGCAGAAAACTTCAAAACCAGTTCCTTTTTCTTGTCTATTTATAATAATGTTTTCAGTAGTTGTAAAAA	TGCAGAAAACTTCAAAACCAGTTCCTTTTTCTTGTCTATTTATAATAATGTTTTCAGTAGTTGTAAAAA	scaffold01195	180046	1	4.74e-29	Chromosome17	27224089	1	5.18e-29	60:T>A	60	1	0.978723	0.095745	0.904255	0.021277	0.074468	0.041648	0.173155	0.107402	17.513	8.91667	1	0	0	0	0	2	0	0	2	0	0	0	0	0	0	0	0	0	0	0	0	0	2	0	0	0
7139057|F|0-29:T>C-29:T>C	TGCAGAACAGGAAGATGTTAGATGACAAATTATGAATTGATGAAAGTAAAATGCCTAGAGATATTGTAA	TGCAGAACAGGAAGATGTTAGATGACAAATTATGAATTGATGAAAGTAAAATGCCTAGAGATATTGTAA	scaffold00069	55679	1	4.74e-29	Chromosome01	6813278	1	5.18e-29	29:T>C	29	1	0.989362	0.138298	0.861702	0.010638	0.12766	0.02105	0.238343	0.129697	29.3675	16.8	1	0	0	0	2	0	0	0	0	0	0	0	0	2	0	0	0	0	0	0	0	0	0	1	0	2
7146988|F|0-45:T>G-45:T>G	TGCAGAAGTAATGCAGCCTACAAACTGTCGGCCAGCTTCTAATAGTTCAAGAAAATATCGACACTTACA	TGCAGAAGTAATGCAGCCTACAAACTGTCGGCCAGCTTCTAATAGTTCAAGAAAATATCGACACTTACA	scaffold04083	290187	1	1.03e-25	Chromosome14	5569339	1	1.12e-25	45:T>G	45	1	0.978723	0.148936	0.851064	0.021277	0.12766	0.041648	0.253508	0.147578	9.18966	4.64286	1	0	2	0	0	0	0	2	2	2	0	0	2	0	0	2	0	0	0	0	0	0	0	0	0	0
20471317|F|0-52:T>C-52:T>C	TGCAGAAGTAGATGAACTAATGAATAGCAGAAGCTGCATATGCTGTGATATTTAGTTTCATGTTTTCAA	TGCAGAAGTAGATGAACTAATGAATAGCAGAAGCTGCATATGCTGTGATATTTAGTTTCATGTTTTCAA	scaffold02815	50676	1	4.74e-29	Chromosome13	6808407	1	5.18e-29	52:T>C	52	1	1	0.085106	0.914894	0	0.085106	0	0.155727	0.077863	27.839	13.9	1	0	0	0	0	0	0	0	2	0	0	0	0	0	0	0	0	0	0	0	0	2	2	0	0	0
20110238|F|0-57:C>A-57:C>A	TGCAGAATGTGATTTCTTGCAGGTTCCTGCAAGTCATTTAGTAAGTCTGTAAGATAACTAATTGCAGTT	TGCAGAATGTGATTTCTTGCAGGTTCCTGCAAGTCATTTAGTAAGTCTGTAAGATAACTAATTGCAGTT	scaffold02264	281695	1	2.2e-27	Chromosome09	29131164	1	2.41e-27	57:C>A	57	1	0.62766	0.946809	0.053191	0.37234	0.574468	0.467406	0.100724	0.284065	9.52113	12.045	1	2	2	2	2	1	2	2	0	2	2	2	2	1	2	2	2	2	1	2	2	2	2	2	1	1
7111990|F|0-41:C>T-41:C>T	TGCAGACTGTATAGGATCTCGTGACTTCTGTAAACCCTTTGCTAGAGTCCTTATTTGTTTTTCTATAAG	TGCAGACTGTATAGGATCTCGTGACTTCTGTAAACCCTTTGCTAGAGTCCTTATTTGTTTTTCTATAAG	scaffold10563	1422526	1	4.74e-29	Chromosome03	25151380	1	5.18e-29	41:C>T	41	1	1	0.106383	0.893617	0	0.106383	0	0.190131	0.095066	17.2542	8	1	0	0	0	2	0	0	0	0	0	0	0	0	0	0	0	0	0	0	0	0	0	0	0	0	0
7143259|F|0-16:A>G-16:A>G	TGCAGAGATCTCAAACAGGCAAACATGTTGTTTCAGGAGATGATTTCTCAGGGTCTGAAACCAAATGGT	TGCAGAGATCTCAAACAGGCAAACATGTTGTTTCAGGAGATGATTTCTCAGGGTCTGAAACCAAATGGT	scaffold01701	544020	1	1.03e-25	Chromosome06	23362943	1	1.12e-25	16:A>G	16	1	0.840426	0.62766	0.37234	0.159574	0.468085	0.268221	0.467406	0.367813	13.7551	11.1644	1	0	2	0	0	1	0	0	2	2	0	0	0	2	1	2	0	2	2	0	2	2	2	2	0	2
7112262|F|0-11:A>G-11:A>G	TGCAGAGTAAAATAAATAGTATATTGAAGACAAGGACCATACAGTATAAGCTATGTAAAGTTACAGATC	TGCAGAGTAAAATAAATAGTATATTGAAGACAAGGACCATACAGTATAAGCTATGTAAAGTTAC	scaffold03667	128805	1	9.32e-26	Chromosome13	7572966	1	9.94e-26	11:A>G	11	1	0.957447	0.553191	0.446809	0.042553	0.510638	0.081485	0.494341	0.287913	12.115	11.2656	1	0	2	2	0	0	2	0	2	0	2	2	2	2	2	0	2	0	0	2	0	2	2	0	0	2
7112310|F|0-18:G>T-18:G>T	TGCAGAGTTCAACTAAAAGGGAGCACAGTGAAAGTGCACCGCGTTATGTTCCGAGTCTACCCATCTCCC	TGCAGAGTTCAACTAAAAGGGAGCACAGTGAAAGTGCACCGCGTTATGTTCCGAGTCTACCCATCTCCC	scaffold07012	1280237	1	4.74e-29	Chromosome18	2510410	1	5.18e-29	18:G>T	18	1	0.978723	0.255319	0.744681	0.021277	0.234043	0.041648	0.380263	0.210955	18.2241	10.5667	1	0	0	0	0	2	0	2	2	0	0	0	0	2	0	0	0	2	0	0	0	0	2	0	0	2
7129602|F|0-57:T>C-57:T>C	TGCAGATCTCAATCCTCCTGTTCGAGAAAACCAGGTATCTCTCTCGAATTTTCTGCTTGTGCGTGGGTC	TGCAGATCTCAATCCTCCTGTTCGAGAAAACCAGGTATCTCTCTCGAATTTTCTGCTTGTGCGTGGGTC	scaffold03150	143102	1	4.74e-29	Chromosome01	26783853	1	5.18e-29	57:T>C	57	1	1	0.042553	0.957447	0	0.042553	0	0.081485	0.040742	19.6186	9.4	1	2	0	0	2	0	0	0	0	0	0	0	0	0	0	0	0	0	0	0	0	0	0	0	0	0
7107541|F|0-37:G>T-37:G>T	TGCAGATTTGTGGAATAAGACCAGTATTAGGGCGCGTGGAGGATTTCTCAAAGGAAGTCAAATTGCTGT	TGCAGATTTGTGGAATAAGACCAGTATTAGGGCGCGTGGAGGATTTCTCAAAGGAAGTCAAATTGCTGT	scaffold03252	91680	1	4.74e-29	Chromosome04	21591921	1	5.18e-29	37:G>T	37	1	0.914894	0.691489	0.308511	0.085106	0.606383	0.155727	0.426664	0.291195	8.37383	7.3	1	1	0	2	2	0	0	2	2	2	2	2	2	0	0	2	2	2	2	2	0	0	0	0	2	0
7107605|F|0-22:T>C-22:T>C	TGCAGCAATAAGACCAGTGTCATTGCTGATGGCAGATCCAGCTACCAAGAAGTGGAAACCCATCCTAAA	TGCAGCAATAAGACCAGTGTCATTGCTGATGGCAGATCCAGCTACCAAGAAGTGGAAACCCATCCTAAA	scaffold10695	253676	1	4.74e-29	Chromosome18	13626776	1	5.18e-29	22:T>C	22	1	0.989362	0.117021	0.882979	0.010638	0.106383	0.02105	0.206655	0.113852	14.2137	7.78571	1	0	0	0	0	0	0	0	0	0	0	0	0	0	0	0	0	0	0	0	0	0	2	0	0	0
13855827|F|0-7:C>T-7:C>T	TGCAGCACTTATTCAATCCAATAAATGGGTATCACTAATTCCACACAAAAAATTGAAATAATTTACAGA	TGCAGCACTTATTCAATCCAATAAATGGGTATCACTAATTCCACACAAAAAATTGAAATAATTTACAGA	scaffold04457	157320	1	7.92e-27	Chromosome01	30978950	1	8.67e-27	7:C>T	7	1	1	0.021277	0.978723	0	0.021277	0	0.041648	0.020824	37.1864	24.3333	1	0	0	0	0	0	0	0	0	0	0	0	0	0	0	0	0	0	0	0	0	0	0	0	0	0
7113092|F|0-54:T>A-54:T>A	TGCAGCAGAAGCGAGGTAATGTTCTGAAACCTAATAATTTTCTCCTGTACTCTGTTCATTAGTCACCTT	TGCAGCAGAAGCGAGGTAATGTTCTGAAACCTAATAATTTTCTCCTGTACTCTGTTCATTAGTCACCTT	scaffold03743	159615	1	4.74e-29	Chromosome12	24354776	1	5.18e-29	54:T>A	54	1	1	0.159574	0.840426	0	0.159574	0	0.268221	0.13411	13.3983	6.57895	1	0	0	0	0	0	2	2	0	2	0	0	0	0	0	2	0	2	0	0	0	0	0	0	0	0
7122875|F|0-64:T>C-64:T>C	TGCAGCATCCACAACGCCGTTCCTGTTGATCCTAACGTTGACTGCACCAAGTAAGCTAAGAATTTCATT	TGCAGCATCCACAACGCCGTTCCTGTTGATCCTAACGTTGACTGCACCAAGTAAGCTAAGAATTTCATT	scaffold06598	419373	1	4.74e-29	Chromosome16	390695	1	5.18e-29	64:T>C	64	1	0.914894	0.553191	0.446809	0.085106	0.468085	0.155727	0.494341	0.325034	15.5321	12.3651	1	0	0	0	0	0	0	2	2	2	0	0	0	2	2	2	0	0	0	0	2	1	2	2	2	2
7107737|F|0-21:A>G-21:A>G	TGCAGCATCTAAAGGATCCATACCTTTAGGAGCAAACCCATCGACTTGGGTTGAACCAGAGTTTCGCTG	TGCAGCATCTAAAGGATCCATACCTTTAGGAGCAAACCCATCGACTTGGGTTGAACCAGAGTTTCGCTG	scaffold08316	563930	1	2.2e-27	Chromosome04	1542803	1	2.41e-27	21:A>G	21	1	0.5	0.819149	0.180851	0.5	0.319149	0.5	0.296288	0.398144	20.5172	26.1146	1	1	1	1	2	2	1	2	2	2	1	1	1	2	1	1	1	2	2	1	0	0	2	0	0	2
7126539|F|0-57:G>T-57:G>T	TGCAGCCATTGCTTATGGCTTGGACAAGAAGGGGTCGAGGACTGGGGAGAAAAATGTGCTGATCTTCGA	TGCAGCCATTGCTTATGGCTTGGACAAGAAGGGGTCGAGGACTGGGGAGAAAAATGTGCTGATCTTCGA	scaffold05843	6793	1	2.2e-27	Chromosome11	7198567	1	2.41e-27	57:G>T	57	1	1	0.191489	0.808511	0	0.191489	0	0.309642	0.154821	22.8729	11.7619	1	0	0	0	0	0	0	2	2	0	0	0	0	0	0	0	0	0	0	0	0	0	0	2	0	0
7123785|F|0-40:T>C-40:T>C	TGCAGCTACAGCTAGCTAGCTGGCTAGCTTTTCTCGTTCTTGGGCGTTTCTCAAAATTTTACAGATCGG	TGCAGCTACAGCTAGCTAGCTGGCTAGCTTTTCTCGTTCTTGGGCGTTTCTCAAAATTTTAC	scaffold04851	221654	1	5.33e-23	Chromosome17	18448005	1	5.83e-23	40:T>C	40	1	0.712766	0.914894	0.085106	0.287234	0.62766	0.409461	0.155727	0.282594	24.4096	25.9906	1	0	0	2	2	1	0	1	2	2	2	2	2	1	0	1	2	2	1	2	2	2	1	1	0	1
7114093|F|0-66:A>T-66:A>T	TGCAGCTGTGGCTTCCAACTTGGCGGACAAACAAACGCAATGGGATTTCAGCTGGTGATTTTCTCTATC	TGCAGCTGTGGCTTCCAACTTGGCGGACAAACAAACGCAATGGGATTTCAGCTGGTGATTTTCTCTATC	scaffold02895	297960	1	4.74e-29	Chromosome05	26331737	1	5.18e-29	66:A>T	66	1	0.978723	0.329787	0.670213	0.021277	0.308511	0.041648	0.442055	0.241852	24.5086	15.5128	1	2	2	0	2	2	0	0	0	0	0	0	0	0	0	0	0	0	0	0	0	2	0	2	2	0
7131726|F|0-68:G>T-68:G>T	TGCAGCTTCAGTCAGGCCGTCTCTAGCCCTTTCAAGACCTTCTGTTATATATTGTGCAACCTGCTTATG	TGCAGCTTCAGTCAGGCCGTCTCTAGCCCTTTCAAGACCTTCTGTTATATATTGTGCAACCTGCTTATG	scaffold03581	1087082	1	1.7e-28	Chromosome05	2120234	1	1.86e-28	68:G>T	68	1	0.989362	0.446809	0.553191	0.010638	0.43617	0.02105	0.494341	0.257696	9.38462	6.28302	1	2	0	2	2	0	2	0	0	2	2	2	2	0	1	0	2	0	0	2	0	0	0	2	0	0
13856141|F|0-43:T>G-43:T>G	TGCAGCTTTTCATTTTAGATGGACAAAACTACAATAAGATGCCTGCACGTTTGATCTACTTACAGATCG	TGCAGCTTTTCATTTTAGATGGACAAAACTACAATAAGATGCCTGCACGTTTGATCTACTTAC	scaffold04260	68206	1	3.27e-25	Chromosome05	25878746	1	3.48e-25	43:T>G	43	1	0.819149	0.829787	0.170213	0.180851	0.648936	0.296288	0.282481	0.289384	9.46667	9.44444	1	1	2	2	0	1	1	2	0	2	2	2	2	2	0	2	2	1	2	2	2	2	2	0	1	2
7114304|F|0-40:C>T-40:C>T	TGCAGGAACTCTTTTGGAACATATAAAATATGTGACCTTTCCTTCTTGTTAGGAATGTCAGGAAGGCGT	TGCAGGAACTCTTTTGGAACATATAAAATATGTGACCTTTCCTTCTTGTTAGGAATGTCAGGAAGGCGT	scaffold04953	180291	1	4.74e-29	Chromosome06	22627061	1	5.18e-29	40:C>T	40	1	0.978723	0.478723	0.521277	0.021277	0.457447	0.041648	0.499095	0.270371	20.5351	14.6	1	1	2	2	2	0	1	0	0	2	2	2	2	0	2	2	2	0	0	2	0	0	0	2	2	0
7108138|F|0-63:A>T-63:A>T	TGCAGGAATTCGTCCAGAGAAGCGATTCTCATGTAGATAAAGATACCGGAGCTCGGGAAGATTAGCTAG	TGCAGGAATTCGTCCAGAGAAGCGATTCTCATGTAGATAAAGATACCGGAGCTCGGGAAGATTAGCTAG	scaffold09088	24092	1	4.74e-29	Chromosome05	9641837	1	5.18e-29	63:A>T	63	1	0.957447	0.37234	0.62766	0.042553	0.329787	0.081485	0.467406	0.274445	25	15.8667	1	0	0	0	0	2	0	2	0	0	0	0	0	1	0	0	0	0	0	0	0	2	2	2	2	1
7114368|F|0-51:A>G-51:A>G	TGCAGGACAGAAGCAGCATCCTTACCATTGCACCAACAGGAAAAATAAGTTATAGATTTTACAGATCGG	TGCAGGACAGAAGCAGCATCCTTACCATTGCACCAACAGGAAAAATAAGTTATAGATTTTAC	scaffold11786	122702	1	1.15e-24	Chromosome09	3275887	1	1.25e-24	51:A>G	51	1	1	0.148936	0.851064	0	0.148936	0	0.253508	0.126754	35.8983	16.6111	1	2	2	0	0	2	0	0	2	0	0	0	0	0	0	0	0	0	0	0	0	2	0	0	0	0
7114965|F|0-53:T>G-53:T>G	TGCAGGTATTCCATTAGTTCATTTTCTCTTCTACAACATTTGAATTTAGTGGTTTGCGTTTTGTTTCGG	TGCAGGTATTCCATTAGTTCATTTTCTCTTCTACAACATTTGAATTTAGTGGTTTGCGTTTTGTTTCGG	scaffold05875	740734	1	2.2e-27	Chromosome04	26958030	1	2.41e-27	53:T>G	53	1	0.819149	0.797872	0.202128	0.180851	0.617021	0.296288	0.322544	0.309416	22.5306	21.3587	1	1	0	2	2	0	0	2	2	0	2	2	2	2	2	2	2	1	2	2	2	1	2	2	0	2
20475194|F|0-68:G>A-68:G>A	TGCAGGTGATCTCTAAAGATTCTCTATTGGCTGCACAGGTAAAATTTTCTACTATTAGTAGAGGTTGCG	TGCAGGTGATCTCTAAAGATTCTCTATTGGCTGCACAGGTAAAATTTTCTACTATTAGTAGAGGTTGCG	scaffold07012	1526926	1	4.74e-29	Chromosome18	2760226	1	5.18e-29	68:G>A	68	1	1	0.12766	0.87234	0	0.12766	0	0.222725	0.111363	16.4915	6.92857	1	0	0	0	0	0	0	0	0	0	2	0	0	0	0	0	0	0	2	0	0	2	0	0	0	0
13856407|F|0-6:T>C-6:T>C	TGCAGGTTACGACTATTATCTCTGCTCTGCTTGGTTGGGCTGCACCAACTCTGGTAATAATTTAGTAAT	TGCAGGTTACGACTATTATCTCTGCTCTGCTTGGTTGGGCTGCACCAACTCTGGTAATAATTTAGTAAT	scaffold06871	648047	1	2.2e-27	Chromosome01	23005001	1	2.41e-27	6:T>C	6	1	1	0.06383	0.93617	0	0.06383	0	0.119511	0.059756	26.983	17.1667	1	0	0	0	2	0	0	0	2	2	0	0	0	0	0	0	0	0	0	0	0	0	0	0	0	0
7115213|F|0-63:C>T-63:C>T	TGCAGGTTTGAATGGGTTTTGAGATTGTGGTTTCAGATGTGTAATTTCTAAGATTTGTGAGATCTATTG	TGCAGGTTTGAATGGGTTTTGAGATTGTGGTTTCAGATGTGTAATTTCTAAGATTTGTGAGATCTATTG	scaffold11882	133221	9	4.74e-29	Chromosome03	2604514	9	5.18e-29	63:C>T	63	1	0.978723	0.340426	0.659574	0.021277	0.319149	0.041648	0.449072	0.24536	19.3017	7.18919	1	0	0	0	0	2	0	0	0	2	0	0	0	0	0	2	0	0	0	0	2	2	0	2	2	0
7121342|F|0-58:T>C-58:T>C	TGCAGTAGTTTTATTGGCCAAGGCGCTTCTCTCCATCCTGAATCGATTTCCTTTTCCTTTATGTAGTCT	TGCAGTAGTTTTATTGGCCAAGGCGCTTCTCTCCATCCTGAATCGATTTCCTTTTCCTTTATGTAGTCT	scaffold06307	6340	1	4.74e-29	Chromosome11	14414234	1	5.18e-29	58:T>C	58	1	0.946809	0.255319	0.744681	0.053191	0.202128	0.100724	0.380263	0.240493	22.6757	14.9375	1	2	2	0	0	1	0	0	2	0	0	0	0	0	0	0	0	0	0	0	0	2	2	0	0	0
15485830|F|0-56:A>G-56:A>G	TGCAGTGCCTAGTCCCTGATTCCATTTTATCTAAAGTCATAACCAATACCAAGTCGAGTTTTTTACAGA	TGCAGTGCCTAGTCCCTGATTCCATTTTATCTAAAGTCATAACCAATACCAAGTCGAGTTTTTTACAGA	scaffold02264	14762	1	7.92e-27	Chromosome09	29404921	1	8.67e-27	56:A>G	56	1	0.893617	0.43617	0.56383	0.106383	0.329787	0.190131	0.491852	0.340991	35.6731	24.6429	1	2	2	0	0	2	0	0	0	2	0	0	0	2	0	0	0	2	0	0	0	2	0	0	1	2
7115980|F|0-46:A>G-46:A>G	TGCAGTGCCTTCAATGGTTTTCTCTAGCAAGTAGGTAAGTTTCACAACATATTAGCAGGGTAAAGCAAT	TGCAGTGCCTTCAATGGTTTTCTCTAGCAAGTAGGTAAGTTTCACAACATATTAGCAGGGTAAAGCAAT	scaffold08316	309958	1	4.74e-29	Chromosome04	1805285	1	5.18e-29	46:A>G	46	1	0.946809	0.446809	0.553191	0.053191	0.393617	0.100724	0.494341	0.297533	17.0991	11.4314	1	0	0	0	0	2	0	2	0	2	0	0	0	2	0	2	0	2	1	0	2	2	2	2	1	2
7107740|F|0-5:T>C-5:T>C	TGCAGTGTCTGACAACTGGAACATAAACAGGTAATAGCGTCAGAGAATCAAACAGTGCGATGGACCACT	TGCAGTGTCTGACAACTGGAACATAAACAGGTAATAGCGTCAGAGAATCAAACAGTGCGATGGACCACT	scaffold08359	991406	1	4.74e-29	Chromosome14	7373831	1	5.18e-29	5:T>C	5	1	1	0.106383	0.893617	0	0.106383	0	0.190131	0.095066	21.9153	10.8571	1	2	0	0	0	0	0	0	0	0	0	0	0	2	0	0	0	2	0	0	0	0	2	0	0	2
7116187|F|0-46:A>G-46:A>G	TGCAGTTACTAAAAATATTTGATTGTTACCTTTGCTTACCTTGCATATTTTGATCAGAATAATTTTCCC	TGCAGTTACTAAAAATATTTGATTGTTACCTTTGCTTACCTTGCATATTTTGATCAGAATAATTTTCCC	scaffold12004	248195	1	4.74e-29	Chromosome07	23591043	1	5.18e-29	46:A>G	46	1	0.978723	0.574468	0.425532	0.021277	0.553191	0.041648	0.488909	0.265278	18.7241	11.7101	1	0	2	2	0	0	0	0	0	0	2	2	2	2	2	2	2	2	0	2	1	0	0	0	2	2
7145894|F|0-52:G>A-52:G>A	TGCAGTTCACCACGTGTGACCAATACCTGAAAAACCAGATTGCAAGAACTTCGAATGTTCATGATCCTT	TGCAGTTCACCACGTGTGACCAATACCTGAAAAACCAGATTGCAAGAACTTCGAATGTTCATGATCCTT	scaffold06582	956413	1	4.74e-29	Chromosome15	8167085	1	5.18e-29	52:G>A	52	1	1	0.042553	0.957447	0	0.042553	0	0.081485	0.040742	16.9661	8	1	0	0	0	0	2	0	0	0	0	0	0	0	0	0	0	0	0	0	0	0	0	0	0	0	0
7108948|F|0-13:A>C-13:A>C	TGCAGTTTCTTGAAGAAAATCAACCAGATGAAGGTTTCCTGATGTGGAGTGTGGTAGTTGTTCTTGTCT	TGCAGTTTCTTGAAGAAAATCAACCAGATGAAGGTTTCCTGATGTGGAGTGTGGTAGTTGTTCTTGTCT	scaffold08127	169507	1	4.74e-29	Chromosome16	5848505	1	5.18e-29	13:A>C	13	1	0.978723	0.468085	0.531915	0.021277	0.446809	0.041648	0.497963	0.269805	10.6724	7.83019	1	0	1	2	0	0	0	0	0	0	2	2	2	2	0	0	2	2	0	2	0	0	0	0	0	2
7116645|F|0-62:G>A-62:G>A	TGCAGTTTGTGAGTCAATGCTAATCCTTTCAAAATGTTGAATGCAGAAGTCTAAAAAGTACCGCAGTTT	TGCAGTTTGTGAGTCAATGCTAATCCTTTCAAAATGTTGAATGCAGAAGTCTAAAAAGTACCGCAGTTT	scaffold01551	140648	1	4.74e-29	Chromosome15	3606248	1	5.18e-29	62:G>A	62	1	0.989362	0.297872	0.702128	0.010638	0.287234	0.02105	0.418289	0.21967	26	15.8378	1	2	0	0	0	2	2	2	2	0	0	0	0	0	0	0	0	2	2	0	2	0	0	0	0	0
7114037|F|0-9:T>G-9:T>G	TGCAGCTGCTGTGCAAAAGCAGAAGTCATTGATGCAGAGAGTGGAAACAGATATAGCCAACATTGTCAA	TGCAGCTGCTGTGCAAAAGCAGAAGTCATTGATGCAGAGAGTGGAAACAGATATAGCCAACATTGTCAA	scaffold01743	41839	1	4.74e-29	Chromosome03	11165196	1	5.18e-29	9:T>G	9	1	1	0.010638	0.989362	0	0.010638	0	0.02105	0.010525	21.0847	10	1	0	0	0	0	2	0	0	0	0	0	0	0	0	0	0	0	0	0	0	0	0	0	0	0	0
7108635|F|0-34:C>T-34:C>T	TGCAGTCCGATGGTTAGAAGAGTGAATTTGTCTTCGCTGTTACTTATTAGAAACCTGTTTTTGGAGGAT	TGCAGTCCGATGGTTAGAAGAGTGAATTTGTCTTCGCTGTTACTTATTAGAAACCTGTTTTTGGAGGAT	scaffold05875	1579296	1	2.2e-27	Chromosome04	27811597	1	2.41e-27	34:C>T	34	1	0.702128	0.93617	0.06383	0.297872	0.638298	0.418289	0.119511	0.2689	20.6118	25	1	0	1	2	1	2	1	2	2	1	2	2	2	2	2	1	2	0	2	2	2	2	1	1	1	2
7121569|F|0-30:C>G-30:C>G	TGCAGTTAGGAAAAATAAATGCCTGGTCAACAAAGATCACCTTCAAAATATAACTATATTCAGGTTTTA	TGCAGTTAGGAAAAATAAATGCCTGGTCAACAAAGATCACCTTCAAAATATAACTATATTCAGGTTTTA	scaffold03428	11438	1	4.74e-29	Chromosome06	2590707	1	5.18e-29	30:C>G	30	1	1	0.287234	0.712766	0	0.287234	0	0.409461	0.204731	23.3729	12.6176	1	0	0	0	2	2	0	0	0	0	0	0	0	0	0	0	0	0	0	0	2	0	0	2	0	0
7119668|F|0-31:A>G-31:A>G	TGCAGAAAAAACAATGAGAATGACAATAGCAAGCTTGCAAATTCAGTGGATGTTCTGATTCCAGAGGTT	TGCAGAAAAAACAATGAGAATGACAATAGCAAGCTTGCAAATTCAGTGGATGTTCTGATTCCAGAGGTT	scaffold03049	891730	1	4.74e-29	Chromosome03	244309	1	5.18e-29	31:A>G	31	1	0.946809	0.5	0.5	0.053191	0.446809	0.100724	0.5	0.300362	24.5268	17.9828	1	1	0	0	0	2	0	1	2	2	0	0	0	0	2	2	0	2	1	0	2	2	2	2	0	0
20492843|F|0-21:C>T-21:C>T	TGCAGAAAAAAGAAGACGCATCGAGCTTCGTCTGAAACATTGATGAATTTTGAAATATGCCAAAACAGC	TGCAGAAAAAAGAAGACGCATCGAGCTTCGTCTGAAACATTGATGAATTTTGAAATATGCCAAAACAGC	scaffold10563	396051	1	1.03e-25	Chromosome03	26181743	1	1.12e-25	21:C>T	21	1	0.755319	0.648936	0.351064	0.244681	0.404255	0.369624	0.455636	0.41263	8.85227	7.78947	1	1	2	0	1	1	2	2	2	1	0	0	0	0	2	2	0	0	0	0	2	1	2	0	2	0
7106848|F|0-20:A>G-20:A>G	TGCAGAAAAAAGACACTGAAAAAGTGCAGAAAAATCATGCTTTTGGACTCGGGAAAAAAAAAAGCTAGA	TGCAGAAAAAAGACACTGAAAAAGTGCAGAAAAATCATGCTTTTGGACTCGGGAAAAAAAAAAGCTAGA	scaffold09798	156947	1	4.74e-29	Chromosome11	23284351	1	5.18e-29	20:A>G	20	1	0.925532	0.404255	0.595745	0.074468	0.329787	0.137845	0.481666	0.309756	9.6055	6.97917	1	2	2	0	2	1	0	0	1	2	0	0	0	2	0	0	0	0	0	0	2	2	0	0	0	2
7111011|F|0-6:C>A-6:C>A	TGCAGACAAAATAACAGTTCCACCAAAAAGGGCATATTGGCACAATCCCATGACAAGATAAAATCGAAA	TGCAGACAAAATAACAGTTCCACCAAAAAGGGCATATTGGCACAATCCCATGACAAGATAAAATCGAAA	scaffold07996	99786	1	4.74e-29	Chromosome12	26950149	1	5.18e-29	6:C>A	6	1	0.957447	0.393617	0.606383	0.042553	0.351064	0.081485	0.477365	0.279425	19.7207	13.087	1	0	0	0	2	2	0	0	2	2	0	0	0	0	2	0	0	0	2	0	2	0	2	0	0	0
7146411|F|0-21:T>G-21:T>G	TGCAGAAAAAATATAACTCAGTTAGCCAACTCCGGCTAGTTCTTTGAAGATTTTGACATCTTGTATTAT	TGCAGAAAAAATATAACTCAGTTAGCCAACTCCGGCTAGTTCTTTGAAGATTTTGACATCTTGTATTAT	scaffold06030	63118	1	4.74e-29	Chromosome04	14711659	1	5.18e-29	21:T>G	21	1	1	0.191489	0.808511	0	0.191489	0	0.309642	0.154821	11.8136	5.6087	1	0	0	0	0	2	0	0	2	0	0	0	0	0	0	0	0	0	0	0	0	2	0	0	0	0
7142943|F|0-67:T>C-67:T>C	TGCAGAAAAAATCTTCCATCGATCACAGGTCCAAAGTAGCAAGTAATGGCACCAACCGGCAAAAGATTC	TGCAGAAAAAATCTTCCATCGATCACAGGTCCAAAGTAGCAAGTAATGGCACCAACCGGCAAAAGATTC	scaffold12223	20844	1	6.13e-28	Scaffold00796	113629	1	6.7e-28	67:T>C	67	1	0.106383	0.989362	0.010638	0.893617	0.095745	0.190131	0.02105	0.105591	4.90909	7.1453	1	1	1	1	1	1	1	1	2	1	1	1	1	1	1	1	1	1	2	1	1	1	1	1	1	1
7111012|F|0-17:A>G-17:A>G	TGCAGAAAAAATGGATTACATTATTCCAAACATGAACCCCAGAATCCAATGTCTGGCCATCCTCGATTT	TGCAGAAAAAATGGATTACATTATTCCAAACATGAACCCCAGAATCCAATGTCTGGCCATCCTCGATTT	scaffold08085	141960	1	4.74e-29	Chromosome02	32364441	1	5.18e-29	17:A>G	17	1	1	0.074468	0.925532	0	0.074468	0	0.137845	0.068923	8.25424	4.88889	1	0	0	0	0	0	0	2	2	0	0	0	0	0	0	0	0	2	0	0	0	0	0	0	0	0
7111013|F|0-32:C>A-32:C>A	TGCAGAAAAACCTACAGTTATGCATCGAAGAACAGAGCAGACAACTTAGGATGATGTTAGATCATCAAC	TGCAGAAAAACCTACAGTTATGCATCGAAGAACAGAGCAGACAACTTAGGATGATGTTAGATCATCAAC	scaffold12416	247336	2	4.74e-29	Chromosome14	24085558	2	5.18e-29	32:C>A	32	1	1	0.010638	0.989362	0	0.010638	0	0.02105	0.010525	11.1441	8.5	1	2	0	0	0	0	0	0	0	0	0	0	0	0	0	0	0	0	0	0	0	0	0	0	0	0
7119673|F|0-23:A>G-23:A>G	TGCAGAAAAAGAGAAGAATCAGCATTTGGGGGAATCAACAAACTGCTTGACTTTGGCCTTTCTAACATA	TGCAGAAAAAGAGAAGAATCAGCATTTGGGGGAATCAACAAACTGCTTGACTTTGGCCTTTCTAACATA	scaffold11581	751953	1	4.74e-29	Chromosome01	20955289	1	5.18e-29	23:A>G	23	1	0.957447	0.382979	0.617021	0.042553	0.340426	0.081485	0.472612	0.277048	18.4464	12.4792	1	2	0	0	0	2	2	2	0	0	0	0	0	2	0	2	0	0	0	0	2	2	2	0	1	2
7109656|F|0-57:C>T-57:C>T	TGCAGAAAAAGAGCAAGGAAATGAGGCAGCATTGTGGTAACTAGGATCATAAGCTTTCGTAGCATCAAA	TGCAGAAAAAGAGCAAGGAAATGAGGCAGCATTGTGGTAACTAGGATCATAAGCTTTCGTAGCATCAAA	scaffold12348	38241	1	4.74e-29	Chromosome05	17024219	1	5.18e-29	57:C>T	57	1	0.978723	0.680851	0.319149	0.021277	0.659574	0.041648	0.434586	0.238117	11.6035	9.07143	1	2	2	2	0	2	2	2	2	2	2	2	2	0	2	2	2	0	0	2	2	0	2	0	2	0
7111018|F|0-50:G>A-50:G>A	TGCAGAAAAAGAGTAAATTTGGCTAGTATGAGCAGAGAGCGAGGAGACGGGGGAGATATAATAATTACA	TGCAGAAAAAGAGTAAATTTGGCTAGTATGAGCAGAGAGCGAGGAGACGGGGGAGATATAATAATTACA	scaffold07571	105751	1	6.13e-28	Chromosome01	31935228	1	6.7e-28	50:G>A	50	1	0.989362	0.053191	0.946809	0.010638	0.042553	0.02105	0.100724	0.060887	19.2821	13.625	1	0	0	0	0	2	0	0	0	0	0	0	0	0	0	0	0	0	0	0	0	0	0	0	0	0
7111020|F|0-18:G>A-18:G>A	TGCAGAAAAAGCCCAACTGCATCCTGCAATTTGCATATAATTCACACAAGATCTAGCAGAGGTTTCAAT	TGCAGAAAAAGCCCAACTGCATCCTGCAATTTGCATATAATTCACACAAGATCTAGCAGAGGTTTCAAT	scaffold06804	38174	1	2.2e-27	Chromosome16	4342643	1	2.41e-27	18:G>A	18	1	0.765957	0.744681	0.255319	0.234043	0.510638	0.358533	0.380263	0.369398	11.6322	11.0333	1	0	2	2	2	1	1	0	0	1	2	2	2	2	1	1	2	1	2	2	1	0	0	2	1	2
20110212|F|0-67:G>C-67:G>C	TGCAGAAAAAGCCTACAAAGAAACGGCTAGCACGCACCCGATGGCCATTCCCATGAAAAGAAAACAGGA	TGCAGAAAAAGCCTACAAAGAAACGGCTAGCACGCACCCGATGGCCATTCCCATGAAAAGAAAACAGGA	scaffold04043	51190	1	2.85e-26	Chromosome02	5709242	1	3.12e-26	67:G>C	67	1	0.553191	0.829787	0.170213	0.446809	0.382979	0.494341	0.282481	0.388411	8.04545	10.7604	1	2	1	1	1	0	1	2	2	2	1	1	1	2	2	1	1	2	2	1	2	1	1	2	0	2
7122540|F|0-19:A>T-19:A>T	TGCAGAAAAAGGAACCTTCAAACACTAATTCCAAGATTGAAAGTGATCTACTGCGACCACAATGTGAAG	TGCAGAAAAAGGAACCTTCAAACACTAATTCCAAGATTGAAAGTGATCTACTGCGACCACAATGTGAAG	scaffold03651	106317	1	4.74e-29	Chromosome09	22269910	1	5.18e-29	19:A>T	19	1	0.276596	0.989362	0.010638	0.723404	0.265957	0.400181	0.02105	0.210616	16.4546	27.5897	1	1	1	1	1	2	1	2	2	2	1	1	1	2	1	1	1	1	1	1	1	1	2	1	1	2
13855274|F|0-29:C>G-29:C>G	TGCAGAAAAAGTTTCAAATCCTCACTAATCCGCAGCCTATCTTGCTGTGAAAGATCCTTCTCATCACTA	TGCAGAAAAAGTTTCAAATCCTCACTAATCCGCAGCCTATCTTGCTGTGAAAGATCCTTCTCATCACTA	scaffold08517	55721	1	4.74e-29	Chromosome18	24130004	1	5.18e-29	29:C>G	29	1	1	0.010638	0.989362	0	0.010638	0	0.02105	0.010525	19.3898	12	1	0	0	0	0	0	0	0	0	0	0	0	0	0	0	0	0	0	0	0	0	0	0	0	0	0
7106851|F|0-56:C>G-56:C>G	TGCAGAAAAATAAAGTTTGGAGAAAGACAGAGAAAGAAGAAGAAAAAAGAAAGCTGCATGCCCATCAAA	TGCAGAAAAATAAAGTTTGGAGAAAGACAGAGAAAGAAGAAGAAAAAAGAAAGCTGCATGCCCATCAAA		0	0	999		0	0	999	56:C>G	56	1	0.968085	0.180851	0.819149	0.031915	0.148936	0.061793	0.296288	0.17904	23.2087	16.0476	1	2	0	0	0	0	0	0	0	0	0	0	0	0	0	0	0	0	2	0	0	0	2	0	0	0
7111025|F|0-33:T>A-33:T>A	TGCAGAAAAATGACAGCGAATACAACATAAAAATAATACAAATCTTGAGACTGATGACACTCATTTACA	TGCAGAAAAATGACAGCGAATACAACATAAAAATAATACAAATCTTGAGACTGATGACACTCATTTACA	scaffold05875	745192	1	2.85e-26	Chromosome04	26962488	1	3.12e-26	33:T>A	33	1	0.968085	0.404255	0.595745	0.031915	0.37234	0.061793	0.481666	0.271729	17.0348	10.4091	1	2	0	0	2	0	0	0	2	0	0	0	0	2	0	2	0	2	2	0	2	1	2	2	0	2
7106853|F|0-16:G>A-16:G>A	TGCAGAAAAATGTGATGCTGAAAGTTCAGATATTTACCTTCAATTTATACCTATAGATTATTACAGATC	TGCAGAAAAATGTGATGCTGAAAGTTCAGATATTTACCTTCAATTTATACCTATAGATTATTAC	scaffold03802	103184	1	4.34e-24	Chromosome08	30589783	1	4.62e-24	16:G>A	16	1	0.37234	0.989362	0.010638	0.62766	0.361702	0.467406	0.02105	0.244228	14.6744	21.2906	1	1	1	1	1	1	1	2	2	1	1	1	1	2	2	1	1	1	2	1	1	1	1	0	1	2
7111027|F|0-48:T>C-48:T>C	TGCAGAAAAATTAGCATTTAGAAACTGATCTACAACACCATTCTCCACTAAATGATTACCCTGATTTAT	TGCAGAAAAATTAGCATTTAGAAACTGATCTACAACACCATTCTCCACTAAATGATTACCCTGATTTAT	scaffold03186	210032	1	4.74e-29	Chromosome18	7120757	1	5.18e-29	48:T>C	48	1	0.93617	0.223404	0.776596	0.06383	0.159574	0.119511	0.34699	0.23325	8.88182	7.78261	1	0	0	0	0	0	0	1	2	0	0	0	0	1	0	2	0	1	0	0	2	0	0	0	0	1
7146435|F|0-59:A>G-59:A>G	TGCAGAAAAATTGGCATTCACTTTCTTTGGTTGGAAATAATGTCAAAAGAACCAACCATAAGCCAATGA	TGCAGAAAAATTGGCATTCACTTTCTTTGGTTGGAAATAATGTCAAAAGAACCAACCATAAGCCAATGA	scaffold05162	635848	1	4.74e-29	Chromosome05	23756035	1	5.18e-29	59:A>G	59	1	1	0.085106	0.914894	0	0.085106	0	0.155727	0.077863	12.9491	5.22222	1	0	0	0	0	0	0	0	0	2	0	2	0	0	0	0	0	0	2	0	0	0	0	0	0	0
7146438|F|0-33:G>A-33:G>A	TGCAGAAAACAACCCCTATTCCTATAGCAACTCGTATGACTGTTTTATCTAACAAACATAAGAAAATGT	TGCAGAAAACAACCCCTATTCCTATAGCAACTCGTATGACTGTTTTATCTAACAAACATAAGAAAATGT	scaffold00318	72982	1	4.74e-29	Chromosome17	21309626	1	5.18e-29	33:G>A	33	1	0.957447	0.319149	0.680851	0.042553	0.276596	0.081485	0.434586	0.258035	12.9821	9.51351	1	1	0	0	2	0	0	0	0	2	0	0	0	2	0	0	0	0	0	0	0	0	2	0	1	2
7111035|F|0-42:T>C-42:T>C	TGCAGAAAACAACTTATGACAGGCCAAAGTCAAAAGCAACTTTATTTACAAAAAGCTGTCACTTGAGAA	TGCAGAAAACAACTTATGACAGGCCAAAGTCAAAAGCAACTTTATTTACAAAAAGCTGTCACTTGAGAA	scaffold07012	755990	1	4.74e-29	Chromosome18	1339729	1	5.18e-29	42:T>C	42	1	0.957447	0.170213	0.829787	0.042553	0.12766	0.081485	0.282481	0.181983	31.4602	23.9	1	0	0	0	0	0	0	0	0	0	0	0	0	1	0	0	0	2	0	0	0	0	2	0	0	1
7146441|F|0-35:C>G-35:C>G	TGCAGAAAACACAGAATCCACTGAACAAGACTACTCTTGGCCTGCAATTAGGTTTGATTTGCCTCCATA	TGCAGAAAACACAGAATCCACTGAACAAGACTACTCTTGGCCTGCAATTAGGTTTGATTTGCCTCCATA	scaffold10648	25651	1	4.74e-29	Chromosome17	17213413	1	5.18e-29	35:C>G	35	1	1	0.053191	0.946809	0	0.053191	0	0.100724	0.050362	10.3729	3.5	1	0	0	0	0	0	0	0	0	0	0	0	0	0	0	2	0	0	0	0	0	2	0	0	0	0
20492857|F|0-39:C>G-39:C>G	TGCAGAAAACACTAATCATTTTTATAACTGCAAGAAACACTAATCATTTTTATCTCCAAGCGTGAAATC	TGCAGAAAACACTAATCATTTTTATAACTGCAAGAAACACTAATCATTTTTATCTCCAAGCGTGAAATC	scaffold10173	652173	1	2.2e-27	Chromosome15	10538323	1	2.41e-27	39:C>G	39	1	0.553191	0.925532	0.074468	0.446809	0.478723	0.494341	0.137845	0.316093	11.4923	13.8519	1	0	2	2	2	1	2	1	1	2	2	2	2	1	1	0	2	1	2	2	1	1	2	2	2	1
7119680|F|0-45:T>C-45:T>C	TGCAGAAAACAGAAAAGTACCGCAATGAGTAAATATAGTAAAAAATGAGGCATGCACAAACCTAAAGAA	TGCAGAAAACAGAAAAGTACCGCAATGAGTAAATATAGTAAAAAATGAGGCATGCACAAACCTAAAGAA	scaffold12794	1633140	1	7.92e-27	Chromosome06	20726327	1	8.67e-27	45:T>C	45	1	0.925532	0.37234	0.62766	0.074468	0.297872	0.137845	0.467406	0.302626	28.2661	21.4773	1	0	0	0	0	2	0	1	2	2	0	0	0	0	2	0	0	2	0	0	2	0	0	2	2	0
7119681|F|0-29:C>A-29:C>A	TGCAGAAAACATGCATAATCAGAATTCACCGTAAAAACAAGGCTTCGAGCTTGCAATCTTTCTTACAGA	TGCAGAAAACATGCATAATCAGAATTCACCGTAAAAACAAGGCTTCGAGCTTGCAATCTTTCTTACAGA	scaffold04457	105498	1	3.69e-25	Chromosome01	31025269	1	4.03e-25	29:C>A	29	1	0.319149	1	0	0.680851	0.319149	0.434586	0	0.217293	12.6341	20.4576	1	1	1	1	1	1	1	1	2	1	1	1	1	2	1	1	1	2	1	1	1	1	1	2	2	2
13860745|F|0-22:T>A-22:T>A	TGCAGAAAACATGGATATCATATCAAAGACTTTGCTCTCTAATTATGGGTTGTATCATATTTTCCTTAC	TGCAGAAAACATGGATATCATATCAAAGACTTTGCTCTCTAATTATGGGTTGTATCATATTTTCCTTAC	scaffold05335	462375	1	4.74e-29	Chromosome17	25408358	1	5.18e-29	22:T>A	22	1	1	0.340426	0.659574	0	0.340426	0	0.449072	0.224536	17.3136	11.85	1	0	0	2	0	0	2	0	0	0	2	2	2	0	0	0	2	0	0	2	0	0	0	0	0	0
7111042|F|0-40:A>C-40:A>C	TGCAGAAAACCTAAAGGCCAATAATGTGTCAGCTCATTAGAATAGGAAAGACAGGTAACATGGACAACT	TGCAGAAAACCTAAAGGCCAATAATGTGTCAGCTCATTAGAATAGGAAAGACAGGTAACATGGACAACT	scaffold00823	164925	1	4.74e-29	Chromosome08	4141818	1	5.18e-29	40:A>C	40	1	0.957447	0.414894	0.585106	0.042553	0.37234	0.081485	0.485514	0.283499	13.5625	10.8367	1	2	2	2	2	0	2	0	0	0	2	2	2	0	0	2	2	0	1	2	0	0	0	2	0	0
7106859|F|0-42:T>A-42:T>A	TGCAGAAAACCTATCCAGTCATATATGCCATTGAATTTTTCCTCAAATCAAAATTTTTGAAATTACAGA	TGCAGAAAACCTATCCAGTCATATATGCCATTGAATTTTTCCTCAAATCAAAATTTTTGAAATTACAGA	scaffold07600	4278	1	7.92e-27	Chromosome09	23478076	1	8.67e-27	42:T>A	42	1	1	0.191489	0.808511	0	0.191489	0	0.309642	0.154821	19.7627	10.8261	1	0	0	0	0	2	0	2	2	0	0	0	0	2	0	0	0	0	0	0	0	0	0	0	0	2
7109872|F|0-6:G>A-6:G>A	TGCAGAGAACTAAGGTTTCAGGTCAGATAGCTGAGTTGTATGCAGAAGTATCTTCCATGGAAGATTTTG	TGCAGAGAACTAAGGTTTCAGGTCAGATAGCTGAGTTGTATGCAGAAGTATCTTCCATGGAAGATTTTG	scaffold02264	566749	1	2.2e-27	Chromosome09	28863990	1	2.41e-27	6:G>A	6	1	0.468085	0.925532	0.074468	0.531915	0.393617	0.497963	0.137845	0.317904	16.8667	22.1296	1	1	2	1	1	2	1	1	2	1	1	1	1	2	1	1	1	0	1	1	2	2	1	1	2	2
13858526|F|0-53:T>A-53:T>A	TGCAGAAAACTACAGGTCTCATGCTTGATTATTGAATAACTTCTACTGAATTCTTGTGTTCACAAATCA	TGCAGAAAACTACAGGTCTCATGCTTGATTATTGAATAACTTCTACTGAATTCTTGTGTTCACAAATCA	scaffold09231	176030	1	4.74e-29	Chromosome04	22608486	1	5.18e-29	53:T>A	53	1	1	0.202128	0.797872	0	0.202128	0	0.322544	0.161272	23.9661	13.2	1	0	0	0	0	2	0	0	2	0	0	0	0	0	0	0	0	0	0	0	0	2	0	0	0	0
7111049|F|0-68:G>T-68:G>T	TGCAGAAAACTGGTGGGGAATTTTCTGCAAAATGGTTATTTGTCAGTAAAAACAAGAATAGCATATTCG	TGCAGAAAACTGGTGGGGAATTTTCTGCAAAATGGTTATTTGTCAGTAAAAACAAGAATAGCATATTCG	scaffold05162	275988	1	1.7e-28	Chromosome05	23422514	1	1.86e-28	68:G>T	68	1	0.797872	0.755319	0.244681	0.202128	0.553191	0.322544	0.369624	0.346084	5.5914	5.07778	1	1	2	2	2	2	2	1	2	1	2	2	2	1	1	2	2	0	1	2	0	2	0	2	2	1
20492861|F|0-68:T>G-68:T>G	TGCAGAAAACTTGACCATGCAAACCAAAAGTATTGCAAGTCAAAGATTCATTTCTTATTTTTTCTTGAT	TGCAGAAAACTTGACCATGCAAACCAAAAGTATTGCAAGTCAAAGATTCATTTCTTATTTTTTCTTGAT	scaffold03542	217967	1	4.74e-29	Chromosome15	7494915	1	5.18e-29	68:T>G	68	1	1	0.021277	0.978723	0	0.021277	0	0.041648	0.020824	6.95763	4.5	1	0	0	0	0	0	0	0	0	0	0	0	0	0	0	0	0	0	0	0	0	0	2	0	0	0
7111051|F|0-63:T>A-63:T>A	TGCAGAAAACTTGATTTAGAAGATGATAATTCAAGTTATAAAGGATGAAACACTCTATATGTGTGCTTG	TGCAGAAAACTTGATTTAGAAGATGATAATTCAAGTTATAAAGGATGAAACACTCTATATGTGTGCTTG	scaffold03859	143197	1	4.74e-29	Chromosome17	21086978	1	5.18e-29	63:T>A	63	1	0.574468	0.787234	0.212766	0.425532	0.361702	0.488909	0.334993	0.411951	13.0735	15.0538	1	1	1	1	2	2	1	0	0	2	1	1	1	1	2	0	1	0	2	1	0	0	1	0	1	1
7119686|F|0-19:T>A-19:T>A	TGCAGAAAAGAAAAAAAAATGGCTGCTTTTCATGTCCGTTCAATCAGTTTGCCCTCTAGATGTCATCCT	TGCAGAAAAGAAAAAAAAATGGCTGCTTTTCATGTCCGTTCAATCAGTTTGCCCTCTAGATGTCATCCT	scaffold01232	29863	1	4.74e-29	Chromosome12	23711460	1	5.18e-29	19:T>A	19	1	0.840426	0.712766	0.287234	0.159574	0.553191	0.268221	0.409461	0.338841	8.93	7.11905	1	2	2	2	2	0	0	2	0	0	2	2	2	0	0	1	2	2	0	2	2	2	0	2	2	0
7111058|F|0-35:A>T-35:A>T	TGCAGAAAAGATTTTTGGCGATCAAAAATGGAAAAATCTTGTTGGATTTTTGGCCCCAAATGATTTGGT	TGCAGAAAAGATTTTTGGCGATCAAAAATGGAAAAATCTTGTTGGATTTTTGGCCCCAAATGATTTGGT	scaffold01551	1475805	1	2.2e-27	Chromosome15	2240409	1	2.41e-27	35:A>T	35	1	0.638298	0.712766	0.287234	0.361702	0.351064	0.461747	0.409461	0.435604	7.19481	8.09524	1	0	1	1	2	0	2	2	0	2	1	1	1	1	1	0	1	0	1	1	0	0	2	0	2	1
7111059|F|0-22:C>G-22:C>G	TGCAGAAAAGCCTGACCAGGTGCAGACTTTGACTAATGACAGTGATATTTCCATCACGGCAGAAAAAGG	TGCAGAAAAGCCTGACCAGGTGCAGACTTTGACTAATGACAGTGATATTTCCATCACGGCAGAAAAAGG	scaffold06407	85453	1	4.74e-29	Chromosome10	25881817	1	5.18e-29	22:C>G	22	1	0.670213	0.617021	0.382979	0.329787	0.287234	0.442055	0.472612	0.457334	21.5316	19.1867	1	2	0	1	2	2	2	0	0	0	1	1	1	2	2	2	1	2	2	1	0	0	1	0	0	2
20110214|F|0-51:G>A-51:G>A	TGCAGAAAAGCTTCATCAATCTTTTAGAGGATATGCTTCTTCTTAGTAGAAGCTAACAAACAAGACCAT	TGCAGAAAAGCTTCATCAATCTTTTAGAGGATATGCTTCTTCTTAGTAGAAGCTAACAAACAAGACCAT	scaffold01448	5647	1	2.2e-27	Chromosome10	4549260	1	2.41e-27	51:G>A	51	1	0.414894	1	0	0.585106	0.414894	0.485514	0	0.242757	10	15.0593	1	1	2	2	2	1	2	1	1	1	2	2	2	1	2	1	2	1	2	2	1	1	1	2	1	1
15485707|F|0-31:C>T-31:C>T	TGCAGAAAAGCTTTGCTTTAGCTGATGAACTCGATTTCTCACCACTCAACTGTATCAACTGTTTTACAG	TGCAGAAAAGCTTTGCTTTAGCTGATGAACTCGATTTCTCACCACTCAACTGTATCAACTGTTTTACAG	scaffold04796	256863	1	2.2e-27	Chromosome03	1548942	1	2.41e-27	31:C>T	31	1	1	0.06383	0.93617	0	0.06383	0	0.119511	0.059756	50.6864	26.2857	1	0	0	0	0	0	0	0	0	2	0	0	0	0	0	0	0	0	2	0	0	0	0	0	0	0
7119692|F|0-9:G>A-9:G>A	TGCAGAAAAGGAAGGATTACAGAAATATTGACTAAACAGAAAGAGGTTCACAACAATTTTAGTATTTTA	TGCAGAAAAGGAAGGATTACAGAAATATTGACTAAACAGAAAGAGGTTCACAACAATTTTAGTATTTTA	scaffold08100	171355	1	4.74e-29	Chromosome09	1295301	1	5.18e-29	9:G>A	9	1	0.797872	0.893617	0.106383	0.202128	0.691489	0.322544	0.190131	0.256338	26.3085	19.0377	1	2	2	2	2	2	2	2	2	2	2	2	2	1	1	2	2	1	0	2	0	1	2	2	2	1
7146469|F|0-27:C>T-27:C>T	TGCAGAAAAGGGCAAGAGAACGTTATTCTCTGCACAGGAGTTTCTCCTGGGGGCTGACTCTAGCCATCT	TGCAGAAAAGGGCAAGAGAACGTTATTCTCTGCACAGGAGTTTCTCCTGGGGGCTGACTCTAGCCATCT	scaffold02987	109455	1	4.74e-29	Chromosome14	24563260	1	5.18e-29	27:C>T	27	1	0.744681	0.542553	0.457447	0.255319	0.287234	0.380263	0.496378	0.438321	8.05556	6.93548	1	0	2	1	2	2	2	2	2	2	1	1	1	0	0	0	1	0	1	1	0	0	0	2	0	0
13858529|F|0-24:A>G-24:A>G	TGCAGAAAAGTGACAAAGTATGTAAATGATATATGTTTTCTGATATTTCATCCTTGTTCCAATTACAGA	TGCAGAAAAGTGACAAAGTATGTAAATGATATATGTTTTCTGATATTTCATCCTTGTTCCAATTACAGA	scaffold10563	420747	1	7.92e-27	Chromosome03	26156412	1	8.67e-27	24:A>G	24	1	0.595745	0.787234	0.212766	0.404255	0.382979	0.481666	0.334993	0.40833	12.2857	15.5055	1	0	2	1	2	2	2	2	2	2	1	1	1	1	1	2	1	1	1	1	2	0	2	2	0	1
7139012|F|0-22:A>G-22:A>G	TGCAGAAAAGTTATGCAGGCCAAGCATACCTCTCAATAACAAGCTATTTAGATGGTAAGAGTTGGCAAA	TGCAGAAAAGTTATGCAGGCCAAGCATACCTCTCAATAACAAGCTATTTAGATGGTAAGAGTTGGCAAA	scaffold06914	526206	1	1.03e-25	Chromosome07	1422870	1	1.12e-25	22:A>G	22	1	0.851064	0.56383	0.43617	0.148936	0.414894	0.253508	0.491852	0.37268	10.5392	8.72059	1	2	0	0	2	2	2	1	1	0	0	0	0	2	2	1	0	0	0	0	0	1	2	1	0	2
7146476|F|0-44:T>C-44:T>C	TGCAGAAAAGTTTCATCATAAGAAAAGCTAAACAAAAAAAAGGGTTATATATTTGAATGCAGACTACTT	TGCAGAAAAGTTTCATCATAAGAAAAGCTAAACAAAAAAAAGGGTTATATATTTGAATGCAGACTACTT	scaffold10551	66357	1	2.2e-27	Chromosome08	28753327	1	2.41e-27	44:T>C	44	1	0.968085	0.138298	0.861702	0.031915	0.106383	0.061793	0.238343	0.150068	8.24561	6.0625	1	2	2	0	0	0	0	0	0	0	0	0	0	0	2	0	0	0	0	0	0	0	0	0	0	0
7123638|F|0-49:C>G-49:C>G	TGCAGAAAATAAATCATTCGATAAAGCAGATTCAGAGCAGAATCAAGGTCAAGAAGGAGGCTTACAGAT	TGCAGAAAATAAATCATTCGATAAAGCAGATTCAGAGCAGAATCAAGGTCAAGAAGGAGGCTTAC	scaffold05009	92761	1	1.24e-24	Chromosome07	25959355	1	1.32e-24	49:C>G	49	1	0.861702	0.712766	0.287234	0.138298	0.574468	0.238343	0.409461	0.323902	8.51429	7.56098	1	2	2	0	2	0	2	1	1	2	0	0	0	2	2	2	0	2	2	0	0	2	2	2	2	2
7111072|F|0-41:G>C-41:G>C	TGCAGAAAATAAGATGTCCTTTGAGAAAAGGTTATCGGAAGGATATATTCTGTAGGCATTACTTTCCAT	TGCAGAAAATAAGATGTCCTTTGAGAAAAGGTTATCGGAAGGATATATTCTGTAGGCATTACTTTCCAT	scaffold08323	4503	1	4.74e-29	Chromosome01	21717	1	2.41e-27	41:G>C	41	1	0.914894	0.37234	0.62766	0.085106	0.287234	0.155727	0.467406	0.311566	4.94444	4.06977	1	2	2	0	0	0	0	0	0	2	0	0	0	1	0	2	0	0	0	0	2	1	0	2	2	1
7146479|F|0-17:A>C-17:A>C	TGCAGAAAATAAGCGCAAACATCCATAAATGGCATGATAAACTTTGGTTACTCTAAAATTTGAAGGATC	TGCAGAAAATAAGCGCAAACATCCATAAATGGCATGATAAACTTTGGTTACTCTAAAATTTGAAGGATC	scaffold12794	319203	1	4.74e-29	Chromosome06	22056089	1	5.18e-29	17:A>C	17	1	1	0.138298	0.861702	0	0.138298	0	0.238343	0.119172	7.63559	4.58824	1	0	0	0	0	0	0	2	0	0	0	0	0	0	0	0	0	0	0	0	0	0	0	0	2	0
7106866|F|0-21:A>C-21:A>C	TGCAGAAAATAATAGAATGCGACGAGTTGCAGATCTATTCGAGCTCTGTTAGGAGTGCTTTTTCTCATT	TGCAGAAAATAATAGAATGCGACGAGTTGCAGATCTATTCGAGCTCTGTTAGGAGTGCTTTTTCTCATT	scaffold03802	759669	1	2.2e-27	Chromosome08	29934740	1	2.41e-27	21:A>C	21	1	0.978723	0.648936	0.351064	0.021277	0.62766	0.041648	0.455636	0.248642	11.2845	7.93421	1	0	0	2	2	0	2	2	0	2	2	2	2	0	2	2	2	0	0	2	0	0	0	1	2	0
7149325|F|0-58:T>G-58:T>G	TGCAGAAAATATAGGTAGAATATGCGGTAATCAAATGCCATAAATATAAATAGAAGCATAATTTTATTA	TGCAGAAAATATAGGTAGAATATGCGGTAATCAAATGCCATAAATATAAATAGAAGCATAATTTTATTA	scaffold06916	1003832	1	4.74e-29	Chromosome02	10228315	1	5.18e-29	58:T>G	58	1	1	0.042553	0.957447	0	0.042553	0	0.081485	0.040742	13.2627	8.8	1	0	0	0	0	0	0	0	0	0	0	0	0	0	0	0	0	0	0	0	0	2	0	0	0	0
7106867|F|0-32:A>G-32:A>G	TGCAGAAAATATGAAAATTTTTTGTGAAGAATATTTTCTCCAAAAGAAAGGGAATCTAATTGTCAAAAC	TGCAGAAAATATGAAAATTTTTTGTGAAGAATATTTTCTCCAAAAGAAAGGGAATCTAATTGTCAAAAC	scaffold06028	190030	1	4.74e-29	Chromosome17	24560888	1	5.18e-29	32:A>G	32	1	0.946809	0.553191	0.446809	0.053191	0.5	0.100724	0.494341	0.297533	7.97297	6	1	1	1	2	1	0	0	2	0	2	2	2	2	2	0	0	2	0	0	2	0	0	0	0	0	2
7106818|F|0-5:A>G-5:A>G	TGCAGAAAATATGACAAGTTAGATTATCTAAGGCTAAAATGAAAATGTTGTTTTTTCACTCATGCAATG	TGCAGAAAATATGACAAGTTAGATTATCTAAGGCTAAAATGAAAATGTTGTTTTTTCACTCATGCAATG	scaffold00952	21292	2	4.74e-29	Chromosome11	27349402	2	5.18e-29	5:A>G	5	1	0.989362	0.37234	0.62766	0.010638	0.361702	0.02105	0.467406	0.244228	13.5603	8.32558	1	0	2	0	0	0	2	2	2	0	0	0	0	2	2	2	0	1	2	0	2	0	0	0	0	2
7117836|F|0-53:C>G-53:C>G	TGCAGAAAATCAGGCTCAAAACCAAAGTTCAAGCTGCATTTTTCTGGGTTTTTCTAGTTGTTACAGATC	TGCAGAAAATCAGGCTCAAAACCAAAGTTCAAGCTGCATTTTTCTGGGTTTTTCTAGTTGTTAC	scaffold06609	403566	1	9.32e-26	Chromosome01	22249176	1	9.94e-26	53:C>G	53	1	0.904255	0.276596	0.723404	0.095745	0.180851	0.173155	0.400181	0.286668	13.5865	11.7941	1	0	0	0	2	1	0	0	0	2	0	0	0	0	0	0	0	2	0	0	2	2	2	0	0	0
7111090|F|0-61:C>G-61:C>G	TGCAGAAAATGATTCCTGTGATTCACCTCTTGAACCAAATAGTCCTCTATATGGCTTTTCACAGAGAGT	TGCAGAAAATGATTCCTGTGATTCACCTCTTGAACCAAATAGTCCTCTATATGGCTTTTCACAGAGAGT	scaffold07520	1102710	1	4.74e-29	Chromosome01	24750502	1	5.18e-29	61:C>G	61	1	0.989362	0.223404	0.776596	0.010638	0.212766	0.02105	0.34699	0.18402	10.6838	5.36667	1	0	0	0	0	0	0	0	0	0	0	0	0	0	0	0	0	2	0	0	0	0	0	2	2	0
7119702|F|0-36:C>A-36:C>A	TGCAGAAAATGGAAAAAGTTATGATAGATGTATCAACAAGGGATCTACAAAAGAGAAAGCTTTGTAGTC	TGCAGAAAATGGAAAAAGTTATGATAGATGTATCAACAAGGGATCTACAAAAGAGAAAGCTTTGTAGTC	scaffold12525	580467	1	2.2e-27	Chromosome11	2280372	1	2.41e-27	36:C>A	36	1	0.797872	0.702128	0.297872	0.202128	0.5	0.322544	0.418289	0.370416	14.25	12.1667	1	2	1	2	2	2	2	0	0	1	2	2	2	0	1	0	2	1	1	2	1	2	0	1	2	0
7119703|F|0-5:A>G-5:A>G	TGCAGAAAATGGAATTGCTTGGCTACACCATTGCAGCCCTTGTGCTGACAATTTTGAGGACAGTTCAAG	TGCAGAAAATGGAATTGCTTGGCTACACCATTGCAGCCCTTGTGCTGACAATTTTGAGGACAGTTCAAG	scaffold11224	46254	1	2.2e-27	Chromosome03	14195860	1	2.41e-27	5:A>G	5	1	0.93617	0.659574	0.340426	0.06383	0.595745	0.119511	0.449072	0.284292	16.0092	14.4737	1	0	1	2	2	1	1	0	0	2	2	2	2	0	2	2	2	2	2	2	2	0	0	2	2	0
7139015|F|0-32:A>T-32:A>T	TGCAGAAAATGGATCCTGCAATTGAGCTTCACATTTTGACAATGGCAAGCCTGTTGTGTTGGCATGCGT	TGCAGAAAATGGATCCTGCAATTGAGCTTCACATTTTGACAATGGCAAGCCTGTTGTGTTGGCATGCGT	scaffold06916	899438	1	4.74e-29	Chromosome02	10118833	1	5.18e-29	32:A>T	32	1	0.968085	0.340426	0.659574	0.031915	0.308511	0.061793	0.449072	0.255432	18.9912	11.65	1	0	1	2	0	0	1	2	0	0	2	2	2	0	2	0	2	0	0	2	0	0	0	0	0	0
20408941|F|0-39:C>A-39:C>A	TGCAGAAAATGGCAATTTCATCAACCGGTGTCTTATTAGCTACTTCTGATTCGTGTTCGGTGGGGTAGT	TGCAGAAAATGGCAATTTCATCAACCGGTGTCTTATTAGCTACTTCTGATTCGTGTTCGGTGGGGTAGT	scaffold04890	52659	1	4.74e-29	Chromosome17	19292778	1	5.18e-29	39:C>A	39	1	1	0.021277	0.978723	0	0.021277	0	0.041648	0.020824	20.3475	5.66667	1	0	0	0	0	0	0	0	0	0	0	0	0	0	0	0	0	0	0	0	0	0	0	0	0	0
7146501|F|0-8:A>T-8:A>T	TGCAGAAAATGGGAAAATTTTACATTTATAGAGGTATACAAAACAAATGCAGGACAACCAACAAAAGCT	TGCAGAAAATGGGAAAATTTTACATTTATAGAGGTATACAAAACAAATGCAGGACAACCAACAAAAGCT	scaffold10540	12824	1	4.74e-29	Chromosome13	8334290	1	5.18e-29	8:A>T	8	1	1	0.021277	0.978723	0	0.021277	0	0.041648	0.020824	9.16949	3.66667	1	0	0	0	0	0	0	0	0	0	0	0	0	0	0	0	0	0	0	0	0	0	0	0	0	0
7125945|F|0-32:C>T-32:C>T	TGCAGAAAATGTAGCCAAAAACTGTGCATTGACTGACCCAATTGAGGATGAGCCTTCAGAAAATAATGT	TGCAGAAAATGTAGCCAAAAACTGTGCATTGACTGACCCAATTGAGGATGAGCCTTCAGAAAATAATGT	scaffold01701	755504	1	4.74e-29	Chromosome06	23575959	1	5.18e-29	32:C>T	32	1	1	0.074468	0.925532	0	0.074468	0	0.137845	0.068923	19.8898	9.44444	1	0	0	0	0	0	0	0	0	0	0	0	0	0	0	0	0	0	0	0	0	0	0	0	2	0
7111095|F|0-65:C>A-65:C>A	TGCAGAAAATGTGTGGTAAATTTGCCAGTGCCTCTTCACAAGAATCTGTGTTTACCATTGCATTTCAAA	TGCAGAAAATGTGTGGTAAATTTGCCAGTGCCTCTTCACAAGAATCTGTGTTTACCATTGCATTTCAAA	scaffold00325	492611	1	4.74e-29	Chromosome15	12819065	1	5.18e-29	65:C>A	65	1	0.989362	0.202128	0.797872	0.010638	0.191489	0.02105	0.322544	0.171797	21.8547	10.3478	1	0	0	0	2	2	0	0	0	2	0	0	0	0	2	0	0	0	0	0	2	0	2	0	0	0
7119705|F|0-5:A>G-5:A>G	TGCAGAAAATGTTGTGTTAGCTGAAAATGAACTTGTATGCTTTAGTTTCTTGCTTATCTTTTAGAATTT	TGCAGAAAATGTTGTGTTAGCTGAAAATGAACTTGTATGCTTTAGTTTCTTGCTTATCTTTTAGAATTT	scaffold04209	494420	1	4.74e-29	Chromosome05	26825655	1	5.18e-29	5:A>G	5	1	1	0.053191	0.946809	0	0.053191	0	0.100724	0.050362	26.2119	14.8	1	0	0	0	0	0	0	0	0	0	0	0	0	0	0	0	0	0	0	0	0	0	0	0	0	0
20470870|F|0-47:C>T-47:C>T	TGCAGAAAATTATAAAATAACTAAAAATTATGATGATATACAATCAACTATAATCATTATCCATAATTG	TGCAGAAAATTATAAAATAACTAAAAATTATGATGATATACAATCAACTATAATCATTATCCATAATTG	scaffold04653	135427	1	4.74e-29	Chromosome08	8645228	1	5.18e-29	47:C>T	47	1	1	0.021277	0.978723	0	0.021277	0	0.041648	0.020824	7.9661	5	1	0	0	0	0	0	0	0	0	0	0	0	0	0	0	0	0	0	0	0	0	0	0	0	0	0
13855293|F|0-47:C>T-47:C>T	TGCAGAAAATTATACATGGCATCGATTGTGCTTCAGATGAAAATCTTCAGATTTCCTCTGTTCTCAGAT	TGCAGAAAATTATACATGGCATCGATTGTGCTTCAGATGAAAATCTTCAGATTTCCTCTGTTCTCAGAT	scaffold11378	216026	1	2.2e-27	Chromosome13	4716787	1	2.41e-27	47:C>T	47	1	1	0.095745	0.904255	0	0.095745	0	0.173155	0.086578	7.77119	3.44444	1	0	0	0	0	0	0	2	0	0	0	0	0	0	0	0	0	0	0	0	0	0	0	0	0	0
7111098|F|0-37:T>A-37:T>A	TGCAGAAAATTCAAAAGATGCTGATTGATGGTATTGATACTTGGGCGCCCAAGATCTCAATCAACAGGG	TGCAGAAAATTCAAAAGATGCTGATTGATGGTATTGATACTTGGGCGCCCAAGATCTCAATCAACAGGG	scaffold09501	334389	1	4.74e-29	Chromosome03	2171970	1	5.18e-29	37:T>A	37	1	1	0.042553	0.957447	0	0.042553	0	0.081485	0.040742	9.11017	3.8	1	0	0	0	0	0	0	0	0	0	0	0	0	0	0	0	0	0	0	0	0	0	0	0	0	0
7111099|F|0-62:T>C-62:T>C	TGCAGAAAATTCAAGACAATAGATGTTCCAAGCACCGTGTCAAAAGCTGCACCGGACTTCTGTACTGTA	TGCAGAAAATTCAAGACAATAGATGTTCCAAGCACCGTGTCAAAAGCTGCACCGGACTTCTGTACTGTA	scaffold08315	31386	1	4.74e-29	Chromosome10	20856	1	5.18e-29	62:T>C	62	1	0.425532	0.829787	0.170213	0.574468	0.255319	0.488909	0.282481	0.385695	2.98039	4.17347	1	1	1	1	1	2	1	1	1	1	1	1	1	2	1	0	1	2	1	1	1	2	1	1	2	1
7111102|F|0-66:G>C-66:G>C	TGCAGAAAATTGAATTGACACAAGAAAGACATCCTGAGTCAATATTGCCATATGGATCAGTCAATAGAA	TGCAGAAAATTGAATTGACACAAGAAAGACATCCTGAGTCAATATTGCCATATGGATCAGTCAATAGAA	scaffold11495	464635	1	4.74e-29	Chromosome01	28637477	1	5.18e-29	66:G>C	66	1	0.946809	0.148936	0.851064	0.053191	0.095745	0.100724	0.253508	0.177116	13.2232	9.52381	1	0	0	0	0	1	0	0	0	0	0	0	0	0	0	0	0	0	0	0	0	0	1	0	0	0
7125299|F|0-56:C>A-56:C>A	TGCAGAAAATTGATGGTGACAATTACCCTGAGGTTTGATGTCTCATTTTACATGATCTGATGAATTCTT	TGCAGAAAATTGATGGTGACAATTACCCTGAGGTTTGATGTCTCATTTTACATGATCTGATGAATTCTT	scaffold08122	295274	1	4.74e-29	Chromosome11	11656516	1	5.18e-29	56:C>A	56	1	1	0.159574	0.840426	0	0.159574	0	0.268221	0.13411	23.0085	12.6842	1	0	0	0	0	0	0	0	0	0	0	0	0	2	0	0	0	0	0	0	0	0	0	2	0	2
7106871|F|0-36:A>T-36:A>T	TGCAGAAAATTTAGATTGTCAAGAAAGTCAACATCAAACATTTGTGCAACCCTGACAGATTATTATTAT	TGCAGAAAATTTAGATTGTCAAGAAAGTCAACATCAAACATTTGTGCAACCCTGACAGATTATTATTAT	scaffold10097	125393	1	2.2e-27	Chromosome07	21109018	1	2.41e-27	36:A>T	36	1	0.989362	0.255319	0.744681	0.010638	0.244681	0.02105	0.380263	0.200656	10.2906	5.8	1	2	2	0	2	0	0	0	0	2	0	0	0	2	0	0	0	0	0	0	0	0	0	2	0	2
7111104|F|0-19:A>T-19:A>T	TGCAGAAAATTTAGTACCCATTATCAAGTGTCGAGCCATATGGTCTTTCTTCAGTAGCAACCTATTTAT	TGCAGAAAATTTAGTACCCATTATCAAGTGTCGAGCCATATGGTCTTTCTTCAGTAGCAACCTATTTAT	scaffold03581	979197	1	4.74e-29	Chromosome05	2018080	1	5.18e-29	19:A>T	19	1	0.87234	0.361702	0.638298	0.12766	0.234043	0.222725	0.461747	0.342236	9.27184	7.39535	1	2	0	0	0	2	0	1	2	0	0	0	0	2	0	0	0	0	1	0	2	0	0	0	1	2
7119708|F|0-10:T>C-10:T>C	TGCAGAAAATTTCAGCCTTCCATTTGCTTACCAACCGTTCTTTGCATAGTTTGAATATGTTTGGATCAA	TGCAGAAAATTTCAGCCTTCCATTTGCTTACCAACCGTTCTTTGCATAGTTTGAATATGTTTGGATCAA	scaffold09086	95261	1	4.74e-29	Chromosome08	23728987	1	5.18e-29	10:T>C	10	1	0.989362	0.106383	0.893617	0.010638	0.095745	0.02105	0.190131	0.105591	26.1466	13.0714	1	0	0	0	0	2	0	2	0	0	0	0	0	0	0	0	0	0	0	0	0	2	2	0	0	0
7106872|F|0-17:A>T-17:A>T	TGCAGAAAATTTGCAAGACTGGAACCATCTCATGGGGCAAGCAGAATTCTTTTATCCAACATATACGCG	TGCAGAAAATTTGCAAGACTGGAACCATCTCATGGGGCAAGCAGAATTCTTTTATCCAACATATACGCG	scaffold01551	2040880	1	2.2e-27	Chromosome15	1699368	1	2.41e-27	17:A>T	17	1	0.893617	0.755319	0.244681	0.106383	0.648936	0.190131	0.369624	0.279878	6.22857	5.70115	1	0	2	2	1	0	2	2	0	2	2	2	2	2	2	2	2	2	1	2	0	0	2	2	0	2
7111108|F|0-23:C>T-23:C>T	TGCAGAAAATTTTACAGGATATACATATACCATTCCAACATTTTGGCTACGTTACTTTACCAGGAACTT	TGCAGAAAATTTTACAGGATATACATATACCATTCCAACATTTTGGCTACGTTACTTTACCAGGAACTT	scaffold11425	145607	1	2.2e-27	Chromosome06	25084472	1	2.41e-27	23:C>T	23	1	0.691489	0.893617	0.106383	0.308511	0.585106	0.426664	0.190131	0.308397	5.7125	5.43396	1	2	1	2	0	1	2	1	2	2	2	1	2	2	0	0	2	1	2	2	1	1	0	2	1	1
7119710|F|0-41:C>A-41:C>A	TGCAGAAACAAAACCACCGCCGCTGAAACCAAAACAGCTCCCGAAACCCTTTGAACATTCCCACTCCAG	TGCAGAAACAAAACCACCGCCGCTGAAACCAAAACAGCTCCCGAAACCCTTTGAACATTCCCACTCCAG	scaffold04851	871738	1	2.2e-27	Chromosome17	19092969	1	2.41e-27	41:C>A	41	1	0.191489	1	0	0.808511	0.191489	0.309642	0	0.154821	7.42857	11.5847	1	1	1	1	1	1	1	1	2	2	1	1	1	1	1	2	1	1	2	1	1	1	1	1	1	1
7122555|F|0-39:T>C-39:T>C	TGCAGAAACAAAAGCTTGGCCCAAAATACTATGGCACAATAGAACATTTTGGTCTACTTTTATGTTACA	TGCAGAAACAAAAGCTTGGCCCAAAATACTATGGCACAATAGAACATTTTGGTCTACTTTTATGTTACA	scaffold08847	524577	1	6.13e-28	Chromosome17	22841619	1	6.7e-28	39:T>C	39	1	1	0.06383	0.93617	0	0.06383	0	0.119511	0.059756	25.1864	11.4286	1	0	0	0	0	0	0	0	0	0	0	0	0	0	0	0	0	0	0	0	0	2	0	0	0	0
7111113|F|0-63:C>T-63:C>T	TGCAGAAACAAAGAAATCAGACTATGGAAACATATAATAGGAATGCCCAACTACCAATTTAGACAGAGA	TGCAGAAACAAAGAAATCAGACTATGGAAACATATAATAGGAATGCCCAACTACCAATTTAGACAGAGA	scaffold03802	629051	1	1.03e-25	Chromosome08	30058954	1	1.12e-25	63:C>T	63	1	0.968085	0.351064	0.648936	0.031915	0.319149	0.061793	0.455636	0.258714	11.5	4.825	1	0	0	0	2	0	0	2	0	2	0	0	0	0	2	2	0	0	0	0	0	0	2	1	2	0
7119712|F|0-66:A>T-66:A>T	TGCAGAAACAAAGGATCAAAGGAGAAGCATAAAGGCAAAGCTTGAACACAATGAACAAGGTACATAATA	TGCAGAAACAAAGGATCAAAGGAGAAGCATAAAGGCAAAGCTTGAACACAATGAACAAGGTACATAATA	scaffold09335	238694	1	4.74e-29	Chromosome13	22704792	1	5.18e-29	66:A>T	66	1	1	0.074468	0.925532	0	0.074468	0	0.137845	0.068923	27.4661	12.8	1	0	0	0	0	0	0	2	0	0	0	0	0	0	0	0	0	0	0	0	0	0	0	0	0	0
7111115|F|0-32:T>C-32:T>C	TGCAGAAACAAATCTCCATCCCCAAATTTATCTACACCTTTTAGCTTGAGGACTGAAGAAAGAGCTGCA	TGCAGAAACAAATCTCCATCCCCAAATTTATCTACACCTTTTAGCTTGAGGACTGAAGAAAGAGCTGCA	scaffold03245	195016	1	4.74e-29	Chromosome17	24863862	1	5.18e-29	32:T>C	32	1	0.87234	0.478723	0.521277	0.12766	0.351064	0.222725	0.499095	0.36091	10	8.29825	1	0	0	0	0	0	2	2	1	2	0	0	0	0	2	0	0	1	1	0	1	2	2	2	2	0
13855296|F|0-14:T>C-14:T>C	TGCAGAAACAAATGTATAGCTATTTGTTATTCGAAGTGAAAATTCAAATTCAAATTCAAATAGACTAAT	TGCAGAAACAAATGTATAGCTATTTGTTATTCGAAGTGAAAATTCAAATTCAAATTCAAATAGACTAAT	scaffold03237	362900	1	4.74e-29	Chromosome18	3751602	1	5.18e-29	14:T>C	14	1	1	0.06383	0.93617	0	0.06383	0	0.119511	0.059756	15.2542	10	1	0	0	0	0	0	0	2	2	0	0	0	0	0	0	0	0	2	0	0	0	0	0	0	0	0
7146529|F|0-11:C>A-11:C>A	TGCAGAAACAACTTTATCCAACCTGCAAATAAGAGCTAAAACTCACATGTTTGTATCAATATAATATTG	TGCAGAAACAACTTTATCCAACCTGCAAATAAGAGCTAAAACTCACATGTTTGTATCAATATAATATTG	scaffold08359	419535	1	4.74e-29	Chromosome14	7957464	1	5.18e-29	11:C>A	11	1	1	0.148936	0.851064	0	0.148936	0	0.253508	0.126754	6.19492	2.78947	1	2	0	0	0	0	0	0	0	0	0	0	0	2	2	2	0	2	2	0	0	0	2	2	0	2
7111120|F|0-23:T>C-23:T>C	TGCAGAAACAAGAGATCAAGAGATGAACAAAGTTGCAGCTACATCGAAAGATTTTCCGAGGCTTTGTCA	TGCAGAAACAAGAGATCAAGAGATGAACAAAGTTGCAGCTACATCGAAAGATTTTCCGAGGCTTTGTCA	scaffold11279	342816	1	4.74e-29	Chromosome08	2905823	1	5.18e-29	23:T>C	23	1	0.648936	0.776596	0.223404	0.351064	0.425532	0.455636	0.34699	0.401313	11.1039	11.6237	1	2	1	1	2	2	1	0	0	0	1	1	1	2	2	2	1	0	2	1	0	2	0	2	2	2
7111122|F|0-14:A>C-14:A>C	TGCAGAAACAAGGAAGGAGACCCTGATAATCAAAACAACAATACATGACATCATGAACAAGATGATTCA	TGCAGAAACAAGGAAGGAGACCCTGATAATCAAAACAACAATACATGACATCATGAACAAGATGATTCA	scaffold09876	552076	1	2.2e-27	Chromosome14	3718700	1	2.41e-27	14:A>C	14	1	0.914894	0.691489	0.308511	0.085106	0.606383	0.155727	0.426664	0.291195	7.89815	7.07407	1	0	2	2	1	2	2	0	2	2	2	2	2	2	2	2	2	2	0	2	0	2	0	2	0	2
20498342|F|0-63:C>T-63:C>T	TGCAGAAACAATGAACTAATGAATAACTACTGCATTGGATGAGGACCACACATATTTTGAATACGAGAA	TGCAGAAACAATGAACTAATGAATAACTACTGCATTGGATGAGGACCACACATATTTTGAATACGAGAA	scaffold06916	813801	1	4.74e-29	Chromosome02	10049611	1	5.18e-29	63:C>T	63	1	1	0.031915	0.968085	0	0.031915	0	0.061793	0.030896	22.4237	9.2	1	0	0	0	0	0	2	0	0	0	0	0	0	2	0	0	0	0	0	0	0	0	0	0	0	0
7111125|F|0-67:A>T-67:A>T	TGCAGAAACAATTTCAGCAGCATATACACGAGCCAGATCCTCTCTAAAACAAAATTGTAAGTGCTAAAA	TGCAGAAACAATTTCAGCAGCATATACACGAGCCAGATCCTCTCTAAAACAAAATTGTAAGTGCTAAAA	scaffold09360	242540	1	6.13e-28	Chromosome08	33034581	1	6.7e-28	67:A>T	67	1	0.287234	0.989362	0.010638	0.712766	0.276596	0.409461	0.02105	0.215256	18.5758	30.3333	1	2	1	1	1	1	1	2	2	1	1	1	1	1	2	1	1	1	0	1	1	2	1	2	1	1
7146539|F|0-28:T>A-28:T>A	TGCAGAAACAGAAAAACATCAAACACCCTTTAGGATACTTGACTCTCTTTTGAACACAGATTGTTTCAT	TGCAGAAACAGAAAAACATCAAACACCCTTTAGGATACTTGACTCTCTTTTGAACACAGATTGTTTCAT	scaffold06909	5933	1	4.74e-29	Chromosome08	15795455	1	5.18e-29	28:T>A	28	1	1	0.074468	0.925532	0	0.074468	0	0.137845	0.068923	7.73729	4.22222	1	0	0	0	0	2	0	0	0	0	0	0	0	0	0	0	0	0	0	0	0	0	0	0	0	0
7106879|F|0-53:T>A-53:T>A	TGCAGAAACAGAGGGAAAGAAAGTCGGGAATCCCTGCAATTCCATCAGTGCAATCTGGGAATTTACAGA	TGCAGAAACAGAGGGAAAGAAAGTCGGGAATCCCTGCAATTCCATCAGTGCAATCTGGGAATTTACAGA	scaffold07107	26792	1	7.92e-27	Chromosome14	21691986	1	8.67e-27	53:T>A	53	1	1	0.06383	0.93617	0	0.06383	0	0.119511	0.059756	26.1102	13.5	1	0	0	0	0	0	0	0	0	0	0	0	0	0	0	0	0	0	0	0	0	0	0	0	0	0
7119546|F|0-36:C>T-36:C>T	TGCAGAAACAGATTAGCATCTGGTTCTCTACAGCTCCTCCAAGAGATCGAATATATCATTACAGATCGG	TGCAGAAACAGATTAGCATCTGGTTCTCTACAGCTCCTCCAAGAGATCGAATATATCATTAC	scaffold09151	418457	1	1.15e-24	Chromosome07	3034944	1	1.25e-24	36:C>T	36	1	0.946809	0.670213	0.329787	0.053191	0.617021	0.100724	0.442055	0.27139	13.3304	11.4872	1	0	2	2	2	0	0	0	0	2	2	2	2	1	1	2	2	2	0	2	0	0	2	0	0	1
7119713|F|0-41:A>G-41:A>G	TGCAGAAACAGCAAAACAACCATAACAACAATGGCATTCTCAAGACTCCGTCTTCTTCTCCCATTCTTG	TGCAGAAACAGCAAAACAACCATAACAACAATGGCATTCTCAAGACTCCGTCTTCTTCTCCCATTCTTG	scaffold01551	1830389	1	4.74e-29	Chromosome15	1906901	1	5.18e-29	41:A>G	41	1	0.968085	0.308511	0.691489	0.031915	0.276596	0.061793	0.426664	0.244228	21.1304	12.3056	1	2	0	0	0	2	0	0	2	0	0	0	0	0	0	2	0	0	0	0	2	1	0	0	2	0
7111128|F|0-13:A>G-13:A>G	TGCAGAAACATAAACAAGTACTCTGTTCAGTGAAGCTTCAAGACTTGAGAAGAGTCTCCACAAATTTAT	TGCAGAAACATAAACAAGTACTCTGTTCAGTGAAGCTTCAAGACTTGAGAAGAGTCTCCACAAATTTAT	scaffold06653	41496	1	4.74e-29	Chromosome06	2515834	1	5.18e-29	13:A>G	13	1	0.968085	0.319149	0.680851	0.031915	0.287234	0.061793	0.434586	0.248189	37.0089	25.0278	1	2	0	0	0	2	0	2	2	2	0	0	0	0	0	2	0	0	0	2	2	0	2	0	0	0
13858540|F|0-39:A>C-39:A>C	TGCAGAAACATGATCTTTGTGTACACATTTGGCTTCTTCAAATTTTCTAGCATCATAACTATAGCAGTT	TGCAGAAACATGATCTTTGTGTACACATTTGGCTTCTTCAAATTTTCTAGCATCATAACTATAGCAGTT	scaffold02307	270624	1	4.74e-29	Chromosome13	27134249	1	5.18e-29	39:A>C	39	1	1	0.042553	0.957447	0	0.042553	0	0.081485	0.040742	21.1271	10.3333	1	0	0	0	0	2	0	0	0	0	0	0	0	0	0	0	0	0	0	0	0	0	2	0	0	0
20484533|F|0-12:T>A-12:T>A	TGCAGAAACATGTGGTTCAACCTTCACCCTATATTCATTGTTTTGGTGACAGCTGCAAGAATGATAGTC	TGCAGAAACATGTGGTTCAACCTTCACCCTATATTCATTGTTTTGGTGACAGCTGCAAGAATGATAGTC	scaffold08542	41858	1	4.74e-29	Chromosome08	3916757	1	5.18e-29	12:T>A	12	1	1	0.031915	0.968085	0	0.031915	0	0.061793	0.030896	9.76271	8	1	2	0	0	0	0	0	0	0	0	0	0	0	0	0	0	0	0	0	0	0	0	0	0	0	0
20110215|F|0-11:A>G-11:A>G	TGCAGAAACATATGGTTCAACTTTCACCCTGTATTCATTGTTTTGATGACAGCTGCAAGAATGAAAGTC	TGCAGAAACATATGGTTCAACTTTCACCCTGTATTCATTGTTTTGATGACAGCTGCAAGAATGAAAGTC	scaffold06591	186101	1	2.2e-27	Chromosome09	5221463	1	2.41e-27	11:A>G	11	1	0.56383	0.978723	0.021277	0.43617	0.542553	0.491852	0.041648	0.26675	5.85075	8.47414	1	2	1	2	1	2	2	1	1	2	2	2	2	2	1	1	2	2	1	2	1	2	1	0	1	2
7111135|F|0-32:C>A-32:C>A	TGCAGAAACATTTTCATACTTGAAAGGACCTGCTTGTGCAGAACACATATGCCCCTTGAATCTATTCCT	TGCAGAAACATTTTCATACTTGAAAGGACCTGCTTGTGCAGAACACATATGCCCCTTGAATCTATTCCT	scaffold08687	2360	2	4.74e-29	Chromosome01	26002630	2	5.18e-29	32:C>A	32	1	1	0.234043	0.765957	0	0.234043	0	0.358533	0.179267	4.98305	4.22581	1	0	0	0	0	0	0	0	0	0	0	0	0	0	0	0	0	2	0	0	0	0	0	2	2	0
7106884|F|0-37:T>C-37:T>C	TGCAGAAACATTTTTGCTGGACCAATCAATCAAATCCTCACTCCTTTGGCTTGCCGCTGGTAAGTTGTT	TGCAGAAACATTTTTGCTGGACCAATCAATCAAATCCTCACTCCTTTGGCTTGCCGCTGGTAAGTTGTT	scaffold00847	2210296	1	4.74e-29	Chromosome16	28212263	1	5.18e-29	37:T>C	37	1	1	0.212766	0.787234	0	0.212766	0	0.334993	0.167497	7.72881	5.24	1	0	0	0	0	0	0	0	0	0	0	0	0	0	0	0	0	0	0	0	2	0	2	0	0	0
13855298|F|0-35:G>A-35:G>A	TGCAGAAACCAAAGACCAAAAAATAAACTACTATAGAAAAATAAAACCAAGAATTGGAAGTTGATGCTC	TGCAGAAACCAAAGACCAAAAAATAAACTACTATAGAAAAATAAAACCAAGAATTGGAAGTTGATGCTC		0	0	999		0	0	999	35:G>A	35	1	0.074468	1	0	0.925532	0.074468	0.137845	0	0.068923	3.11111	6.81356	1	1	1	1	1	1	1	1	1	1	1	1	1	1	1	1	1	1	1	1	1	1	1	1	2	1
7111137|F|0-13:G>A-13:G>A	TGCAGAAACCAATGGAGTCAGAGGTAGGGGATGTTGATTCTGCTTTTGTTTTGACTATAGAGAATTGGC	TGCAGAAACCAATGGAGTCAGAGGTAGGGGATGTTGATTCTGCTTTTGTTTTGACTATAGAGAATTGGC	scaffold03241	465890	1	2.2e-27	Chromosome15	5441052	1	2.41e-27	13:G>A	13	1	0.914894	0.755319	0.244681	0.085106	0.670213	0.155727	0.369624	0.262675	6.31193	5.86667	1	0	2	2	0	2	2	1	0	2	2	2	2	0	2	1	2	2	1	2	0	0	0	2	0	0
7119718|F|0-67:G>A-67:G>A	TGCAGAAACCAGTTTCTTTCATCATCTATGCAAGCCTCCTCCACCTTGTCTCCTCTTCTTCAGAGCAGG	TGCAGAAACCAGTTTCTTTCATCATCTATGCAAGCCTCCTCCACCTTGTCTCCTCTTCTTCAGAGCAGG	scaffold02936	24862	1	4.74e-29	Chromosome02	6651771	1	5.18e-29	67:G>A	67	1	0.808511	0.87234	0.12766	0.191489	0.680851	0.309642	0.222725	0.266184	12.7174	14.9612	1	0	2	2	0	1	1	2	2	0	2	2	2	2	2	2	2	2	2	2	2	1	2	2	1	2
13855299|F|0-53:G>C-53:G>C	TGCAGAAACCATTAGGCTGTCGTGTCTCACAGTGTTGGATGCCATACCTTGATGAATCACATACCTTAC	TGCAGAAACCATTAGGCTGTCGTGTCTCACAGTGTTGGATGCCATACCTTGATGAATCACATACCTTAC	scaffold01127	313831	1	4.74e-29	Chromosome06	23990692	1	5.18e-29	53:G>C	53	1	0.957447	0.159574	0.840426	0.042553	0.117021	0.081485	0.268221	0.174853	8.65179	5.25	1	2	0	0	0	2	0	0	0	0	0	0	0	0	0	0	0	0	0	0	0	0	2	0	2	0
7109686|F|0-38:G>A-38:G>A	TGCAGAAACCCATAGAATTTCTCGATGGTTCGTTCAATGGGCCGAATTCTTGGCCCATGATATTGATTT	TGCAGAAACCCATAGAATTTCTCGATGGTTCGTTCAATGGGCCGAATTCTTGGCCCATGATATTGATTT	scaffold01945	579845	1	2.2e-27	Chromosome03	27940602	1	2.41e-27	38:G>A	38	1	0.755319	0.861702	0.138298	0.244681	0.617021	0.369624	0.238343	0.303984	14.382	16.38	1	0	2	2	2	0	0	2	1	2	2	2	2	1	1	1	2	1	1	2	2	0	1	1	2	1
13855301|F|0-36:C>T-36:C>T	TGCAGAAACCCTACCACTGGCCTTGTGATCTTTCTTCGTATTGTGTCCTTCAGAGAGCTTCATTTGAAT	TGCAGAAACCCTACCACTGGCCTTGTGATCTTTCTTCGTATTGTGTCCTTCAGAGAGCTTCATTTGAAT	scaffold02915	93582	1	4.74e-29	Chromosome04	23661961	1	5.18e-29	36:C>T	36	1	1	0.223404	0.776596	0	0.223404	0	0.34699	0.173495	29.5509	15.1852	1	0	0	0	0	2	0	0	2	0	0	0	0	2	0	0	0	0	0	0	0	2	0	0	0	2
13862789|F|0-32:A>T-32:A>T	TGCAGAAACCCTGGAGCTATACCCATGAAGCCACAAGAAACTCCTGTAGTAAAAATCATTACAGATCGG	TGCAGAAACCCTGGAGCTATACCCATGAAGCCACAAGAAACTCCTGTAGTAAAAATCATTAC	scaffold07528	416831	1	5.33e-23	Chromosome13	5297850	1	5.83e-23	32:A>T	32	1	0.446809	0.989362	0.010638	0.553191	0.43617	0.494341	0.02105	0.257696	27.5	41.188	1	1	2	2	2	1	2	1	1	1	2	2	2	1	1	2	2	2	1	2	1	2	1	1	1	1
7111145|F|0-30:A>G-30:A>G	TGCAGAAACCTAAGTGATGCAGCTAAATCAATTGAAGATGTTGACTATACAGTAGTTTTGAGAGGGGAT	TGCAGAAACCTAAGTGATGCAGCTAAATCAATTGAAGATGTTGACTATACAGTAGTTTTGAGAGGGGAT	scaffold06631	644692	1	4.74e-29	Chromosome06	941973	1	5.18e-29	30:A>G	30	1	1	0.106383	0.893617	0	0.106383	0	0.190131	0.095066	17.3475	9.28571	1	0	0	0	0	0	0	0	2	0	0	0	0	0	2	0	0	0	0	2	0	0	2	0	2	0
7122561|F|0-68:C>T-68:C>T	TGCAGAAACCTTATGGAATGGTTCCAGACTTCAGTTACACTGGAGTACCGTATAGTACTTATGGCTTCC	TGCAGAAACCTTATGGAATGGTTCCAGACTTCAGTTACACTGGAGTACCGTATAGTACTTATGGCTTCC	scaffold05859	647317	1	1.7e-28	Chromosome11	27085855	1	1.86e-28	68:C>T	68	1	0.425532	0.989362	0.010638	0.574468	0.414894	0.488909	0.02105	0.25498	8.65306	16.1466	1	1	2	1	2	1	2	2	2	2	1	1	1	2	2	2	1	0	2	1	2	1	1	1	1	2
13858543|F|0-15:G>A-15:G>A	TGCAGAAACGAAAGAGGGATTACCTATATCTGAGCAACAACCAGGACCAATTCTTCATACTTCTGTGAA	TGCAGAAACGAAAGAGGGATTACCTATATCTGAGCAACAACCAGGACCAATTCTTCATACTTCTGTGAA	scaffold03413	49735	1	4.74e-29	Chromosome13	15124488	1	5.18e-29	15:G>A	15	1	0.968085	0.617021	0.382979	0.031915	0.585106	0.061793	0.472612	0.267202	17.8348	13.0548	1	0	2	2	0	0	2	0	0	0	2	2	2	2	2	0	2	2	2	2	1	2	0	2	2	2
7146552|F|0-52:T>A-52:T>A	TGCAGAAACGTTGTTATTGGGCTCTTATCCCTCTTATGCTTATGGAAGGGAATGAAAGATATTGAACAC	TGCAGAAACGTTGTTATTGGGCTCTTATCCCTCTTATGCTTATGGAAGGGAATGAAAGATATTGAACAC	scaffold08100	538651	1	4.74e-29	Chromosome09	1649326	1	5.18e-29	52:T>A	52	1	1	0.404255	0.595745	0	0.404255	0	0.481666	0.240833	10.4237	6.40426	1	0	0	2	0	0	2	2	2	0	2	2	2	0	0	0	2	0	0	2	0	0	0	0	0	0
7111148|F|0-29:T>C-29:T>C	TGCAGAAACTAAAAAGGGATTCCTGTTAGTCACGGACAAGAAGGATGGATACTCATTCCTGTATCCATT	TGCAGAAACTAAAAAGGGATTCCTGTTAGTCACGGACAAGAAGGATGGATACTCATTCCTGTATCCATT	scaffold02998	142489	1	4.74e-29	Chromosome07	1611568	1	5.18e-29	29:T>C	29	1	1	0.117021	0.882979	0	0.117021	0	0.206655	0.103327	13.8644	6.14286	1	0	2	0	0	0	0	0	0	0	0	0	0	0	0	0	0	0	0	0	0	0	0	0	0	0
7146555|F|0-64:A>G-64:A>G	TGCAGAAACTAACCTTCTAATATGAAGAGGGAAATTGTCTTATATAGCTCAGGAATTAGTATCTAAATC	TGCAGAAACTAACCTTCTAATATGAAGAGGGAAATTGTCTTATATAGCTCAGGAATTAGTATCTAAATC	scaffold02943	558128	1	4.74e-29	Chromosome18	715821	1	5.18e-29	64:A>G	64	1	1	0.06383	0.93617	0	0.06383	0	0.119511	0.059756	7.23077	4.28571	1	0	0	0	0	0	0	0	2	0	0	0	0	0	0	0	0	0	0	0	0	0	0	0	0	0
7125315|F|0-61:G>C-61:G>C	TGCAGAAACTACCTGTTTACATTCTGTACACGGCTACTACATTTTTGGGTCTTACTCTGGTGAAAATTT	TGCAGAAACTACCTGTTTACATTCTGTACACGGCTACTACATTTTTGGGTCTTACTCTGGTGAAAATTT	scaffold11069	196478	1	2.2e-27	Chromosome08	731985	1	2.41e-27	61:G>C	61	1	0.978723	0.180851	0.819149	0.021277	0.159574	0.041648	0.296288	0.168968	22.7304	13.4783	1	0	0	0	0	0	0	0	0	0	0	0	0	0	0	0	0	2	0	0	2	0	2	0	1	0
7111150|F|0-20:A>C-20:A>C	TGCAGAAACTCAAATGGAGGAGTGGTAGTGCTGTAGTAGGCCAGGCCATAGTATGCGATGAAGTGGTGA	TGCAGAAACTCAAATGGAGGAGTGGTAGTGCTGTAGTAGGCCAGGCCATAGTATGCGATGAAGTGGTGA	scaffold12794	713172	1	4.74e-29	Chromosome06	21664958	1	5.18e-29	20:A>C	20	1	1	0.382979	0.617021	0	0.382979	0	0.472612	0.236306	6.82906	4.6087	1	0	0	2	2	2	0	0	0	0	2	2	2	0	0	2	2	0	2	2	0	0	0	0	0	0
20498357|F|0-52:A>G-52:A>G	TGCAGAAACTCGAGGACATCTAGTCTAACACAACTAAATCATTTGCAAATCCAGCAAGACCAAACAGAT	TGCAGAAACTCGAGGACATCTAGTCTAACACAACTAAATCATTTGCAAATCCAGCAAGACCAAACAGAT	scaffold02815	24133	1	4.74e-29	Chromosome13	6781611	1	5.18e-29	52:A>G	52	1	1	0.085106	0.914894	0	0.085106	0	0.155727	0.077863	24.1441	9.8	1	0	0	0	0	0	0	0	2	0	0	0	0	0	0	0	0	0	0	0	0	2	2	0	0	0
7106893|F|0-38:G>A-38:G>A	TGCAGAAACTGAAAAAGTGAAAGAATATGACAGCAATGGATTGTATCTTATTATCAGCAACATGGAAGC	TGCAGAAACTGAAAAAGTGAAAGAATATGACAGCAATGGATTGTATCTTATTATCAGCAACATGGAAGC	scaffold03049	69130	1	1.03e-25	Chromosome03	1069175	1	1.12e-25	38:G>A	38	1	0.957447	0.265957	0.734043	0.042553	0.223404	0.081485	0.390448	0.235967	25.0885	17.2903	1	0	0	0	0	1	0	0	2	0	0	0	0	0	0	2	0	0	0	0	0	1	0	0	2	0
7106894|F|0-37:T>C-37:T>C	TGCAGAAACTGAAGCCATACAAATGGCTATGCCCTTCTTCCCAAAGAATGTTATCAAGGACTAGGGCTA	TGCAGAAACTGAAGCCATACAAATGGCTATGCCCTTCTTCCCAAAGAATGTTATCAAGGACTAGGGCTA	scaffold06278	525585	1	4.74e-29		0	0	999	37:T>C	37	1	1	0.095745	0.904255	0	0.095745	0	0.173155	0.086578	21.6017	13.1	1	0	0	0	0	0	0	0	0	0	0	0	0	0	0	0	0	0	0	0	0	0	0	0	0	0
7106898|F|0-18:A>G-18:A>G	TGCAGAAACTTCAGATTCATGCGACAGCTTTTATAATCCGTTTCGTTTAGCTAAACGTCCGAGGCTTGA	TGCAGAAACTTCAGATTCATGCGACAGCTTTTATAATCCGTTTCGTTTAGCTAAACGTCCGAGGCTTGA	scaffold03542	376859	1	4.74e-29	Chromosome15	7659536	1	5.18e-29	18:A>G	18	1	0.925532	0.574468	0.425532	0.074468	0.5	0.137845	0.488909	0.313377	12.5045	9.54545	1	0	1	2	1	0	0	0	0	2	2	2	2	0	1	2	2	2	2	2	0	0	0	1	0	0
7111163|F|0-64:A>C-64:A>C	TGCAGAAACTTCAGATTCATTCAACAGCCATTATTATTGTCGGATTCGCCCAGCAAAACGTCCGAGGCT	TGCAGAAACTTCAGATTCATTCAACAGCCATTATTATTGTCGGATTCGCCCAGCAAAACGTCCGAGGCT	scaffold00047	42950	1	4.74e-29	Chromosome08	29470652	1	5.18e-29	64:A>C	64	1	1	0.010638	0.989362	0	0.010638	0	0.02105	0.010525	12.3983	5	1	0	0	0	0	2	0	0	0	0	0	0	0	0	0	0	0	0	0	0	0	0	0	0	0	0
13861854|F|0-30:C>A-30:C>A	TGCAGAAACTTTAGCTCCTGATCAATCCACCGACAACTACTGGAGCATGGAGGATCTCTGGTCCATGCA	TGCAGAAACTTTAGCTCCTGATCAATCCACCGACAACTACTGGAGCATGGAGGATCTCTGGTCCATGCA	scaffold03749	2207	1	4.74e-29	Chromosome17	25376759	1	5.18e-29	30:C>A	30	1	1	0.340426	0.659574	0	0.340426	0	0.449072	0.224536	28.0085	16.9	1	0	0	2	0	0	2	0	0	0	2	2	2	0	0	0	2	0	0	2	0	0	0	0	0	0
7111166|F|0-37:C>A-37:C>A	TGCAGAAACTTTATCATTCCATTTCTGATGTGGACAGCAAACATCACCTTGGTTGTGTTATTTATGGCA	TGCAGAAACTTTATCATTCCATTTCTGATGTGGACAGCAAACATCACCTTGGTTGTGTTATTTATGGCA	scaffold06484	45383	1	4.74e-29	Chromosome13	24726275	1	5.18e-29	37:C>A	37	1	0.87234	0.734043	0.265957	0.12766	0.606383	0.222725	0.390448	0.306587	14.3168	13.3448	1	2	0	2	2	1	2	0	0	0	2	2	2	2	1	2	2	1	2	2	2	2	2	2	2	2
7111167|F|0-38:T>C-38:T>C	TGCAGAAACTTTCAGCGTGGAAGGTCATTTTCTTCTTCTTATAGTTCACTTCATCTTGCTGTAATTCAA	TGCAGAAACTTTCAGCGTGGAAGGTCATTTTCTTCTTCTTATAGTTCACTTCATCTTGCTGTAATTCAA	scaffold01840	59758	1	4.74e-29	Chromosome02	30686524	1	5.18e-29	38:T>C	38	1	0.925532	0.62766	0.37234	0.074468	0.553191	0.137845	0.467406	0.302626	26.9159	23.6164	1	2	0	2	2	0	2	2	0	2	2	2	2	2	2	0	2	0	0	2	0	0	0	2	0	2
7111169|F|0-17:G>A-17:G>A	TGCAGAAACTTTTCCCCGACACCACCGCAACCGGCTCCTCCGCCGCCCCCCGCGGTCTGGCCATTTGGA	TGCAGAAACTTTTCCCCGACACCACCGCAACCGGCTCCTCCGCCGCCCCCCGCGGTCTGGCCATTTGGA	scaffold05629	22254	1	4.74e-29	Chromosome09	23242163	1	5.18e-29	17:G>A	17	1	0.87234	0.819149	0.180851	0.12766	0.691489	0.222725	0.296288	0.259507	10.88	10.8367	1	1	1	2	2	0	2	2	0	2	2	2	2	2	1	2	2	1	2	2	2	2	0	2	2	2
13855307|F|0-68:C>A-68:C>A	TGCAGAAACTTTTGTTTTCTTTTTGTGTATTTTTTCCTGATTTTTGATTTCCTATGCTCTTAGAGTTTC	TGCAGAAACTTTTGTTTTCTTTTTGTGTATTTTTTCCTGATTTTTGATTTCCTATGCTCTTAGAGTTTC		0	0	999		0	0	999	68:C>A	68	1	0.968085	0.095745	0.904255	0.031915	0.06383	0.061793	0.173155	0.117474	11.9561	11.7273	1	0	2	0	0	0	0	0	2	0	0	0	0	0	0	0	0	0	0	0	0	0	0	0	0	0
7111170|F|0-52:T>C-52:T>C	TGCAGAAACTTTTTGACCCTTGCTTGATTTTCTTTCTCCGCTTTGTCTGCGCTATAGACGCGGTAGAGT	TGCAGAAACTTTTTGACCCTTGCTTGATTTTCTTTCTCCGCTTTGTCTGCGCTATAGACGCGGTAGAGT	scaffold06633	8025	1	4.74e-29	Chromosome14	1639451	1	5.18e-29	52:T>C	52	1	0.989362	0.223404	0.776596	0.010638	0.212766	0.02105	0.34699	0.18402	7.25641	3.84615	1	0	0	0	0	0	0	0	0	2	0	0	0	0	0	2	0	0	2	0	2	0	0	0	0	0
7111171|F|0-39:A>G-39:A>G	TGCAGAAAGAAAATTCATATGAAATCACTTTGTGATTTCAATGTTCCGTATACTCTTTACGCATTACAG	TGCAGAAAGAAAATTCATATGAAATCACTTTGTGATTTCAATGTTCCGTATACTCTTTACGCATTACAG	scaffold06914	831406	1	2.2e-27	Chromosome07	1736779	1	2.41e-27	39:A>G	39	1	0.968085	0.680851	0.319149	0.031915	0.648936	0.061793	0.434586	0.248189	17.3772	13.3374	1	2	0	2	2	2	0	0	0	2	2	2	2	2	2	0	2	2	0	2	2	0	2	0	1	2
7125327|F|0-36:A>G-36:A>G	TGCAGAAAGAAAGAGAGAGAGGCCCACATAGAGATAAAAGACAATGGCTACTCCCACTGCTTCCAAATG	TGCAGAAAGAAAGAGAGAGAGGCCCACATAGAGATAAAAGACAATGGCTACTCCCACTGCTTCCAAATG	scaffold03602	130931	1	4.74e-29	Chromosome09	4924691	1	5.18e-29	36:A>G	36	1	1	0.031915	0.968085	0	0.031915	0	0.061793	0.030896	25.7881	14	1	0	0	0	0	0	0	0	0	0	0	0	0	0	0	0	0	0	0	0	0	0	2	0	0	0
7125328|F|0-18:C>T-18:C>T	TGCAGAAAGAAAGCATCACACTCTTGAACGTTGCTAGATCACTGATGTTTCCTTCAAAGTTGCCTCTTG	TGCAGAAAGAAAGCATCACACTCTTGAACGTTGCTAGATCACTGATGTTTCCTTCAAAGTTGCCTCTTG	scaffold06206	43062	1	4.74e-29	Chromosome11	26342049	1	5.18e-29	18:C>T	18	1	1	0.085106	0.914894	0	0.085106	0	0.155727	0.077863	23.4068	14.8	1	0	0	0	0	0	0	0	0	0	0	0	0	2	0	0	0	2	0	0	2	0	0	0	0	2
7146584|F|0-13:G>T-13:G>T	TGCAGAAAGAAATGTTTGCTCCAATAGACTTACAAATCACAACTCTTATCTGTATAATAAATTTATGTG	TGCAGAAAGAAATGTTTGCTCCAATAGACTTACAAATCACAACTCTTATCTGTATAATAAATTTATGTG	scaffold06039	82649	1	4.74e-29	Chromosome17	19540862	1	5.18e-29	13:G>T	13	1	1	0.010638	0.989362	0	0.010638	0	0.02105	0.010525	6.35897	3	1	0	0	0	0	0	0	0	0	0	0	0	0	0	0	0	0	0	0	0	0	0	0	0	0	0
7106902|F|0-56:G>T-56:G>T	TGCAGAAAGAAGATAAAAAGGGAAGCAGAGAAGTCTCTTGCATCACTAAAGCAGAAGGATTCTTCTTCT	TGCAGAAAGAAGATAAAAAGGGAAGCAGAGAAGTCTCTTGCATCACTAAAGCAGAAGGATTCTTCTTCT	scaffold07520	2582330	1	4.74e-29	Chromosome01	26203838	1	5.18e-29	56:G>T	56	1	0.585106	0.819149	0.180851	0.414894	0.404255	0.485514	0.296288	0.390901	10.507	11.1368	1	2	1	1	2	0	1	2	2	2	1	1	1	1	2	2	1	2	1	1	2	0	0	2	0	1
7111172|F|0-49:T>A-49:T>A	TGCAGAAAGAAGCAGGGAAGACTCTCAAACTACTGGTCATGGCGGCTGCTTGCTATAGAAGTCCAAATT	TGCAGAAAGAAGCAGGGAAGACTCTCAAACTACTGGTCATGGCGGCTGCTTGCTATAGAAGTCCAAATT	scaffold04151	423718	1	4.74e-29	Chromosome04	24851328	1	5.18e-29	49:T>A	49	1	1	0.010638	0.989362	0	0.010638	0	0.02105	0.010525	19.2203	8	1	0	0	0	0	0	0	0	0	0	0	0	0	0	0	0	0	0	0	0	0	0	0	0	0	0
7111174|F|0-17:C>G-17:C>G	TGCAGAAAGAAGGGAAACGTCAGATCAATACTGAACAACATAGTCCAATGCTCTAAACAAGTGTTCATT	TGCAGAAAGAAGGGAAACGTCAGATCAATACTGAACAACATAGTCCAATGCTCTAAACAAGTGTTCATT	scaffold11378	331308	1	4.74e-29	Chromosome13	4601336	1	5.18e-29	17:C>G	17	1	0.957447	0.648936	0.351064	0.042553	0.606383	0.081485	0.455636	0.26856	24.9821	22.1842	1	0	2	2	2	0	2	0	2	2	2	2	2	0	0	2	2	2	2	2	0	2	2	0	2	0
20484566|F|0-29:C>A-29:C>A	TGCAGAAAGAAGTCGAACTCTTACAAGGTCTGTGCAACCAAGAAGGTCAGCGTCGCCAATGCGGAGGAT	TGCAGAAAGAAGTCGAACTCTTACAAGGTCTGTGCAACCAAGAAGGTCAGCGTCGCCAATGCGGAGGAT	scaffold06465	30373	1	4.74e-29	Scaffold00651	24147	1	5.18e-29	29:C>A	29	1	1	0.074468	0.925532	0	0.074468	0	0.137845	0.068923	14.1441	5.875	1	0	0	0	0	0	0	0	0	2	0	0	0	0	2	2	0	0	0	0	0	0	0	0	0	0
7139031|F|0-14:A>G-14:A>G	TGCAGAAAGAGACTATGAGAGCTCTATACGATGGAAGTCTCTTTGAACACTTGGAGAAGCAAAGAGCAT	TGCAGAAAGAGACTATGAGAGCTCTATACGATGGAAGTCTCTTTGAACACTTGGAGAAGCAAAGAGCAT	scaffold10173	997165	1	4.74e-29	Chromosome15	10187694	1	5.18e-29	14:A>G	14	1	0.989362	0.531915	0.468085	0.010638	0.521277	0.02105	0.497963	0.259507	10.7863	8.60656	1	0	0	2	0	0	2	0	0	2	2	2	2	0	2	0	2	2	0	2	2	0	0	0	0	0
7119731|F|0-9:A>G-9:A>G	TGCAGAAAGAGAGGCTGCTTTGGCTAGAGTGCGGGAGGAGAAAGCCATATCACTTGGTGCTGAACCTGA	TGCAGAAAGAGAGGCTGCTTTGGCTAGAGTGCGGGAGGAGAAAGCCATATCACTTGGTGCTGAACCTGA	scaffold04274	116181	2	4.74e-29	Chromosome02	516472	2	5.18e-29	9:A>G	9	1	1	0.053191	0.946809	0	0.053191	0	0.100724	0.050362	13.5593	7.33333	1	0	0	0	0	0	0	0	0	0	0	0	0	0	0	0	0	0	0	0	0	0	2	2	0	0
20484578|F|0-11:C>T-11:C>T	TGCAGAAAGAGCGGATGGGAATAATTTTCCATAATTACAGTAATAAATTCTGTTGTCCACAGAACATGC	TGCAGAAAGAGCGGATGGGAATAATTTTCCATAATTACAGTAATAAATTCTGTTGTCCACAGAACATGC		0	0	999	Chromosome18	5241226	1	5.18e-29	11:C>T	11	1	1	0.042553	0.957447	0	0.042553	0	0.081485	0.040742	23.0424	8.8	1	0	0	0	0	0	0	0	0	2	0	0	0	0	0	0	0	0	0	0	0	0	0	0	0	0
7146594|F|0-68:C>G-68:C>G	TGCAGAAAGAGCTCAAAGCTACGAAATTGGAACATAAGGTTTATAGATCGATCCAAACCCTCAGTCCGC	TGCAGAAAGAGCTCAAAGCTACGAAATTGGAACATAAGGTTTATAGATCGATCCAAACCCTCAGTCCGC	scaffold11668	78651	1	4.74e-29	Chromosome08	28141430	1	5.18e-29	68:C>G	68	1	0.914894	0.276596	0.723404	0.085106	0.191489	0.155727	0.400181	0.277954	8.29907	6.27273	1	0	0	0	2	2	0	0	0	2	0	0	0	0	0	0	0	0	2	0	2	2	2	0	1	0
13858551|F|0-13:A>C-13:A>C	TGCAGAAAGATCAAAGTAATTCAATTACCGGTTATAACTAGACTTGTTTTCGAGACAGCAACCAGTTAC	TGCAGAAAGATCAAAGTAATTCAATTACCGGTTATAACTAGACTTGTTTTCGAGACAGCAACCAGTTAC	scaffold09761	350532	1	1.7e-28	Chromosome09	764457	1	1.86e-28	13:A>C	13	1	1	0.06383	0.93617	0	0.06383	0	0.119511	0.059756	17.8729	9.85714	1	0	0	0	2	0	0	0	0	2	0	0	0	0	0	0	0	0	0	0	0	0	0	0	0	0
7106906|F|0-35:A>G-35:A>G	TGCAGAAAGATCAACGAATCACCCCTTACAGAAACATCAAAGAATCACCACTGCTTGTGGTAACAAAAT	TGCAGAAAGATCAACGAATCACCCCTTACAGAAACATCAAAGAATCACCACTGCTTGTGGTAACAAAAT	scaffold03363	160442	1	2.2e-27	Chromosome13	24043722	1	2.41e-27	35:A>G	35	1	0.957447	0.595745	0.404255	0.042553	0.553191	0.081485	0.481666	0.281575	7.67257	4.95588	1	2	0	2	2	0	2	0	0	2	2	2	2	2	1	0	2	0	2	2	0	0	0	2	0	0
7111190|F|0-27:C>T-27:C>T	TGCAGAAAGCAAAATTGATTCATAAGACAACTTACATCCGTCAAATATCCAAAAATCTAAAAATACCCA	TGCAGAAAGCAAAATTGATTCATAAGACAACTTACATCCGTCAAATATCCAAAAATCTAAAAATACCCA	scaffold00847	1102119	1	2.2e-27	Chromosome16	27110031	1	2.41e-27	27:C>T	27	1	0.978723	0.106383	0.893617	0.021277	0.085106	0.041648	0.190131	0.11589	7.65217	3.76923	1	0	0	0	2	0	0	0	0	2	0	0	0	0	0	0	0	0	0	0	0	0	0	0	0	0
7139034|F|0-36:T>A-36:T>A	TGCAGAAAGCAAATCAATAATGCACAAAACTTTCCTTGCAAAAGACTAAACGCGAATCCATGACTATGA	TGCAGAAAGCAAATCAATAATGCACAAAACTTTCCTTGCAAAAGACTAAACGCGAATCCATGACTATGA	scaffold06512	1858750	1	4.74e-29	Chromosome02	8813776	1	5.18e-29	36:T>A	36	1	1	0.010638	0.989362	0	0.010638	0	0.02105	0.010525	32.1271	16	1	0	2	0	0	0	0	0	0	0	0	0	0	0	0	0	0	0	0	0	0	0	0	0	0	0
13859736|F|0-14:C>T-14:C>T	TGCAGAAAGCAATGCGACTCTCAAAATTCCTCTAGGAGAAGTTTATAAGGAACTTGAATATGTGCGACA	TGCAGAAAGCAATGCGACTCTCAAAATTCCTCTAGGAGAAGTTTATAAGGAACTTGAATATGTGCGACA		0	0	999	Chromosome12	3530424	1	5.18e-29	14:C>T	14	1	0.978723	0.468085	0.531915	0.021277	0.446809	0.041648	0.497963	0.269805	26.0783	19.5965	1	0	0	2	0	2	0	0	0	0	2	2	2	0	0	0	2	0	0	2	0	0	0	2	2	0
7111191|F|0-17:C>T-17:C>T	TGCAGAAAGCAATTTTGCTGTGGATGCAAACTCCATTGGAACGAGATCTTACCGGCCTGAGGCAAGGTC	TGCAGAAAGCAATTTTGCTGTGGATGCAAACTCCATTGGAACGAGATCTTACCGGCCTGAGGCAAGGTC	scaffold08799	823854	1	4.74e-29	Chromosome17	23236170	1	5.18e-29	17:C>T	17	1	1	0.074468	0.925532	0	0.074468	0	0.137845	0.068923	16.161	9.33333	1	0	0	0	0	2	0	0	0	0	0	0	0	0	0	0	0	0	0	0	0	0	0	0	0	0
7111222|F|0-9:T>C-9:T>C	TGCAGAAAGTATAATGTGGATACCTTCGAAAGCACAATTGGAATGTAGAAACCCTACTTAGTTTTCGTC	TGCAGAAAGTATAATGTGGATACCTTCGAAAGCACAATTGGAATGTAGAAACCCTACTTAGTTTTCGTC	scaffold06916	1500186	1	2.2e-27	Chromosome02	10722841	1	2.41e-27	9:T>C	9	1	0.925532	0.319149	0.680851	0.074468	0.244681	0.137845	0.434586	0.286215	6.02752	4.18421	1	2	0	0	2	2	0	1	0	2	0	0	0	1	0	0	0	0	0	0	0	0	0	0	2	1
7106911|F|0-42:A>T-42:A>T	TGCAGAAAGCATCAAACTTTCTGATTGCTGCAAGAATTTTCTATTTGATCGAAAAACTATTACCTTTAC	TGCAGAAAGCATCAAACTTTCTGATTGCTGCAAGAATTTTCTATTTGATCGAAAAACTATTACCTTTAC	scaffold06801	211279	2	2.2e-27	Chromosome01	1226705	2	2.41e-27	42:A>T	42	1	0.191489	0.968085	0.031915	0.808511	0.159574	0.309642	0.061793	0.185718	13.84	21.1316	1	1	1	1	1	2	1	1	1	1	1	1	1	1	1	1	1	1	1	1	1	1	1	1	1	1
7122569|F|0-37:C>T-37:C>T	TGCAGAAAGCCGTGGCAAAATATTAGGGGAAAGGCCTCTAGAAAGAAGCTTGAAAGATTTACAGATCGG	TGCAGAAAGCCGTGGCAAAATATTAGGGGAAAGGCCTCTAGAAAGAAGCTTGAAAGATTTAC	scaffold00889	301028	1	1.15e-24	Chromosome05	11620048	1	1.25e-24	37:C>T	37	1	0.914894	0.617021	0.382979	0.085106	0.531915	0.155727	0.472612	0.314169	25.3454	20.6528	1	2	2	2	1	0	0	0	0	2	2	2	2	0	2	2	2	0	2	2	0	0	0	2	0	0
7106912|F|0-47:T>A-47:T>A	TGCAGAAAGCTGGGGGAAGATTGCATGCAGTAGACAATCCTCCCCATTCCCCACCCTTGCAAAGAGGGG	TGCAGAAAGCTGGGGGAAGATTGCATGCAGTAGACAATCCTCCCCATTCCCCACCCTTGCAAAGAGGGG	scaffold09120	467129	1	4.74e-29	Chromosome17	20167514	1	5.18e-29	47:T>A	47	1	0.978723	0.5	0.5	0.021277	0.478723	0.041648	0.5	0.270824	20.4649	13.4516	1	0	0	2	0	0	2	2	0	0	2	2	2	2	2	0	2	0	0	2	2	0	0	0	0	2
20492918|F|0-60:A>C-60:A>C	TGCAGAAAGGAAATCCCATGAAAATGATTGGCTAGAAAGATCAAATGGCAATTGCAGGCAAGGTTGACA	TGCAGAAAGGAAATCCCATGAAAATGATTGGCTAGAAAGATCAAATGGCAATTGCAGGCAAGGTTGACA	scaffold02572	446045	1	4.74e-29	Chromosome14	23902258	1	5.18e-29	60:A>C	60	1	1	0.010638	0.989362	0	0.010638	0	0.02105	0.010525	22.5	13	1	2	0	0	0	0	0	0	0	0	0	0	0	0	0	0	0	0	0	0	0	0	0	0	0	0
20470973|F|0-30:T>C-30:T>C	TGCAGAAAGGATCGGTTCGGTGATCCTAAGTGAGTCAGCAGAGATGAATTCGCAGATTCCGCAATTCTC	TGCAGAAAGGATCGGTTCGGTGATCCTAAGTGAGTCAGCAGAGATGAATTCGCAGATTCCGCAATTCTC	scaffold05310	28681	1	4.74e-29	Chromosome10	12245483	1	5.18e-29	30:T>C	30	1	1	0.106383	0.893617	0	0.106383	0	0.190131	0.095066	11.5169	6.38462	1	0	0	0	0	2	0	0	0	0	0	0	0	0	0	0	0	0	2	0	0	2	0	0	0	0
7122570|F|0-33:C>G-33:C>G	TGCAGAAAGGATCTGGTAGCACGACTTGCATCGCTTAGGTCAAGAAAGGTGTTTGTTATTGTTTCATTA	TGCAGAAAGGATCTGGTAGCACGACTTGCATCGCTTAGGTCAAGAAAGGTGTTTGTTATTGTTTCATTA	scaffold07444	253708	1	2.2e-27	Chromosome10	19085940	1	2.41e-27	33:C>G	33	1	0.957447	0.638298	0.361702	0.042553	0.595745	0.081485	0.461747	0.271616	20.9027	15.32	1	2	0	2	0	2	2	0	2	0	2	2	2	2	2	0	2	0	0	2	1	0	0	2	1	2
7111212|F|0-36:G>A-36:G>A	TGCAGAAAGGCAGAATGGCCAGTGAATATAAGCATTGGAAAAGAAAGAGATACCTTTTCCTTTCTTTGC	TGCAGAAAGGCAGAATGGCCAGTGAATATAAGCATTGGAAAAGAAAGAGATACCTTTTCCTTTCTTTGC	scaffold00708	125579	1	2.2e-27	Chromosome03	28892897	1	2.41e-27	36:G>A	36	1	0.978723	0.457447	0.542553	0.021277	0.43617	0.041648	0.496378	0.269013	8.33043	6.03922	1	0	2	2	2	0	1	0	0	0	2	2	2	0	0	0	2	0	0	2	0	2	0	0	0	0
7111215|F|0-28:C>T-28:C>T	TGCAGAAAGGCCGGTAAATAAAAGTTCTCTGTTGGGTAAATTTGTTGATGGGACAGACATGTTTCGGGA	TGCAGAAAGGCCGGTAAATAAAAGTTCTCTGTTGGGTAAATTTGTTGATGGGACAGACATGTTTCGGGA	scaffold08686	272182	1	2.2e-27	Chromosome14	12523173	1	2.41e-27	28:C>T	28	1	0.957447	0.723404	0.276596	0.042553	0.680851	0.081485	0.400181	0.240833	15.9018	12.7241	1	1	2	2	0	0	2	2	2	0	2	2	2	0	1	1	2	2	2	2	2	0	2	0	0	0
7111607|F|0-7:A>G-7:A>G	TGCAGAAAGGCTCGAAAAATTCAGGGAAAGTACTTCCCAACTTCATTTCGTGTATGAAAACAAGATTAG	TGCAGAAAGGCTCGAAAAATTCAGGGAAAGTACTTCCCAACTTCATTTCGTGTATGAAAACAAGATTAG	scaffold11170	276480	1	4.74e-29	Chromosome06	478851	1	5.18e-29	7:A>G	7	1	1	0.12766	0.87234	0	0.12766	0	0.222725	0.111363	11.5169	5.73333	1	0	0	0	0	0	0	0	2	2	0	0	0	0	0	0	0	0	2	0	0	0	2	0	2	0
7106792|F|0-19:A>C-19:A>C	TGCAGAAAGGGAAAGATCTAAAGCCAATTTCAAGCATTGCATTTGGGCCATTTCAGTCCCTAACCACAC	TGCAGAAAGGGAAAGATCTAAAGCCAATTTCAAGCATTGCATTTGGGCCATTTCAGTCCCTAACCACAC	scaffold03834	58454	1	4.74e-29	Chromosome05	8608017	1	5.18e-29	19:A>C	19	1	0.968085	0.319149	0.680851	0.031915	0.287234	0.061793	0.434586	0.248189	8.14783	5.17143	1	2	0	0	1	0	2	2	0	2	0	0	0	0	0	2	0	2	2	0	2	0	2	2	0	0
20501839|F|0-58:A>T-58:A>T	TGCAGAAAGGTACAAGTACTAATCAGGCAACATAGGACCTTGGAAAAGCGGTCCAGAAATGTCATTTAC	TGCAGAAAGGTACAAGTACTAATCAGGCAACATAGGACCTTGGAAAAGCGGTCCAGAAATGTCATTTAC		0	0	999	Chromosome04	3715958	1	2.41e-27	58:A>T	58	1	0.031915	1	0	0.968085	0.031915	0.061793	0	0.030896	9	15.839	1	1	1	1	1	1	1	1	1	1	1	1	1	1	1	1	1	1	1	1	1	1	1	1	1	1
7146623|F|0-37:T>C-37:T>C	TGCAGAAAGGTTTAGGGAAGAAGATGGAACAAGAAAGTTCTTGGGAAGGAACAACATACTTTGTACTTT	TGCAGAAAGGTTTAGGGAAGAAGATGGAACAAGAAAGTTCTTGGGAAGGAACAACATACTTTGTACTTT	scaffold05875	1607438	1	4.74e-29	Chromosome04	27839004	1	5.18e-29	37:T>C	37	1	1	0.106383	0.893617	0	0.106383	0	0.190131	0.095066	6.83898	3.92308	1	2	0	0	0	0	0	0	0	0	0	0	0	2	0	0	0	2	2	0	2	0	0	0	0	2
7111069|F|0-8:G>A-8:G>A	TGCAGAAAGTAAAGAATTGAAATCTTCAGGAAGTAACCAATTATCATAGAAGGAAATATTACAGATCGG	TGCAGAAAGTAAAGAATTGAAATCTTCAGGAAGTAACCAATTATCATAGAAGGAAATATTAC	scaffold09692	323804	1	5.33e-23	Chromosome08	5645395	1	5.83e-23	8:G>A	8	1	0.755319	0.744681	0.255319	0.244681	0.5	0.369624	0.380263	0.374943	22.7912	19.3177	1	1	1	2	0	0	2	1	2	2	2	2	2	1	1	2	2	0	0	2	1	2	2	0	0	1
20470980|F|0-48:A>G-48:A>G	TGCAGAAAGTACTGATAGGCATTTGCATAGATAGTAATGTTGAAGACAACATTGTCTCATTTCCAATTA	TGCAGAAAGTACTGATAGGCATTTGCATAGATAGTAATGTTGAAGACAACATTGTCTCATTTCCAATTA	scaffold12794	95639	1	4.74e-29	Chromosome06	22281043	1	5.18e-29	48:A>G	48	1	1	0.021277	0.978723	0	0.021277	0	0.041648	0.020824	23.8644	8.33333	1	0	0	0	0	2	0	0	0	0	0	0	0	0	0	0	0	0	0	0	0	0	0	0	0	0
7146626|F|0-37:C>T-37:C>T	TGCAGAAAGTATACTCGCAAAGATGTATCAGAGATATCACATTTCATACAAATAGAATACAAGTGAATC	TGCAGAAAGTATACTCGCAAAGATGTATCAGAGATATCACATTTCATACAAATAGAATACAAGTGAATC	scaffold12794	924007	1	4.74e-29	Chromosome06	21439379	1	5.18e-29	37:C>T	37	1	0.968085	0.159574	0.840426	0.031915	0.12766	0.061793	0.268221	0.165007	10.9912	7	1	0	0	0	0	0	0	0	0	0	0	0	0	0	0	0	0	0	2	2	0	0	2	0	0	0
7119740|F|0-33:G>A-33:G>A	TGCAGAAAGTATTATTTGCAGCAGATTGATTGGGTAGTAATCTCTCTTTTTTTTCTCCATGAGGTTTTC	TGCAGAAAGTATTATTTGCAGCAGATTGATTGGGTAGTAATCTCTCTTTTTTTTCTCCATGAGGTTTTC	scaffold03750	32748	1	4.74e-29	Chromosome11	24658399	1	5.18e-29	33:G>A	33	1	0.989362	0.234043	0.765957	0.010638	0.223404	0.02105	0.358533	0.189792	27.8448	18.6429	1	0	0	0	0	1	0	0	2	0	0	0	0	0	0	0	0	0	0	0	2	2	0	0	2	0
7111228|F|0-23:A>T-23:A>T	TGCAGAAAGTGAGCGCAGTAAAAATTGATTCTTGCGTTTACTGCACAGACTTTCAACTATCTTGTCACA	TGCAGAAAGTGAGCGCAGTAAAAATTGATTCTTGCGTTTACTGCACAGACTTTCAACTATCTTGTCACA	scaffold11279	438751	1	4.74e-29	Chromosome08	3002733	1	5.18e-29	23:A>T	23	1	1	0.202128	0.797872	0	0.202128	0	0.322544	0.161272	19.1949	12.2917	1	0	0	0	0	0	0	0	0	0	0	0	0	0	0	0	0	0	0	0	2	0	0	0	2	0
7146635|F|0-39:T>G-39:T>G	TGCAGAAAGTTATTTTTGTTGTTTAGACTTGGTTCACCTTTCTTATTCAGTTAGGTGGGAATATCATTT	TGCAGAAAGTTATTTTTGTTGTTTAGACTTGGTTCACCTTTCTTATTCAGTTAGGTGGGAATATCATTT	scaffold09565	43842	1	4.74e-29	Chromosome18	9576440	1	5.18e-29	39:T>G	39	1	0.989362	0.031915	0.968085	0.010638	0.021277	0.02105	0.061793	0.041421	9.36752	4.33333	1	0	0	0	0	0	0	2	0	0	0	0	0	0	0	2	0	0	0	0	0	0	0	0	0	0
7146636|F|0-43:G>A-43:G>A	TGCAGAAAGTTCCAGTGCCAACATCAGGTCCTTCCCCGTGTTCGCATATTCCTCCTCCTGGGAAAGCCA	TGCAGAAAGTTCCAGTGCCAACATCAGGTCCTTCCCCGTGTTCGCATATTCCTCCTCCTGGGAAAGCCA	scaffold10563	559103	1	4.74e-29	Chromosome03	26020726	1	5.18e-29	43:G>A	43	1	1	0.095745	0.904255	0	0.095745	0	0.173155	0.086578	6.27966	3.58333	1	0	0	0	0	0	0	0	0	0	0	0	0	0	0	0	0	0	0	0	0	0	0	2	2	0
7110680|F|0-38:A>G-38:A>G	TGCAGAAAGTTTAGTACTTCGGTTAGTGAAATAGGTCAAGAGATTCCATTGGCTTCTTGGTTTATGCGT	TGCAGAAAGTTTAGTACTTCGGTTAGTGAAATAGGTCAAGAGATTCCATTGGCTTCTTGGTTTATGCGT	scaffold11670	116350	1	4.74e-29	Chromosome08	25111375	1	5.18e-29	38:A>G	38	1	0.978723	0.510638	0.489362	0.021277	0.489362	0.041648	0.499774	0.270711	15.2261	11.0172	1	0	2	2	2	2	0	2	0	2	2	2	2	0	2	1	2	0	0	2	0	2	2	0	0	0
7143023|F|0-55:C>T-55:C>T	TGCAGAAAGTTTGCCTTAGTTATAGATGTGCTGACATGGATCGAGAAATCCCTGCCTTGATGGGTGTTT	TGCAGAAAGTTTGCCTTAGTTATAGATGTGCTGACATGGATCGAGAAATCCCTGCCTTGATGGGTGTTT	scaffold02421	832013	1	4.74e-29	Chromosome03	23983957	1	5.18e-29	55:C>T	55	1	1	0.021277	0.978723	0	0.021277	0	0.041648	0.020824	5.87931	4	1	0	0	0	0	0	0	0	0	0	0	0	0	0	0	0	0	0	0	0	0	0	0	0	2	0
7111240|F|0-30:G>A-30:G>A	TGCAGAAAGTTTTAGACAAGAATATAATAGGATTGCGTGCATAACATGCTGGGGTTTCTTTTTGTTCTT	TGCAGAAAGTTTTAGACAAGAATATAATAGGATTGCGTGCATAACATGCTGGGGTTTCTTTTTGTTCTT	scaffold11635	284332	1	4.74e-29	Chromosome15	12130958	1	5.18e-29	30:G>A	30	1	1	0.361702	0.638298	0	0.361702	0	0.461747	0.230874	28.339	15.5957	1	0	2	0	0	2	0	2	0	0	0	0	0	2	0	0	0	2	0	0	0	0	2	0	2	2
7106918|F|0-59:A>C-59:A>C	TGCAGAAATAAAAAAGAAAACAGGTTACATAGAGAAGGGAAAAAAAAGGATATGCTACCAAAGATGGGG	TGCAGAAATAAAAAAGAAAACAGGTTACATAGAGAAGGGAAAAAAAAGGATATGCTACCAAAGATGGGG	scaffold04116	695396	1	2.2e-27	Chromosome03	5750526	1	2.41e-27	59:A>C	59	1	0.776596	0.787234	0.212766	0.223404	0.56383	0.34699	0.334993	0.340991	13.5745	11.0549	1	2	2	2	1	0	2	2	1	1	2	2	2	1	0	2	2	2	1	2	2	2	2	2	2	1
20492929|F|0-19:G>T-19:G>T	TGCAGAAATAAAAAGTCAAGTAGGAACTAGCATAACTGACTAGCCCATAACAAAATGATATTTACAGAT	TGCAGAAATAAAAAGTCAAGTAGGAACTAGCATAACTGACTAGCCCATAACAAAATGATATTTAC	scaffold10136	55855	1	2.66e-26	Chromosome18	16743465	1	2.83e-26	19:G>T	19	1	1	0.031915	0.968085	0	0.031915	0	0.061793	0.030896	22.6186	8.75	1	0	0	0	0	0	0	0	0	0	0	0	0	0	2	0	0	0	0	0	0	0	0	0	0	0
13858564|F|0-11:A>G-11:A>G	TGCAGAAATAAAAATATTCCCGCCAGCCCATCTTACTATCCCATCCCGCTATGTTATTACTTTCATGAA	TGCAGAAATAAAAATATTCCCGCCAGCCCATCTTACTATCCCATCCCGCTATGTTATTACTTTCATGAA	scaffold10114	197785	1	4.74e-29	Chromosome16	24829553	1	5.18e-29	11:A>G	11	1	0.957447	0.595745	0.404255	0.042553	0.553191	0.081485	0.481666	0.281575	16.6018	13.9242	1	2	2	2	0	1	0	2	2	2	2	2	2	2	0	0	2	0	2	2	0	2	2	0	0	2
7106919|F|0-58:G>T-58:G>T	TGCAGAAATAAAACTGTGGCTAGCTTCATAGTCAATCAGAATTGTGAATGTCTAACCCGTCAACCTTCC	TGCAGAAATAAAACTGTGGCTAGCTTCATAGTCAATCAGAATTGTGAATGTCTAACCCGTCAACCTTCC	scaffold11001	137810	1	2.2e-27	Chromosome17	4273397	1	2.41e-27	58:G>T	58	1	0.787234	0.585106	0.414894	0.212766	0.37234	0.334993	0.485514	0.410254	12.6044	12.2571	1	0	2	0	1	1	0	2	1	2	0	0	0	0	2	1	0	2	0	0	2	1	1	2	1	0
13858565|F|0-48:C>G-48:C>G	TGCAGAAATAAACTCCATGAGTTGATTGGTCTATATCATCTACAAGCACTATATTTTGAAATTCCAATC	TGCAGAAATAAACTCCATGAGTTGATTGGTCTATATCATCTACAAGCACTATATTTTGAAATTCCAATC	scaffold07595	110514	1	4.74e-29	Chromosome18	10016948	1	5.18e-29	48:C>G	48	1	0.989362	0.148936	0.851064	0.010638	0.138298	0.02105	0.253508	0.137279	24.4188	14.0625	1	0	0	0	0	2	0	2	0	0	0	0	0	2	0	2	0	0	2	0	2	2	0	0	0	2
7106920|F|0-64:C>A-64:C>A	TGCAGAAATAAAGAGAGAATATAGAGAGTTGCAACCAGCAAATTCCTTGTCTCTAAGTCCCCCCCCAAA	TGCAGAAATAAAGAGAGAATATAGAGAGTTGCAACCAGCAAATTCCTTGTCTCTAAGTCCCCCCCCAAA	scaffold08265	4172670	1	4.74e-29	Chromosome05	3900777	1	5.18e-29	64:C>A	64	1	0.946809	0.478723	0.521277	0.053191	0.425532	0.100724	0.499095	0.299909	8.45045	6.14035	1	1	0	2	0	0	2	0	2	0	2	2	2	0	0	0	2	0	2	2	0	0	0	0	0	0
13860708|F|0-18:T>C-18:T>C	TGCAGAAATAAATGATTATCTGTCAGCTAACCACACAAGTTGTAAATTGAATCCTTGAAATGGTACATA	TGCAGAAATAAATGATTATCTGTCAGCTAACCACACAAGTTGTAAATTGAATCCTTGAAATGGTACATA	scaffold11373	34948	1	4.74e-29	Chromosome06	11632397	1	5.18e-29	18:T>C	18	1	1	0.021277	0.978723	0	0.021277	0	0.041648	0.020824	38.1695	22.3333	1	0	0	0	0	0	2	0	0	0	0	0	0	0	0	0	0	0	0	0	0	0	0	0	0	0
20484602|F|0-29:A>T-29:A>T	TGCAGAAATAATAATGCCCAAAATAATATAACTACACATTATGAACCATATTTATATCAATGTTAGCTG	TGCAGAAATAATAATGCCCAAAATAATATAACTACACATTATGAACCATATTTATATCAATGTTAGCTG	scaffold04884	4052	1	4.74e-29	Chromosome16	3096824	1	5.18e-29	29:A>T	29	1	0.914894	0.489362	0.510638	0.085106	0.404255	0.155727	0.499774	0.32775	8.19626	6.40678	1	2	0	0	2	2	2	2	2	0	0	0	0	1	0	0	0	0	2	0	1	2	2	2	2	1
7119743|F|0-27:G>A-27:G>A	TGCAGAAATAATCAAAGCATATCAAAAGCTCACTCAATGTCATATGCAAAACTCATAACTTACAGATCG	TGCAGAAATAATCAAAGCATATCAAAAGCTCACTCAATGTCATATGCAAAACTCATAACTTAC	scaffold06598	370547	1	3.27e-25	Chromosome16	437223	1	3.48e-25	27:G>A	27	1	1	0.010638	0.989362	0	0.010638	0	0.02105	0.010525	22.4153	16	1	0	0	0	0	0	0	0	0	0	0	0	0	0	0	0	0	0	0	0	0	0	0	2	0	0
7116972|F|0-16:G>A-16:G>A	TGCAGAAATACACCTGGACATTGTAAAGTATGTAGACACGGGTCTTGAAGTGAAAGCAAAAATTAGTTA	TGCAGAAATACACCTGGACATTGTAAAGTATGTAGACACGGGTCTTGAAGTGAAAGCAAAAATTAGTTA	scaffold07520	1958731	1	4.74e-29	Chromosome01	25592508	1	5.18e-29	16:G>A	16	1	1	0.234043	0.765957	0	0.234043	0	0.358533	0.179267	41.1525	25.2581	1	0	0	0	0	0	0	0	0	0	0	0	0	0	0	0	0	2	0	0	0	0	0	2	2	0
13861855|F|0-31:T>A-31:T>A	TGCAGAAATACATAAAACAGCACATAATAACTAGTATCTATAGAGACCATGGTGTGTACTCAATGAAGA	TGCAGAAATACATAAAACAGCACATAATAACTAGTATCTATAGAGACCATGGTGTGTACTCAATGAAGA	scaffold12202	83089	1	4.74e-29	Chromosome10	18452793	1	5.18e-29	31:T>A	31	1	1	0.021277	0.978723	0	0.021277	0	0.041648	0.020824	17.6864	13	1	0	0	0	0	0	0	0	0	0	0	0	0	0	0	0	0	0	0	0	0	2	0	0	0	0
20470998|F|0-40:G>T-40:G>T	TGCAGAAATAGAATAGCATATGTCATTACATGTTATCACAGCTTTAGAAAATTCTACAGAAAAGATGAT	TGCAGAAATAGAATAGCATATGTCATTACATGTTATCACAGCTTTAGAAAATTCTACAGAAAAGATGAT	scaffold06916	1585457	1	4.74e-29	Chromosome02	10807330	1	5.18e-29	40:G>T	40	1	1	0.021277	0.978723	0	0.021277	0	0.041648	0.020824	11.3475	3.25	1	0	0	0	0	0	2	0	0	0	0	0	0	0	0	0	0	0	0	0	0	0	0	0	0	0
7106925|F|0-52:A>C-52:A>C	TGCAGAAATAGCACTTGAAGTTGAGCAGTTGTAATTTGAAAGTATCTTGGGTAAGATAGGAATCTCCAC	TGCAGAAATAGCACTTGAAGTTGAGCAGTTGTAATTTGAAAGTATCTTGGGTAAGATAGGAATCTCCAC	scaffold03874	198760	1	4.74e-29	Chromosome16	28549256	1	5.18e-29	52:A>C	52	1	0.989362	0.202128	0.797872	0.010638	0.191489	0.02105	0.322544	0.171797	7.69231	4.29167	1	0	0	0	0	0	0	0	0	0	0	0	0	0	0	0	0	0	0	0	2	0	2	0	0	0
20110222|F|0-65:C>T-65:C>T	TGCAGAAATAGCCATGTGGAGCTGGATTTTTACGGTCAGTTTCAGCATTTGAGATCATCTCAATGCGGC	TGCAGAAATAGCCATGTGGAGCTGGATTTTTACGGTCAGTTTCAGCATTTGAGATCATCTCAATGCGGC	scaffold05045	17450	2	4.74e-29	Chromosome15	16849507	2	5.18e-29	65:C>T	65	1	1	0.329787	0.670213	0	0.329787	0	0.442055	0.221028	10.5932	6.5	1	0	2	2	0	0	0	2	0	0	2	2	2	0	0	0	2	0	0	2	0	0	0	2	0	0
7119745|F|0-27:C>A-27:C>A	TGCAGAAATATCTTTGCTAGACCAATCCATCAAATCCTCACTCCTTTGGTTTGCCGCTACTAAGTTGTT	TGCAGAAATATCTTTGCTAGACCAATCCATCAAATCCTCACTCCTTTGGTTTGCCGCTACTAAGTTGTT	scaffold07520	2165765	1	4.74e-29	Chromosome01	25788776	1	5.18e-29	27:C>A	27	1	0.819149	0.382979	0.617021	0.180851	0.202128	0.296288	0.472612	0.38445	7.75789	6.35556	1	2	0	0	2	1	0	2	0	2	0	0	0	0	2	2	0	0	0	0	2	1	1	0	1	0
7146649|F|0-50:A>G-50:A>G	TGCAGAAATATGATAACTAAAAGAAGGTTGGAGTCTGAATTCAACTAAGGATGTTGATGCATTTAGGGT	TGCAGAAATATGATAACTAAAAGAAGGTTGGAGTCTGAATTCAACTAAGGATGTTGATGCATTTAGGGT	scaffold02994	50744	1	4.74e-29	Chromosome04	21943863	1	5.18e-29	50:A>G	50	1	0.989362	0.202128	0.797872	0.010638	0.191489	0.02105	0.322544	0.171797	12.0855	5.5	1	0	0	0	0	2	0	0	2	0	0	0	0	0	0	0	0	0	0	0	0	2	0	0	0	0
7146652|F|0-45:T>A-45:T>A	TGCAGAAATATTAGGATATTACGTTGTATCATCAGGACATCTCAATTCGACACCCTCAAAAAACTTCCT	TGCAGAAATATTAGGATATTACGTTGTATCATCAGGACATCTCAATTCGACACCCTCAAAAAACTTCCT	scaffold02421	638928	1	4.74e-29	Chromosome03	24187450	1	5.18e-29	45:T>A	45	1	1	0.021277	0.978723	0	0.021277	0	0.041648	0.020824	17.6102	6.33333	1	0	0	0	0	0	0	0	0	0	0	0	0	0	0	0	0	0	0	0	0	0	0	0	2	0
7111263|F|0-19:T>A-19:T>A	TGCAGAAATCAAATGAAGATGCGGGGTAGATGCAGATTTCCTTATAGGGTTCATGTTTCCAGGGAAGGA	TGCAGAAATCAAATGAAGATGCGGGGTAGATGCAGATTTCCTTATAGGGTTCATGTTTCCAGGGAAGGA	scaffold09260	89327	1	4.74e-29	Chromosome05	14849321	1	5.18e-29	19:T>A	19	1	0.914894	0.648936	0.351064	0.085106	0.56383	0.155727	0.455636	0.305681	10.5189	8.36	1	2	1	2	0	1	0	2	2	0	2	2	2	2	2	2	2	0	2	2	0	2	2	0	0	2
20498393|F|0-30:G>A-30:G>A	TGCAGAAATCAACAAGATGAACACTGCCATGATAATATGCTTATAGTTGAGCATTCCTGCATCTATTCT	TGCAGAAATCAACAAGATGAACACTGCCATGATAATATGCTTATAGTTGAGCATTCCTGCATCTATTCT	scaffold06871	904442	1	2.2e-27	Chromosome01	22751169	1	2.41e-27	30:G>A	30	1	1	0.06383	0.93617	0	0.06383	0	0.119511	0.059756	9.02542	5.28571	1	2	0	0	0	0	0	0	2	0	0	0	0	0	0	0	0	0	0	0	0	0	0	0	0	0
7111264|F|0-18:C>T-18:C>T	TGCAGAAATCAACCAAATCGCTAAATATACCTGTAAAGGACCAAAATAAGGATGAAGAATGTCCCTGGA	TGCAGAAATCAACCAAATCGCTAAATATACCTGTAAAGGACCAAAATAAGGATGAAGAATGTCCCTGGA	scaffold03614	1461312	1	4.74e-29	Chromosome09	25512081	1	5.18e-29	18:C>T	18	1	0.989362	0.510638	0.489362	0.010638	0.5	0.02105	0.499774	0.260412	6.33333	3.98276	1	0	2	2	2	0	2	0	2	2	2	2	2	2	2	2	2	0	0	2	0	0	0	0	0	2
7142298|F|0-30:A>C-30:A>C	TGCAGAAATCAGTATTGCATTAGTGATTGAAGTTAGACTAGATTTGATGGACCTCAATAATATGATACC	TGCAGAAATCAGTATTGCATTAGTGATTGAAGTTAGACTAGATTTGATGGACCTCAATAATATGATACC	scaffold12794	949610	1	4.74e-29	Chromosome06	21413877	1	5.18e-29	30:A>C	30	1	0.946809	0.37234	0.62766	0.053191	0.319149	0.100724	0.467406	0.284065	39.1712	26.5349	1	0	2	0	0	0	0	0	2	0	0	0	0	0	2	0	0	2	0	0	2	2	0	2	0	0
7146655|F|0-37:A>G-37:A>G	TGCAGAAATCAGTTGCCAATGAAAGGGATTAGAGCAGAGAATATGACTTTGATTTGAGATAGGCAAGTA	TGCAGAAATCAGTTGCCAATGAAAGGGATTAGAGCAGAGAATATGACTTTGATTTGAGATAGGCAAGTA	scaffold04457	157386	1	4.74e-29	Chromosome01	30978884	1	5.18e-29	37:A>G	37	1	1	0.042553	0.957447	0	0.042553	0	0.081485	0.040742	14.8559	4	1	0	0	0	0	0	0	0	0	2	0	0	0	0	0	0	0	0	0	0	0	0	0	0	0	0
20471019|F|0-24:A>C-24:A>C	TGCAGAAATCCGAATACCCAAGTAAAACTAGCTTCTTCCTAGAACTCCAGATCCCCATCACTAGCAATT	TGCAGAAATCCGAATACCCAAGTAAAACTAGCTTCTTCCTAGAACTCCAGATCCCCATCACTAGCAATT	scaffold06488	23302	1	4.74e-29	Chromosome08	24517923	1	5.18e-29	24:A>C	24	1	0.978723	0.12766	0.87234	0.021277	0.106383	0.041648	0.222725	0.132187	12.4696	8.1875	1	0	0	0	0	2	0	2	0	0	0	0	0	0	2	2	0	0	0	0	0	2	2	0	0	0
7146657|F|0-58:C>A-58:C>A	TGCAGAAATCTGCTGGTGGATATGGTGCTATTCGTATCAACAATCCTTTCGATGTTCCCATTCCATTTC	TGCAGAAATCTGCTGGTGGATATGGTGCTATTCGTATCAACAATCCTTTCGATGTTCCCATTCCATTTC	scaffold02943	249732	1	4.74e-29	Chromosome18	1060311	1	5.18e-29	58:C>A	58	1	1	0.180851	0.819149	0	0.180851	0	0.296288	0.148144	11.5	6.2	1	2	2	0	2	0	0	0	0	2	0	0	0	0	2	0	0	0	0	0	2	0	2	0	0	0
7106929|F|0-65:C>A-65:C>A	TGCAGAAATGAAAACTCTTGCTTCATATCATTCCCATTTGGAAATCAGAATCTTAGGAATAAACCCCTG	TGCAGAAATGAAAACTCTTGCTTCATATCATTCCCATTTGGAAATCAGAATCTTAGGAATAAACCCCTG	scaffold12794	2218083	1	4.74e-29	Chromosome06	20142866	1	5.18e-29	65:C>A	65	1	0.904255	0.276596	0.723404	0.095745	0.180851	0.173155	0.400181	0.286668	8.73585	6.24242	1	0	0	0	0	1	2	0	2	0	0	0	0	1	0	2	0	2	0	0	2	1	2	0	0	1
7109716|F|0-18:G>A-18:G>A	TGCAGAAATGAAATTTGCGCACAAATTTTTCAGCTAAATATCATTCCAGGGTAAGAACCAGTGAGGACC	TGCAGAAATGAAATTTGCGCACAAATTTTTCAGCTAAATATCATTCCAGGGTAAGAACCAGTGAGGACC	scaffold03693	123880	1	2.2e-27	Chromosome16	22630981	1	2.41e-27	18:G>A	18	1	1	0.223404	0.776596	0	0.223404	0	0.34699	0.173495	19.5593	10.7778	1	0	0	0	0	2	2	0	0	0	0	0	0	2	2	0	0	2	2	0	2	0	0	0	0	2
20484621|F|0-29:G>C-29:G>C	TGCAGAAATGAATAGATGTTCATGATTATGATAAGAAGATAGAAAATTGCAGAATCCAAAAGCAAAGTA	TGCAGAAATGAATAGATGTTCATGATTATGATAAGAAGATAGAAAATTGCAGAATCCAAAAGCAAAGTA	scaffold08847	254084	1	4.74e-29	Chromosome17	22472040	1	5.18e-29	29:G>C	29	1	1	0.085106	0.914894	0	0.085106	0	0.155727	0.077863	23.8983	13.7273	1	0	0	0	0	2	0	0	0	0	0	0	0	0	0	0	0	0	0	0	0	2	0	0	0	0
7106930|F|0-61:T>C-61:T>C	TGCAGAAATGAATTCAATCACTTGATTTTGCATCCATATACCATACCACTGGTTGAAAGAATAAATCCT	TGCAGAAATGAATTCAATCACTTGATTTTGCATCCATATACCATACCACTGGTTGAAAGAATAAATCCT	scaffold07520	119769	1	2.2e-27	Chromosome01	23762926	1	2.41e-27	61:T>C	61	1	0.904255	0.180851	0.819149	0.095745	0.085106	0.173155	0.296288	0.234722	7.54808	6.77273	1	0	2	0	0	1	0	0	2	0	0	0	0	0	0	0	0	0	0	0	0	2	2	0	0	0
7111282|F|0-65:A>G-65:A>G	TGCAGAAATGAGGGGGGAAATCCACAAAGCAGAAAAAGCATTGTCGAGATAGAAAGGGGCATATAACAT	TGCAGAAATGAGGGGGGAAATCCACAAAGCAGAAAAAGCATTGTCGAGATAGAAAGGGGCATATAACAT	scaffold11378	217483	1	2.2e-27	Chromosome13	4715330	1	2.41e-27	65:A>G	65	1	0.93617	0.414894	0.585106	0.06383	0.351064	0.119511	0.485514	0.302512	7.62727	6.44898	1	0	0	0	0	2	0	2	2	0	0	0	0	0	0	0	0	0	0	0	2	0	2	2	0	0
7122509|F|0-36:C>T-36:C>T	TGCAGAAATGATATGACCCAAGTATTCAATTTGCTGCTGTCCAAAAAAACACTCGGAAAACTTAGCAAA	TGCAGAAATGATATGACCCAAGTATTCAATTTGCTGCTGTCCAAAAAAACACTCGGAAAACTTAGCAAA	scaffold07070	106595	2	4.74e-29	Chromosome07	15357271	2	5.18e-29	36:C>T	36	1	0.925532	0.404255	0.595745	0.074468	0.329787	0.137845	0.481666	0.309756	33.7431	24.6327	1	1	0	0	0	0	2	0	0	0	0	0	0	2	1	0	0	2	0	0	1	2	2	2	0	2
20484627|F|0-51:T>A-51:T>A	TGCAGAAATGCCTCTAATCTTGTTATTAGTGACATTTTCCATAAAACACCTTGTTGAGAACCAGTTATG	TGCAGAAATGCCTCTAATCTTGTTATTAGTGACATTTTCCATAAAACACCTTGTTGAGAACCAGTTATG	scaffold06701	282009	1	4.74e-29	Chromosome14	2988677	1	5.18e-29	51:T>A	51	1	1	0.021277	0.978723	0	0.021277	0	0.041648	0.020824	26.4068	8	1	0	0	0	0	0	0	0	0	0	0	0	0	0	0	0	0	0	0	0	0	0	0	0	0	0
7111284|F|0-38:C>A-38:C>A	TGCAGAAATGCTCTTCAAACTTTTTAGTACTATACTAACAATATCAAGAAGAGGAGCTCATGTATCCCT	TGCAGAAATGCTCTTCAAACTTTTTAGTACTATACTAACAATATCAAGAAGAGGAGCTCATGTATCCCT	scaffold01127	27774	1	4.74e-29	Chromosome06	23706313	1	5.18e-29	38:C>A	38	1	1	0.180851	0.819149	0	0.180851	0	0.296288	0.148144	16.3305	7.13636	1	0	0	0	0	2	0	0	0	0	0	0	0	2	0	0	0	2	0	0	2	0	2	0	0	2
7109719|F|0-11:T>A-11:T>A	TGCAGAAATGCTGACCTTATGAAAAGACAAACTGAGCAATACCAAGTGCGACATAAACAGAAAATGCAG	TGCAGAAATGCTGACCTTATGAAAAGACAAACTGAGCAATACCAAGTGCGACATAAACAGAAAATGCAG		0	0	999	Chromosome02	3759631	1	5.18e-29	11:T>A	11	1	1	0.180851	0.819149	0	0.180851	0	0.296288	0.148144	10.5509	5.2381	1	2	0	0	0	0	0	2	2	2	0	0	0	0	2	0	0	0	0	0	0	0	0	0	0	0
7123646|F|0-35:G>A-35:G>A	TGCAGAAATGCTGGAAGAGAAGACAAACTGGATCAGATATCCAGATGGGTGGGAGTTGATTACAGATCG	TGCAGAAATGCTGGAAGAGAAGACAAACTGGATCAGATATCCAGATGGGTGGGAGTTGATTAC	scaffold05269	29188	1	3.27e-25	Chromosome16	22238560	1	3.48e-25	35:G>A	35	1	0.946809	0.382979	0.617021	0.053191	0.329787	0.100724	0.472612	0.286668	21.3874	15.9111	1	0	0	0	2	0	0	2	0	2	0	0	0	2	0	0	0	0	2	0	0	0	0	2	0	2
7146668|F|0-39:T>G-39:T>G	TGCAGAAATGGCCAACTTTGTTTGTTGAACTGTAGCATTTATTGCCATTTGAGCACAGAAACGGTATCA	TGCAGAAATGGCCAACTTTGTTTGTTGAACTGTAGCATTTATTGCCATTTGAGCACAGAAACGGTATCA	scaffold01551	3229326	1	4.74e-29	Chromosome15	543265	1	5.18e-29	39:T>G	39	1	1	0.010638	0.989362	0	0.010638	0	0.02105	0.010525	13.1356	6	1	0	0	0	0	0	0	0	0	0	0	0	0	0	0	0	0	0	0	0	0	0	0	0	0	0
7139045|F|0-28:A>C-28:A>C	TGCAGAAATGGGATCCGATATTATTGAGATATTACAATATTTGGCATCAATTGGAATTGAGAGGTTGTC	TGCAGAAATGGGATCCGATATTATTGAGATATTACAATATTTGGCATCAATTGGAATTGAGAGGTTGTC	scaffold00206	483470	1	4.74e-29	Chromosome03	4498374	1	5.18e-29	28:A>C	28	1	1	0.042553	0.957447	0	0.042553	0	0.081485	0.040742	33.822	17	1	0	0	0	0	2	0	0	0	0	0	0	0	0	0	0	0	0	0	0	0	2	0	0	0	0
13855334|F|0-44:C>T-44:C>T	TGCAGAAATGGTGAAAGGAAATCAAAACTTGTACAGGTTGAGAACTGGAGGACAATGGAACAATGAGAT	TGCAGAAATGGTGAAAGGAAATCAAAACTTGTACAGGTTGAGAACTGGAGGACAATGGAACAATGAGAT	scaffold02620	138350	1	4.74e-29	Chromosome08	25017858	1	5.18e-29	44:C>T	44	1	0.744681	0.574468	0.425532	0.255319	0.319149	0.380263	0.488909	0.434586	16.2235	14.9565	1	0	0	0	2	1	2	1	1	2	0	0	0	1	2	2	0	2	2	0	2	1	2	0	1	1
7106935|F|0-42:G>A-42:G>A	TGCAGAAATGTATGGTGGAAATAGATGGTGAGAGATGACCATGCAAAAAGTGATCCAGACCTCCCACAG	TGCAGAAATGTATGGTGGAAATAGATGGTGAGAGATGACCATGCAAAAAGTGATCCAGACCTCCCACAG	scaffold04667	90226	1	2.2e-27	Chromosome16	3214583	1	2.41e-27	42:G>A	42	1	0.56383	0.914894	0.085106	0.43617	0.478723	0.491852	0.155727	0.323789	6.41538	9.02752	1	1	1	1	2	1	2	2	2	2	1	1	1	0	2	2	1	2	2	1	0	2	2	2	2	0
7146674|F|0-34:C>A-34:C>A	TGCAGAAATGTCTGCACATACTTCGCGGCCGCCTCGTAATCCTCGGCTTCTAGAGCATTTTTCGCTCCC	TGCAGAAATGTCTGCACATACTTCGCGGCCGCCTCGTAATCCTCGGCTTCTAGAGCATTTTTCGCTCCC	scaffold03581	151255	1	4.74e-29	Chromosome05	1177538	1	5.18e-29	34:C>A	34	1	1	0.053191	0.946809	0	0.053191	0	0.100724	0.050362	7.88983	2.8	1	0	0	0	2	0	0	0	0	2	0	0	0	0	2	0	0	0	0	0	0	0	0	0	0	0
7109723|F|0-26:A>G-26:A>G	TGCAGAAATGTCTGCACATACTTTGAAGCCGCCTCATAATCCTCTGCTTCGAGAGCGTTTTTCACTCCC	TGCAGAAATGTCTGCACATACTTTGAAGCCGCCTCATAATCCTCTGCTTCGAGAGCGTTTTTCACTCCC	scaffold07571	76193	1	4.74e-29	Chromosome01	31964800	1	5.18e-29	26:A>G	26	1	1	0.297872	0.702128	0	0.297872	0	0.418289	0.209144	8.35593	5.13158	1	0	0	0	0	0	0	0	2	0	0	0	0	2	0	0	0	2	0	0	0	0	0	2	0	2
7106937|F|0-22:T>G-22:T>G	TGCAGAAATTATAGTTGTTTGCTACTGTATGAGTTTGCTTCCAAAAAATAAAGTTGCTTCAATGCTTTG	TGCAGAAATTATAGTTGTTTGCTACTGTATGAGTTTGCTTCCAAAAAATAAAGTTGCTTCAATGCTTTG	scaffold05875	200950	1	4.74e-29	Chromosome04	26423051	1	5.18e-29	22:T>G	22	1	0.925532	0.553191	0.446809	0.074468	0.478723	0.137845	0.494341	0.316093	16.3909	10.619	1	0	2	2	2	2	1	0	2	1	2	2	2	0	2	2	2	0	0	2	0	1	0	0	0	0
20471043|F|0-32:C>T-32:C>T	TGCAGAAATTATATCAGGCCACAGAAATTTTACTCAGCTCCTAAATGAACGTGTCTCATGAGCATACCC	TGCAGAAATTATATCAGGCCACAGAAATTTTACTCAGCTCCTAAATGAACGTGTCTCATGAGCATACCC	scaffold03219	190410	1	2.2e-27	Chromosome13	715276	1	2.41e-27	32:C>T	32	1	1	0.095745	0.904255	0	0.095745	0	0.173155	0.086578	18.1356	7	1	0	0	0	2	0	0	0	0	0	0	0	2	0	0	0	0	0	0	0	0	0	0	2	0	0
7111294|F|0-13:T>G-13:T>G	TGCAGAAATTATCTTATGCAGGGTATGTATGAATAGCTAGGAGACTGGATAGGGCACTTATGTATTTTA	TGCAGAAATTATCTTATGCAGGGTATGTATGAATAGCTAGGAGACTGGATAGGGCACTTATGTATTTTA	scaffold07069	295413	1	4.74e-29	Chromosome15	14452011	1	5.18e-29	13:T>G	13	1	0.968085	0.489362	0.510638	0.031915	0.457447	0.061793	0.499774	0.280783	31.6283	22.4915	1	2	0	2	0	0	1	0	2	2	2	2	2	0	0	0	2	0	0	2	0	0	0	0	2	0
7143041|F|0-56:T>A-56:T>A	TGCAGAAATTATGAGGGAAGTTAGAGGAATCGGAAATGGGCTTTCGTTTCTTGATTTGTAAGTGGGATT	TGCAGAAATTATGAGGGAAGTTAGAGGAATCGGAAATGGGCTTTCGTTTCTTGATTTGTAAGTGGGATT	scaffold03436	7561	1	4.74e-29	Scaffold00902	99209	1	5.18e-29	56:T>A	56	1	0.989362	0.148936	0.851064	0.010638	0.138298	0.02105	0.253508	0.137279	6	2.94118	1	0	0	0	0	0	0	2	2	0	0	0	0	0	0	0	0	0	2	0	0	0	0	0	2	0
7119753|F|0-15:G>A-15:G>A	TGCAGAAATTATGGGGAAAAGCACCTATGGAACTGTCTATAAGGCCACATTAGAGGATGGAAATCAAGT	TGCAGAAATTATGGGGAAAAGCACCTATGGAACTGTCTATAAGGCCACATTAGAGGATGGAAATCAAGT	scaffold10689	237960	1	4.74e-29	Chromosome10	589108	1	5.18e-29	15:G>A	15	1	0.989362	0.265957	0.734043	0.010638	0.255319	0.02105	0.390448	0.205749	34.0513	18.2059	1	2	0	0	0	0	0	0	0	0	0	0	0	0	0	0	0	2	0	0	2	2	0	2	2	0
20484638|F|0-55:T>C-55:T>C	TGCAGAAATTCAACATCAATTTACTTGATTAGCAAAACAAATGTTTCATTTCTAATGGCCAGTGTAATC	TGCAGAAATTCAACATCAATTTACTTGATTAGCAAAACAAATGTTTCATTTCTAATGGCCAGTGTAATC	scaffold06916	1072140	1	4.74e-29	Chromosome02	10295925	1	5.18e-29	55:T>C	55	1	1	0.053191	0.946809	0	0.053191	0	0.100724	0.050362	29.983	9	1	0	0	0	0	0	2	0	0	0	0	0	0	0	0	0	0	0	0	0	0	2	0	0	0	0
7111296|F|0-24:C>T-24:C>T	TGCAGAAATTCTCTTACGTGGCAACGTAAAAACTTCACAGCTCTACATAAAATTTAGTTATGGCTACTT	TGCAGAAATTCTCTTACGTGGCAACGTAAAAACTTCACAGCTCTACATAAAATTTAGTTATGGCTACTT	scaffold08000	20057	1	4.74e-29	Chromosome09	22924435	1	5.18e-29	24:C>T	24	1	0.893617	0.755319	0.244681	0.106383	0.648936	0.190131	0.369624	0.279878	7.67961	7.04444	1	1	1	2	2	0	2	2	0	2	2	2	2	2	1	2	2	2	0	2	0	0	2	2	0	2
7111299|F|0-32:T>C-32:T>C	TGCAGAAATTGAAGCACGGACATGAGAAATTTTACCAACAGTTTGGCAATATTGTACACAGATGAGTTA	TGCAGAAATTGAAGCACGGACATGAGAAATTTTACCAACAGTTTGGCAATATTGTACACAGATGAGTTA	scaffold08542	350719	1	4.74e-29	Chromosome08	3600297	1	5.18e-29	32:T>C	32	1	0.968085	0.425532	0.574468	0.031915	0.393617	0.061793	0.488909	0.275351	10.5664	6.96	1	2	2	2	2	0	2	0	0	0	2	2	2	0	0	2	2	0	2	2	0	0	0	2	0	0
7111304|F|0-15:C>G-15:C>G	TGCAGAAATTGACAACAAACATGAACTTGAATTATTCATCCAAAACAAAAGTGGCAGCTTACAGATCGG	TGCAGAAATTGACAACAAACATGAACTTGAATTATTCATCCAAAACAAAAGTGGCAGCTTAC	scaffold05140	83608	2	5.33e-23	Chromosome13	15838385	2	5.83e-23	15:C>G	15	1	0.702128	0.808511	0.191489	0.297872	0.510638	0.418289	0.309642	0.363966	7.40741	7.61458	1	2	2	2	0	1	1	0	1	0	2	2	2	1	1	2	2	1	2	2	1	1	2	2	1	1
7146689|F|0-25:A>G-25:A>G	TGCAGAAATTGAGAAATTGGTGGATAAAGTACTGTCCGAGAATCCAAAGCAGTTGGAACAATACCGTGC	TGCAGAAATTGAGAAATTGGTGGATAAAGTACTGTCCGAGAATCCAAAGCAGTTGGAACAATACCGTGC	scaffold10563	1308465	1	1.03e-25	Chromosome03	25254606	1	1.12e-25	25:A>G	25	1	0.925532	0.712766	0.287234	0.074468	0.638298	0.137845	0.409461	0.273653	7.90826	6.7439	1	0	2	2	0	1	2	2	0	2	2	2	2	0	0	0	2	0	2	2	2	1	2	2	0	0
7139050|F|0-57:T>C-57:T>C	TGCAGAAATTGGACAAGAATATGATAACGAAAATTGATACTAAACAATAAAAAAAGATGAGGGAAGCGT	TGCAGAAATTGGACAAGAATATGATAACGAAAATTGATACTAAACAATAAAAAAAGATGAGGGAAGCGT	scaffold03049	690852	1	4.74e-29	Chromosome03	445786	1	5.18e-29	57:T>C	57	1	0.968085	0.553191	0.446809	0.031915	0.521277	0.061793	0.494341	0.278067	7.86842	5.54545	1	0	1	2	0	0	2	0	0	0	2	2	2	0	2	0	2	0	0	2	0	0	2	2	2	0
7106943|F|0-9:T>G-9:T>G	TGCAGAAATTGGAGGAAATACGGGGAAAAAAGAGAAAAGACTACAGGAGAGCTCACGAAGAGGACATAT	TGCAGAAATTGGAGGAAATACGGGGAAAAAAGAGAAAAGACTACAGGAGAGCTCACGAAGAGGACATAT	scaffold03614	700454	1	4.74e-29	Chromosome09	24755903	1	5.18e-29	9:T>G	9	1	0.978723	0.223404	0.776596	0.021277	0.202128	0.041648	0.34699	0.194319	17.9828	9.52	1	0	0	0	0	0	0	2	2	0	0	0	0	0	0	0	0	0	0	0	0	2	1	0	0	0
13855342|F|0-43:A>G-43:A>G	TGCAGAAATTGGTGTAATAAAGAACCTAAAAGCAAACATGAAAATGAAAAGTGAACCTTTTCCATTGTT	TGCAGAAATTGGTGTAATAAAGAACCTAAAAGCAAACATGAAAATGAAAAGTGAACCTTTTCCATTGTT		0	0	999	Chromosome02	3441758	1	5.18e-29	43:A>G	43	1	0.968085	0.510638	0.489362	0.031915	0.478723	0.061793	0.499774	0.280783	10.2018	7.45	1	0	2	2	0	0	0	0	0	0	2	2	2	2	2	0	2	0	0	2	0	0	2	0	2	2
7111308|F|0-38:A>G-38:A>G	TGCAGAAATTGTTCCTTGCTGCTTTTTTTTCTTCTTATACCCAGGTTTTCCATTGGGTGTGGGAGGGCC	TGCAGAAATTGTTCCTTGCTGCTTTTTTTTCTTCTTATACCCAGGTTTTCCATTGGGTGTGGGAGGGCC	scaffold12794	813798	1	4.74e-29	Chromosome06	21565469	1	5.18e-29	38:A>G	38	1	0.723404	0.606383	0.393617	0.276596	0.329787	0.400181	0.477365	0.438773	8.21176	8.43056	1	1	2	1	1	2	1	0	0	2	1	1	1	0	2	1	1	0	2	1	0	0	0	2	2	0
7106945|F|0-6:A>T-6:A>T	TGCAGAAATTTAGGGAACTGAAAAGGATGATAAAATTTGCATTTTTCAATCTTCCATCAATTACAGATC	TGCAGAAATTTAGGGAACTGAAAAGGATGATAAAATTTGCATTTTTCAATCTTCCATCAATTAC	scaffold01610	7520	1	9.32e-26	Chromosome03	26002421	1	9.94e-26	6:A>T	6	1	0.851064	0.712766	0.287234	0.148936	0.56383	0.253508	0.409461	0.331485	21.0303	20.1905	1	0	0	2	0	0	0	0	2	0	2	2	2	1	2	2	2	1	1	2	2	2	2	2	2	1
7111315|F|0-11:C>T-11:C>T	TGCAGAAATTTCACAGCCCCATCGTAATTTAGGAATCCCATGAACCAAAATTCGTGAGTATCAACAGAA	TGCAGAAATTTCACAGCCCCATCGTAATTTAGGAATCCCATGAACCAAAATTCGTGAGTATCAACAGAA	scaffold08265	1299805	1	4.74e-29	Chromosome12	28334157	1	5.18e-29	11:C>T	11	1	0.882979	0.755319	0.244681	0.117021	0.638298	0.206655	0.369624	0.288139	7.24272	6.64368	1	1	0	2	1	0	0	2	0	2	2	2	2	1	2	1	2	0	2	2	2	0	2	2	2	1
7111312|F|0-17:A>C-17:A>C	TGCAGAAATTTCCAATAAGAAAACATCCCTATTTGCCTCGCAGAATCAATTTTACGAAAGGAAATTGTA	TGCAGAAATTTCCAATAAGAAAACATCCCTATTTGCCTCGCAGAATCAATTTTACGAAAGGAAATTGTA	scaffold05280	254760	1	4.74e-29	Chromosome02	1799167	1	5.18e-29	17:A>C	17	1	0.989362	0.095745	0.904255	0.010638	0.085106	0.02105	0.173155	0.097103	7.35897	5.45455	1	0	0	0	0	0	0	0	2	0	0	0	0	0	0	0	0	0	0	0	0	0	0	0	0	0
7111313|F|0-60:A>T-60:A>T	TGCAGAAATTTGCATCATGAAACTAAAAGTAATTTTGAATTCAAAAAGCAGGAGTGGCACAATCAGGTT	TGCAGAAATTTGCATCATGAAACTAAAAGTAATTTTGAATTCAAAAAGCAGGAGTGGCACAATCAGGTT	scaffold00325	655724	1	4.74e-29	Chromosome15	12636592	1	5.18e-29	60:A>T	60	1	1	0.021277	0.978723	0	0.021277	0	0.041648	0.020824	21.3644	10	1	0	0	0	0	0	0	0	0	0	0	0	0	0	0	0	0	0	0	0	0	0	2	0	0	0
7111314|F|0-12:G>T-12:G>T	TGCAGAAATTTGGTATACTAAATTTTGGGTCATATCTTCAATAGAAGTTATAATGATATCATAATTTAG	TGCAGAAATTTGGTATACTAAATTTTGGGTCATATCTTCAATAGAAGTTATAATGATATCATAATTTAG	scaffold12436	153895	1	2.2e-27	Chromosome12	22588081	1	2.41e-27	12:G>T	12	1	0.776596	0.755319	0.244681	0.223404	0.531915	0.34699	0.369624	0.358307	16.5444	15.7667	1	1	2	2	0	2	2	2	1	0	2	2	2	1	2	0	2	2	1	2	2	2	1	2	2	1
7111112|F|0-8:T>A-8:T>A	TGCAGAAATTTTTGGATTATTGTATAGTGCCTGTCGCTTTCCCCTTGTCTCTCGTAATTTCGCATGTGT	TGCAGAAATTTTTGGATTATTGTATAGTGCCTGTCGCTTTCCCCTTGTCTCTCGTAATTTCGCATGTGT	scaffold11069	348632	1	4.74e-29	Chromosome08	885705	1	5.18e-29	8:T>A	8	1	0.968085	0.319149	0.680851	0.031915	0.287234	0.061793	0.434586	0.248189	12.2368	7.80556	1	0	0	0	2	2	0	0	0	2	0	0	0	0	0	0	0	0	0	0	0	0	0	2	0	0
7106947|F|0-45:G>C-45:G>C	TGCAGAACAAAACATGTAAACCCAATGAAAAGCAACCAAAAAAACGAAACCCTAAAAAAGTTATGGGCT	TGCAGAACAAAACATGTAAACCCAATGAAAAGCAACCAAAAAAACGAAACCCTAAAAAAGTTATGGGCT		0	0	999		0	0	999	45:G>C	45	1	0.904255	0.340426	0.659574	0.095745	0.244681	0.173155	0.449072	0.311114	23.4151	17.4	1	2	0	0	2	0	0	0	2	2	0	0	0	0	0	0	0	0	0	0	2	0	0	0	1	0
7111322|F|0-10:A>G-10:A>G	TGCAGAACAAAATCATCAATTTGTTTCTCACCAATTGATGCAAGGTTATTAGTCATTAGTCAACACAGC	TGCAGAACAAAATCATCAATTTGTTTCTCACCAATTGATGCAAGGTTATTAGTCATTAGTCAACACAGC	scaffold06656	1051698	1	2.2e-27	Chromosome06	19744721	1	2.41e-27	10:A>G	10	1	0.968085	0.617021	0.382979	0.031915	0.585106	0.061793	0.472612	0.267202	19.0702	15.7917	1	2	0	2	2	0	0	0	0	2	2	2	2	0	2	2	2	0	2	2	2	0	0	1	0	0
7111325|F|0-15:G>A-15:G>A	TGCAGAACAAAGACAGAAATGTGTCATTGAGCAGCTGTAATTATGAAATAGCCAAGGAATTCAAGAAAA	TGCAGAACAAAGACAGAAATGTGTCATTGAGCAGCTGTAATTATGAAATAGCCAAGGAATTCAAGAAAA	scaffold02688	340323	1	4.74e-29	Chromosome11	8875121	1	5.18e-29	15:G>A	15	1	1	0.06383	0.93617	0	0.06383	0	0.119511	0.059756	12.0085	4.66667	1	0	0	0	0	0	0	0	2	0	0	0	0	0	0	0	0	0	0	0	0	0	0	0	0	0
7123648|F|0-28:T>A-28:T>A	TGCAGAACAAATTTTCTAGTGAGCTATCTTCTTTCTTGTTACTTCAAAAGCATTTTGCTTTCACTTTAC	TGCAGAACAAATTTTCTAGTGAGCTATCTTCTTTCTTGTTACTTCAAAAGCATTTTGCTTTCACTTTAC	scaffold08617	198709	1	7.92e-27	Chromosome03	15737983	1	8.67e-27	28:T>A	28	1	0.840426	0.787234	0.212766	0.159574	0.62766	0.268221	0.334993	0.301607	16.9	16.2021	1	2	1	2	2	2	1	2	0	0	2	2	2	0	2	2	2	0	2	2	0	2	0	2	2	0
7111328|F|0-5:C>A-5:C>A	TGCAGCACAACAAATTATCAGGAAACATCCCCAAGTCCTTGGGTCAGCTATCTAATCTTCAAACATTTC	TGCAGCACAACAAATTATCAGGAAACATCCCCAAGTCCTTGGGTCAGCTATCTAATCTTCAAACATTTC	scaffold07444	400225	1	4.74e-29	Chromosome10	19245505	1	5.18e-29	5:C>A	5	1	0.840426	0.510638	0.489362	0.159574	0.351064	0.268221	0.499774	0.383997	10.5051	8.78689	1	0	2	0	2	1	0	0	0	2	0	0	0	2	2	2	0	1	1	0	0	1	1	2	0	2
7122585|F|0-36:C>A-36:C>A	TGCAGAACAACCCTCGAAAAGCATATTACTGAGCAACCTCATTGAAGCTTAGGTGTTTGATGGAAAATA	TGCAGAACAACCCTCGAAAAGCATATTACTGAGCAACCTCATTGAAGCTTAGGTGTTTGATGGAAAATA	scaffold06407	184123	2	4.74e-29	Chromosome10	25698098	2	5.18e-29	36:C>A	36	1	0.861702	0.787234	0.212766	0.138298	0.648936	0.238343	0.334993	0.286668	9.82	8.29787	1	2	0	2	1	1	2	0	0	2	2	2	2	2	2	1	2	2	1	2	0	0	0	0	2	2
7111329|F|0-7:C>A-7:C>A	TGCAGAACAACTCAGTTTCAATAAAACAAAATCAAACAAATTCCCATTTTCTGAACTAATTCTGCTTTA	TGCAGAACAACTCAGTTTCAATAAAACAAAATCAAACAAATTCCCATTTTCTGAACTAATTCTGCTTTA	scaffold07027	431497	1	4.74e-29	Chromosome02	11353200	1	5.18e-29	7:C>A	7	1	1	0.021277	0.978723	0	0.021277	0	0.041648	0.020824	18.8559	11.5	1	0	0	0	0	0	2	0	0	0	0	0	0	0	0	0	0	0	0	0	0	0	0	0	0	0
20484660|F|0-5:A>G-5:A>G	TGCAGAACAAGAACATGGAGAGAACTGATACACATTTTTCATATTTTTCACAGCTTACTTATCTCACCA	TGCAGAACAAGAACATGGAGAGAACTGATACACATTTTTCATATTTTTCACAGCTTACTTATCTCACCA	scaffold01828	158171	1	4.74e-29	Chromosome13	22448009	1	5.18e-29	5:A>G	5	1	1	0.117021	0.882979	0	0.117021	0	0.206655	0.103327	17.8729	7.42857	1	0	0	0	0	0	0	0	0	0	0	0	0	0	0	0	0	0	0	0	2	0	0	0	2	0
20484661|F|0-52:A>C-52:A>C	TGCAGAACAAGATCAAAAGACAGAATAATCAAGAAATACAAAAGGAAACATGAATATGTATCACAAGAC	TGCAGAACAAGATCAAAAGACAGAATAATCAAGAAATACAAAAGGAAACATGAATATGTATCACAAGAC		0	0	999	Chromosome03	22122233	1	5.18e-29	52:A>C	52	1	1	0.010638	0.989362	0	0.010638	0	0.02105	0.010525	28.6186	14	1	0	0	0	0	0	0	0	0	0	0	0	0	0	0	0	0	0	0	0	0	0	0	0	0	0
7106950|F|0-27:T>C-27:T>C	TGCAGAACAAGCTTATTACAGTCACTCTGGACACTAAAGTTCTGCGGGCAATGCAATTGATGACAGGTA	TGCAGAACAAGCTTATTACAGTCACTCTGGACACTAAAGTTCTGCGGGCAATGCAATTGATGACAGGTA	scaffold09709	204602	1	2.2e-27	Chromosome02	21557440	1	2.41e-27	27:T>C	27	1	0.829787	0.787234	0.212766	0.170213	0.617021	0.282481	0.334993	0.308737	15.8936	20.2903	1	0	1	2	2	0	2	2	2	2	2	2	2	2	1	2	2	1	2	2	0	0	2	0	1	2
7111338|F|0-48:A>T-48:A>T	TGCAGAACAATCCTACAATTTGCATCTCATATAATCTAGCAATTCAGAAAGCAAATCATCATAAAAGAA	TGCAGAACAATCCTACAATTTGCATCTCATATAATCTAGCAATTCAGAAAGCAAATCATCATAAAAGAA	scaffold02264	634846	1	2.2e-27	Chromosome09	28799033	1	2.41e-27	48:A>T	48	1	0.670213	0.765957	0.234043	0.329787	0.43617	0.442055	0.358533	0.400294	13.8193	13.9659	1	2	2	1	1	0	2	2	2	2	1	1	1	2	1	1	1	0	2	1	0	2	2	1	2	2
20492965|F|0-44:C>T-44:C>T	TGCAGAACACAAAAACAATAAAATAAAAGCATAATCTGACTAAGCTAGCACTGTCAATGAGTTTACAGA	TGCAGAACACAAAAACAATAAAATAAAAGCATAATCTGACTAAGCTAGCACTGTCAATGAGTTTACAGA	scaffold01092	13414	1	7.92e-27	Chromosome12	23127924	1	8.67e-27	44:C>T	44	1	1	0.095745	0.904255	0	0.095745	0	0.173155	0.086578	27.5932	12.6364	1	0	0	0	2	2	0	0	0	2	0	0	0	0	2	0	0	0	0	0	0	0	0	0	0	0
7106951|F|0-13:G>C-13:G>C	TGCAGAACACAAGGTATGATCTTCAGATATAAATTACAAAACAAAAAGGGTAAAAGATAGCAATATTTT	TGCAGAACACAAGGTATGATCTTCAGATATAAATTACAAAACAAAAAGGGTAAAAGATAGCAATATTTT	scaffold03352	23992	1	4.74e-29	Chromosome05	6887271	1	5.18e-29	13:G>C	13	1	0.787234	0.595745	0.404255	0.212766	0.382979	0.334993	0.481666	0.40833	10.3936	10.2817	1	1	2	0	1	2	2	0	1	1	0	0	0	2	2	1	0	0	2	0	1	0	2	2	2	2
7117560|F|0-35:A>G-35:A>G	TGCAGAACACACAAATTGGTGGCAAGTGAATGTGAATCTTCACATGATTGTTTAGAACCTTACAGATCG	TGCAGAACACACAAATTGGTGGCAAGTGAATGTGAATCTTCACATGATTGTTTAGAACCTTAC	scaffold05335	679668	1	1.52e-23	Chromosome17	25625779	1	1.62e-23	35:A>G	35	1	0.787234	0.861702	0.138298	0.212766	0.648936	0.334993	0.238343	0.286668	11.1868	17.402	1	0	0	2	0	2	1	2	1	2	2	2	2	2	2	2	2	2	1	2	2	0	1	2	2	2
7119765|F|0-23:A>G-23:A>G	TGCAGAACACTAAAAGTGGTAATAAAAATTCATAGATAATAACAAGGAAAGGAACTTACCTCTGGGTTT	TGCAGAACACTAAAAGTGGTAATAAAAATTCATAGATAATAACAAGGAAAGGAACTTACCTCTGGGTTT	scaffold12753	39723	1	2.2e-27	Chromosome16	1038314	1	2.41e-27	23:A>G	23	1	0.670213	0.882979	0.117021	0.329787	0.553191	0.442055	0.206655	0.324355	18.3	25.2843	1	1	2	2	1	0	2	1	2	1	2	2	2	1	1	2	2	2	0	2	1	0	1	2	1	1
20484672|F|0-7:C>A-7:C>A	TGCAGAACAGACACATAGGAGAGACCCTCTTGAACATTTCAATTATTATACAGGTGGTTGGGATTACAG	TGCAGAACAGACACATAGGAGAGACCCTCTTGAACATTTCAATTATTATACAGGTGGTTGGGATTACAG	scaffold09492	346552	1	4.74e-29	Chromosome04	24266525	1	5.18e-29	7:C>A	7	1	1	0.212766	0.787234	0	0.212766	0	0.334993	0.167497	5.82203	3.15385	1	0	0	0	0	2	0	0	2	0	0	0	0	2	0	0	0	0	0	0	0	2	0	0	0	2
13855347|F|0-8:A>T-8:A>T	TGCAGAACAGACTTCATAATGGTTGAAAATACGAGCCAAAACAAACAAAAAGGAAAATGTGGGACCTCC	TGCAGAACAGACTTCATAATGGTTGAAAATACGAGCCAAAACAAACAAAAAGGAAAATGTGGGACCTCC	scaffold02658	522913	1	4.74e-29	Chromosome01	32704262	1	5.18e-29	8:A>T	8	1	1	0.010638	0.989362	0	0.010638	0	0.02105	0.010525	18.0085	8.5	1	0	0	0	0	0	0	0	0	0	0	0	0	0	0	0	0	0	0	0	0	0	0	0	0	0
13855348|F|0-58:C>T-58:C>T	TGCAGAACAGAGAACGGAGAACCCTCAAAAAACCCTCTGGAATTCACTCTCTGCTTCGCTACTGTGTCA	TGCAGAACAGAGAACGGAGAACCCTCAAAAAACCCTCTGGAATTCACTCTCTGCTTCGCTACTGTGTCA		0	0	999	Chromosome18	5539461	1	2.41e-27	58:C>T	58	1	0.042553	1	0	0.957447	0.042553	0.081485	0	0.040742	6.2	8.42373	1	1	1	1	2	1	1	1	1	1	1	1	1	1	2	1	1	1	1	1	1	1	1	1	1	1
7111350|F|0-8:A>T-8:A>T	TGCAGAACAGCAAGTGGCAATGCATGTGAAATTACTCAATGTGCCCTTCTCTCTCCAAGTATATATATA	TGCAGAACAGCAAGTGGCAATGCATGTGAAATTACTCAATGTGCCCTTCTCTCTCCAAGTATATATATA	scaffold06278	21051	1	4.74e-29	Chromosome03	23311121	1	5.18e-29	8:A>T	8	1	1	0.138298	0.861702	0	0.138298	0	0.238343	0.119172	10.2542	7.27778	1	2	0	0	0	0	2	0	0	0	0	0	0	0	0	0	0	0	0	0	0	0	0	0	0	0
7139058|F|0-14:G>C-14:G>C	TGCAGAACAGTATCGGAGGAGTAATCATCAGGCACTCGGATTTCACCGACTCCACCATCTAAGAATGAG	TGCAGAACAGTATCGGAGGAGTAATCATCAGGCACTCGGATTTCACCGACTCCACCATCTAAGAATGAG	scaffold07571	788322	1	4.74e-29	Chromosome01	31260658	1	5.18e-29	14:G>C	14	1	0.691489	0.840426	0.159574	0.308511	0.531915	0.426664	0.268221	0.347442	8.58621	7.13402	1	1	2	2	1	0	2	2	2	1	2	2	2	2	1	1	2	2	1	2	1	1	0	0	2	2
7125414|F|0-47:C>T-47:C>T	TGCAGAACAGTTCAAAACAATTACAATTCTAAGCATAACGATTACAACTCTAAGTGACGAGAGCACCTG	TGCAGAACAGTTCAAAACAATTACAATTCTAAGCATAACGATTACAACTCTAAGTGACGAGAGCACCTG	scaffold04681	331865	1	4.74e-29	Chromosome14	374977	1	5.18e-29	47:C>T	47	1	0.989362	0.074468	0.925532	0.010638	0.06383	0.02105	0.137845	0.079448	15.8034	11.8571	1	0	0	0	0	0	0	0	0	0	0	0	0	0	0	0	0	0	0	0	0	0	0	2	0	0
7146729|F|0-5:A>C-5:A>C	TGCAGAACATAATGCTGCTTTGCAATGTGAAGCAGTTGCAGAAGCACCTGCTGGTCTCCATGATGTGCC	TGCAGAACATAATGCTGCTTTGCAATGTGAAGCAGTTGCAGAAGCACCTGCTGGTCTCCATGATGTGCC	scaffold03332	617874	1	4.74e-29	Chromosome15	4388083	1	5.18e-29	5:A>C	5	1	1	0.042553	0.957447	0	0.042553	0	0.081485	0.040742	10.161	3.75	1	0	0	0	0	0	0	0	0	2	0	0	0	0	0	0	0	0	0	0	2	0	0	0	0	0
7106955|F|0-65:A>C-65:A>C	TGCAGAACATATCAGTGGAGGTCCTCCTTGTCCTGGAATGGAGAGGTCAGAACTTAGAACAATATATGG	TGCAGAACATATCAGTGGAGGTCCTCCTTGTCCTGGAATGGAGAGGTCAGAACTTAGAACAATATATGG	scaffold07238	595205	1	4.74e-29	Chromosome02	12783460	1	5.18e-29	65:A>C	65	1	0.893617	0.361702	0.638298	0.106383	0.255319	0.190131	0.461747	0.325939	11.9039	9.6	1	0	0	0	0	2	2	0	2	0	0	0	0	0	0	0	0	2	2	0	2	2	1	2	2	0
7111361|F|0-55:T>C-55:T>C	TGCAGAACATATCTTTGTCTGTCAATGATCTCTTGGCATGCTGTGGATTTATGTGTGGAGATGGTTGTG	TGCAGAACATATCTTTGTCTGTCAATGATCTCTTGGCATGCTGTGGATTTATGTGTGGAGATGGTTGTG	scaffold07571	233383	2	2.2e-27	Chromosome01	31799106	2	2.41e-27	55:T>C	55	1	0.968085	0.531915	0.468085	0.031915	0.5	0.061793	0.497963	0.279878	7.62609	4.87097	1	0	2	2	2	2	0	2	0	0	2	2	2	0	0	0	2	0	0	2	0	0	1	2	0	0
20471086|F|0-50:A>T-50:A>T	TGCAGAACATATGAATTTTCAAATGTCAAGTTAGTCCTAGGCAGGTTATCAACCTATACTGATCAGATA	TGCAGAACATATGAATTTTCAAATGTCAAGTTAGTCCTAGGCAGGTTATCAACCTATACTGATCAGATA	scaffold12794	1542069	1	2.2e-27	Chromosome06	20820613	1	2.41e-27	50:A>T	50	1	0.989362	0.042553	0.957447	0.010638	0.031915	0.02105	0.081485	0.051268	5.7913	2.75	1	0	0	0	0	0	0	0	0	2	0	0	0	0	0	0	0	0	0	0	0	0	0	0	0	0
15484452|F|0-19:C>G-19:C>G	TGCAGAACATCAAAAAGATCAGCTGCACAGCCCAATATCTAAAAGAAAATCCATCCCTTCAAAAAAGAT	TGCAGAACATCAAAAAGATCAGCTGCACAGCCCAATATCTAAAAGAAAATCCATCCCTTCAAAAAAGAT	scaffold03410	99976	1	2.2e-27	Chromosome14	5216474	1	2.41e-27	19:C>G	19	1	1	0.021277	0.978723	0	0.021277	0	0.041648	0.020824	34.7203	25	1	0	0	0	0	0	0	0	0	0	0	0	0	0	2	0	0	0	0	0	0	0	0	2	0	0
7146734|F|0-15:C>A-15:C>A	TGCAGAACATCAGGACGGGTCTTCGAGGTGACTCTGTGGTTCTCATGGGAAAGAATACCATGATGAAGA	TGCAGAACATCAGGACGGGTCTTCGAGGTGACTCTGTGGTTCTCATGGGAAAGAATACCATGATGAAGA	scaffold08265	2676986	2	4.74e-29	Chromosome07	25247636	2	5.18e-29	15:C>A	15	1	1	0.031915	0.968085	0	0.031915	0	0.061793	0.030896	9.30508	4	1	0	0	0	0	0	0	0	0	0	0	0	0	0	0	0	0	0	0	0	0	2	2	0	0	0
7143064|F|0-22:C>G-22:C>G	TGCAGAACATCTAGATCTCTATCCTCTAGTCATACAAGTTTTCCCTTGACATTGAGTTATGTGCCTGTC	TGCAGAACATCTAGATCTCTATCCTCTAGTCATACAAGTTTTCCCTTGACATTGAGTTATGTGCCTGTC	scaffold12525	652980	1	4.74e-29	Chromosome11	2355810	1	5.18e-29	22:C>G	22	1	0.223404	0.978723	0.021277	0.776596	0.202128	0.34699	0.041648	0.194319	5.61538	9.64348	1	0	1	1	2	1	1	2	1	2	1	1	1	2	1	1	1	1	1	1	1	2	1	1	2	2
7106957|F|0-17:C>T-17:C>T	TGCAGAACATGCTTCACCTTGAAGCCTCTAGTTCTAGCATTTCTACTCGAAGTCCGTTTGATCATGATG	TGCAGAACATGCTTCACCTTGAAGCCTCTAGTTCTAGCATTTCTACTCGAAGTCCGTTTGATCATGATG	scaffold08107	167806	1	4.74e-29	Chromosome07	5323095	1	5.18e-29	17:C>T	17	1	0.946809	0.276596	0.723404	0.053191	0.223404	0.100724	0.400181	0.250453	13	8	1	2	0	0	2	0	2	0	2	2	0	0	0	0	0	0	0	0	0	0	0	0	0	2	2	0
7119767|F|0-27:C>T-27:C>T	TGCAGAACATTATTATTTTGCAGCTAGCAAATTTGAAGTCTAAAGTGCTTATGCGTTGCCACACTACAA	TGCAGAACATTATTATTTTGCAGCTAGCAAATTTGAAGTCTAAAGTGCTTATGCGTTGCCACACTACAA	scaffold04043	1051449	1	4.74e-29	Chromosome02	4731645	1	5.18e-29	27:C>T	27	1	1	0.404255	0.595745	0	0.404255	0	0.481666	0.240833	26.9576	15.1875	1	2	2	2	0	0	2	2	0	0	2	2	2	0	2	0	2	0	0	2	0	0	0	0	0	0
13855246|F|0-25:C>G-25:C>G	TGCAGAACCAAAAGTTCATATGAAACAGAGTAAAATCATACTGAAATAAGGGGCTTTTTTTACAGATCG	TGCAGAACCAAAAGTTCATATGAAACAGAGTAAAATCATACTGAAATAAGGGGCTTTTTTTAC	scaffold06261	43646	1	3.27e-25	Chromosome04	17592519	1	3.48e-25	25:C>G	25	1	1	0.191489	0.808511	0	0.191489	0	0.309642	0.154821	27.0424	16.087	1	0	0	0	0	2	0	0	2	0	0	0	0	0	0	0	0	0	0	0	0	2	0	0	0	0
7111372|F|0-18:C>T-18:C>T	TGCAGAACCAACAAAAGCCGCTCATCAGAAAATTTTATTGTGATGAATCAAATACATATAATCATCATC	TGCAGAACCAACAAAAGCCGCTCATCAGAAAATTTTATTGTGATGAATCAAATACATATAATCATCATC	scaffold05815	105677	1	2.2e-27	Scaffold00628	134569	1	2.41e-27	18:C>T	18	1	1	0.223404	0.776596	0	0.223404	0	0.34699	0.173495	8.66949	4.5	1	2	2	0	2	0	2	0	2	2	0	0	0	0	0	2	0	0	0	0	0	2	2	0	2	0
7111373|F|0-24:G>T-24:G>T	TGCAGAACCAACAAAGGAAGAAAAGAAATTTCTTTTCAGTATCAATTATGCATCAAAACAATGCCAAAA	TGCAGAACCAACAAAGGAAGAAAAGAAATTTCTTTTCAGTATCAATTATGCATCAAAACAATGCCAAAA	scaffold12120	111506	1	4.74e-29	Chromosome15	24489139	1	5.18e-29	24:G>T	24	1	0.56383	0.893617	0.106383	0.43617	0.457447	0.491852	0.190131	0.340991	10.0156	11.1402	1	2	1	1	2	2	1	2	0	2	1	1	1	1	2	0	1	0	2	1	2	0	0	2	2	1
20501862|F|0-10:G>A-10:G>A	TGCAGAACCAGCACTTTTACTAGATAGTGGTACTTTTGGTAGCCATGTGGGTGGAAAAGAACTTTACAG	TGCAGAACCAGCACTTTTACTAGATAGTGGTACTTTTGGTAGCCATGTGGGTGGAAAAGAACTTTACAG	scaffold05019	196865	1	2.2e-27	Chromosome03	27265225	1	2.41e-27	10:G>A	10	1	1	0.095745	0.904255	0	0.095745	0	0.173155	0.086578	44.6271	21.5833	1	0	0	0	0	0	0	0	0	0	0	0	0	0	0	0	0	0	0	0	0	0	0	2	2	0
13855353|F|0-61:G>A-61:G>A	TGCAGAACCAACAGACAAGCTTCATGGCAGACTCAGACTCCACAAAAAAGACAAAGAGCTTGTATTCAA	TGCAGAACCAACAGACAAGCTTCATGGCAGACTCAGACTCCACAAAAAAGACAAAGAGCTTGTATTCAA	scaffold01441	146917	1	4.74e-29	Chromosome05	28000248	1	5.18e-29	61:G>A	61	1	0.968085	0.43617	0.56383	0.031915	0.404255	0.061793	0.491852	0.276822	28.5877	18.6154	1	0	0	2	0	0	2	0	0	2	2	2	2	0	0	2	2	2	2	2	0	0	0	0	0	0
7111376|F|0-16:T>A-16:T>A	TGCAGAACCAAGCCAATGTAGTTCGGATCAGCAAGCATCCATATCTGAAGTCATTTAGAGAAGAGGAGC	TGCAGAACCAAGCCAATGTAGTTCGGATCAGCAAGCATCCATATCTGAAGTCATTTAGAGAAGAGGAGC	scaffold07520	1010585	1	4.74e-29	Chromosome01	24653312	1	5.18e-29	16:T>A	16	1	1	0.06383	0.93617	0	0.06383	0	0.119511	0.059756	6.94068	4	1	0	0	0	0	0	2	0	0	0	0	0	0	0	0	0	0	0	0	0	0	0	0	0	0	0
7146748|F|0-31:G>A-31:G>A	TGCAGAACCAATGAGAGCGGATTTTCTGGAAGCGTTGATTTCGTGTGGAGGAGCTTGCGTGTGCCCGTC	TGCAGAACCAATGAGAGCGGATTTTCTGGAAGCGTTGATTTCGTGTGGAGGAGCTTGCGTGTGCCCGTC	scaffold11179	169179	1	4.74e-29	Chromosome06	25505475	1	5.18e-29	31:G>A	31	1	1	0.010638	0.989362	0	0.010638	0	0.02105	0.010525	8.68644	4	1	0	0	0	0	0	0	0	0	0	0	0	0	0	0	0	0	0	0	0	0	0	0	0	0	0
7111378|F|0-47:G>C-47:G>C	TGCAGAACCACTAAAAGAACCTGAGACATTTTATTTGTAAACCCAAAGAATGTTACTGTCTCCTCTGCG	TGCAGAACCACTAAAAGAACCTGAGACATTTTATTTGTAAACCCAAAGAATGTTACTGTCTCCTCTGCG	scaffold12794	542002	1	2.2e-27	Chromosome06	21834833	1	2.41e-27	47:G>C	47	1	0.968085	0.234043	0.765957	0.031915	0.202128	0.061793	0.358533	0.210163	16.5304	9.29167	1	0	0	0	0	0	0	0	0	2	0	0	0	0	0	0	0	0	2	0	0	1	2	0	0	0
7106961|F|0-52:T>A-52:T>A	TGCAGAACCACTAATGCACCGTATGGTGAAGTACTTGGCTCTTGCCTCCAACTTGAAAAACAAAGATGG	TGCAGAACCACTAATGCACCGTATGGTGAAGTACTTGGCTCTTGCCTCCAACTTGAAAAACAAAGATGG	scaffold04137	340202	1	2.2e-27	Chromosome15	11995531	1	2.41e-27	52:T>A	52	1	0.595745	0.712766	0.287234	0.404255	0.308511	0.481666	0.409461	0.445564	20.3425	18.241	1	2	2	1	2	0	1	2	2	2	1	1	1	0	0	1	1	0	1	1	2	1	0	0	2	0
7111385|F|0-65:C>T-65:C>T	TGCAGAACCAGCAAAGTTGTCTGTATCACTGACAAATTAGCCACAACATAATATAATGATGCTGACTTT	TGCAGAACCAGCAAAGTTGTCTGTATCACTGACAAATTAGCCACAACATAATATAATGATGCTGACTTT	scaffold08847	325578	1	4.74e-29	Chromosome17	22543591	1	5.18e-29	65:C>T	65	1	0.946809	0.244681	0.755319	0.053191	0.191489	0.100724	0.369624	0.235174	19.7838	14.2857	1	0	2	0	0	2	1	0	2	2	0	0	0	0	0	0	0	0	0	0	0	1	2	0	0	0
20484694|F|0-46:A>T-46:A>T	TGCAGAACCAGTTTCCACAAATGAAAGTCCTGTATTCCATTGCAAAACCAATAAATAAACAGAAGAATC	TGCAGAACCAGTTTCCACAAATGAAAGTCCTGTATTCCATTGCAAAACCAATAAATAAACAGAAGAATC	scaffold06708	129230	1	4.74e-29	Chromosome05	18073960	1	5.18e-29	46:A>T	46	1	1	0.010638	0.989362	0	0.010638	0	0.02105	0.010525	38.9661	20	1	0	2	0	0	0	0	0	0	0	0	0	0	0	0	0	0	0	0	0	0	0	0	0	0	0
7125429|F|0-51:A>C-51:A>C	TGCAGAACCATTGTCTTCATCACCTGGTTCTGAAGCATGCTTGCTTGATCAATGCAATTCTCATCTCCC	TGCAGAACCATTGTCTTCATCACCTGGTTCTGAAGCATGCTTGCTTGATCAATGCAATTCTCATCTCCC	scaffold04251	279543	1	4.74e-29	Chromosome15	9511608	1	5.18e-29	51:A>C	51	1	1	0.010638	0.989362	0	0.010638	0	0.02105	0.010525	36.0085	17	1	0	0	0	0	0	0	0	0	0	0	0	0	0	0	0	0	0	0	0	0	0	0	0	0	0
7111396|F|0-7:C>T-7:C>T	TGCAGAACCCGGGAGAGAGAGTGGATCTGCACAATGACTCAAATCCTGATCTATTATGCATTTCCCAAA	TGCAGAACCCGGGAGAGAGAGTGGATCTGCACAATGACTCAAATCCTGATCTATTATGCATTTCCCAAA	scaffold10648	24841	1	2.2e-27	Chromosome17	17214223	1	2.41e-27	7:C>T	7	1	0.93617	0.319149	0.680851	0.06383	0.255319	0.119511	0.434586	0.277048	10.8	7.22222	1	0	0	0	2	1	0	1	0	0	0	0	0	0	0	2	0	0	0	0	0	0	2	1	0	0
7146763|F|0-9:C>T-9:C>T	TGCAGAACCCGTCCCATACTTGACATTTGATGAGGCTGCTGAACTTGCATATTTTGGTGCACAGGTATT	TGCAGAACCCGTCCCATACTTGACATTTGATGAGGCTGCTGAACTTGCATATTTTGGTGCACAGGTATT	scaffold02688	112201	1	4.74e-29	Chromosome11	9090525	1	5.18e-29	9:C>T	9	1	0.989362	0.106383	0.893617	0.010638	0.095745	0.02105	0.190131	0.105591	5.37391	3.16667	1	0	0	0	0	2	0	0	2	0	0	0	0	0	0	0	0	0	0	0	0	0	2	0	0	0
7146764|F|0-47:C>T-47:C>T	TGCAGAACCCGTGCTTGGATAGCTCCGTGGGTCACCTCCAGGGATTGCTGGGTAAGTTTTCACCACCTT	TGCAGAACCCGTGCTTGGATAGCTCCGTGGGTCACCTCCAGGGATTGCTGGGTAAGTTTTCACCACCTT	scaffold07012	741145	1	4.74e-29	Chromosome18	1321885	1	5.18e-29	47:C>T	47	1	1	0.202128	0.797872	0	0.202128	0	0.322544	0.161272	9.38983	4.91667	1	0	0	0	2	2	0	0	0	0	0	0	0	0	0	2	0	0	0	0	0	0	0	2	0	0
7143073|F|0-23:C>A-23:C>A	TGCAGAACCCTTCAATAACAAATCTTCAGTTTGGTTCATTTATAACCTGCTTGTGCCACATGCAGCTTT	TGCAGAACCCTTCAATAACAAATCTTCAGTTTGGTTCATTTATAACCTGCTTGTGCCACATGCAGCTTT	scaffold04043	1599294	1	4.74e-29	Chromosome02	4079646	1	5.18e-29	23:C>A	23	1	1	0.138298	0.861702	0	0.138298	0	0.238343	0.119172	11.822	5.72222	1	0	0	0	0	0	0	0	0	0	0	0	0	0	0	0	0	0	0	0	0	0	2	0	2	0
13858585|F|0-53:C>T-53:C>T	TGCAGAACCCTTTTCTGGTAATCTCAAAAACTGTTGAGAGTGGGATCCCTATTCCTGTGTGTAAAACGG	TGCAGAACCCTTTTCTGGTAATCTCAAAAACTGTTGAGAGTGGGATCCCTATTCCTGTGTGTAAAACGG	scaffold09876	713338	2	2.2e-27	Chromosome14	3557466	2	2.41e-27	53:C>T	53	1	1	0.12766	0.87234	0	0.12766	0	0.222725	0.111363	22.1356	11.3333	1	0	0	0	0	0	0	0	0	0	0	0	0	0	0	2	0	0	0	0	0	2	0	0	0	0
15484454|F|0-22:T>G-22:T>G	TGCAGAACCGTCCACCAAGCATTTGCAAATGAATGAACTATTGCTAAGACAATGCCTTCTTCACAAAAT	TGCAGAACCGTCCACCAAGCATTTGCAAATGAATGAACTATTGCTAAGACAATGCCTTCTTCACAAAAT	scaffold08265	3182111	1	4.74e-29	Chromosome05	4891723	1	5.18e-29	22:T>G	22	1	1	0.021277	0.978723	0	0.021277	0	0.041648	0.020824	30.0339	17.5	1	0	0	0	0	0	0	0	0	0	0	0	0	0	0	0	0	0	0	0	0	0	0	0	0	0
7106967|F|0-15:A>T-15:A>T	TGCAGAACCTAATCCAGACAGTCCCCTCAACAGCTATGCTGCAAGATTGTGGAATAATAAGGAAGGTCA	TGCAGAACCTAATCCAGACAGTCCCCTCAACAGCTATGCTGCAAGATTGTGGAATAATAAGGAAGGTCA	scaffold00271	40980	1	4.74e-29	Chromosome10	4152238	1	5.18e-29	15:A>T	15	1	1	0.212766	0.787234	0	0.212766	0	0.334993	0.167497	8.52542	4.65385	1	2	0	0	2	0	2	2	0	2	0	0	0	0	0	0	0	2	2	0	0	0	0	0	0	0
13855361|F|0-57:T>G-57:T>G	TGCAGAACCTCCAAGTGTTGGAAGACCAAAGTGAATTATGTACTCAGAATCGACAATTCCGATGTTCTT	TGCAGAACCTCCAAGTGTTGGAAGACCAAAGTGAATTATGTACTCAGAATCGACAATTCCGATGTTCTT		0	0	999	Chromosome12	4914336	1	5.18e-29	57:T>G	57	1	0.882979	0.659574	0.340426	0.117021	0.542553	0.206655	0.449072	0.327863	11.3942	10.443	1	1	0	2	0	2	0	1	0	0	2	2	2	0	1	0	2	0	2	2	0	0	0	2	2	0
7138942|F|0-67:A>G-67:A>G	TGCAGAACCTCCACTTACAGCAGTGCGAAAAAGGCATCACACTCTTAGCCATGGAAATCATATGGTAAC	TGCAGAACCTCCACTTACAGCAGTGCGAAAAAGGCATCACACTCTTAGCCATGGAAATCATATGGTAAC	scaffold10173	518506	1	4.74e-29	Chromosome15	10673381	1	5.18e-29	67:A>G	67	1	0.968085	0.5	0.5	0.031915	0.468085	0.061793	0.5	0.280896	22.9211	12.1864	1	0	2	2	2	0	2	0	0	2	2	2	2	0	0	1	2	0	2	2	0	0	2	0	2	0
7111403|F|0-18:C>G-18:C>G	TGCAGAACCTGATGGTATCAACTTTTGCAGAATCTGATGATTTATCTTTTCTGCATCAGTTTCATTTGT	TGCAGAACCTGATGGTATCAACTTTTGCAGAATCTGATGATTTATCTTTTCTGCATCAGTTTCATTTGT	scaffold11495	732252	1	4.74e-29	Chromosome01	28905574	1	5.18e-29	18:C>G	18	1	1	0.297872	0.702128	0	0.297872	0	0.418289	0.209144	23.1864	13.8718	1	0	0	0	0	0	0	0	2	0	0	0	0	0	0	0	0	2	0	0	0	0	0	2	2	0
7122593|F|0-9:T>A-9:T>A	TGCAGAACCTTCGCGGGAAAAAGCAGTAAAAAACCTATGGAAAATGGTATGCTCTTATAAGTGGACTAT	TGCAGAACCTTCGCGGGAAAAAGCAGTAAAAAACCTATGGAAAATGGTATGCTCTTATAAGTGGACTAT	scaffold08886	52693	1	4.74e-29	Chromosome17	635780	1	5.18e-29	9:T>A	9	1	1	0.223404	0.776596	0	0.223404	0	0.34699	0.173495	21.7542	9.44444	1	0	0	0	0	2	2	0	2	0	0	0	0	0	2	0	0	0	2	0	0	2	0	0	0	0
7122595|F|0-48:C>T-48:C>T	TGCAGAACCTTTGCAATTCTAGCAATGTTGCTCTTTTGTTTGGGAAATCGTGTTGGAGAAGACATTGAC	TGCAGAACCTTTGCAATTCTAGCAATGTTGCTCTTTTGTTTGGGAAATCGTGTTGGAGAAGACATTGAC	scaffold05789	53271	1	4.74e-29	Chromosome08	1463880	1	5.18e-29	48:C>T	48	1	0.989362	0.117021	0.882979	0.010638	0.106383	0.02105	0.206655	0.113852	25.7436	9.66667	1	0	0	0	0	0	2	2	2	0	0	0	0	0	0	0	0	2	0	0	0	0	0	0	0	0
7146778|F|0-7:C>T-7:C>T	TGCAGAACGAGCATCGCAGAAAAATCAAAGGAATGGAAGGCTTTACCATGATCCTCAGCTCAAATCCAG	TGCAGAACGAGCATCGCAGAAAAATCAAAGGAATGGAAGGCTTTACCATGATCCTCAGCTCAAATCCAG	scaffold06916	605926	1	4.74e-29	Chromosome02	9845793	1	5.18e-29	7:C>T	7	1	1	0.021277	0.978723	0	0.021277	0	0.041648	0.020824	8.9661	5	1	0	0	0	0	0	2	0	0	0	0	0	0	0	0	0	0	0	0	0	0	0	0	0	0	0
7111411|F|0-32:A>G-32:A>G	TGCAGAACGCACAACTAAAATAAGTTCCAAATAAAGCATAAAAGCATATATGTAAGAGGACATGATAAG	TGCAGAACGCACAACTAAAATAAGTTCCAAATAAAGCATAAAAGCATATATGTAAGAGGACATGATAAG	scaffold03332	1028451	1	4.74e-29	Chromosome15	3965297	1	5.18e-29	32:A>G	32	1	0.989362	0.308511	0.691489	0.010638	0.297872	0.02105	0.426664	0.223857	18.9402	12.3077	1	2	0	0	0	2	2	2	2	0	0	0	0	0	0	0	0	2	2	0	2	0	0	0	0	0
7110860|F|0-19:C>T-19:C>T	TGCAGAACGCATCTTCCTACTTGTCTTTTTATCTTTGTTTCACACAACAGACCATAATATCATAATAGC	TGCAGAACGCATCTTCCTACTTGTCTTTTTATCTTTGTTTCACACAACAGACCATAATATCATAATAGC	scaffold03317	63320	1	4.74e-29	Chromosome12	5542908	1	5.18e-29	19:C>T	19	1	0.946809	0.212766	0.787234	0.053191	0.159574	0.100724	0.334993	0.217859	18.9107	13.1667	1	0	0	0	2	0	0	0	0	2	0	0	0	0	2	2	0	1	0	0	1	2	0	0	0	0
7106970|F|0-45:C>T-45:C>T	TGCAGAACGTCCAACAATGAGTGAAGTAGTGAAGGCAATAGAGACCATCCTACAAAATGATGGAATGAA	TGCAGAACGTCCAACAATGAGTGAAGTAGTGAAGGCAATAGAGACCATCCTACAAAATGATGGAATGAA	scaffold11297	169411	1	4.74e-29	Chromosome08	32628549	1	5.18e-29	45:C>T	45	1	0.457447	0.989362	0.010638	0.542553	0.446809	0.496378	0.02105	0.258714	6.38889	9.57759	1	2	1	2	1	1	2	1	1	1	2	2	2	1	1	1	2	1	2	2	1	2	1	1	1	1
13855362|F|0-6:A>G-6:A>G	TGCAGAACTAAGTTTTCTCTCAATCATGGCTTCCACTGCTCTCTCTCCCTCAGCTCCTTCGCAGGTAAA	TGCAGAACTAAGTTTTCTCTCAATCATGGCTTCCACTGCTCTCTCTCCCTCAGCTCCTTCGCAGGTAAA	scaffold02335	9142	1	4.74e-29	Scaffold01284	3213	1	5.18e-29	6:A>G	6	1	0.989362	0.244681	0.755319	0.010638	0.234043	0.02105	0.369624	0.195337	16.9402	9.3	1	0	0	0	0	0	0	0	0	0	0	0	0	2	0	0	0	2	2	0	1	2	0	2	2	2
13855363|F|0-61:A>G-61:A>G	TGCAGAACTAATAAGTAACAGTGCCACTGTGTAAAAATAAGAAAGTAAAGAATTTACAAGTAACATTTT	TGCAGAACTAATAAGTAACAGTGCCACTGTGTAAAAATAAGAAAGTAAAGAATTTACAAGTAACATTTT	scaffold00318	486796	1	4.74e-29	Chromosome17	21731226	1	5.18e-29	61:A>G	61	1	1	0.06383	0.93617	0	0.06383	0	0.119511	0.059756	22.4491	9.28571	1	0	0	0	0	0	0	0	0	0	0	0	0	0	0	0	0	0	0	0	0	0	0	0	0	0
7111427|F|0-39:T>C-39:T>C	TGCAGAACTACATGTATTCCTTGGGGCCATGTCCTTTACTGGGCATTATCATATGTTTCATCAAGATTA	TGCAGAACTACATGTATTCCTTGGGGCCATGTCCTTTACTGGGCATTATCATATGTTTCATCAAGATTA	scaffold00708	129526	1	2.2e-27	Chromosome03	28888949	1	2.41e-27	39:T>C	39	1	0.989362	0.5	0.5	0.010638	0.489362	0.02105	0.5	0.260525	13.431	8.07143	1	2	2	2	0	0	1	0	0	0	2	2	2	0	0	0	2	0	0	2	0	2	0	2	0	0
20471133|F|0-9:C>A-9:C>A	TGCAGAACTCCTTTTTCTCATATCTATTATGAACAGTCCTCTTTATTCAAAATTTTCTTTAGATTTGAT	TGCAGAACTCCTTTTTCTCATATCTATTATGAACAGTCCTCTTTATTCAAAATTTTCTTTAGATTTGAT	scaffold03614	2439991	1	4.74e-29	Chromosome09	26507153	1	5.18e-29	9:C>A	9	1	0.989362	0.06383	0.93617	0.010638	0.053191	0.02105	0.119511	0.070281	22.7778	9.625	1	0	0	0	0	0	0	0	0	0	0	0	0	0	0	0	0	0	0	0	0	0	0	0	2	0
7146788|F|0-27:G>A-27:G>A	TGCAGAACTAGTATTATAAGGAAAAGGGAGTGAGGGAGTTCTATTGAGAGGAGCAAATAAGACAGAACG	TGCAGAACTAGTATTATAAGGAAAAGGGAGTGAGGGAGTTCTATTGAGAGGAGCAAATAAGACAGAACG	scaffold02831	364753	1	4.74e-29	Chromosome03	11306918	1	5.18e-29	27:G>A	27	1	1	0.010638	0.989362	0	0.010638	0	0.02105	0.010525	6.82906	4.5	1	0	0	0	0	2	0	0	0	0	0	0	0	0	0	0	0	0	0	0	0	0	0	0	0	0
7111433|F|0-19:T>C-19:T>C	TGCAGAACTATTTCTAGTTTGATGTTTGATAATTAGTGTATTTACATTATCGCCCCCAAAAGCCCAAAG	TGCAGAACTATTTCTAGTTTGATGTTTGATAATTAGTGTATTTACATTATCGCCCCCAAAAGCCCAAAG	scaffold06916	138310	3	4.74e-29	Chromosome02	9380360	3	5.18e-29	19:T>C	19	1	1	0.12766	0.87234	0	0.12766	0	0.222725	0.111363	12.5932	6	1	0	0	0	0	0	0	2	0	0	0	0	0	2	0	0	0	0	0	0	0	0	0	0	0	2
13860778|F|0-43:G>A-43:G>A	TGCAGAACTCAAATAATCCAAGCAGGACCTTAGTGAGTGAATCGAACTACTTATCTTGGAGTAGATTGA	TGCAGAACTCAAATAATCCAAGCAGGACCTTAGTGAGTGAATCGAACTACTTATCTTGGAGTAGATTGA	scaffold09260	142715	1	4.74e-29	Chromosome13	26599969	1	5.18e-29	43:G>A	43	1	0.904255	0.659574	0.340426	0.095745	0.56383	0.173155	0.449072	0.311114	7.63889	6.32	1	0	2	2	2	0	2	1	2	2	2	2	2	1	2	0	2	0	2	2	0	0	2	0	0	1
13858588|F|0-34:C>T-34:C>T	TGCAGAACTCACTGCCATCAAAAGAAGTCATCAACATAAAAATCCAACACAAGCAAAAACATGTATAGC	TGCAGAACTCACTGCCATCAAAAGAAGTCATCAACATAAAAATCCAACACAAGCAAAAACATGTATAGC	scaffold05501	80492	1	4.74e-29	Chromosome10	21042289	1	5.18e-29	34:C>T	34	1	0.989362	0.095745	0.904255	0.010638	0.085106	0.02105	0.173155	0.097103	14.7778	10.1667	1	2	0	0	0	0	2	0	0	0	0	0	0	0	0	0	0	0	0	0	1	0	0	0	0	0
7106793|F|0-57:G>A-57:G>A	TGCAGAACTCACTGTGCAAAGGCTTCCGTCCATCGTACATTTCAGTTGCACACTTGTGTTTACAGATCG	TGCAGAACTCACTGTGCAAAGGCTTCCGTCCATCGTACATTTCAGTTGCACACTTGTGTTTAC	scaffold06089	301201	1	3.27e-25	Chromosome06	25872150	1	3.48e-25	57:G>A	57	1	1	0.361702	0.638298	0	0.361702	0	0.461747	0.230874	16.4322	10.6136	1	0	0	2	0	0	2	0	0	0	2	2	2	0	0	0	2	0	2	2	0	0	0	0	0	0
7106975|F|0-24:G>T-24:G>T	TGCAGAACTCATAAAGCTTGCCCCGATTAGAGAAAATGATAAGAGCAACCTCAGCATCACAAAGAACAG	TGCAGAACTCATAAAGCTTGCCCCGATTAGAGAAAATGATAAGAGCAACCTCAGCATCACAAAGAACAG	scaffold03803	188028	5	4.74e-29	Chromosome05	10295625	3	5.18e-29	24:G>T	24	1	0.893617	0.755319	0.244681	0.106383	0.648936	0.190131	0.369624	0.279878	11.3925	9.68889	1	2	2	2	1	2	2	2	2	2	2	2	2	0	2	2	2	2	1	2	2	0	2	2	0	0
7111441|F|0-47:G>A-47:G>A	TGCAGAACTCGAACAACTTGTGCTCCAGCGGAATGCCCAACAAAGTGGATTGGGTGATCCTCATCCCAT	TGCAGAACTCGAACAACTTGTGCTCCAGCGGAATGCCCAACAAAGTGGATTGGGTGATCCTCATCCCAT	scaffold04175	55237	1	4.74e-29	Chromosome12	1856678	1	5.18e-29	47:G>A	47	1	0.989362	0.56383	0.43617	0.010638	0.553191	0.02105	0.491852	0.256451	8.42735	5.44615	1	2	2	2	0	0	0	2	0	0	2	2	2	0	0	0	2	2	0	2	2	2	0	0	0	0
7119782|F|0-9:T>C-9:T>C	TGCAGAACTTGATAGAGAGATGGGCCTGATCCGTACACAGGAAGAAACAGGCCGGCATGTTAGGATGTT	TGCAGAACTTGATAGAGAGATGGGCCTGATCCGTACACAGGAAGAAACAGGCCGGCATGTTAGGATGTT	scaffold00271	79084	2	4.74e-29	Chromosome10	4190993	2	5.18e-29	9:T>C	9	1	0.595745	0.946809	0.053191	0.404255	0.542553	0.481666	0.100724	0.291195	16	19.4955	1	1	1	2	1	2	2	1	2	1	2	2	2	2	1	1	2	1	2	2	1	2	0	1	2	2
7146792|F|0-38:C>T-38:C>T	TGCAGAACTCGTTTAGCCTCAAGCATCTTACCTTTGCTCACAAGCCATCGAGGAGTTTCAGGCAAATAA	TGCAGAACTCGTTTAGCCTCAAGCATCTTACCTTTGCTCACAAGCCATCGAGGAGTTTCAGGCAAATAA	scaffold01895	28054	2	4.74e-29	Chromosome05	15114075	2	5.18e-29	38:C>T	38	1	1	0.053191	0.946809	0	0.053191	0	0.100724	0.050362	6.63559	4.33333	1	0	2	0	0	2	0	2	0	0	0	0	0	0	0	0	0	0	0	0	0	2	0	0	0	0
7116981|F|0-21:T>A-21:T>A	TGCAGAACTCTCAAGATGTGCTCATCTATGGCACTGATCTTGCTTGTGGTAATTCCAGGAATTACAGAT	TGCAGAACTCTCAAGATGTGCTCATCTATGGCACTGATCTTGCTTGTGGTAATTCCAGGAATTAC	scaffold05335	458264	1	2.66e-26	Chromosome17	25404386	1	2.83e-26	21:T>A	21	1	0.968085	0.510638	0.489362	0.031915	0.478723	0.061793	0.499774	0.280783	17.9734	13.0509	1	0	0	2	0	2	2	0	2	2	2	2	2	0	0	0	2	0	0	2	0	0	2	0	0	0
7146794|F|0-44:C>G-44:C>G	TGCAGAACTCTGAGACCTCTTGGTATGGAAGTTTGACAGCAGAACCAGATCTATCAATGATCTGGGAAC	TGCAGAACTCTGAGACCTCTTGGTATGGAAGTTTGACAGCAGAACCAGATCTATCAATGATCTGGGAAC	scaffold01012	67141	1	4.74e-29	Chromosome05	15838827	1	5.18e-29	44:C>G	44	1	1	0.053191	0.946809	0	0.053191	0	0.100724	0.050362	7.57627	6.66667	1	2	0	0	2	0	0	0	0	2	0	0	0	0	0	0	0	0	0	0	0	0	0	0	0	0
7116982|F|0-9:C>G-9:C>G	TGCAGAACTCTGTCATTGGCTTATATTGTCAGACATGTGAGTTGCTTCTGTCGACCTTGATATCTCTTA	TGCAGAACTCTGTCATTGGCTTATATTGTCAGACATGTGAGTTGCTTCTGTCGACCTTGATATCTCTTA	scaffold04881	20735	1	2.2e-27	Chromosome12	5457456	1	2.41e-27	9:C>G	9	1	0.404255	0.957447	0.042553	0.595745	0.361702	0.481666	0.081485	0.281575	15.4286	21.8246	1	2	1	1	1	2	1	2	2	1	1	1	1	2	1	1	1	2	1	1	2	1	2	1	2	2
13858589|F|0-40:G>A-40:G>A	TGCAGAACTGACAAACATGGTTATCTAGATTGACATTATAGTTGGAGAATAGTATCATGTTTGTGGTGA	TGCAGAACTGACAAACATGGTTATCTAGATTGACATTATAGTTGGAGAATAGTATCATGTTTGTGGTGA	scaffold08873	101952	1	2.2e-27	Chromosome11	522871	1	2.41e-27	40:G>A	40	1	0.978723	0.106383	0.893617	0.021277	0.085106	0.041648	0.190131	0.11589	19.2845	10.3846	1	2	0	0	0	0	0	0	0	0	0	0	0	0	0	0	0	2	0	0	0	2	0	0	0	0
7111447|F|0-59:T>G-59:T>G	TGCAGAACTGGAATGGAGATAAGCCAGTCCCCTTGCTGCTCCAAGTGCCACTTTCAGCCTCAAGGGCCA	TGCAGAACTGGAATGGAGATAAGCCAGTCCCCTTGCTGCTCCAAGTGCCACTTTCAGCCTCAAGGGCCA	scaffold11495	1012758	1	4.74e-29	Chromosome01	29166161	1	5.18e-29	59:T>G	59	1	1	0.297872	0.702128	0	0.297872	0	0.418289	0.209144	8.76271	5.23077	1	0	0	0	0	0	0	0	2	0	0	0	0	0	0	0	0	2	0	0	0	0	0	2	2	0
7106978|F|0-29:C>T-29:C>T	TGCAGAACTGGAATGGCTGGTGTTCCTGGCACAGCTAGTGCCATTTTTGGTGCTGTGAAAGATGTTGGT	TGCAGAACTGGAATGGCTGGTGTTCCTGGCACAGCTAGTGCCATTTTTGGTGCTGTGAAAGATGTTGGT	scaffold06948	456911	2	4.74e-29	Chromosome12	31122564	2	5.18e-29	29:C>T	29	1	0.946809	0.191489	0.808511	0.053191	0.138298	0.100724	0.309642	0.205183	14.027	10.3333	1	0	0	0	0	0	2	0	2	0	0	0	0	0	0	0	0	0	1	0	0	1	2	0	0	0
15485759|F|0-18:A>G-18:A>G	TGCAGAACTGTCGTAGGAAAAAGATCCCTTTGGCTTCTGTGGTTTGAGTTTGATTTTGAATATTACAGA	TGCAGAACTGTCGTAGGAAAAAGATCCCTTTGGCTTCTGTGGTTTGAGTTTGATTTTGAATATTACAGA	scaffold09426	15828	1	1.72e-23	Chromosome09	9987949	1	1.88e-23	18:A>G	18	1	1	0.085106	0.914894	0	0.085106	0	0.155727	0.077863	27.2119	12.2	1	0	0	0	0	2	0	0	2	0	0	0	0	0	0	0	0	0	0	0	0	2	0	0	0	0
20471148|F|0-30:G>T-30:G>T	TGCAGAACTTAGAAATGTCTTCTTTGTTTCGGTACTGTCTTCAAGGGCGCTCTTTCATGTCACTTACAG	TGCAGAACTTAGAAATGTCTTCTTTGTTTCGGTACTGTCTTCAAGGGCGCTCTTTCATGTCACTTACAG	scaffold00206	86856	1	2.2e-27	Chromosome03	4102266	1	2.41e-27	30:G>T	30	1	1	0.021277	0.978723	0	0.021277	0	0.041648	0.020824	14.6525	4.33333	1	0	0	0	0	0	0	0	0	0	0	0	0	0	0	0	0	0	0	0	0	0	0	0	0	0
7111453|F|0-67:A>G-67:A>G	TGCAGAACTTATGCAGTCATAAGCTACATTAGATTCTATACAATGAATCAGGCAGAAATATCAGCATAT	TGCAGAACTTATGCAGTCATAAGCTACATTAGATTCTATACAATGAATCAGGCAGAAATATCAGCATAT	scaffold03802	800367	1	6.13e-28	Chromosome08	29399374	1	6.7e-28	67:A>G	67	1	0.840426	0.851064	0.148936	0.159574	0.691489	0.268221	0.253508	0.260865	16.0612	17.39	1	2	0	2	2	2	2	2	0	2	2	2	2	2	2	2	2	2	2	2	2	2	1	1	1	2
20471151|F|0-20:T>A-20:T>A	TGCAGAACTTCATTCCAGTATATTAGCTTAGGTATCTCACCACTGAGTTTATTCTGTGCTAGATCTCTG	TGCAGAACTTCATTCCAGTATATTAGCTTAGGTATCTCACCACTGAGTTTATTCTGTGCTAGATCTCTG	scaffold04056	174585	1	1.03e-25	Chromosome03	4822638	1	1.12e-25	20:T>A	20	1	0.904255	0.638298	0.361702	0.095745	0.542553	0.173155	0.461747	0.317451	6.16038	4.84211	1	0	2	2	0	1	2	2	2	0	2	2	2	0	1	2	2	2	1	2	0	2	2	2	0	0
7111455|F|0-60:A>C-60:A>C	TGCAGAACTTCGAATATATCCAACCTTATCAGTTCTATTTTGCATGGGAATGCATTCAGTATCGTAGCG	TGCAGAACTTCGAATATATCCAACCTTATCAGTTCTATTTTGCATGGGAATGCATTCAGTATCGTAGCG	scaffold12088	25857	1	2.2e-27	Chromosome03	11775922	1	2.41e-27	60:A>C	60	1	0.989362	0.276596	0.723404	0.010638	0.265957	0.02105	0.400181	0.210616	16.4741	10.625	1	0	2	0	0	1	0	0	0	2	0	0	0	0	0	0	0	2	2	0	2	2	0	0	2	0
13855366|F|0-14:C>A-14:C>A	TGCAGAACTTGAAACTATTGTCAGTGGGCCTGAAGAAGAAGAGTTGATAGTACAAGGTGTTAGATTTGC	TGCAGAACTTGAAACTATTGTCAGTGGGCCTGAAGAAGAAGAGTTGATAGTACAAGGTGTTAGATTTGC	scaffold06804	16339	1	4.74e-29	Chromosome16	4321213	1	5.18e-29	14:C>A	14	1	0.734043	0.787234	0.212766	0.265957	0.521277	0.390448	0.334993	0.362721	22.6556	17.9222	1	2	2	2	1	0	0	1	1	2	2	2	2	2	0	0	2	0	2	2	0	1	1	2	2	2
7111458|F|0-16:T>C-16:T>C	TGCAGAACTTGAAGAGTTGGCTCAAGAATACCGGGCACTGTTGATAGAGAATATAGTTGAGTTGGATGA	TGCAGAACTTGAAGAGTTGGCTCAAGAATACCGGGCACTGTTGATAGAGAATATAGTTGAGTTGGATGA	scaffold07035	788210	2	4.74e-29	Chromosome02	2709049	2	5.18e-29	16:T>C	16	1	0.989362	0.148936	0.851064	0.010638	0.138298	0.02105	0.253508	0.137279	5.19658	2.82353	1	2	2	0	0	0	0	0	0	2	0	0	0	0	2	0	0	0	0	0	0	0	0	0	0	0
20493021|F|0-54:T>C-54:T>C	TGCAGAACTTGAGACTCAAGATTTTCCAGTTGCCTAGACAGTGTGGAGTCCTTTTATCTTTTGGTTTTC	TGCAGAACTTGAGACTCAAGATTTTCCAGTTGCCTAGACAGTGTGGAGTCCTTTTATCTTTTGGTTTTC	scaffold11581	1096498	1	4.74e-29	Chromosome01	21295653	1	5.18e-29	54:T>C	54	1	0.893617	0.382979	0.617021	0.106383	0.276596	0.190131	0.472612	0.331372	12.7573	9.97826	1	2	0	0	2	2	0	2	0	2	0	0	0	0	0	0	0	1	2	0	2	2	2	0	0	0
13860781|F|0-66:A>G-66:A>G	TGCAGAACTTGAGCTGCTAAATAACCTTGATATTTGGAATTTCCTCCACTTCTTTTCTGGAAATGGATT	TGCAGAACTTGAGCTGCTAAATAACCTTGATATTTGGAATTTCCTCCACTTCTTTTCTGGAAATGGATT	scaffold12654	84376	1	4.74e-29	Chromosome04	18838508	1	5.18e-29	66:A>G	66	1	1	0.191489	0.808511	0	0.191489	0	0.309642	0.154821	24.1525	12.7391	1	0	0	0	0	2	0	0	2	0	0	0	0	0	0	0	0	0	0	0	0	2	0	0	0	0
7111460|F|0-15:A>G-15:A>G	TGCAGAACTTGCAGCATGAACTTGTGAAGAATCTGCGCGCGGTATGTAAGCTGTTATCAAATACTGAAA	TGCAGAACTTGCAGCATGAACTTGTGAAGAATCTGCGCGCGGTATGTAAGCTGTTATCAAATACTGAAA	scaffold06697	159942	1	2.2e-27	Chromosome15	12381872	1	2.41e-27	15:A>G	15	1	0.234043	1	0	0.765957	0.234043	0.358533	0	0.179267	6.71429	10.5678	1	1	2	1	1	1	1	2	1	1	1	1	1	2	1	1	1	2	1	1	1	1	1	1	1	2
7111469|F|0-17:G>T-17:G>T	TGCAGAACTTTCCTCCCGTACATTTTCAGTGTCAGGAACTTGCTGTAATTGTTGCTCTGAAAAACCATA	TGCAGAACTTTCCTCCCGTACATTTTCAGTGTCAGGAACTTGCTGTAATTGTTGCTCTGAAAAACCATA	scaffold10563	1240386	1	4.74e-29	Chromosome03	25321427	1	5.18e-29	17:G>T	17	1	1	0.106383	0.893617	0	0.106383	0	0.190131	0.095066	8.47458	3.16667	1	2	0	0	2	0	0	0	0	0	0	0	0	0	0	0	0	0	0	0	0	0	0	0	0	0
7110862|F|0-67:T>C-67:T>C	TGCAGAAGAAAAAAGTCAAGCCTAACGGAGGTGCAAATGGAGAGGGAGCTTTCATTATTGTGGAACCTT	TGCAGAAGAAAAAAGTCAAGCCTAACGGAGGTGCAAATGGAGAGGGAGCTTTCATTATTGTGGAACCTT	scaffold07012	800547	1	6.13e-28	Chromosome18	1407904	1	6.7e-28	67:T>C	67	1	0.840426	0.659574	0.340426	0.159574	0.5	0.268221	0.449072	0.358646	15.84	12.7532	1	0	0	0	2	2	0	0	2	2	0	0	0	1	2	2	0	2	2	0	0	1	2	2	0	1
7106987|F|0-31:A>G-31:A>G	TGCAGAAGAAAAAATAAAGGCTATAAGCAATAGAAATAGTGAAAATTGTTCACAATTCCATGCACCTAA	TGCAGAAGAAAAAATAAAGGCTATAAGCAATAGAAATAGTGAAAATTGTTCACAATTCCATGCACCTAA	scaffold06868	61073	1	4.74e-29	Chromosome13	22622900	1	5.18e-29	31:A>G	31	1	1	0.223404	0.776596	0	0.223404	0	0.34699	0.173495	16.9746	9.40741	1	2	0	0	2	0	2	2	0	2	0	0	0	0	0	0	0	0	0	0	0	0	0	0	0	0
20501876|F|0-51:T>C-51:T>C	TGCAGAAGAAAACAAAATCAAGATTAGTCAATCCTGATCCTTCCACTCCACTGCACAATCGTGCAAATA	TGCAGAAGAAAACAAAATCAAGATTAGTCAATCCTGATCCTTCCACTCCACTGCACAATCGTGCAAATA	scaffold12525	726166	1	4.74e-29	Chromosome11	2429215	1	5.18e-29	51:T>C	51	1	1	0.074468	0.925532	0	0.074468	0	0.137845	0.068923	32.0763	20.6667	1	2	0	0	2	0	0	0	0	2	0	0	0	0	0	0	0	0	0	0	0	0	0	0	0	0
7126711|F|0-10:A>G-10:A>G	TGCAGAAGAAAACGCTATTGCTATGACTGCCTTGCAAAGTGGTAATGAAATCTTTTTACAAACTCCTTT	TGCAGAAGAAAACGCTATTGCTATGACTGCCTTGCAAAGTGGTAATGAAATCTTTTTACAAACTCCTTT	scaffold06916	1431295	1	4.74e-29	Chromosome02	10654008	1	5.18e-29	10:A>G	10	1	1	0.021277	0.978723	0	0.021277	0	0.041648	0.020824	14.5509	5.25	1	0	0	0	0	0	2	0	0	0	0	0	0	0	0	0	0	0	0	0	0	0	0	0	0	0
7111474|F|0-33:T>C-33:T>C	TGCAGAAGAAAATGGTATGCAGCATTGTTTTTGTACCTCATGTTATAGGGATTCTCGAGGTGGGAGTAT	TGCAGAAGAAAATGGTATGCAGCATTGTTTTTGTACCTCATGTTATAGGGATTCTCGAGGTGGGAGTAT	scaffold06871	730022	1	4.74e-29	Chromosome01	22922953	1	5.18e-29	33:T>C	33	1	0.989362	0.053191	0.946809	0.010638	0.042553	0.02105	0.100724	0.060887	9.52991	4.16667	1	0	0	0	0	0	0	1	0	0	0	0	0	0	0	0	0	0	0	0	0	0	0	0	0	2
20484741|F|0-57:G>A-57:G>A	TGCAGAAGAAACCTCAGGTTCTTCTCAGGTTTCCAACCCTGGATAAATAGGAAACACGTGCATACACTT	TGCAGAAGAAACCTCAGGTTCTTCTCAGGTTTCCAACCCTGGATAAATAGGAAACACGTGCATACACTT	scaffold11378	178002	1	4.74e-29	Chromosome13	4754309	1	5.18e-29	57:G>A	57	1	1	0.06383	0.93617	0	0.06383	0	0.119511	0.059756	14.7881	5.88889	1	0	0	0	0	2	0	0	0	0	0	0	0	0	0	0	0	0	0	0	0	0	0	0	0	0
20471159|F|0-14:A>G-14:A>G	TGCAGAAGAAAGAGAAGGAAGAGGGACAGAAGGAAAAGGAGGAAGAAGTAGAAACAGAAGAAGGGAGGG	TGCAGAAGAAAGAGAAGGAAGAGGGACAGAAGGAAAAGGAGGAAGAAGTAGAAACAGAAGAAGGGAGGG		0	0	999		0	0	999	14:A>G	14	1	0.957447	0.297872	0.702128	0.042553	0.255319	0.081485	0.418289	0.249887	14.625	7.5	1	0	0	0	1	0	0	0	2	2	0	0	0	0	0	0	0	0	0	0	0	0	0	2	0	0
7106990|F|0-55:G>A-55:G>A	TGCAGAAGAAAGATAAGGATGAGGACAGGAGAAGAAGATTGAGAAAGAATAAAGAGGGAGAAAGAGAGG	TGCAGAAGAAAGATAAGGATGAGGACAGGAGAAGAAGATTGAGAAAGAATAAAGAGGGAGAAAGAGAGG		0	0	999		0	0	999	55:G>A	55	1	1	0.191489	0.808511	0	0.191489	0	0.309642	0.154821	18.1695	8.66667	1	0	0	0	0	0	0	0	2	0	0	0	0	0	0	0	0	0	0	0	2	0	0	2	2	0
7111476|F|0-24:T>A-24:T>A	TGCAGAAGAAAGATATTTGAATATTCTGTGATGTGGATTGTGTTATTCTCTAACATCTATTCTCATTAC	TGCAGAAGAAAGATATTTGAATATTCTGTGATGTGGATTGTGTTATTCTCTAACATCTATTCTCATTAC	scaffold11297	817166	1	1.03e-25	Chromosome08	32017216	1	1.12e-25	24:T>A	24	1	1	0.010638	0.989362	0	0.010638	0	0.02105	0.010525	27.0424	12	1	0	0	0	0	0	0	0	0	0	0	0	0	0	0	0	0	0	0	0	0	0	0	0	0	0
7122601|F|0-66:C>T-66:C>T	TGCAGAAGAAATTCACTTGCCCCTGCATCCAGCTGAAACTAAGCACAAGCATCCTTTCTTGAATGTCGC	TGCAGAAGAAATTCACTTGCCCCTGCATCCAGCTGAAACTAAGCACAAGCATCCTTTCTTGAATGTCGC	scaffold07543	65191	1	2.2e-27	Chromosome13	1376948	1	2.41e-27	66:C>T	66	1	0.62766	0.680851	0.319149	0.37234	0.308511	0.467406	0.434586	0.450996	32.5	32.4691	1	0	1	1	0	2	1	2	1	0	1	1	1	2	2	1	1	0	0	1	0	2	1	2	0	2
13855376|F|0-18:G>A-18:G>A	TGCAGAAGAACATATAAAGCATTACGTTACTTGGAAAAACCATTGCCAAAAATTGTACTAATCTTACAA	TGCAGAAGAACATATAAAGCATTACGTTACTTGGAAAAACCATTGCCAAAAATTGTACTAATCTTACAA	scaffold09231	45610	1	4.74e-29	Chromosome04	22482830	1	5.18e-29	18:G>A	18	1	1	0.212766	0.787234	0	0.212766	0	0.334993	0.167497	15.8983	9.11538	1	0	0	0	0	2	0	0	2	0	0	0	0	0	0	0	0	0	0	0	0	2	0	0	0	0
13855378|F|0-42:C>A-42:C>A	TGCAGAAGAACCCTTCAAGCTCCCTCCTTTGTACTTCTGCTACTACTAGTTTTCTCTCTTTGTCTTGTA	TGCAGAAGAACCCTTCAAGCTCCCTCCTTTGTACTTCTGCTACTACTAGTTTTCTCTCTTTGTCTTGTA	scaffold07313	84632	1	4.74e-29	Chromosome02	16036273	1	5.18e-29	42:C>A	42	1	1	0.095745	0.904255	0	0.095745	0	0.173155	0.086578	25.161	12.3333	1	0	0	0	2	0	0	0	0	0	0	0	0	0	2	2	0	0	0	0	0	0	0	0	0	0
7106991|F|0-40:A>C-40:A>C	TGCAGAAGAACCTATTCCAACTTTTTCCTGCAATATGCATATTCAAACATGTAATTTCACATAAACAGA	TGCAGAAGAACCTATTCCAACTTTTTCCTGCAATATGCATATTCAAACATGTAATTTCACATAAACAGA	scaffold03741	695877	1	4.74e-29	Chromosome15	6472761	1	5.18e-29	40:A>C	40	1	0.978723	0.351064	0.648936	0.021277	0.329787	0.041648	0.455636	0.248642	21.0696	14.641	1	0	0	0	2	1	0	0	2	0	0	0	0	2	0	2	0	2	0	0	0	2	0	2	0	2
13858592|F|0-48:A>G-48:A>G	TGCAGAAGAACGAGCTGGGGCTGATGCCACAATGTCTACCACTTCTTTATTTGAGAGAACATCCCAAAT	TGCAGAAGAACGAGCTGGGGCTGATGCCACAATGTCTACCACTTCTTTATTTGAGAGAACATCCCAAAT	scaffold06711	217305	2	2.2e-27	Chromosome12	541414	2	2.41e-27	48:A>G	48	1	1	0.106383	0.893617	0	0.106383	0	0.190131	0.095066	12.0593	8.72727	1	0	0	0	0	0	0	0	0	0	0	0	0	0	0	0	0	0	0	0	0	0	0	0	0	0
7106992|F|0-20:T>G-20:T>G	TGCAGAAGAACTATAATAGCTTAGGAGGAAGTGTAGCTAATACAAAATTATTGAAACGTGAACCTTACA	TGCAGAAGAACTATAATAGCTTAGGAGGAAGTGTAGCTAATACAAAATTATTGAAACGTGAACCTTACA	scaffold04890	91715	1	2.85e-26	Chromosome17	19249018	1	3.12e-26	20:T>G	20	1	0.914894	0.542553	0.457447	0.085106	0.457447	0.155727	0.496378	0.326053	12.9623	9.41935	1	0	0	2	2	0	0	2	0	0	2	2	2	0	0	2	2	0	0	2	2	0	0	2	0	0
7146827|F|0-28:T>C-28:T>C	TGCAGAAGAAGAAGCTCCTCCAGAAGTCTTGATCATGAACTTGTTGATCAATCTCGAACGAATTTCCTC	TGCAGAAGAAGAAGCTCCTCCAGAAGTCTTGATCATGAACTTGTTGATCAATCTCGAACGAATTTCCTC	scaffold03803	156654	1	4.74e-29	Chromosome05	10319073	1	5.18e-29	28:T>C	28	1	1	0.053191	0.946809	0	0.053191	0	0.100724	0.050362	6.77119	3.33333	1	2	0	0	0	0	0	0	0	0	0	0	0	0	0	2	0	0	0	0	0	0	0	0	0	2
7106994|F|0-40:C>G-40:C>G	TGCAGAAGAAGAATTTGATTTCCATGAAATTCACGTTATACTAAAGCATAAACATGATGAACAAAGTGA	TGCAGAAGAAGAATTTGATTTCCATGAAATTCACGTTATACTAAAGCATAAACATGATGAACAAAGTGA	scaffold02630	24591	1	4.74e-29	Chromosome13	9413416	1	5.18e-29	40:C>G	40	1	0.989362	0.361702	0.638298	0.010638	0.351064	0.02105	0.461747	0.241399	9.77778	5.51163	1	0	2	2	0	0	2	0	0	0	2	2	2	0	2	0	2	0	0	2	0	0	0	0	0	0
20498453|F|0-67:G>A-67:G>A	TGCAGAAGAAGAGAAAGAAAAGGGGCAGAAAGAAGAGAAGCAGGGAGGGAAATGGAAGGAGAAGATCGA	TGCAGAAGAAGAGAAAGAAAAGGGGCAGAAAGAAGAGAAGCAGGGAGGGAAATGGAAGGAGAAGATCGA		0	0	999		0	0	999	67:G>A	67	1	0.957447	0.340426	0.659574	0.042553	0.297872	0.081485	0.449072	0.265278	12.3304	7.92308	1	0	2	0	0	0	2	0	0	2	0	0	0	2	0	0	0	0	2	0	2	2	0	2	2	2
7111486|F|0-35:A>G-35:A>G	TGCAGAAGAAGAGAAAGGCTGCATGAAGAGGGATTAGATTATAACAATTTTGAACTTTATATTCATATT	TGCAGAAGAAGAGAAAGGCTGCATGAAGAGGGATTAGATTATAACAATTTTGAACTTTATATTCATATT	scaffold03834	374122	1	2.2e-27	Chromosome05	8636241	1	2.41e-27	35:A>G	35	1	0.861702	0.765957	0.234043	0.138298	0.62766	0.238343	0.358533	0.298438	11.3824	13.6522	1	1	0	2	2	1	1	1	0	1	2	2	2	2	0	2	2	2	0	2	2	0	2	0	2	2
7111488|F|0-66:C>T-66:C>T	TGCAGAAGAAGAGCTCGGGAGAAGAGAAACCAGCGTCAGCGAAGATGCATTAGATATTCCCAGTACCTT	TGCAGAAGAAGAGCTCGGGAGAAGAGAAACCAGCGTCAGCGAAGATGCATTAGATATTCCCAGTACCTT	scaffold09692	339894	1	4.74e-29	Chromosome08	5662307	1	5.18e-29	66:C>T	66	1	1	0.031915	0.968085	0	0.031915	0	0.061793	0.030896	10.7288	6.25	1	0	0	0	0	0	0	0	0	0	0	0	0	0	0	0	0	0	0	0	0	0	0	0	0	0
7111489|F|0-55:T>A-55:T>A	TGCAGAAGAAGAGGCATCCCACATCAAACTATGAAAATGATGGCAGTAAAACATATATTTGCCAGTTGA	TGCAGAAGAAGAGGCATCCCACATCAAACTATGAAAATGATGGCAGTAAAACATATATTTGCCAGTTGA	scaffold07571	785387	1	2.2e-27	Chromosome01	31263593	1	2.41e-27	55:T>A	55	1	0.925532	0.478723	0.521277	0.074468	0.404255	0.137845	0.499095	0.31847	12.037	9.35593	1	0	2	2	0	1	2	2	0	0	2	2	2	0	0	0	2	0	0	2	0	0	1	2	0	0
7111490|F|0-53:C>A-53:C>A	TGCAGAAGAAGATAACTTCCCTTCTAGACAACGTGGCTGATAGCGTCAAATGACTGTTGTGTTGCTTCG	TGCAGAAGAAGATAACTTCCCTTCTAGACAACGTGGCTGATAGCGTCAAATGACTGTTGTGTTGCTTCG	scaffold03614	507535	1	4.74e-29	Chromosome09	24556891	1	5.18e-29	53:C>A	53	1	0.978723	0.276596	0.723404	0.021277	0.255319	0.041648	0.400181	0.220914	8.77586	4.78125	1	0	0	0	0	0	0	2	2	0	0	0	0	0	0	0	0	0	0	0	0	2	2	0	0	0
20471175|F|0-31:T>C-31:T>C	TGCAGAAGAAGGTAAGCAACAGCTATCCTTATATATTTTTGTTACAAATAATGTAGAGATAGTTTGATT	TGCAGAAGAAGGTAAGCAACAGCTATCCTTATATATTTTTGTTACAAATAATGTAGAGATAGTTTGATT	scaffold08359	1237815	1	4.74e-29	Chromosome14	7124365	1	5.18e-29	31:T>C	31	1	1	0.095745	0.904255	0	0.095745	0	0.173155	0.086578	13.7203	10.1667	1	2	0	0	0	0	0	0	0	0	0	0	0	2	0	0	0	0	0	0	2	0	2	0	0	2
7106996|F|0-37:G>A-37:G>A	TGCAGAAGAAGTAGAAAAGTGTGATTCGGCTGAAAAGGAGAGGTTTCCATACGACCAAACAGAAATGCT	TGCAGAAGAAGTAGAAAAGTGTGATTCGGCTGAAAAGGAGAGGTTTCCATACGACCAAACAGAAATGCT	scaffold03404	38796	1	4.74e-29	Chromosome01	2999782	1	5.18e-29	37:G>A	37	1	0.925532	0.670213	0.329787	0.074468	0.595745	0.137845	0.442055	0.28995	15.4815	13.9875	1	0	0	2	0	1	2	0	0	2	2	2	2	0	0	2	2	1	2	2	2	0	2	0	2	0
20501883|F|0-29:T>G-29:T>G	TGCAGAAGAATAATCCCGAGGAAATCAGATAGAGGGAGAAGACAAGCAATGAGTAAGGATTATGTCCTG	TGCAGAAGAATAATCCCGAGGAAATCAGATAGAGGGAGAAGACAAGCAATGAGTAAGGATTATGTCCTG	scaffold08014	36597	1	4.74e-29	Chromosome12	14591311	1	5.18e-29	29:T>G	29	1	1	0.138298	0.861702	0	0.138298	0	0.238343	0.119172	15.4746	6.46667	1	0	0	0	2	0	0	0	2	2	0	0	0	0	2	0	0	0	2	0	0	0	0	0	0	0
7146840|F|0-29:C>T-29:C>T	TGCAGAAGAATCTAAAGCTTCCAGTTCGTCGTTACCAGAGCAATTTAGGGCTCAGGTGGAAGGGACAGA	TGCAGAAGAATCTAAAGCTTCCAGTTCGTCGTTACCAGAGCAATTTAGGGCTCAGGTGGAAGGGACAGA	scaffold05335	360198	1	4.74e-29	Chromosome17	25301492	1	5.18e-29	29:C>T	29	1	1	0.074468	0.925532	0	0.074468	0	0.137845	0.068923	15.0593	7.125	1	0	0	0	0	0	0	0	0	2	0	0	0	0	0	0	0	0	0	0	0	0	0	0	0	0
7106999|F|0-64:G>C-64:G>C	TGCAGAAGAATGAGGAAGCTGCATTGTTTGAAGCTCCTTGGTCTGAGTTGCCATTGTTGAGGTGGAAAT	TGCAGAAGAATGAGGAAGCTGCATTGTTTGAAGCTCCTTGGTCTGAGTTGCCATTGTTGAGGTGGAAAT	scaffold00987	44783	1	4.74e-29	Chromosome02	27750932	1	5.18e-29	64:G>C	64	1	1	0.06383	0.93617	0	0.06383	0	0.119511	0.059756	23.4746	11	1	0	0	0	0	0	0	2	2	0	0	0	0	0	0	0	0	2	0	0	0	0	0	0	0	0
13858521|F|0-7:G>A-7:G>A	TGCAGAAGAATGTTGGTTGGAATATTTATTTCACACAAGTTCTTTGGAGTGGGAGTCATTACAGATCGG	TGCAGAAGAATGTTGGTTGGAATATTTATTTCACACAAGTTCTTTGGAGTGGGAGTCATTAC	scaffold09657	81056	1	3.21e-20	Chromosome05	21990654	1	3.51e-20	7:G>A	7	1	0.861702	0.574468	0.425532	0.138298	0.43617	0.238343	0.488909	0.363626	15.4242	13.5672	1	1	2	2	0	2	0	0	2	2	2	2	2	1	1	2	2	0	2	2	0	0	0	2	0	1
7111502|F|0-61:G>A-61:G>A	TGCAGAAGAATTCATAAACATTCCAGATTTTTTGAGTCAATGTTTCATACAATCTCTACATGAGTTGAA	TGCAGAAGAATTCATAAACATTCCAGATTTTTTGAGTCAATGTTTCATACAATCTCTACATGAGTTGAA	scaffold08100	481604	1	2.2e-27	Chromosome09	1595235	1	2.41e-27	61:G>A	61	1	0.914894	0.191489	0.808511	0.085106	0.106383	0.155727	0.309642	0.232684	17.4444	10.7391	1	2	0	0	2	0	1	0	0	0	0	0	0	0	0	2	0	0	0	0	0	0	0	0	0	0
7111503|F|0-19:T>G-19:T>G	TGCAGAAGAATTGGCAAAATGTGGTAATTTCTTTGACATGCTTTATGTTCAGCATTTGATCATTCTCTA	TGCAGAAGAATTGGCAAAATGTGGTAATTTCTTTGACATGCTTTATGTTCAGCATTTGATCATTCTCTA	scaffold08974	144459	1	4.74e-29	Chromosome12	8394488	1	5.18e-29	19:T>G	19	1	1	0.446809	0.553191	0	0.446809	0	0.494341	0.247171	25.0932	22.7308	1	0	2	2	0	0	2	0	0	0	2	2	2	0	2	0	2	0	2	2	0	0	0	0	0	0
7111505|F|0-24:T>A-24:T>A	TGCAGAAGACAAGCCAAAAAATGGTGGTAATTATGAACAAATTTACGTCTAGAAACAAGGACATGATCG	TGCAGAAGACAAGCCAAAAAATGGTGGTAATTATGAACAAATTTACGTCTAGAAACAAGGACATGATCG	scaffold08122	116669	1	2.2e-27	Chromosome11	13896718	1	2.41e-27	24:T>A	24	1	0.989362	0.531915	0.468085	0.010638	0.521277	0.02105	0.497963	0.259507	27.8103	19.05	1	2	2	2	0	0	2	2	2	2	2	2	2	0	0	0	2	2	2	2	0	0	0	0	0	0
7109757|F|0-60:C>G-60:C>G	TGCAGAAGACAGACCGGAGGTACTTGATAGTAATTTCTTTTACTTTCTCTTTCTGGCCTCCTAGTTCTT	TGCAGAAGACAGACCGGAGGTACTTGATAGTAATTTCTTTTACTTTCTCTTTCTGGCCTCCTAGTTCTT	scaffold08265	400692	1	4.74e-29	Chromosome12	29260383	1	5.18e-29	60:C>G	60	1	1	0.223404	0.776596	0	0.223404	0	0.34699	0.173495	28.8729	16.5769	1	0	0	0	0	2	0	0	2	0	0	0	0	0	0	0	0	0	0	0	0	0	0	2	2	0
7107000|F|0-33:G>C-33:G>C	TGCAGAAGACATTTGTTTCAAAAATCCCCTGCTGTCTTATTTCTTCCGCCTTGGTATTTTCTTCAAATG	TGCAGAAGACATTTGTTTCAAAAATCCCCTGCTGTCTTATTTCTTCCGCCTTGGTATTTTCTTCAAATG	scaffold07520	2948250	1	4.74e-29	Chromosome01	26568177	1	5.18e-29	33:G>C	33	1	1	0.234043	0.765957	0	0.234043	0	0.358533	0.179267	23.4068	12.4516	1	0	0	0	0	0	0	0	0	0	0	0	0	0	0	0	0	2	0	0	0	0	0	2	2	0
20498456|F|0-22:T>C-22:T>C	TGCAGAAGACCCAGGAATCAAATGCTGAGCTCATACTTGCTGTCAAAGACCTAGAAGAAATGTTGGAGT	TGCAGAAGACCCAGGAATCAAATGCTGAGCTCATACTTGCTGTCAAAGACCTAGAAGAAATGTTGGAGT	scaffold07035	46678	2	4.74e-29	Chromosome02	1909718	2	5.18e-29	22:T>C	22	1	0.989362	0.351064	0.648936	0.010638	0.340426	0.02105	0.455636	0.238343	8.56897	5.04762	1	0	0	0	2	0	2	2	2	2	0	0	0	2	0	0	0	0	0	0	2	0	0	0	2	2
7111509|F|0-19:G>A-19:G>A	TGCAGAAGACCTGCAAATGGCAATTTTGAATGTTCATTACAGATTGTAAGGATCAGGAATTTTTCATTT	TGCAGAAGACCTGCAAATGGCAATTTTGAATGTTCATTACAGATTGTAAGGATCAGGAATTTTTCATTT	scaffold11581	118859	1	4.74e-29	Chromosome01	20272386	1	5.18e-29	19:G>A	19	1	1	0.12766	0.87234	0	0.12766	0	0.222725	0.111363	21.5424	11.9333	1	0	0	0	2	0	0	0	0	2	0	0	0	0	0	0	0	2	0	0	0	0	0	0	0	0
20484765|F|0-9:C>G-9:C>G	TGCAGAAGACGTGGTCCCAACAGCTTGAACTGTAGCTGGTGTGTCATAACAAAAAAACAACACACAAAC	TGCAGAAGACGTGGTCCCAACAGCTTGAACTGTAGCTGGTGTGTCATAACAAAAAAACAACACACAAAC	scaffold03333	434904	1	4.74e-29	Chromosome16	19900466	1	5.18e-29	9:C>G	9	1	1	0.010638	0.989362	0	0.010638	0	0.02105	0.010525	27.2458	19	1	0	2	0	0	0	0	0	0	0	0	0	0	0	0	0	0	0	0	0	0	0	0	0	0	0
7111510|F|0-7:G>T-7:G>T	TGCAGAAGACTACTTCACTATCAGAACCATGATACTGTAATGGTCATATGCAATTGCAATTACAGATCG	TGCAGAAGACTACTTCACTATCAGAACCATGATACTGTAATGGTCATATGCAATTGCAATTAC	scaffold10305	690440	1	3.27e-25	Chromosome08	27354945	1	3.48e-25	7:G>T	7	1	1	0.074468	0.925532	0	0.074468	0	0.137845	0.068923	20.9746	10.25	1	0	0	0	0	0	0	2	0	0	0	0	0	0	2	2	0	0	0	0	0	0	0	0	0	0
20493055|F|0-65:G>T-65:G>T	TGCAGAAGAGCTAAAAGTCTCAAGCTTTTACCATACAATAGAATAAAATAGTAATTCGTGATGACGTTG	TGCAGAAGAGCTAAAAGTCTCAAGCTTTTACCATACAATAGAATAAAATAGTAATTCGTGATGACGTTG	scaffold06631	748805	1	2.2e-27	Chromosome06	836517	1	2.41e-27	65:G>T	65	1	0.989362	0.042553	0.957447	0.010638	0.031915	0.02105	0.081485	0.051268	23.5897	14	1	0	0	0	0	0	0	0	0	0	0	0	0	0	0	0	0	0	0	0	0	0	0	1	0	0
7107005|F|0-7:G>T-7:G>T	TGCAGAAGAGGAAGTGGAGCATCAGACTCGGAATGGTCACAGACAGACGAAAAAGGAGAAAAGGTGACA	TGCAGAAGAGGAAGTGGAGCATCAGACTCGGAATGGTCACAGACAGACGAAAAAGGAGAAAAGGTGACA	scaffold07571	673971	1	4.74e-29	Chromosome01	31370424	1	5.18e-29	7:G>T	7	1	1	0.319149	0.680851	0	0.319149	0	0.434586	0.217293	12.5339	7.4878	1	0	0	0	0	0	0	0	2	0	0	0	0	2	0	0	0	2	0	0	0	0	0	2	2	2
7111518|F|0-50:T>G-50:T>G	TGCAGAAGAGGTTACAGAGGTTATGAAGGATGAAAGCAACGCTTTACCTGTCATAGATGCTACTATTCA	TGCAGAAGAGGTTACAGAGGTTATGAAGGATGAAAGCAACGCTTTACCTGTCATAGATGCTACTATTCA	scaffold07238	584229	1	4.74e-29	Chromosome02	12772483	1	5.18e-29	50:T>G	50	1	0.882979	0.37234	0.62766	0.117021	0.255319	0.206655	0.467406	0.33703	11.5437	8.78261	1	0	0	0	0	2	2	0	2	0	0	0	0	0	0	0	0	2	2	0	2	2	1	2	2	0
7111519|F|0-57:G>A-57:G>A	TGCAGAAGAGGTTTATGGTGAAGATGTTGAAACATTGGTTATGGATGAAGATGAGCAGCCCCTTGAACA	TGCAGAAGAGGTTTATGGTGAAGATGTTGAAACATTGGTTATGGATGAAGATGAGCAGCCCCTTGAACA	scaffold08686	460014	1	4.74e-29	Chromosome14	12332156	1	5.18e-29	57:G>A	57	1	1	0.031915	0.968085	0	0.031915	0	0.061793	0.030896	12.2627	6.66667	1	0	0	0	0	0	0	0	0	0	0	0	0	0	0	0	0	0	0	0	0	0	0	0	0	0
7111520|F|0-44:A>G-44:A>G	TGCAGAAGAGTCATTATGTGCCAATACTAATATTCCATTCACCAACACTAAGGAAGCAGTAGAATATTT	TGCAGAAGAGTCATTATGTGCCAATACTAATATTCCATTCACCAACACTAAGGAAGCAGTAGAATATTT	scaffold03803	105051	1	1.03e-25	Chromosome05	10369546	1	1.12e-25	44:A>G	44	1	0.968085	0.638298	0.361702	0.031915	0.606383	0.061793	0.461747	0.26177	20.6228	15.9315	1	0	2	2	0	0	2	2	2	2	2	2	2	0	2	2	2	2	0	2	2	2	0	0	2	0
7149334|F|0-53:T>C-53:T>C	TGCAGAAGAGTGCGAATCAAGTTTACACCAACTGATGATGTTTGTACATGTTCTGGACCCCAAAATTTA	TGCAGAAGAGTGCGAATCAAGTTTACACCAACTGATGATGTTTGTACATGTTCTGGACCCCAAAATTTA	scaffold12265	9324	2	4.74e-29	Chromosome03	1206231	2	5.18e-29	53:T>C	53	1	1	0.648936	0.351064	0	0.648936	0	0.455636	0.227818	12.339	6.48684	1	0	2	2	0	0	2	0	0	0	2	2	2	0	2	0	2	0	0	2	0	0	2	2	2	0
7107007|F|0-13:G>A-13:G>A	TGCAGAAGATAGTGGATAAGTTAGTAGCATATTCACTTTTCTAATTTGGCCTATGATCTGCATGATAGT	TGCAGAAGATAGTGGATAAGTTAGTAGCATATTCACTTTTCTAATTTGGCCTATGATCTGCATGATAGT	scaffold03237	48336	1	4.74e-29	Chromosome18	4057108	1	5.18e-29	13:G>A	13	1	1	0.053191	0.946809	0	0.053191	0	0.100724	0.050362	17.6102	8	1	0	0	0	0	0	0	0	2	0	0	0	0	0	0	0	0	0	0	0	0	0	0	0	0	0
7111523|F|0-42:G>A-42:G>A	TGCAGAAGATATAGGAAACTGTGAAACTTCAGAGAAAAGAAAGATGGGAAAAGATAAATTTTAGAAAGA	TGCAGAAGATATAGGAAACTGTGAAACTTCAGAGAAAAGAAAGATGGGAAAAGATAAATTTTAGAAAGA	scaffold00325	361870	1	4.74e-29	Chromosome15	12953013	1	5.18e-29	42:G>A	42	1	0.978723	0.265957	0.734043	0.021277	0.244681	0.041648	0.390448	0.216048	16.931	10.375	1	0	0	0	2	2	0	0	0	2	0	0	0	0	1	0	0	0	0	0	2	0	2	0	0	0
7146876|F|0-27:C>A-27:C>A	TGCAGAAGATATGACAGTTATTTGCCTCGACTATTTAGAAATTGGGCTGTGGTCGTGTTGTTGGTTGTT	TGCAGAAGATATGACAGTTATTTGCCTCGACTATTTAGAAATTGGGCTGTGGTCGTGTTGTTGGTTGTT	scaffold10963	60185	1	2.2e-27	Chromosome06	26422700	1	2.41e-27	27:C>A	27	1	0.978723	0.308511	0.691489	0.021277	0.287234	0.041648	0.426664	0.234156	19.9483	12.697	1	2	0	0	2	0	0	2	0	0	0	0	0	2	0	2	0	0	2	0	0	0	0	1	2	2
7119803|F|0-30:C>T-30:C>T	TGCAGAAGATCAGCAGCACACCCCAGGGTGCGCCTGACTCTGAGAGGCACTAGCTGTTCGCCTATTTTG	TGCAGAAGATCAGCAGCACACCCCAGGGTGCGCCTGACTCTGAGAGGCACTAGCTGTTCGCCTATTTTG	scaffold07683	52206	1	4.74e-29	Chromosome13	14516740	1	5.18e-29	30:C>T	30	1	0.978723	0.234043	0.765957	0.021277	0.212766	0.041648	0.358533	0.200091	9.29565	5.89655	1	0	0	0	2	2	0	2	0	2	0	0	0	0	0	0	0	0	2	0	0	0	2	0	0	0
7111525|F|0-26:G>A-26:G>A	TGCAGAAGATGATCCGCTTTTCCAAGGGTAAATTGCGTAGCTCTTTGAAGCCTTTCTACAAATATGTGG	TGCAGAAGATGATCCGCTTTTCCAAGGGTAAATTGCGTAGCTCTTTGAAGCCTTTCTACAAATATGTGG	scaffold06278	351489	1	4.74e-29	Chromosome03	22881613	1	5.18e-29	26:G>A	26	1	0.968085	0.265957	0.734043	0.031915	0.234043	0.061793	0.390448	0.22612	17.6195	11.4516	1	0	0	0	0	2	0	0	2	2	0	0	0	0	0	2	0	0	0	0	0	2	2	0	0	0
7143108|F|0-18:G>A-18:G>A	TGCAGAAGATGATGATTTGTCATTTTCTCTAATAGGATCCAAATCTAGAGGAGAGAATGTGGATACTAG	TGCAGAAGATGATGATTTGTCATTTTCTCTAATAGGATCCAAATCTAGAGGAGAGAATGTGGATACTAG	scaffold11581	1127139	1	4.74e-29	Chromosome01	21326978	1	5.18e-29	18:G>A	18	1	0.43617	0.914894	0.085106	0.56383	0.351064	0.491852	0.155727	0.323789	5.48148	7.74766	1	2	1	1	1	2	2	2	2	1	1	1	1	2	1	2	1	2	1	1	2	2	2	1	0	2
13855387|F|0-29:A>G-29:A>G	TGCAGAAGATGATGCACGACTAGTCAAACACATTGGCCAGAGTTTCAGATTTTCTGCTGTCGAGGTACA	TGCAGAAGATGATGCACGACTAGTCAAACACATTGGCCAGAGTTTCAGATTTTCTGCTGTCGAGGTACA	scaffold12794	1205563	1	4.74e-29	Chromosome06	21151334	1	5.18e-29	29:A>G	29	1	0.659574	0.893617	0.106383	0.340426	0.553191	0.449072	0.190131	0.319602	11.5641	12.3333	1	1	1	2	2	0	1	0	1	2	2	2	2	1	1	2	2	1	0	2	1	1	2	1	2	1
20471221|F|0-15:A>G-15:A>G	TGCAGAAGATGCTCTACAACCTATATTGAAGCTATTATTGGCTCCAGATGGTGAAGAGCTTCGACATTT	TGCAGAAGATGCTCTACAACCTATATTGAAGCTATTATTGGCTCCAGATGGTGAAGAGCTTCGACATTT	scaffold10015	49733	1	4.74e-29	Chromosome02	31010673	1	5.18e-29	15:A>G	15	1	1	0.085106	0.914894	0	0.085106	0	0.155727	0.077863	12.2203	4.375	1	0	0	0	0	0	0	0	0	0	0	0	0	0	0	0	0	0	0	0	2	2	0	0	0	0
7107002|F|0-9:C>T-9:C>T	TGCAGAAGACGCTGCTGAACTTTCCAGAGAGAGTTGGGATGGCAAAGTTACAAATACAAATGGAAATTC	TGCAGAAGACGCTGCTGAACTTTCCAGAGAGAGTTGGGATGGCAAAGTTACAAATACAAATGGAAATTC	scaffold02658	835799	1	4.77e-24	Chromosome01	33018200	1	5.22e-24	9:C>T	9	1	0.265957	0.989362	0.010638	0.734043	0.255319	0.390448	0.02105	0.205749	10.0882	7.82906	1	1	1	1	1	1	1	1	2	1	1	1	1	2	1	1	1	2	1	1	1	1	1	2	1	2
7111527|F|0-24:G>A-24:G>A	TGCAGAAGATGGAATTGGACTGAAGCAGCTTGAAGAACTTGTCTTGAAGGTTTAGGCCTGATATAAGAT	TGCAGAAGATGGAATTGGACTGAAGCAGCTTGAAGAACTTGTCTTGAAGGTTTAGGCCTGATATAAGAT	scaffold03219	280675	1	2.2e-27	Chromosome13	802923	1	2.41e-27	24:G>A	24	1	1	0.085106	0.914894	0	0.085106	0	0.155727	0.077863	10.5593	5.75	1	0	0	0	2	0	0	0	0	0	0	0	0	0	0	0	0	0	0	0	0	0	0	2	0	0
7143110|F|0-24:G>A-24:G>A	TGCAGAAGATGTAAAGATCTTCCCGCACTGGGTCAGCTTCCCTTCCTCAAGGTCCTTTACTTACAAGGA	TGCAGAAGATGTAAAGATCTTCCCGCACTGGGTCAGCTTCCCTTCCTCAAGGTCCTTTACTTACAAGGA	scaffold04260	165828	1	4.74e-29	Chromosome05	25787881	1	5.18e-29	24:G>A	24	1	0.351064	0.957447	0.042553	0.648936	0.308511	0.455636	0.081485	0.26856	3.97222	6.90351	1	1	1	1	1	1	1	2	2	1	1	1	1	1	1	1	1	1	1	1	2	2	2	2	1	1
7109764|F|0-30:C>T-30:C>T	TGCAGAAGATGTTTCTGCCTTATCAGAAGGCTTTGCATCTCCATTTGATTTTTCTGATTCAACATTTGA	TGCAGAAGATGTTTCTGCCTTATCAGAAGGCTTTGCATCTCCATTTGATTTTTCTGATTCAACATTTGA	scaffold06278	285423	1	4.74e-29	Chromosome03	23192739	1	2.41e-27	30:C>T	30	1	0.957447	0.659574	0.340426	0.042553	0.617021	0.081485	0.449072	0.265278	15.6549	12.6579	1	0	2	2	2	2	2	0	2	2	2	2	2	0	2	1	2	0	2	2	0	2	0	2	2	0
13855388|F|0-60:G>A-60:G>A	TGCAGAAGATTGCTTTCATGCCAAGAAAGTTTGAAGTTGACTATCAAAACCCATTCAATCGGGATCACC	TGCAGAAGATTGCTTTCATGCCAAGAAAGTTTGAAGTTGACTATCAAAACCCATTCAATCGGGATCACC	scaffold11236	189144	1	2.2e-27	Chromosome10	3815038	1	2.41e-27	60:G>A	60	1	0.989362	0.37234	0.62766	0.010638	0.361702	0.02105	0.467406	0.244228	9.95726	6.72093	1	0	2	2	2	0	0	0	0	0	2	2	2	0	2	0	2	0	0	2	0	0	0	2	0	0
7111528|F|0-27:G>T-27:G>T	TGCAGAAGATTTCCCAGAATCTTTTGTGTCTTCAGCACTGCATGATAAGGATATGTCAAATGATTTTGC	TGCAGAAGATTTCCCAGAATCTTTTGTGTCTTCAGCACTGCATGATAAGGATATGTCAAATGATTTTGC	scaffold03581	997787	1	4.74e-29	Chromosome05	2036382	1	5.18e-29	27:G>T	27	1	0.925532	0.308511	0.691489	0.074468	0.234043	0.137845	0.426664	0.282254	12.1376	8.47222	1	0	0	0	0	2	0	1	2	0	0	0	0	2	0	0	0	0	2	0	2	0	0	0	1	2
7119807|F|0-19:G>A-19:G>A	TGCAGAAGATTTGGACAGTGATTTGCTAAAATAGCCTTGACAATTCTCTTATTTCCGGTTTTATCTTTC	TGCAGAAGATTTGGACAGTGATTTGCTAAAATAGCCTTGACAATTCTCTTATTTCCGGTTTTATCTTTC	scaffold09335	142962	1	4.74e-29	Chromosome13	22803117	1	5.18e-29	19:G>A	19	1	1	0.074468	0.925532	0	0.074468	0	0.137845	0.068923	13.7034	7.8	1	0	0	0	0	0	0	2	0	0	0	0	0	0	0	0	0	0	0	0	0	0	0	0	0	0
7111529|F|0-52:G>A-52:G>A	TGCAGAAGCAAAACCATTCTGAGCAGCCATTGATTTCTGTCGTTGATTAGATGTTCACCACCACAGGAG	TGCAGAAGCAAAACCATTCTGAGCAGCCATTGATTTCTGTCGTTGATTAGATGTTCACCACCACAGGAG	scaffold04083	242975	1	2.2e-27	Chromosome14	5522382	1	2.41e-27	52:G>A	52	1	0.925532	0.606383	0.393617	0.074468	0.531915	0.137845	0.477365	0.307605	15.0556	11.9857	1	2	2	2	1	0	1	0	0	2	2	2	2	0	1	0	2	1	0	2	0	2	2	2	0	0
7111562|F|0-9:G>A-9:G>A	TGCAGAAGCGAAATCAAGAGGAGATGATGCTTTCAGAAGAAAGGATTATTGTATGGCTGTGGATGCTTA	TGCAGAAGCGAAATCAAGAGGAGATGATGCTTTCAGAAGAAAGGATTATTGTATGGCTGTGGATGCTTA	scaffold03614	2755504	1	4.74e-29	Chromosome09	26820178	1	5.18e-29	9:G>A	9	1	0.989362	0.361702	0.638298	0.010638	0.351064	0.02105	0.461747	0.241399	14.8461	9.07143	1	2	0	0	0	2	2	2	0	0	0	0	0	0	0	2	0	0	2	0	2	2	2	0	0	0
7143112|F|0-65:C>A-65:C>A	TGCAGAAGCAAGGTAAGTGGGCAAGATGGCGGTGCACATGCAACGCAGCACCAGATCATAAAATCCCAT	TGCAGAAGCAAGGTAAGTGGGCAAGATGGCGGTGCACATGCAACGCAGCACCAGATCATAAAATCCCAT	scaffold09570	104845	1	4.74e-29	Chromosome03	3442247	1	5.18e-29	65:C>A	65	1	1	0.06383	0.93617	0	0.06383	0	0.119511	0.059756	11.0085	7	1	0	0	0	0	0	0	0	0	0	0	0	0	0	0	0	0	0	0	0	0	0	0	0	0	0
20484791|F|0-37:C>T-37:C>T	TGCAGAAGCAATATCGAGAAATTCTTAGATCTGCTGACCCTAATTATAAATTGGGAAGCTATATCAGTA	TGCAGAAGCAATATCGAGAAATTCTTAGATCTGCTGACCCTAATTATAAATTGGGAAGCTATATCAGTA	scaffold11297	228331	1	4.74e-29	Chromosome08	32570116	1	5.18e-29	37:C>T	37	1	1	0.010638	0.989362	0	0.010638	0	0.02105	0.010525	12.4407	9	1	0	0	0	0	0	0	0	0	0	0	0	0	0	0	0	0	0	0	0	0	0	0	0	0	0
7111537|F|0-21:C>G-21:C>G	TGCAGAAGCAATCTACTCTGGCAAACAAAAGATCAAGATTGCTCATTTTTACGATTGCCTTCAAGATGT	TGCAGAAGCAATCTACTCTGGCAAACAAAAGATCAAGATTGCTCATTTTTACGATTGCCTTCAAGATGT	scaffold07100	169392	2	4.74e-29	Chromosome16	2777281	2	5.18e-29	21:C>G	21	1	1	0.404255	0.595745	0	0.404255	0	0.481666	0.240833	24.161	14.1346	1	0	0	0	2	2	2	2	2	2	0	0	0	0	0	0	0	0	0	0	2	0	2	0	2	0
7111538|F|0-34:T>C-34:T>C	TGCAGAAGCAATGAACTAATAAATAACTATAGCATTGGGTTGAGACCACATATATGTTGGATATGAGAA	TGCAGAAGCAATGAACTAATAAATAACTATAGCATTGGGTTGAGACCACATATATGTTGGATATGAGAA	scaffold06916	854191	1	4.74e-29	Chromosome02	10089731	1	5.18e-29	34:T>C	34	1	1	0.021277	0.978723	0	0.021277	0	0.041648	0.020824	10.2288	2.75	1	0	0	0	0	0	2	0	0	0	0	0	0	0	0	0	0	0	0	0	0	0	0	0	0	0
7107012|F|0-68:A>T-68:A>T	TGCAGAAGCACATTTAGAGACTCAGTGTTATATTCAAACCCAAACTCTTTTGAGTTTCCAAACATTTGA	TGCAGAAGCACATTTAGAGACTCAGTGTTATATTCAAACCCAAACTCTTTTGAGTTTCCAAACATTTGA	scaffold07520	1012328	1	4.74e-29	Chromosome01	24655055	1	5.18e-29	68:A>T	68	1	1	0.234043	0.765957	0	0.234043	0	0.358533	0.179267	10.2458	5.87097	1	0	0	0	0	0	0	0	0	0	0	0	0	0	0	0	0	2	0	0	0	0	0	2	2	0
7111540|F|0-40:C>T-40:C>T	TGCAGAAGCACGTTGAAATGGCAGCCGAGATAAAAAATCTCGACACTGATTTGCAAATGTTAGTTTATG	TGCAGAAGCACGTTGAAATGGCAGCCGAGATAAAAAATCTCGACACTGATTTGCAAATGTTAGTTTATG	scaffold05434	1245	1	2.2e-27	Chromosome01	31202919	1	2.41e-27	40:C>T	40	1	0.968085	0.393617	0.606383	0.031915	0.361702	0.061793	0.477365	0.269579	15.9381	9.67391	1	0	2	2	0	0	2	2	0	0	2	2	2	0	0	0	2	0	0	2	0	0	0	2	0	0
20507312|F|0-26:A>C-26:A>C	TGCAGAAGCACTCCCCCAATATTTTCATACCGAGCAGTCCATGCCTTTGCGGAGGAGTTTACAGATCGG	TGCAGAAGCACTCCCCCAATATTTTCATACCGAGCAGTCCATGCCTTTGCGGAGGAGTTTAC	scaffold10689	312259	1	1.15e-24	Chromosome10	663686	1	1.25e-24	26:A>C	26	1	1	0.265957	0.734043	0	0.265957	0	0.390448	0.195224	44.6186	12.5	1	0	2	0	0	0	2	0	0	0	0	0	0	2	0	0	0	0	0	0	0	0	0	0	0	2
7111542|F|0-15:T>C-15:T>C	TGCAGAAGCAGAATCTATGGCACACCCAATTACCCACAGCGGAGAATGGACGTGGACCATGATACAACT	TGCAGAAGCAGAATCTATGGCACACCCAATTACCCACAGCGGAGAATGGACGTGGACCATGATACAACT	scaffold06683	311246	1	4.74e-29	Chromosome05	22811004	1	5.18e-29	15:T>C	15	1	1	0.085106	0.914894	0	0.085106	0	0.155727	0.077863	13.3814	6.8	1	0	0	0	2	0	2	0	0	2	0	0	0	0	0	0	0	0	0	0	0	0	0	0	0	0
7111555|F|0-67:A>T-67:A>T	TGCAGAAGCCACATGATGTTTCAAAATTCATGAGTAACTCAGCACTGACAGTGATATAGAATGGAGAAG	TGCAGAAGCCACATGATGTTTCAAAATTCATGAGTAACTCAGCACTGACAGTGATATAGAATGGAGAAG	scaffold03000	159204	1	6.13e-28	Chromosome03	21239039	1	6.7e-28	67:A>T	67	1	0.882979	0.531915	0.468085	0.117021	0.414894	0.206655	0.497963	0.352309	20.0583	14.4918	1	0	0	0	0	2	0	2	2	2	0	0	0	0	0	0	0	2	2	0	2	2	1	0	2	0
7119812|F|0-13:G>A-13:G>A	TGCAGAAGCCATTGTTGCTTGTAGTTGCTTGGCTCTGATATTGTTGGGTTTGTATTTGGAGAGTTAGGT	TGCAGAAGCCATTGTTGCTTGTAGTTGCTTGGCTCTGATATTGTTGGGTTTGTATTTGGAGAGTTAGGT	scaffold01664	124888	1	4.74e-29	Chromosome09	7289722	1	5.18e-29	13:G>A	13	1	0.87234	0.819149	0.180851	0.12766	0.691489	0.222725	0.296288	0.259507	11.6765	10.8144	1	2	1	2	2	0	2	2	0	1	2	2	2	0	1	2	2	2	2	2	2	2	0	0	0	0
13858608|F|0-35:C>T-35:C>T	TGCAGAAGCGTTTCTTTTCACCATGTGTCTGCAAACGTGTGGTGAATAATTGTTGTTGTTTCATGAAAT	TGCAGAAGCGTTTCTTTTCACCATGTGTCTGCAAACGTGTGGTGAATAATTGTTGTTGTTTCATGAAAT	scaffold10114	131104	1	4.74e-29	Chromosome16	24758710	1	5.18e-29	35:C>T	35	1	0.93617	0.585106	0.414894	0.06383	0.521277	0.119511	0.485514	0.302512	14.1892	9.8	1	2	2	2	0	1	0	2	2	2	2	2	2	2	0	0	2	0	2	2	0	2	2	0	0	2
7143119|F|0-7:G>A-7:G>A	TGCAGAAGCTAAACAAATGATGTATTATAAACCTATATCTTCTAAATTATATATCATAATGTATTGAAT	TGCAGAAGCTAAACAAATGATGTATTATAAACCTATATCTTCTAAATTATATATCATAATGTATTGAAT	scaffold01237	196390	2	2.2e-27	Chromosome17	7483311	1	2.41e-27	7:G>A	7	1	0.93617	0.606383	0.393617	0.06383	0.542553	0.119511	0.477365	0.298438	6.8	5.55882	1	0	1	2	2	1	0	0	2	0	2	2	2	2	0	2	2	0	2	2	0	2	2	2	0	2
20471262|F|0-26:T>C-26:T>C	TGCAGAAGCTACTCGTTGTCTACTAATTCCCTTGAAAGTTATGATATGCAAAGGGCCAATTTGATACCT	TGCAGAAGCTACTCGTTGTCTACTAATTCCCTTGAAAGTTATGATATGCAAAGGGCCAATTTGATACCT	scaffold03699	62625	1	1.03e-25	Chromosome02	13591288	1	1.12e-25	26:T>C	26	1	0.680851	0.617021	0.382979	0.319149	0.297872	0.434586	0.472612	0.453599	7.17284	6.68571	1	0	2	1	2	0	2	2	2	2	1	1	1	0	1	2	1	2	2	1	0	0	0	0	0	0
7146925|F|0-11:T>G-11:T>G	TGCAGAAGCTATTGTCTAGCAAATTTTTTTTTTTTCCCAGTACTCAGCATTTTCCAATCTAAAATTAGT	TGCAGAAGCTATTGTCTAGCAAATTTTTTTTTTTTCCCAGTACTCAGCATTTTCCAATCTAAAATTAGT	scaffold05875	2218596	1	4.74e-29	Chromosome04	28459589	1	5.18e-29	11:T>G	11	1	1	0.021277	0.978723	0	0.021277	0	0.041648	0.020824	10.9746	4.5	1	0	0	0	0	0	0	0	0	0	0	0	0	0	0	0	0	0	0	0	0	2	2	0	0	0
7111571|F|0-33:A>T-33:A>T	TGCAGAAGCTCAATTATGAGGAAGGTTTAGTCAAGGGTGCCCAATGTTGAAGTTCCATTGTGTTAGAAT	TGCAGAAGCTCAATTATGAGGAAGGTTTAGTCAAGGGTGCCCAATGTTGAAGTTCCATTGTGTTAGAAT	scaffold08994	92309	1	2.2e-27	Chromosome18	4843483	1	2.41e-27	33:A>T	33	1	0.414894	0.957447	0.042553	0.585106	0.37234	0.485514	0.081485	0.283499	11.42	17.4035	1	2	1	1	1	1	1	1	1	1	1	1	1	2	2	1	1	2	2	1	2	2	1	1	2	2
20493079|F|0-40:G>T-40:G>T	TGCAGAAGCTCGTCCCCAAGTGCCGGATTGTCGGTCGACCGGAAGGTGGCTGAATGATGGAAGGAATGG	TGCAGAAGCTCGTCCCCAAGTGCCGGATTGTCGGTCGACCGGAAGGTGGCTGAATGATGGAAGGAATGG	scaffold06206	50470	1	4.74e-29	Chromosome11	26349458	1	5.18e-29	40:G>T	40	1	0.968085	0.170213	0.829787	0.031915	0.138298	0.061793	0.282481	0.172137	21.9737	15.0909	1	2	0	0	0	1	0	0	0	0	0	0	0	0	0	0	0	0	0	0	0	2	1	0	0	0
13855393|F|0-36:C>T-36:C>T	TGCAGAAGCTCTATGCTCAAAAGGTACAGGTGGATACAGTCGAAGTGTCTCGCATACAACAGCATGCAG	TGCAGAAGCTCTATGCTCAAAAGGTACAGGTGGATACAGTCGAAGTGTCTCGCATACAACAGCATGCAG	scaffold05335	226971	3	4.74e-29	Chromosome17	25166239	3	5.18e-29	36:C>T	36	1	0.989362	0.106383	0.893617	0.010638	0.095745	0.02105	0.190131	0.105591	25.5983	16.5	1	0	0	0	0	0	2	0	0	2	0	0	0	0	0	0	0	0	1	0	0	0	0	0	0	0
7143122|F|0-40:A>C-40:A>C	TGCAGAAGCTCTGCATAACTTTTCTTATTAGCTGCCAAGAAATGTAATTTCCATATTGGTGCTGACATA	TGCAGAAGCTCTGCATAACTTTTCTTATTAGCTGCCAAGAAATGTAATTTCCATATTGGTGCTGACATA	scaffold09501	455015	1	4.74e-29	Chromosome03	2077094	1	5.18e-29	40:A>C	40	1	1	0.138298	0.861702	0	0.138298	0	0.238343	0.119172	11.0169	5.4	1	0	0	0	0	2	0	0	0	0	0	0	0	0	0	0	0	0	0	0	0	2	0	2	2	0
20471269|F|0-49:T>G-49:T>G	TGCAGAAGCTGCAAGACGAGAGTAGTCCTGATTTTGTGATGGAGGTCGTTTCTCTCTTCTTTGTAGATT	TGCAGAAGCTGCAAGACGAGAGTAGTCCTGATTTTGTGATGGAGGTCGTTTCTCTCTTCTTTGTAGATT	scaffold11998	1553478	1	2.2e-27	Chromosome05	5380498	1	2.41e-27	49:T>G	49	1	1	0.010638	0.989362	0	0.010638	0	0.02105	0.010525	21.4491	17	1	0	0	0	0	0	0	2	0	0	0	0	0	0	0	0	0	0	0	0	0	0	0	0	0	0
7111577|F|0-36:A>G-36:A>G	TGCAGAAGCTGCCGCACAAGAAACCCGTGGAAAACGAAAGACACCTTCACTTCTGGAGAGTTCCCTTTT	TGCAGAAGCTGCCGCACAAGAAACCCGTGGAAAACGAAAGACACCTTCACTTCTGGAGAGTTCCCTTTT	scaffold03299	248560	1	1.03e-25	Chromosome18	4411432	1	1.12e-25	36:A>G	36	1	1	0.095745	0.904255	0	0.095745	0	0.173155	0.086578	8.84746	4.27273	1	0	0	0	0	0	0	2	2	0	0	0	0	0	0	0	0	2	2	0	0	0	0	0	0	0
7111579|F|0-44:C>G-44:C>G	TGCAGAAGCTGTTTGATTTCATCTATATGATCAAAGATACTCTGCATTTTTGCATAAACTCAACTTTGG	TGCAGAAGCTGTTTGATTTCATCTATATGATCAAAGATACTCTGCATTTTTGCATAAACTCAACTTTGG	scaffold04209	250238	1	4.74e-29	Chromosome05	7812559	1	5.18e-29	44:C>G	44	1	1	0.095745	0.904255	0	0.095745	0	0.173155	0.086578	19.6949	9.11111	1	0	0	0	2	0	0	2	0	0	0	0	0	0	0	2	0	0	0	0	0	0	0	0	0	0
7107023|F|0-59:G>A-59:G>A	TGCAGAAGCTTGTTTAGATGGAACACTCCCTCCTCCACTCAATACACTCCCTGGAGAACGAAAAAATTA	TGCAGAAGCTTGTTTAGATGGAACACTCCCTCCTCCACTCAATACACTCCCTGGAGAACGAAAAAATTA	scaffold03614	1804638	1	4.74e-29	Chromosome09	25871628	1	5.18e-29	59:G>A	59	1	0.978723	0.43617	0.56383	0.021277	0.414894	0.041648	0.491852	0.26675	15.1897	9.16327	1	0	0	2	2	0	0	0	0	0	2	2	2	0	2	0	2	0	1	2	0	0	0	2	0	0
20110230|F|0-44:A>G-44:A>G	TGCAGAAGCTTTTTTGCAGAACGTGCAGCAATCTCTCTATTTCCATGAACTAAACAAGCACTAAGAAGA	TGCAGAAGCTTTTTTGCAGAACGTGCAGCAATCTCTCTATTTCCATGAACTAAACAAGCACTAAGAAGA	scaffold07991	618535	1	4.74e-29	Chromosome01	27336836	1	5.18e-29	44:A>G	44	1	1	0.287234	0.712766	0	0.287234	0	0.409461	0.204731	9.18644	4.9697	1	0	0	2	0	0	2	0	0	0	2	2	2	0	0	0	2	0	0	2	0	0	0	0	0	0
7107025|F|0-39:A>G-39:A>G	TGCAGAAGGAAAAGATGAACCCTTAGAAAAGAAAAAGGGAAGCAAAACAAGAGCTTCTCTCTGAAAAAT	TGCAGAAGGAAAAGATGAACCCTTAGAAAAGAAAAAGGGAAGCAAAACAAGAGCTTCTCTCTGAAAAAT	scaffold11581	942281	1	4.74e-29	Chromosome01	21145129	1	5.18e-29	39:A>G	39	1	0.925532	0.297872	0.702128	0.074468	0.223404	0.137845	0.418289	0.278067	9.46729	6.72222	1	0	0	0	2	2	0	2	0	2	0	0	0	0	0	0	0	2	2	0	0	2	0	0	0	0
7111587|F|0-32:C>T-32:C>T	TGCAGAAGGAAATATGAGATAGAGAGTGAAGACTGAGACTGTAAGAGGTTAGATACCATGTATGGACCA	TGCAGAAGGAAATATGAGATAGAGAGTGAAGACTGAGACTGTAAGAGGTTAGATACCATGTATGGACCA	scaffold10173	1032195	1	4.74e-29	Chromosome15	10153011	1	5.18e-29	32:C>T	32	1	0.989362	0.180851	0.819149	0.010638	0.170213	0.02105	0.296288	0.158669	7.50427	4.3	1	0	0	0	0	0	0	0	0	2	0	0	0	0	2	0	0	2	0	0	2	0	0	0	0	0
7111588|F|0-20:T>C-20:T>C	TGCAGAAGGAACATGTGCTTTAGTACTAATCACAGTTTCATTACGTTTCTGCTTCTTTCTCATTCTCTT	TGCAGAAGGAACATGTGCTTTAGTACTAATCACAGTTTCATTACGTTTCTGCTTCTTTCTCATTCTCTT	scaffold08359	1393032	1	4.74e-29	Chromosome14	6969274	1	5.18e-29	20:T>C	20	1	0.925532	0.765957	0.234043	0.074468	0.691489	0.137845	0.358533	0.248189	10	7.95556	1	0	2	2	2	1	0	2	1	0	2	2	2	2	2	2	2	0	2	2	0	0	2	2	2	2
7119816|F|0-16:G>C-16:G>C	TGCAGAAGGAATTGGTGGATGTCAATGAGAAAGCTGAAGTCACAGCCAATGAACTAACGGAAGAGAGAG	TGCAGAAGGAATTGGTGGATGTCAATGAGAAAGCTGAAGTCACAGCCAATGAACTAACGGAAGAGAGAG	scaffold02581	41033	1	4.74e-29	Chromosome11	4340366	1	5.18e-29	16:G>C	16	1	0.978723	0.12766	0.87234	0.021277	0.106383	0.041648	0.222725	0.132187	22.4741	13.6154	1	0	0	0	0	0	2	0	0	0	0	0	0	0	0	0	0	0	0	0	0	1	2	2	0	0
7106915|F|0-7:G>A-7:G>A	TGCAGAAGGACAAAAGTGTTGAATCGTGGTGGGAACTTGGTGATAAAGAAAAAAGTAAGATGGTTTCAG	TGCAGAAGGACAAAAGTGTTGAATCGTGGTGGGAACTTGGTGATAAAGAAAAAAGTAAGATGGTTTCAG	scaffold07520	864268	1	4.74e-29	Chromosome01	24502454	1	5.18e-29	7:G>A	7	1	1	0.095745	0.904255	0	0.095745	0	0.173155	0.086578	24.661	14.1818	1	0	0	0	0	0	0	0	0	0	0	0	0	0	0	0	0	2	0	0	0	0	0	0	0	0
7111593|F|0-51:T>C-51:T>C	TGCAGAAGGATCACAGTGACACCAACAAGCTAAATTTTGATTCTCTTTGCTTGAAATTTCTTGGGATTG	TGCAGAAGGATCACAGTGACACCAACAAGCTAAATTTTGATTCTCTTTGCTTGAAATTTCTTGGGATTG	scaffold07430	28341	1	4.74e-29	Chromosome15	7871125	1	5.18e-29	51:T>C	51	1	1	0.148936	0.851064	0	0.148936	0	0.253508	0.126754	17.4746	9.83333	1	2	0	0	0	0	2	0	0	2	0	0	0	2	0	0	0	0	0	0	0	0	2	0	0	2
7120959|F|0-5:G>A-5:G>A	TGCAGGAGGATGTGAAACTCATGGTGGAAACTGGGTTAGATGCTTATAGATTATCAATGTAAACATTTT	TGCAGGAGGATGTGAAACTCATGGTGGAAACTGGGTTAGATGCTTATAGATTATCAATGTAAACATTTT	scaffold04457	482190	1	2.2e-27	Chromosome01	30661293	1	2.41e-27	5:G>A	5	1	0.755319	0.680851	0.319149	0.244681	0.43617	0.369624	0.434586	0.402105	34.4886	32.7564	1	0	2	2	2	1	0	1	0	2	2	2	2	0	2	2	2	0	2	2	2	1	1	0	1	0
7111595|F|0-43:T>C-43:T>C	TGCAGAAGGATTTGCTGCACTTCTTTAGAAATAGAAGACAAGATATTATCTTGTTTTGTTACAGATCGG	TGCAGAAGGATTTGCTGCACTTCTTTAGAAATAGAAGACAAGATATTATCTTGTTTTGTTAC	scaffold09460	338290	1	1.15e-24	Chromosome11	20001762	1	1.25e-24	43:T>C	43	1	0.968085	0.574468	0.425532	0.031915	0.542553	0.061793	0.488909	0.275351	15.8772	11.4848	1	1	2	2	2	0	2	0	0	2	1	2	2	2	0	2	2	0	2	2	0	2	0	0	2	2
7111596|F|0-48:A>G-48:A>G	TGCAGAAGGATTTTGTCTGGCAAAGTTTGTGTTTATCTGATTTTACAAATGCCTAAATATTGCAAGACT	TGCAGAAGGATTTTGTCTGGCAAAGTTTGTGTTTATCTGATTTTACAAATGCCTAAATATTGCAAGACT	scaffold06028	108023	1	4.74e-29	Chromosome17	24659774	1	5.18e-29	48:A>G	48	1	1	0.085106	0.914894	0	0.085106	0	0.155727	0.077863	17.2627	7.72727	1	0	0	0	0	2	0	0	0	0	0	0	0	0	0	0	0	0	0	0	0	0	2	0	0	2
7119817|F|0-60:A>C-60:A>C	TGCAGAAGGCAATGCCCACAGAGGCATGTGCTCAACGGACAACAAAGACTTTGCCTGTCCAATCTGTTC	TGCAGAAGGCAATGCCCACAGAGGCATGTGCTCAACGGACAACAAAGACTTTGCCTGTCCAATCTGTTC	scaffold06548	143072	1	4.74e-29	Chromosome16	4014072	1	5.18e-29	60:A>C	60	1	0.989362	0.37234	0.62766	0.010638	0.361702	0.02105	0.467406	0.244228	17.8633	10.3954	1	0	0	0	0	0	0	0	0	0	0	0	0	2	0	0	0	2	2	0	2	2	2	2	0	2
7111597|F|0-43:T>G-43:T>G	TGCAGAAGGCACAGTTGGCTGCACAAGGATAGAAACATTGATCTATAGCTCAAAAAAAGGTACTAAAGA	TGCAGAAGGCACAGTTGGCTGCACAAGGATAGAAACATTGATCTATAGCTCAAAAAAAGGTACTAAAGA	scaffold03750	1127759	1	2.2e-27	Chromosome11	25770142	1	2.41e-27	43:T>G	43	1	0.702128	0.87234	0.12766	0.297872	0.574468	0.418289	0.222725	0.320507	11.3374	12.1569	1	0	2	2	2	0	1	1	2	1	2	2	2	1	2	2	2	1	2	2	1	0	0	2	2	1
7111599|F|0-29:T>C-29:T>C	TGCAGAAGGCATCAGCCCATTATCCAGGCTGGAACAAGTATCACCATCAACAAAAATTTCATGGGTCCT	TGCAGAAGGCATCAGCCCATTATCCAGGCTGGAACAAGTATCACCATCAACAAAAATTTCATGGGTCCT	scaffold07005	58333	1	2.2e-27	Chromosome12	2800146	1	5.18e-29	29:T>C	29	1	0.925532	0.712766	0.287234	0.074468	0.638298	0.137845	0.409461	0.273653	13.8889	11.253	1	0	0	2	2	2	0	0	2	2	2	2	2	0	0	1	2	0	0	2	0	2	0	2	2	0
15484457|F|0-28:G>T-28:G>T	TGCAGAAGGCGACGGCTGATGCCTGGAAGTTGCGTCTCTGTGAGCTCACTCGAGAAACCATCGAGAATG	TGCAGAAGGCGACGGCTGATGCCTGGAAGTTGCGTCTCTGTGAGCTCACTCGAGAAACCATCGAGAATG	scaffold10305	35576	1	4.74e-29	Chromosome08	28020250	1	5.18e-29	28:G>T	28	1	0.691489	0.840426	0.159574	0.308511	0.531915	0.426664	0.268221	0.347442	21.7927	21.7172	1	2	2	2	0	0	2	1	2	0	2	2	2	1	1	2	2	1	2	2	2	0	2	1	0	1
13858613|F|0-9:C>T-9:C>T	TGCAGAAGGCGCAGAAGGATGCCAAAAACGCTACTGCTGTAAGGATTACACCATGCTACCCAGCTTGAG	TGCAGAAGGCGCAGAAGGATGCCAAAAACGCTACTGCTGTAAGGATTACACCATGCTACCCAGCTTGAG	scaffold07595	258747	1	4.74e-29	Chromosome18	9869348	1	5.18e-29	9:C>T	9	1	0.989362	0.521277	0.478723	0.010638	0.510638	0.02105	0.499095	0.260072	13.7094	10.8689	1	0	2	2	2	2	0	0	0	0	2	2	2	2	1	0	2	0	2	2	2	2	0	2	0	2
7107028|F|0-28:C>G-28:C>G	TGCAGAAGGCTCAAATTTGAATCTAACTCTATCTTCTCTATAGGTGGCTTTTACACTAATTTTTGATCC	TGCAGAAGGCTCAAATTTGAATCTAACTCTATCTTCTCTATAGGTGGCTTTTACACTAATTTTTGATCC	scaffold05280	136836	1	2.2e-27	Chromosome11	23749394	1	2.41e-27	28:C>G	28	1	0.606383	0.946809	0.053191	0.393617	0.553191	0.477365	0.100724	0.289045	12.0429	15.7946	1	2	2	2	2	1	1	1	1	1	2	2	2	1	1	2	2	1	2	2	1	2	1	2	2	1
7143137|F|0-10:G>A-10:G>A	TGCAGAAGGGGCAATGGGTGACATTTCACTTATTATATTACAGAATGAATACAGCATTTCACATTTCAT	TGCAGAAGGGGCAATGGGTGACATTTCACTTATTATATTACAGAATGAATACAGCATTTCACATTTCAT	scaffold03614	1785908	1	4.74e-29	Chromosome09	25853088	1	5.18e-29	10:G>A	10	1	0.861702	0.62766	0.37234	0.138298	0.489362	0.238343	0.467406	0.352875	10.5743	10.3194	1	0	2	2	2	0	2	0	2	1	2	2	2	1	2	2	2	2	0	2	2	0	2	2	2	1
7111605|F|0-46:T>C-46:T>C	TGCAGAAGGGAATGTTGGTAATAATATCACCATAGCAATAATTCAATACTAAAATCTACATTATAACAT	TGCAGAAGGGAATGTTGGTAATAATATCACCATAGCAATAATTCAATACTAAAATCTACATTATAACAT	scaffold04332	123945	1	4.74e-29	Scaffold00783	33613	1	5.18e-29	46:T>C	46	1	0.978723	0.138298	0.861702	0.021277	0.117021	0.041648	0.238343	0.139995	28.6783	20.5789	1	0	0	0	0	2	0	0	0	0	0	0	0	0	0	0	0	0	0	0	0	2	2	0	0	0
7143139|F|0-32:T>G-32:T>G	TGCAGAAGGGCTTGCAGCAATTTTATTTTTTTTATTTTACTCTGTGGTCTTTTCTTGTGTCAAAAGCTA	TGCAGAAGGGCTTGCAGCAATTTTATTTTTTTTATTTTACTCTGTGGTCTTTTCTTGTGTCAAAAGCTA	scaffold04457	1059956	1	4.74e-29	Chromosome01	30107478	1	5.18e-29	32:T>G	32	1	0.840426	0.297872	0.702128	0.159574	0.138298	0.268221	0.418289	0.343255	7.41667	6.45455	1	0	0	0	1	1	0	2	0	2	0	0	0	0	0	2	0	0	0	0	0	0	1	1	0	0
7149336|F|0-26:T>A-26:T>A	TGCAGAAGGGTTCCAAGCTCTTCTGGTAAAGAACCTATGAAGTTGTTGTGGCTGAGATCAAGTCGTTGA	TGCAGAAGGGTTCCAAGCTCTTCTGGTAAAGAACCTATGAAGTTGTTGTGGCTGAGATCAAGTCGTTGA	scaffold06980	100455	1	4.74e-29	Chromosome03	24991851	1	5.18e-29	26:T>A	26	1	0.989362	0.223404	0.776596	0.010638	0.212766	0.02105	0.34699	0.18402	8.62393	4.64286	1	0	0	0	0	0	2	0	0	0	0	0	0	0	0	0	0	0	1	0	2	2	0	0	0	0
13858617|F|0-34:G>T-34:G>T	TGCAGAAGGTCAGCCTGTCACATTCAGTCAAGTTGTGCTTGAAGTCATGAGGCATCTTGAAGGAGCCTA	TGCAGAAGGTCAGCCTGTCACATTCAGTCAAGTTGTGCTTGAAGTCATGAGGCATCTTGAAGGAGCCTA	scaffold06711	160746	1	2.2e-27	Chromosome12	478409	1	2.41e-27	34:G>T	34	1	1	0.095745	0.904255	0	0.095745	0	0.173155	0.086578	26.5254	11	1	0	0	0	0	0	0	0	0	0	0	0	0	0	0	0	0	0	0	0	0	0	0	0	0	0
13855402|F|0-28:G>A-28:G>A	TGCAGAAGGTTTGAAGGGAACTCCTTTGGAGGTCCAATACCACCAACACTGTCCAACCTAACTTCTTTG	TGCAGAAGGTTTGAAGGGAACTCCTTTGGAGGTCCAATACCACCAACACTGTCCAACCTAACTTCTTTG	scaffold03115	89545	2	4.74e-29	Chromosome06	27371555	2	5.18e-29	28:G>A	28	1	0.978723	0.265957	0.734043	0.021277	0.244681	0.041648	0.390448	0.216048	7.93913	3.9697	1	0	0	0	2	2	0	0	0	2	0	0	0	0	0	0	0	1	0	0	2	0	0	0	0	0
15484458|F|0-58:T>C-58:T>C	TGCAGAAGGTTTGGATCTCAGTCTTTCGACGATCCAATAGCCTTATTTGCTTGCATTTTGAGTCTAAAT	TGCAGAAGGTTTGGATCTCAGTCTTTCGACGATCCAATAGCCTTATTTGCTTGCATTTTGAGTCTAAAT	scaffold09501	503402	1	4.74e-29	Chromosome03	2031531	1	5.18e-29	58:T>C	58	1	1	0.042553	0.957447	0	0.042553	0	0.081485	0.040742	11.2542	4.2	1	0	0	0	0	0	0	0	0	0	0	0	0	0	0	0	0	0	0	0	0	0	0	0	0	0
20484833|F|0-28:C>T-28:C>T	TGCAGAAGTAAAATTGTGTTTTTGAGATCCAAGCATCATCATCAACAAGTGCCACAAAAGAAACTGCTT	TGCAGAAGTAAAATTGTGTTTTTGAGATCCAAGCATCATCATCAACAAGTGCCACAAAAGAAACTGCTT	scaffold03245	158904	1	4.74e-29	Chromosome17	24828291	1	5.18e-29	28:C>T	28	1	0.989362	0.031915	0.968085	0.010638	0.021277	0.02105	0.061793	0.041421	6.67521	4.5	1	0	0	0	0	0	2	0	0	0	0	0	0	0	0	0	0	0	1	0	0	0	0	0	0	0
20498500|F|0-41:T>A-41:T>A	TGCAGAAGTAATTTCAAGTTGTTCCGTGAATGTGTGGAGTCTCCCGTAAAAGTTGGCTCTCATACCAAG	TGCAGAAGTAATTTCAAGTTGTTCCGTGAATGTGTGGAGTCTCCCGTAAAAGTTGGCTCTCATACCAAG	scaffold11242	181595	1	4.74e-29	Chromosome07	19057179	1	5.18e-29	41:T>A	41	1	1	0.010638	0.989362	0	0.010638	0	0.02105	0.010525	22.4746	13	1	0	0	0	0	0	0	0	0	0	0	0	0	0	0	0	0	0	0	0	0	0	0	2	0	0
34224576|F|0-36:T>C-36:T>C	TGCAGAAGTATGGTCCTCAAGCCTGTGAAGCCATTGTGTAGCAGAATTTGATGATGCTAAGGATCTATC	TGCAGAAGTATGGTCCTCAAGCCTGTGAAGCCATTGTGTAGCAGAATTTGATGATGCTAAGGATCTATC	scaffold11297	226762	1	4.74e-29	Chromosome08	32571686	1	5.18e-29	36:T>C	36	1	1	0.010638	0.989362	0	0.010638	0	0.02105	0.010525	11.9661	6	1	0	0	0	0	0	0	0	0	0	0	0	0	0	0	0	0	0	0	0	0	0	2	0	0	0
7119824|F|0-15:T>A-15:T>A	TGCAGAAGTATTCCCTCTGAAGCTGGAGAACATGGAAAACGAAACCCGCATCTTGGTGGAGATCTAGTT	TGCAGAAGTATTCCCTCTGAAGCTGGAGAACATGGAAAACGAAACCCGCATCTTGGTGGAGATCTAGTT	scaffold02431	145737	1	1.72e-23	Chromosome08	31741482	1	1.88e-23	15:T>A	15	1	1	0.042553	0.957447	0	0.042553	0	0.081485	0.040742	23.8136	12	1	0	0	0	0	0	0	0	0	0	0	0	0	0	0	0	0	0	0	0	0	0	0	0	0	0
7111626|F|0-14:C>A-14:C>A	TGCAGAAGTATTTGCAGTTTTAGACCATGATTTTATGGTTATGCCCATTATCTCAATTAGAAAAGAGAA	TGCAGAAGTATTTGCAGTTTTAGACCATGATTTTATGGTTATGCCCATTATCTCAATTAGAAAAGAGAA	scaffold04193	45095	1	4.74e-29	Chromosome05	18741870	1	5.18e-29	14:C>A	14	1	0.978723	0.659574	0.340426	0.021277	0.638298	0.041648	0.449072	0.24536	17.4914	13.0366	1	2	2	2	0	2	2	2	2	2	2	2	2	0	2	2	2	0	0	2	0	0	2	0	2	0
20493108|F|0-43:C>T-43:C>T	TGCAGAAGTATTTTTGCTACCATTAGAGTCATATGATTTGATTCTGGAAATCCAGTGGTTACAGATCGG	TGCAGAAGTATTTTTGCTACCATTAGAGTCATATGATTTGATTCTGGAAATCCAGTGGTTAC	scaffold09013	65500	1	1.15e-24	Chromosome08	16945360	1	1.25e-24	43:C>T	43	1	0.989362	0.074468	0.925532	0.010638	0.06383	0.02105	0.137845	0.079448	12.4786	7.66667	1	0	0	0	1	0	0	0	0	2	0	0	0	0	0	0	0	0	0	0	0	0	0	0	0	0
7109785|F|0-20:A>G-20:A>G	TGCAGAAGTCAAGACCAGATAGCAAATATCATGACAAAACCACTCAAGCAAGTTGTATTTGTGAAGCTT	TGCAGAAGTCAAGACCAGATAGCAAATATCATGACAAAACCACTCAAGCAAGTTGTATTTGTGAAGCTT	scaffold12946	333012	1	4.74e-29	Chromosome01	18287584	1	5.18e-29	20:A>G	20	1	0.946809	0.117021	0.882979	0.053191	0.06383	0.100724	0.206655	0.153689	22	16.2941	1	2	2	0	0	2	0	0	0	0	0	0	0	0	0	0	0	0	0	0	0	0	0	0	0	0
13855405|F|0-57:A>G-57:A>G	TGCAGAAGTCGCCAGCTTCACTCCTGCTGATCAGATTCTTATCAGTTGTGGCGCTAAAAGCTTGTCAGC	TGCAGAAGTCGCCAGCTTCACTCCTGCTGATCAGATTCTTATCAGTTGTGGCGCTAAAAGCTTGTCAGC	scaffold02994	531851	1	4.74e-29	Chromosome04	22437801	1	5.18e-29	57:A>G	57	1	1	0.223404	0.776596	0	0.223404	0	0.34699	0.173495	18.8814	9.33333	1	0	0	0	2	2	0	0	2	0	0	0	0	0	0	0	0	0	0	0	0	2	0	0	0	0
7111631|F|0-39:T>C-39:T>C	TGCAGAAGTCGTAATGGGTTGTTAGATTTCTCTTTCACGTGTTTCTCTAATACTGCCAGTCCATATCAA	TGCAGAAGTCGTAATGGGTTGTTAGATTTCTCTTTCACGTGTTTCTCTAATACTGCCAGTCCATATCAA	scaffold00847	187329	1	2.2e-27	Chromosome16	26183208	1	2.41e-27	39:T>C	39	1	0.989362	0.053191	0.946809	0.010638	0.042553	0.02105	0.100724	0.060887	10.8718	3.8	1	0	0	0	0	0	0	0	0	0	0	0	0	0	0	0	0	0	0	0	0	0	0	0	0	0
20471328|F|0-29:A>G-29:A>G	TGCAGAAGTCTTCTCATCACATCAAGCACAGTAGTTTTACGTATCACATTAGCCTGCCAAAAGATAATT	TGCAGAAGTCTTCTCATCACATCAAGCACAGTAGTTTTACGTATCACATTAGCCTGCCAAAAGATAATT	scaffold02658	429245	2	4.74e-29	Chromosome01	32612069	2	5.18e-29	29:A>G	29	1	0.989362	0.074468	0.925532	0.010638	0.06383	0.02105	0.137845	0.079448	4.75862	3.42857	1	0	0	0	1	0	0	0	0	2	0	0	0	0	0	2	0	0	0	0	0	2	0	0	0	0
7119826|F|0-66:G>A-66:G>A	TGCAGAAGTGAAGACCTATGAGAGGAACCGAGGGTAAATAATAGCGATATTAGGTTGAATATGCAAGTA	TGCAGAAGTGAAGACCTATGAGAGGAACCGAGGGTAAATAATAGCGATATTAGGTTGAATATGCAAGTA	scaffold09601	12294	1	2.2e-27	Chromosome15	22387295	1	2.41e-27	66:G>A	66	1	1	0.404255	0.595745	0	0.404255	0	0.481666	0.240833	34.2119	17.6667	1	0	0	0	2	2	0	0	0	0	0	0	0	2	0	2	0	2	0	0	0	2	0	2	2	2
7119798|F|0-8:T>A-8:T>A	TGCAGAAGTGACCAACACTATACAAAACCATAAGTAATTCTCCTGCCTAGAATAAGTTAGCCTCGCGCC	TGCAGAAGTGACCAACACTATACAAAACCATAAGTAATTCTCCTGCCTAGAATAAGTTAGCCTCGCGCC	scaffold01551	489802	1	2.2e-27	Chromosome15	3243764	1	2.41e-27	8:T>A	8	1	0.989362	0.202128	0.797872	0.010638	0.191489	0.02105	0.322544	0.171797	20.8889	12.4545	1	2	0	0	0	2	0	2	2	0	0	0	0	0	0	2	0	0	0	0	0	2	0	0	0	0
7111635|F|0-63:C>A-63:C>A	TGCAGAAGTGACCGAGGGATGGAAAAATGAGCGTGCAGTTGATGACCCTGAAGAGGTGGTTGCCATGGT	TGCAGAAGTGACCGAGGGATGGAAAAATGAGCGTGCAGTTGATGACCCTGAAGAGGTGGTTGCCATGGT	scaffold01551	93803	1	4.74e-29	Chromosome15	3652561	1	5.18e-29	63:C>A	63	1	0.638298	0.787234	0.212766	0.361702	0.425532	0.461747	0.334993	0.39837	6.01333	6.7234	1	2	1	1	0	2	2	0	2	0	1	1	1	2	2	0	1	0	2	1	2	2	2	0	1	2
7107037|F|0-41:A>C-41:A>C	TGCAGAAGTGCATAAATGATGAAACTGTGTAAGAGTGTGTTAGAATATGCATCTTTTATTGTTGCAAAA	TGCAGAAGTGCATAAATGATGAAACTGTGTAAGAGTGTGTTAGAATATGCATCTTTTATTGTTGCAAAA	scaffold05618	61112	1	4.74e-29	Chromosome06	2856271	1	5.18e-29	41:A>C	41	1	0.978723	0.170213	0.829787	0.021277	0.148936	0.041648	0.282481	0.162064	27.7217	19.95	1	0	0	0	0	0	0	0	0	0	0	0	0	0	0	0	0	0	2	0	0	0	0	0	2	0
7147007|F|0-67:A>C-67:A>C	TGCAGAAGTGCTTCTTGATTCCTGTAAGATCTCCGAGAGCCCTTGATGGATCATGGTGCACACATGTAG	TGCAGAAGTGCTTCTTGATTCCTGTAAGATCTCCGAGAGCCCTTGATGGATCATGGTGCACACATGTAG	scaffold00206	175564	1	4.74e-29	Chromosome03	4192871	1	5.18e-29	67:A>C	67	1	1	0.010638	0.989362	0	0.010638	0	0.02105	0.010525	17.0763	8	1	0	0	0	0	0	0	0	0	0	0	0	0	0	0	0	0	0	0	0	0	0	0	0	0	0
13858620|F|0-35:A>G-35:A>G	TGCAGAAGTGGCAGAAATATCCCCAAATGAAGATAACTGATTATATAGGCCACTCGGTGAAGGGTTTAG	TGCAGAAGTGGCAGAAATATCCCCAAATGAAGATAACTGATTATATAGGCCACTCGGTGAAGGGTTTAG	scaffold09466	6291	1	4.74e-29	Chromosome13	22275219	1	5.18e-29	35:A>G	35	1	0.946809	0.712766	0.287234	0.053191	0.659574	0.100724	0.409461	0.255093	9.23894	7.79762	1	2	1	2	2	2	0	0	2	2	2	2	2	0	2	1	2	0	2	2	0	2	2	1	2	0
20484856|F|0-19:G>A-19:G>A	TGCAGAAGTGGCTATGCCAGAACAGCTTCTGATACATTCAAAATGGACTACCCATGCTTTCACTTTTTG	TGCAGAAGTGGCTATGCCAGAACAGCTTCTGATACATTCAAAATGGACTACCCATGCTTTCACTTTTTG		0	0	999		0	0	999	19:G>A	19	1	1	0.074468	0.925532	0	0.074468	0	0.137845	0.068923	9.24576	5.55556	1	0	0	0	0	0	0	0	0	0	0	0	0	0	2	0	0	0	0	0	0	0	0	0	0	0
13858623|F|0-33:T>A-33:T>A	TGCAGAAGTGTAGAAATACTACTGGAAAGTCTCTTGTTGGAAGAGGACCAGATGTTATTCCATCAAATA	TGCAGAAGTGTAGAAATACTACTGGAAAGTCTCTTGTTGGAAGAGGACCAGATGTTATTCCATCAAATA	scaffold11341	435604	1	4.74e-29	Chromosome02	3450394	1	5.18e-29	33:T>A	33	1	1	0.138298	0.861702	0	0.138298	0	0.238343	0.119172	43.5424	23.3529	1	0	0	0	0	0	0	0	0	0	0	0	0	0	0	0	0	0	0	0	0	0	2	0	2	0
7125534|F|0-50:T>A-50:T>A	TGCAGAAGTGTGTGCTCCCACTCTTTTGCTACCTCTTCATCAATTTCCCTTGAATCACCTGCTAACAAT	TGCAGAAGTGTGTGCTCCCACTCTTTTGCTACCTCTTCATCAATTTCCCTTGAATCACCTGCTAACAAT	scaffold03484	156570	2	4.74e-29	Chromosome18	3523950	2	5.18e-29	50:T>A	50	1	0.989362	0.085106	0.914894	0.010638	0.074468	0.02105	0.155727	0.088388	13.5641	6.7	1	0	0	0	0	0	0	2	2	0	0	0	0	0	0	0	0	2	0	0	0	0	0	0	0	0
7147015|F|0-6:A>G-6:A>G	TGCAGAAGTGTTTCTGGGGAGAAGGTTGGAGGAACCATCTTTTCTTCTATTATATCGACGCCAGAAGAA	TGCAGAAGTGTTTCTGGGGAGAAGGTTGGAGGAACCATCTTTTCTTCTATTATATCGACGCCAGAAGAA	scaffold03264	572156	1	4.74e-29	Chromosome14	8615321	1	5.18e-29	6:A>G	6	1	1	0.053191	0.946809	0	0.053191	0	0.100724	0.050362	8.27119	4.14286	1	0	0	0	0	0	0	0	0	0	0	0	0	0	0	0	0	0	0	0	0	0	0	2	0	0
20471340|F|0-7:G>C-7:G>C	TGCAGAAGTGTTTGATCCTCATACTGGTCTCTGGTCTGAAATTCCGACCATGCCATTTTCAAAGGCTCA	TGCAGAAGTGTTTGATCCTCATACTGGTCTCTGGTCTGAAATTCCGACCATGCCATTTTCAAAGGCTCA	scaffold08003	68465	1	4.74e-29	Chromosome14	22738310	1	5.18e-29	7:G>C	7	1	1	0.010638	0.989362	0	0.010638	0	0.02105	0.010525	12.7542	4	1	0	0	0	0	0	0	0	0	0	0	0	0	0	0	0	0	0	0	0	0	0	0	0	0	0
7147016|F|0-33:C>T-33:C>T	TGCAGAAGTTAGCTAAGAGGCCAAGAGTCCTCTCGCTCATCTCCTCTGAAATAAAGAATTGGGAGAAGG	TGCAGAAGTTAGCTAAGAGGCCAAGAGTCCTCTCGCTCATCTCCTCTGAAATAAAGAATTGGGAGAAGG	scaffold04251	579453	2	4.74e-29	Chromosome15	9225901	2	5.18e-29	33:C>T	33	1	1	0.031915	0.968085	0	0.031915	0	0.061793	0.030896	12.9322	7.66667	1	0	0	0	0	0	0	0	0	0	0	0	0	0	0	0	0	0	0	0	0	0	2	0	0	0
20476816|F|0-24:A>G-24:A>G	TGCAGAAGTTATTCTAATTTGTATATTGGATATTCGCTTTTGCTTTCGCGTGGTCATCTCCATTTGCCC	TGCAGAAGTTATTCTAATTTGTATATTGGATATTCGCTTTTGCTTTCGCGTGGTCATCTCCATTTGCCC	scaffold04209	229992	1	4.74e-29	Chromosome05	7832526	1	5.18e-29	24:A>G	24	1	1	0.06383	0.93617	0	0.06383	0	0.119511	0.059756	9.83051	5.5	1	0	0	0	2	0	0	0	0	0	0	0	0	0	0	2	0	0	0	0	0	0	0	0	0	0
7147017|F|0-55:T>A-55:T>A	TGCAGAAGTTCAAATATTGTTCTTTTCACCTCTAATTTCTGTGTGGCAGGACGTGTATCTACTATGTCA	TGCAGAAGTTCAAATATTGTTCTTTTCACCTCTAATTTCTGTGTGGCAGGACGTGTATCTACTATGTCA	scaffold04651	172891	1	4.74e-29	Chromosome08	179158	1	5.18e-29	55:T>A	55	1	1	0.010638	0.989362	0	0.010638	0	0.02105	0.010525	8.54237	4	1	0	0	0	0	0	0	0	0	0	0	0	0	0	0	0	0	0	0	0	0	0	0	0	0	0
7111643|F|0-22:T>C-22:T>C	TGCAGAAGTTCTAAAATGTAAGTATGCAGAATAAAAAGAAACCTTCAACATTTGATACATAATATTTCC	TGCAGAAGTTCTAAAATGTAAGTATGCAGAATAAAAAGAAACCTTCAACATTTGATACATAATATTTCC	scaffold07760	20693	1	2.2e-27	Chromosome12	28273590	1	2.41e-27	22:T>C	22	1	0.93617	0.308511	0.691489	0.06383	0.244681	0.119511	0.426664	0.273087	21.1	12.2	1	0	0	0	0	1	0	2	2	0	0	0	0	0	0	0	0	2	0	0	2	1	0	0	0	0
7107041|F|0-56:C>T-56:C>T	TGCAGAAGTTGAAGGACAAAGCAGTTGAACTGAAGGTTGATGGTGATGTGCAATTCCATAAAAATGTGA	TGCAGAAGTTGAAGGACAAAGCAGTTGAACTGAAGGTTGATGGTGATGTGCAATTCCATAAAAATGTGA	scaffold00435	89183	1	2.2e-27	Chromosome07	25662101	1	2.41e-27	56:C>T	56	1	0.957447	0.148936	0.851064	0.042553	0.106383	0.081485	0.253508	0.167497	11.1491	7.82353	1	2	0	0	0	0	0	2	1	0	0	0	0	0	0	0	0	0	0	0	0	0	0	0	0	0
7107042|F|0-63:C>T-63:C>T	TGCAGAAGTTGAAGTTCTACAAACAGTGAAAGGAATTCAACAATTCTTCACATCGGAGAGGTTCGATCG	TGCAGAAGTTGAAGTTCTACAAACAGTGAAAGGAATTCAACAATTCTTCACATCGGAGAGGTTCGATCG	scaffold08799	815987	1	4.74e-29	Chromosome17	23243562	1	5.18e-29	63:C>T	63	1	1	0.031915	0.968085	0	0.031915	0	0.061793	0.030896	10.5932	4.33333	1	0	0	0	0	0	0	0	0	0	0	0	0	0	0	0	0	0	0	0	0	0	0	0	0	0
13855412|F|0-13:C>T-13:C>T	TGCAGAAGTTGAGCTATAAAGAAGAATAAGAAAACATGATTCAGGTGGATAAGTCAAGATACCCATTAT	TGCAGAAGTTGAGCTATAAAGAAGAATAAGAAAACATGATTCAGGTGGATAAGTCAAGATACCCATTAT		0	0	999	Chromosome09	14467230	1	2.41e-27	13:C>T	13	1	0.989362	0.5	0.5	0.010638	0.489362	0.02105	0.5	0.260525	9.35043	5.91667	1	0	0	0	2	0	0	2	0	0	0	0	0	2	0	2	0	2	0	0	2	2	0	0	2	2
7111644|F|0-5:A>T-5:A>T	TGCAGAAGTTGATACTGAGGTTGCTCAAATAATAACATGGCCTTAGCAACAGGCATTAGGTTGAAAAAT	TGCAGAAGTTGATACTGAGGTTGCTCAAATAATAACATGGCCTTAGCAACAGGCATTAGGTTGAAAAAT	scaffold11495	732318	1	4.74e-29	Chromosome01	28905640	1	5.18e-29	5:A>T	5	1	0.542553	0.829787	0.170213	0.457447	0.37234	0.496378	0.282481	0.38943	10.7846	14.6429	1	1	2	1	2	1	1	1	0	1	1	1	1	2	2	2	1	2	1	1	2	0	1	0	0	2
7122615|F|0-32:G>T-32:G>T	TGCAGAAGTTGCCACCGGCCACCGGCAGCCTCGGTTCCGATCCAGTGACATGATATAAGGAGAAGGAAG	TGCAGAAGTTGCCACCGGCCACCGGCAGCCTCGGTTCCGATCCAGTGACATGATATAAGGAGAAGGAAG	scaffold07012	741824	1	4.74e-29	Chromosome18	1322564	1	5.18e-29	32:G>T	32	1	1	0.223404	0.776596	0	0.223404	0	0.34699	0.173495	22.7797	13.5926	1	0	0	0	2	2	0	0	0	0	0	0	0	0	0	2	0	0	0	0	0	0	0	2	0	0
7119836|F|0-25:T>C-25:T>C	TGCAGAAGTTGTGCCTATGAATCACTGAGGCTTGCGACCAAAACATCACATTTCTAATCAAACAGACAC	TGCAGAAGTTGTGCCTATGAATCACTGAGGCTTGCGACCAAAACATCACATTTCTAATCAAACAGACAC	scaffold00708	145243	1	2.2e-27	Chromosome03	28873241	1	2.41e-27	25:T>C	25	1	0.989362	0.457447	0.542553	0.010638	0.446809	0.02105	0.496378	0.258714	16.5	11.0196	1	0	2	2	0	0	1	0	0	0	2	2	2	0	0	0	2	0	0	2	0	2	0	0	0	0
7107043|F|0-28:C>A-28:C>A	TGCAGAAGTTGTTGACAATGCTCCCAAACACTTGGTATTCCTCTTCCCTCTGGAGTTTTGGTAACTTCT	TGCAGAAGTTGTTGACAATGCTCCCAAACACTTGGTATTCCTCTTCCCTCTGGAGTTTTGGTAACTTCT	scaffold06754	348535	1	4.74e-29	Chromosome11	22775786	1	5.18e-29	28:C>A	28	1	0.989362	0.202128	0.797872	0.010638	0.191489	0.02105	0.322544	0.171797	10.3879	4.5	1	0	0	0	0	1	0	0	2	0	0	0	0	0	0	0	0	0	0	0	2	2	0	0	0	0
7116997|F|0-40:G>A-40:G>A	TGCAGAAGTTTATGAAAATGGAGCCTTGGAAGATGTGGGTGTTGTTCATATTAGTCCTAGTGACAAAAG	TGCAGAAGTTTATGAAAATGGAGCCTTGGAAGATGTGGGTGTTGTTCATATTAGTCCTAGTGACAAAAG	scaffold00467	123723	1	4.74e-29	Chromosome18	8833633	1	5.18e-29	40:G>A	40	1	0.989362	0.680851	0.319149	0.010638	0.670213	0.02105	0.434586	0.227818	15.8707	12.2	1	2	0	2	2	2	1	0	0	2	2	2	2	0	0	2	2	0	0	2	0	2	2	0	2	0
7147029|F|0-63:C>A-63:C>A	TGCAGAAGTTTCAGGATCCCATGCATTTCCTTCCTGATGCTGAGACACTGAAGTTGGCGAATGCTGACC	TGCAGAAGTTTCAGGATCCCATGCATTTCCTTCCTGATGCTGAGACACTGAAGTTGGCGAATGCTGACC	scaffold02040	35738	1	4.74e-29	Chromosome03	16411021	1	5.18e-29	63:C>A	63	1	1	0.170213	0.829787	0	0.170213	0	0.282481	0.14124	11.2119	6.61905	1	0	0	0	0	0	0	0	0	0	0	0	0	0	0	0	0	0	0	0	0	2	0	0	0	0
7107044|F|0-53:T>G-53:T>G	TGCAGAAGTTTCTGCTTCAATTCAGTTGAATTTCCAATCACTAATTTGCCCATTCTTCTTACAGATCGG	TGCAGAAGTTTCTGCTTCAATTCAGTTGAATTTCCAATCACTAATTTGCCCATTCTTCTTAC	scaffold04285	179060	1	1.15e-24	Chromosome08	28979483	1	1.25e-24	53:T>G	53	1	1	0.095745	0.904255	0	0.095745	0	0.173155	0.086578	24.3051	10.8182	1	0	0	0	0	0	0	2	0	0	0	0	0	0	2	2	0	0	0	0	0	0	0	0	0	0
7107046|F|0-65:G>A-65:G>A	TGCAGAATAAAAATATTGGCAGAAATGAACATCAGAAACAGAAAAGTAGAGGCTAATATATATCTGTTG	TGCAGAATAAAAATATTGGCAGAAATGAACATCAGAAACAGAAAAGTAGAGGCTAATATATATCTGTTG	scaffold07520	2264009	1	2.2e-27	Chromosome01	25889146	1	2.41e-27	65:G>A	65	1	0.234043	1	0	0.765957	0.234043	0.358533	0	0.179267	6.83871	8.9322	1	1	1	1	1	1	1	1	1	1	1	1	1	1	1	1	1	2	1	1	1	1	1	2	2	1
7111649|F|0-66:T>C-66:T>C	TGCAGAATAAAAGAAATTTGAGGGCATCCCCAATATTGCTTATTGTTTCTGGCATGCTACAAATACTAA	TGCAGAATAAAAGAAATTTGAGGGCATCCCCAATATTGCTTATTGTTTCTGGCATGCTACAAATACTAA	scaffold07087	163622	1	2.2e-27	Chromosome09	2779836	1	2.41e-27	66:T>C	66	1	0.93617	0.585106	0.414894	0.06383	0.521277	0.119511	0.485514	0.302512	10.2364	7.91045	1	2	2	2	2	0	2	2	0	2	2	2	2	0	2	1	2	0	0	2	0	0	2	2	0	0
20484876|F|0-61:C>G-61:C>G	TGCAGAATAAACAAATAGAAGGCATATTCTTTTTGTGGATGAACCTGTATCTAATTTATGCCTCTAGCT	TGCAGAATAAACAAATAGAAGGCATATTCTTTTTGTGGATGAACCTGTATCTAATTTATGCCTCTAGCT	scaffold04056	160338	1	4.74e-29	Chromosome03	4807532	1	5.18e-29	61:C>G	61	1	1	0.074468	0.925532	0	0.074468	0	0.137845	0.068923	24.8644	12.6667	1	0	0	0	0	0	0	0	0	0	0	0	0	0	0	0	0	0	0	0	0	0	0	0	0	0
7111653|F|0-65:T>C-65:T>C	TGCAGAATAAATTATTCCCGTTTATGCATAAACAAAAGAGAAAATGGACGGTAGGTAATAAATAATAAT	TGCAGAATAAATTATTCCCGTTTATGCATAAACAAAAGAGAAAATGGACGGTAGGTAATAAATAATAAT	scaffold06512	1011986	1	4.74e-29	Chromosome02	7928465	1	5.18e-29	65:T>C	65	1	1	0.095745	0.904255	0	0.095745	0	0.173155	0.086578	8.4661	5.75	1	0	2	0	0	2	0	0	0	0	0	0	0	0	0	0	0	0	0	0	0	0	0	0	0	0
7147035|F|0-24:C>T-24:C>T	TGCAGAATAACAACAATTTAGGACCAGAACAATACACCAATCAAACTCAGAACTATTTACAATTTCTTT	TGCAGAATAACAACAATTTAGGACCAGAACAATACACCAATCAAACTCAGAACTATTTACAATTTCTTT	scaffold01686	46698	1	4.74e-29	Chromosome05	12355790	1	5.18e-29	24:C>T	24	1	0.957447	0.382979	0.617021	0.042553	0.340426	0.081485	0.472612	0.277048	7.80531	5.73333	1	1	0	0	2	0	2	0	0	2	0	0	0	2	0	0	0	2	2	0	2	0	2	1	0	1
7147036|F|0-14:T>G-14:T>G	TGCAGAATAACCTCTTAGGTTGATTCATAATTTCAATCCTTCAGTTGGAAATCACCCATTTACCTCGGT	TGCAGAATAACCTCTTAGGTTGATTCATAATTTCAATCCTTCAGTTGGAAATCACCCATTTACCTCGGT	scaffold03221	69556	1	4.74e-29	Chromosome02	31899786	1	5.18e-29	14:T>G	14	1	1	0.010638	0.989362	0	0.010638	0	0.02105	0.010525	8.11017	4	1	0	0	0	0	0	0	0	0	0	0	0	0	0	0	0	0	0	0	0	0	0	0	2	0	0
7147037|F|0-14:G>T-14:G>T	TGCAGAATAAGACTGGACTCACTTTGATCCATTTATAACACTTGACAGATCGCAAGTCTTGTTTTGTCT	TGCAGAATAAGACTGGACTCACTTTGATCCATTTATAACACTTGACAGATCGCAAGTCTTGTTTTGTCT	scaffold09876	9062	1	4.74e-29	Chromosome14	4288427	1	5.18e-29	14:G>T	14	1	1	0.095745	0.904255	0	0.095745	0	0.173155	0.086578	8.33898	5.1	1	0	2	0	0	0	0	2	2	0	0	0	0	0	0	0	0	0	0	0	0	0	0	0	0	0
7111656|F|0-5:A>G-5:A>G	TGCAGAATAATAACCAGGAGAAAAGCCTAATGGTTTTGAATGAAGAGCCTATAGCAACTAAAACTGAGA	TGCAGAATAATAACCAGGAGAAAAGCCTAATGGTTTTGAATGAAGAGCCTATAGCAACTAAAACTGAGA	scaffold04393	196981	1	4.74e-29	Chromosome07	18821296	1	5.18e-29	5:A>G	5	1	0.989362	0.265957	0.734043	0.010638	0.255319	0.02105	0.390448	0.205749	14.0085	9.3	1	0	0	0	2	0	0	2	2	2	0	0	0	2	0	2	0	0	0	0	0	2	0	2	0	2
20484882|F|0-14:C>A-14:C>A	TGCAGAATAATGTCCTAAAATTTATGTGGGAACTTGTAAGCTTCAAAACTTGTTTTTACCATTCCCTTT	TGCAGAATAATGTCCTAAAATTTATGTGGGAACTTGTAAGCTTCAAAACTTGTTTTTACCATTCCCTTT	scaffold02196	41946	1	4.74e-29	Chromosome04	25117412	1	5.18e-29	14:C>A	14	1	1	0.202128	0.797872	0	0.202128	0	0.322544	0.161272	14.7712	6.08333	1	0	0	0	0	0	0	0	2	0	0	0	0	2	0	0	0	0	0	0	0	2	0	0	0	2
20484885|F|0-21:T>A-21:T>A	TGCAGAATACAAAATGCTATGTGCCACAAAATTTTTCTTTACTTCAGCAAATAATACACATTGATCATG	TGCAGAATACAAAATGCTATGTGCCACAAAATTTTTCTTTACTTCAGCAAATAATACACATTGATCATG	scaffold03812	127320	1	4.74e-29	Chromosome03	8568500	1	5.18e-29	21:T>A	21	1	1	0.159574	0.840426	0	0.159574	0	0.268221	0.13411	20.4237	10.5882	1	0	0	0	0	2	0	0	0	0	0	0	0	0	0	0	0	0	0	0	0	2	0	0	0	0
13858627|F|0-31:A>G-31:A>G	TGCAGAATACAAGAACATGATGATGCGCATGACTGAAGTGGAAAAGAATTTGAATGTTCTTGCATCAAG	TGCAGAATACAAGAACATGATGATGCGCATGACTGAAGTGGAAAAGAATTTGAATGTTCTTGCATCAAG	scaffold09414	6327	1	4.74e-29	Chromosome04	20938763	1	5.18e-29	31:A>G	31	1	1	0.202128	0.797872	0	0.202128	0	0.322544	0.161272	16.7373	10.88	1	0	0	0	0	2	0	0	2	0	0	0	0	0	0	0	0	0	0	0	0	2	0	0	0	0
7111659|F|0-28:G>C-28:G>C	TGCAGAATACAGCCTTCATTTGAACCATGACCATCTTTAGCTACGTCCCATAGCCCCTATTACACCATA	TGCAGAATACAGCCTTCATTTGAACCATGACCATCTTTAGCTACGTCCCATAGCCCCTATTACACCATA	scaffold10367	16596	1	4.74e-29	Chromosome01	34815622	1	5.18e-29	28:G>C	28	1	1	0.287234	0.712766	0	0.287234	0	0.409461	0.204731	9.66667	6.66667	1	0	0	0	0	0	0	0	2	0	0	0	0	2	2	2	0	2	0	0	0	0	0	2	0	2
7107048|F|0-26:C>G-26:C>G	TGCAGAATACATGCTTTCCACCCATACAGGAAGAAATGACAAGTGATTATTTCTGGGAGAATTTTCTGA	TGCAGAATACATGCTTTCCACCCATACAGGAAGAAATGACAAGTGATTATTTCTGGGAGAATTTTCTGA	scaffold06631	348665	1	4.74e-29	Chromosome06	1236609	1	5.18e-29	26:C>G	26	1	1	0.06383	0.93617	0	0.06383	0	0.119511	0.059756	15.8898	8.33333	1	0	0	0	0	0	0	0	2	0	0	0	0	0	0	0	0	0	0	0	0	0	2	0	2	0
7139104|F|0-18:G>A-18:G>A	TGCAGAATACATGGCAATGATAGTTCCCGTCTTATAAACTTGTCCAGAATTATATAACTATGCATCAGA	TGCAGAATACATGGCAATGATAGTTCCCGTCTTATAAACTTGTCCAGAATTATATAACTATGCATCAGA	scaffold06692	37854	1	1.03e-25	Chromosome04	21050057	1	1.12e-25	18:G>A	18	1	0.87234	0.404255	0.595745	0.12766	0.276596	0.222725	0.481666	0.352196	10.1863	6.96	1	2	2	0	2	0	2	0	0	2	0	0	0	2	0	0	0	0	0	0	1	0	0	0	2	2
7111665|F|0-18:G>A-18:G>A	TGCAGAATAGAAGCTAACGTTGTGGACATACTAACCACTTTCAACCGTTTGACAAGCCCACATTTTATA	TGCAGAATAGAAGCTAACGTTGTGGACATACTAACCACTTTCAACCGTTTGACAAGCCCACATTTTATA	scaffold07520	1891939	1	4.74e-29	Chromosome01	25528152	1	5.18e-29	18:G>A	18	1	0.882979	0.223404	0.776596	0.117021	0.106383	0.206655	0.34699	0.276822	16.2843	12.8571	1	0	0	0	0	1	0	0	0	0	0	0	0	2	0	0	0	1	0	0	2	1	1	0	0	2
7147052|F|0-42:A>G-42:A>G	TGCAGAATAGAGTCTCATCAGATTGGTTTCTCGAACTAATCTAGTCACGAGCTTGGGGATTATTGTACA	TGCAGAATAGAGTCTCATCAGATTGGTTTCTCGAACTAATCTAGTCACGAGCTTGGGGATTATTGTACA	scaffold07088	127845	1	4.74e-29	Chromosome01	19429990	1	5.18e-29	42:A>G	42	1	1	0.010638	0.989362	0	0.010638	0	0.02105	0.010525	7.05085	4	1	0	0	0	0	0	0	0	0	0	0	0	0	0	0	0	0	0	0	0	0	0	0	0	0	0
20111141|F|0-64:C>T-64:C>T	TGCAGAATAGCAAACCTGTTCCAATGAGTCAAGTGTTGATATTGGAAGAATTGATGAAGAAAAGCCTTG	TGCAGAATAGCAAACCTGTTCCAATGAGTCAAGTGTTGATATTGGAAGAATTGATGAAGAAAAGCCTTG	scaffold11998	1266300	1	4.74e-29	Chromosome05	5676282	1	5.18e-29	64:C>T	64	1	1	0.06383	0.93617	0	0.06383	0	0.119511	0.059756	10.3644	5.55556	1	0	0	0	0	0	2	0	0	0	0	0	0	0	2	0	0	0	0	0	0	0	0	0	0	0
7107050|F|0-24:G>A-24:G>A	TGCAGAATAGCGAAAAAGTAATTTGTTTTTGCAATAACCAAAAGGATGTTACCTACTTACCTTCTCAAA	TGCAGAATAGCGAAAAAGTAATTTGTTTTTGCAATAACCAAAAGGATGTTACCTACTTACCTTCTCAAA	scaffold06948	503316	1	2.2e-27	Chromosome12	31165311	1	2.41e-27	24:G>A	24	1	0.765957	0.585106	0.414894	0.234043	0.351064	0.358533	0.485514	0.422024	12.8977	10.6377	1	0	2	0	2	2	2	2	1	2	0	0	0	0	2	2	0	2	1	0	2	1	2	2	1	0
13855419|F|0-26:G>T-26:G>T	TGCAGAATAGCTAAATTTTCAGGCATGATTGTGCACATTCTAAGGGTTATTTGTAGTCAGATTAGGCTA	TGCAGAATAGCTAAATTTTCAGGCATGATTGTGCACATTCTAAGGGTTATTTGTAGTCAGATTAGGCTA	scaffold07470	137734	1	2.2e-27	Chromosome11	20950430	1	2.41e-27	26:G>T	26	1	0.93617	0.43617	0.56383	0.06383	0.37234	0.119511	0.491852	0.305681	15.5909	10.7885	1	2	0	0	0	0	0	2	2	0	0	0	0	2	2	0	0	0	2	0	0	0	0	2	2	2
7111670|F|0-16:A>G-16:A>G	TGCAGAATAGGACTGCAAAAGCATGATAAGTTGGAAGTGTAGGCCCTAGGCTGATTTCCAATCAAACTT	TGCAGAATAGGACTGCAAAAGCATGATAAGTTGGAAGTGTAGGCCCTAGGCTGATTTCCAATCAAACTT	scaffold03224	12087	1	4.74e-29	Chromosome11	22907234	1	5.18e-29	16:A>G	16	1	0.989362	0.212766	0.787234	0.010638	0.202128	0.02105	0.334993	0.178022	12.0948	7.64	1	0	0	0	0	1	0	0	2	0	0	0	0	0	0	0	0	0	0	0	2	2	0	0	0	0
7111671|F|0-10:T>C-10:T>C	TGCAGAATAGTAGATGGAAATTCATGTACATATGCTCAAAGGACACCGTCTACAATTATAAGTTTCTTA	TGCAGAATAGTAGATGGAAATTCATGTACATATGCTCAAAGGACACCGTCTACAATTATAAGTTTCTTA	scaffold06609	59614	1	4.74e-29	Chromosome01	21890060	1	5.18e-29	10:T>C	10	1	0.904255	0.265957	0.734043	0.095745	0.170213	0.173155	0.390448	0.281802	23.9333	17.8182	1	0	0	0	2	2	0	0	0	2	0	0	0	0	0	0	0	2	0	0	0	1	0	0	0	0
7107052|F|0-18:T>C-18:T>C	TGCAGAATAGTGCCCTTGTCAATTTGCTGTCCCATATGAAAATTTGTGCCAAATCATAGGTTCTTGGTC	TGCAGAATAGTGCCCTTGTCAATTTGCTGTCCCATATGAAAATTTGTGCCAAATCATAGGTTCTTGGTC	scaffold04043	984504	1	2.2e-27	Chromosome02	4796112	1	2.41e-27	18:T>C	18	1	0.851064	0.510638	0.489362	0.148936	0.361702	0.253508	0.499774	0.376641	15.89	14.75	1	0	0	0	0	2	0	0	2	0	0	0	0	2	0	0	0	2	2	0	2	1	1	1	1	2
7111673|F|0-29:T>A-29:T>A	TGCAGAATAGTTCAAAATCTTACCCTGTCTCTGGTTCTTGCCTGCTACTGTTCATGTTATGTATTGTAA	TGCAGAATAGTTCAAAATCTTACCCTGTCTCTGGTTCTTGCCTGCTACTGTTCATGTTATGTATTGTAA	scaffold07859	21044	1	2.2e-27	Chromosome16	24600710	1	2.41e-27	29:T>A	29	1	0.968085	0.276596	0.723404	0.031915	0.244681	0.061793	0.400181	0.230987	17.1404	11.9091	1	0	0	0	0	2	0	2	0	2	0	0	0	0	2	2	0	0	0	0	2	0	0	0	2	0
13860817|F|0-34:G>A-34:G>A	TGCAGAATAGTTTGATGATCCTGCATTACATTCCGACTCATTTTTCTATCTCAATTTCCCTCTTCTTAC	TGCAGAATAGTTTGATGATCCTGCATTACATTCCGACTCATTTTTCTATCTCAATTTCCCTCTTCTTAC	scaffold06278	51877	1	1.7e-28	Chromosome03	23278792	1	1.86e-28	34:G>A	34	1	1	0.031915	0.968085	0	0.031915	0	0.061793	0.030896	19.0424	6	1	0	0	0	0	0	0	0	0	0	0	0	0	0	0	0	0	0	0	0	0	0	0	0	2	0
20498522|F|0-30:A>T-30:A>T	TGCAGAATATAATTCCCGGTGGAAAGGGCAAGGATGCGATTGTGGTCCTTGATGAAGCTATTACAGATC	TGCAGAATATAATTCCCGGTGGAAAGGGCAAGGATGCGATTGTGGTCCTTGATGAAGCTATTAC	scaffold04059	99867	1	9.32e-26	Chromosome18	5300713	1	9.94e-26	30:A>T	30	1	1	0.010638	0.989362	0	0.010638	0	0.02105	0.010525	25.0678	12.5	1	0	0	0	0	0	0	0	0	0	0	0	0	0	0	0	0	0	0	0	0	0	0	0	0	0
34220259|F|0-19:G>A-19:G>A	TGCAGAATATACTGTATGTGTTGTCTGATAGATAATCCTTTCTTATTATTATTTTTTTTATCGATACAG	TGCAGAATATACTGTATGTGTTGTCTGATAGATAATCCTTTCTTATTATTATTTTTTTTATCGATACAG	scaffold09150	495912	1	1.03e-25	Chromosome13	13564672	1	1.12e-25	19:G>A	19	1	0.861702	0.56383	0.43617	0.138298	0.425532	0.238343	0.491852	0.365097	7.53465	5.67647	1	2	0	0	2	1	2	2	2	2	0	0	0	2	2	1	0	2	2	0	0	0	1	0	2	2
7111678|F|0-18:C>A-18:C>A	TGCAGAATATATAAGCTCCAAAATAAAGAACTACCTCATCTACTGAATGAACATTACTGCTGTCAGCTG	TGCAGAATATATAAGCTCCAAAATAAAGAACTACCTCATCTACTGAATGAACATTACTGCTGTCAGCTG	scaffold10269	30865	1	2.2e-27	Chromosome17	23049170	1	2.41e-27	18:C>A	18	1	0.053191	0.978723	0.021277	0.946809	0.031915	0.100724	0.041648	0.071186	13.5	17.4174	1	1	1	1	1	1	1	1	1	1	1	1	1	1	1	1	1	1	1	1	1	1	1	1	1	1
7107057|F|0-12:T>A-12:T>A	TGCAGAATATCCTGTGTCCGCATCAGGTTTCTTCTGTTTTTCTGGACAACTAAGTGTTAGTTGCCAGGC	TGCAGAATATCCTGTGTCCGCATCAGGTTTCTTCTGTTTTTCTGGACAACTAAGTGTTAGTTGCCAGGC	scaffold06598	374445	1	4.74e-29	Chromosome16	433315	1	5.18e-29	12:T>A	12	1	0.925532	0.56383	0.43617	0.074468	0.489362	0.137845	0.491852	0.314848	12.4273	9	1	0	0	0	0	0	0	2	2	2	0	0	0	2	2	2	0	0	0	0	2	1	2	2	2	2
7107058|F|0-14:G>A-14:G>A	TGCAGAATATCCTCGTCAGATAATTCAAATTGCACTGGAGTCCTGGGAGATTTATTTATAAAGAATATG	TGCAGAATATCCTCGTCAGATAATTCAAATTGCACTGGAGTCCTGGGAGATTTATTTATAAAGAATATG	scaffold11010	55542	1	4.74e-29	Chromosome17	2920413	1	5.18e-29	14:G>A	14	1	0.574468	0.797872	0.202128	0.425532	0.37234	0.488909	0.322544	0.405727	7.81159	9.29787	1	1	2	1	2	2	2	0	2	2	1	1	1	2	2	1	1	2	2	1	1	0	0	1	2	2
7122621|F|0-28:C>A-28:C>A	TGCAGAATATCTGAATGAACACCCTAAACGAAGGGGAGAAGAAAAATAAAATAGCACCATCAATGTGCA	TGCAGAATATCTGAATGAACACCCTAAACGAAGGGGAGAAGAAAAATAAAATAGCACCATCAATGTGCA	scaffold03614	1373346	1	4.74e-29	Chromosome09	25428359	1	5.18e-29	28:C>A	28	1	0.819149	0.87234	0.12766	0.180851	0.691489	0.296288	0.222725	0.259507	19.6316	18.0097	1	0	1	2	2	1	2	2	1	2	2	2	2	2	2	2	2	2	0	2	2	2	1	0	1	2
7111662|F|0-9:T>C-9:T>C	TGCAGAATATGGAAAATAGCTATCTGCATCAATCCAAACTCCTTTCATGGAGGTTCTCAGCTTCTTTCA	TGCAGAATATGGAAAATAGCTATCTGCATCAATCCAAACTCCTTTCATGGAGGTTCTCAGCTTCTTTCA	scaffold08359	2036368	1	4.74e-29	Chromosome14	6341948	1	5.18e-29	9:T>C	9	1	1	0.223404	0.776596	0	0.223404	0	0.34699	0.173495	6.94068	3.03846	1	0	0	0	0	2	0	2	2	0	0	2	0	0	0	0	0	0	0	0	0	0	2	0	2	0
7111685|F|0-30:A>T-30:A>T	TGCAGAATATTAGGAGCTCATGATAATAATAATAATAATGCACAAGCCGCAAATTTTGATTGTGGTGTA	TGCAGAATATTAGGAGCTCATGATAATAATAATAATAATGCACAAGCCGCAAATTTTGATTGTGGTGTA	scaffold07520	1948942	1	4.74e-29	Chromosome01	25582252	1	5.18e-29	30:A>T	30	1	0.925532	0.297872	0.702128	0.074468	0.223404	0.137845	0.418289	0.278067	6.6055	4.71875	1	2	0	0	2	0	0	2	0	2	0	0	0	2	2	2	0	0	0	0	2	0	0	0	1	2
7111686|F|0-31:C>T-31:C>T	TGCAGAATATTCGCCAAGCTGTTCTGCATTACAGAAAGGTTGTCAATCAACAACATGTTGAGCCAAGAG	TGCAGAATATTCGCCAAGCTGTTCTGCATTACAGAAAGGTTGTCAATCAACAACATGTTGAGCCAAGAG	scaffold07571	248651	1	4.74e-29	Chromosome01	31783016	1	5.18e-29	31:C>T	31	1	1	0.308511	0.691489	0	0.308511	0	0.426664	0.213332	10.5424	6.51282	1	0	0	0	0	0	0	0	2	0	0	0	0	2	0	0	0	2	0	0	0	0	0	2	0	2
7111690|F|0-52:C>T-52:C>T	TGCAGAATCAAAAAGCACATAACCCAAAGGTCCAACCTTTGTTTTCTCCACCCGTACTCCTTTTCTAGT	TGCAGAATCAAAAAGCACATAACCCAAAGGTCCAACCTTTGTTTTCTCCACCCGTACTCCTTTTCTAGT	scaffold06914	542676	1	4.74e-29	Chromosome07	1439087	1	5.18e-29	52:C>T	52	1	0.574468	0.840426	0.159574	0.425532	0.414894	0.488909	0.268221	0.378565	6.85507	8.30693	1	2	2	1	2	2	2	0	0	1	1	1	1	2	2	0	1	1	1	1	1	0	2	0	1	2
20484915|F|0-49:C>A-49:C>A	TGCAGAATCAAACGCTCTGCATGCCTTGAAGCTTCTAATGTTGCTTTTGCAGAGATCCAACACAAATTG	TGCAGAATCAAACGCTCTGCATGCCTTGAAGCTTCTAATGTTGCTTTTGCAGAGATCCAACACAAATTG	scaffold09150	500141	1	2.2e-27	Chromosome13	13560442	1	2.41e-27	49:C>A	49	1	1	0.021277	0.978723	0	0.021277	0	0.041648	0.020824	14.8305	7.66667	1	2	0	0	0	0	0	0	0	0	0	0	0	0	0	0	0	0	0	0	0	0	0	0	0	0
13858630|F|0-51:T>C-51:T>C	TGCAGAATCAAAGAAAGATCTGGTAAGTGTAGACATCTAATAAAGTCTGTGTTTCCTATCTGTGAACAT	TGCAGAATCAAAGAAAGATCTGGTAAGTGTAGACATCTAATAAAGTCTGTGTTTCCTATCTGTGAACAT	scaffold01945	166615	1	2.2e-27	Chromosome03	28337551	1	2.41e-27	51:T>C	51	1	0.553191	0.968085	0.031915	0.446809	0.521277	0.494341	0.061793	0.278067	5.87879	8.36842	1	2	0	2	1	2	0	2	1	1	2	2	2	1	1	1	2	1	1	2	1	1	1	1	1	1
7111691|F|0-38:T>C-38:T>C	TGCAGAATCAAATCTACATTTACTGTGTTGCCTAAATGTAATGAATGGTTCTAAGCAACATCTTTATGT	TGCAGAATCAAATCTACATTTACTGTGTTGCCTAAATGTAATGAATGGTTCTAAGCAACATCTTTATGT	scaffold05875	920252	1	4.74e-29	Chromosome04	27139809	1	5.18e-29	38:T>C	38	1	1	0.595745	0.404255	0	0.595745	0	0.481666	0.240833	19.4407	13.7015	1	0	2	2	2	2	2	0	2	0	2	2	2	0	0	2	2	0	0	2	0	2	0	2	0	0
7111693|F|0-51:C>A-51:C>A	TGCAGAATCAACTCTACAATGAATCCATTTCTGAGCTTCAGAAGAAGGTAACGTTTTCTTGCTTTTGAT	TGCAGAATCAACTCTACAATGAATCCATTTCTGAGCTTCAGAAGAAGGTAACGTTTTCTTGCTTTTGAT	scaffold12086	29332	1	4.74e-29	Chromosome01	22560864	1	5.18e-29	51:C>A	51	1	0.87234	0.776596	0.223404	0.12766	0.648936	0.222725	0.34699	0.284857	10.534	9.13636	1	0	0	2	2	0	0	2	2	1	2	2	2	2	2	2	2	0	1	2	2	0	2	0	2	2
7139109|F|0-15:T>G-15:T>G	TGCAGAATCAAGAAGTTATGTCTAGACTAAAATACCAATTCCATAGTCTTTGAGCAGTGTAACAATGAG	TGCAGAATCAAGAAGTTATGTCTAGACTAAAATACCAATTCCATAGTCTTTGAGCAGTGTAACAATGAG	scaffold03317	63254	1	4.74e-29	Chromosome12	5542842	1	5.18e-29	15:T>G	15	1	1	0.329787	0.670213	0	0.329787	0	0.442055	0.221028	13.1525	7.4	1	0	0	0	0	2	0	2	2	0	0	0	0	2	0	0	0	2	0	0	2	0	2	0	2	2
7111695|F|0-53:C>G-53:C>G	TGCAGAATCAAGAGACAACAAAAGAAATGGTGAAAATATGCAAACTGTTGGCTCTATTTGAGTGACTGT	TGCAGAATCAAGAGACAACAAAAGAAATGGTGAAAATATGCAAACTGTTGGCTCTATTTGAGTGACTGT	scaffold08686	314474	1	4.74e-29	Chromosome14	12480362	1	5.18e-29	53:C>G	53	1	1	0.095745	0.904255	0	0.095745	0	0.173155	0.086578	5.89831	3	1	0	0	0	0	0	0	0	0	0	0	0	0	2	0	0	0	0	0	0	0	0	0	0	0	2
7143157|F|0-11:G>T-11:G>T	TGCAGAATCAAGAGCTATTGATGGGTTACAATGAGTATGAGAGTCTGTCCTGGGGAATAAAGGTCCTGC	TGCAGAATCAAGAGCTATTGATGGGTTACAATGAGTATGAGAGTCTGTCCTGGGGAATAAAGGTCCTGC	scaffold01525	40725	1	4.74e-29	Chromosome07	19244792	1	5.18e-29	11:G>T	11	1	0.978723	0.457447	0.542553	0.021277	0.43617	0.041648	0.496378	0.269013	11.8448	8.22222	1	0	0	0	2	0	2	2	2	2	0	0	0	2	1	2	0	2	0	0	2	2	2	2	0	2
7107063|F|0-27:A>G-27:A>G	TGCAGAATCAATAAACTCTATAATACCAAGCTCGTACTAAGTCGATGCCTATTTATAAAGGAAATATAT	TGCAGAATCAATAAACTCTATAATACCAAGCTCGTACTAAGTCGATGCCTATTTATAAAGGAAATATAT	scaffold09372	377706	1	4.74e-29	Chromosome17	27187145	1	5.18e-29	27:A>G	27	1	0.202128	0.968085	0.031915	0.797872	0.170213	0.322544	0.061793	0.192168	9.09091	14.0956	1	1	1	1	1	1	1	1	1	1	1	1	1	2	1	2	1	2	1	1	2	1	2	0	1	2
7110686|F|0-32:G>A-32:G>A	TGCAGAATCAATAACATAATCACAATATCAACGGCCAAACAAAATTACAGATTACAACTGGATGGACAA	TGCAGAATCAATAACATAATCACAATATCAACGGCCAAACAAAATTACAGATTACAACTGGATGGACAA	scaffold04305	130488	1	4.74e-29	Chromosome09	22738600	1	5.18e-29	32:G>A	32	1	0.957447	0.276596	0.723404	0.042553	0.234043	0.081485	0.400181	0.240833	18.8584	12.2812	1	0	0	0	0	2	0	0	2	2	0	0	0	2	0	0	0	2	2	0	2	1	0	0	0	2
7111697|F|0-46:G>A-46:G>A	TGCAGAATCAATGCTTCATAGAACTTTCAGCATAAACTGAGCATCGGAGCTGTCCTACATTGCAAGTCT	TGCAGAATCAATGCTTCATAGAACTTTCAGCATAAACTGAGCATCGGAGCTGTCCTACATTGCAAGTCT	scaffold06918	62822	1	4.74e-29	Chromosome13	26666961	1	5.18e-29	46:G>A	46	1	0.946809	0.351064	0.648936	0.053191	0.297872	0.100724	0.455636	0.27818	15.6696	11.4762	1	0	2	0	0	2	0	0	0	0	0	0	0	0	0	0	0	0	0	0	2	1	2	0	2	0
7111698|F|0-66:C>A-66:C>A	TGCAGAATCAATTCAATCAATGTGATCAGAAAAAACTAAAGCATGTTACAAAGAAATAGAAAACAACAA	TGCAGAATCAATTCAATCAATGTGATCAGAAAAAACTAAAGCATGTTACAAAGAAATAGAAAACAACAA	scaffold06512	1664766	1	4.74e-29	Chromosome02	8619728	1	5.18e-29	66:C>A	66	1	0.978723	0.265957	0.734043	0.021277	0.244681	0.041648	0.390448	0.216048	12.9304	6.09091	1	0	0	0	0	2	0	0	2	0	0	0	0	0	0	0	0	2	0	0	2	2	2	0	0	0
7117004|F|0-21:C>T-21:C>T	TGCAGAATCACAGTTCAGCTGCATCCACCTCTCAATGTAAGTAGTATGTACATTTACCATTCCATTTAC	TGCAGAATCACAGTTCAGCTGCATCCACCTCTCAATGTAAGTAGTATGTACATTTACCATTCCATTTAC	scaffold04796	477274	1	1.7e-28	Chromosome03	1337422	1	1.86e-28	21:C>T	21	1	0.968085	0.585106	0.414894	0.031915	0.553191	0.061793	0.485514	0.273653	14.4298	10.6429	1	0	2	2	0	0	2	0	0	0	2	2	2	0	2	0	2	0	2	2	0	0	2	2	2	0
7111700|F|0-10:T>C-10:T>C	TGCAGAATCATATTTGTTTATTCTCTGGTTGGATGCGAGAATTTTATGGGCCTGGTTTTCTAGAAGTAA	TGCAGAATCATATTTGTTTATTCTCTGGTTGGATGCGAGAATTTTATGGGCCTGGTTTTCTAGAAGTAA	scaffold01551	649315	1	2.2e-27	Chromosome15	3078826	1	2.41e-27	10:T>C	10	1	0.925532	0.574468	0.425532	0.074468	0.5	0.137845	0.488909	0.313377	8.61818	7.10448	1	2	2	2	0	2	0	2	2	0	2	2	2	0	2	2	2	0	2	2	0	1	0	0	2	0
7147087|F|0-29:A>G-29:A>G	TGCAGAATCACCCATCAATCTCAGAGAGAAAGTTTTCTCAATGATTTATAGCATAACAGTACGGGCTTC	TGCAGAATCACCCATCAATCTCAGAGAGAAAGTTTTCTCAATGATTTATAGCATAACAGTACGGGCTTC	scaffold05275	2995	3	4.74e-29	Scaffold03381	2288	2	5.18e-29	29:A>G	29	1	1	0.010638	0.989362	0	0.010638	0	0.02105	0.010525	17.3559	5	1	0	0	0	0	0	0	0	0	0	0	0	0	0	0	0	0	0	0	0	0	0	0	0	0	0
7147091|F|0-62:A>G-62:A>G	TGCAGAATCACTTGCATGCAACAAGTTTGAAGGATATGATCATATTCAGTCTATACTAGAAGAAAGGAA	TGCAGAATCACTTGCATGCAACAAGTTTGAAGGATATGATCATATTCAGTCTATACTAGAAGAAAGGAA	scaffold11862	86613	1	4.74e-29	Chromosome04	10736399	1	5.18e-29	62:A>G	62	1	0.989362	0.106383	0.893617	0.010638	0.095745	0.02105	0.190131	0.105591	7.8547	4.08333	1	2	0	0	2	0	0	0	0	2	0	0	0	0	0	0	0	0	0	0	0	0	0	0	0	0
7143161|F|0-67:G>A-67:G>A	TGCAGAATCAGACTGCTGTCGCTCTCTAAGCTTGTTCTCTAGTTCCTTGACCTTCACCAGACAGTAAGC	TGCAGAATCAGACTGCTGTCGCTCTCTAAGCTTGTTCTCTAGTTCCTTGACCTTCACCAGACAGTAAGC	scaffold09466	14035	1	6.13e-28	Chromosome13	22267475	1	6.7e-28	67:G>A	67	1	0.904255	0.478723	0.521277	0.095745	0.382979	0.173155	0.499095	0.336125	19.514	16.1864	1	2	0	0	0	2	2	1	2	0	0	0	0	2	0	0	0	2	0	0	0	2	2	0	0	2
7119851|F|0-14:A>G-14:A>G	TGCAGAATCAGAGGAGACAAAATATCGCCAACATCCTTCGGGGACATAAAGACCAGCGAATGACACTTG	TGCAGAATCAGAGGAGACAAAATATCGCCAACATCCTTCGGGGACATAAAGACCAGCGAATGACACTTG	scaffold02369	10128	1	4.74e-29	Chromosome10	11196385	1	5.18e-29	14:A>G	14	1	0.946809	0.414894	0.585106	0.053191	0.361702	0.100724	0.485514	0.293119	11.25	7.14286	1	0	2	2	2	0	2	0	0	0	2	2	2	0	0	0	2	0	0	2	0	0	2	0	0	0
7111706|F|0-44:C>T-44:C>T	TGCAGAATCAGATTTAGGATTACTTCTATCTAAACCCTTTTCTACAAATACAGAAACTCTAGATTTCTT	TGCAGAATCAGATTTAGGATTACTTCTATCTAAACCCTTTTCTACAAATACAGAAACTCTAGATTTCTT	scaffold07670	232241	1	4.74e-29	Chromosome08	6504996	1	5.18e-29	44:C>T	44	1	0.968085	0.287234	0.712766	0.031915	0.255319	0.061793	0.409461	0.235627	14	5.67647	1	0	0	0	0	0	0	0	0	2	0	0	0	2	0	0	0	0	0	0	2	0	0	0	2	2
7111709|F|0-17:T>A-17:T>A	TGCAGAATCAGTTTGAATAAAATGAGCAAAATGAAGGTTGGAAAGATATTGCTTTTTCTCCTCTGCTTG	TGCAGAATCAGTTTGAATAAAATGAGCAAAATGAAGGTTGGAAAGATATTGCTTTTTCTCCTCTGCTTG	scaffold03070	73487	1	2.2e-27	Chromosome06	6219340	1	2.41e-27	17:T>A	17	1	0.957447	0.308511	0.691489	0.042553	0.265957	0.081485	0.426664	0.254074	7.95575	5.19444	1	0	0	0	0	2	0	1	2	0	0	0	0	0	1	2	0	2	2	0	0	2	2	0	0	0
7109800|F|0-63:C>T-63:C>T	TGCAGAATCATATGTAACCAGAAATTTATCAGAGAAAAACAGTCTGCAAAATGCAGATTGATTCCTTTT	TGCAGAATCATATGTAACCAGAAATTTATCAGAGAAAAACAGTCTGCAAAATGCAGATTGATTCCTTTT	scaffold07520	2797299	1	4.74e-29	Chromosome01	26418383	1	5.18e-29	63:C>T	63	1	1	0.234043	0.765957	0	0.234043	0	0.358533	0.179267	33.3898	17.3548	1	0	0	0	0	0	0	0	0	0	0	0	0	0	0	0	0	2	0	0	0	0	0	2	2	0
7111710|F|0-16:A>C-16:A>C	TGCAGAATCATCAAACAGGGATGAAATCTTAGAGCTTATAGATGTAATGCTGGGCCCTTGGGAAGAGGA	TGCAGAATCATCAAACAGGGATGAAATCTTAGAGCTTATAGATGTAATGCTGGGCCCTTGGGAAGAGGA	scaffold06556	104715	1	4.74e-29	Chromosome06	27836458	1	5.18e-29	16:A>C	16	1	0.393617	0.893617	0.106383	0.606383	0.287234	0.477365	0.190131	0.333748	7	6.4	1	2	1	1	2	2	1	1	1	1	1	1	1	1	1	2	1	0	2	1	0	1	1	0	2	1
7147099|F|0-12:T>C-12:T>C	TGCAGAATCATTTCATAGACGTAAAGGGTATTCAGGAAAAAGTTGATAGAAAGTAAACCCGTGTCACCA	TGCAGAATCATTTCATAGACGTAAAGGGTATTCAGGAAAAAGTTGATAGAAAGTAAACCCGTGTCACCA	scaffold03859	370998	1	4.74e-29	Chromosome17	20869098	1	5.18e-29	12:T>C	12	1	1	0.010638	0.989362	0	0.010638	0	0.02105	0.010525	9.33051	6	1	0	2	0	0	0	0	0	0	0	0	0	0	0	0	0	0	0	0	0	0	0	0	0	0	0
13855427|F|0-35:G>C-35:G>C	TGCAGAATCCAAACCCAAAACTGTAGACTCTAGCAGCAATCAGAATTTCAGGATGCAACATTTCTGCTA	TGCAGAATCCAAACCCAAAACTGTAGACTCTAGCAGCAATCAGAATTTCAGGATGCAACATTTCTGCTA	scaffold05618	168258	1	4.74e-29	Chromosome06	2964836	1	5.18e-29	35:G>C	35	1	1	0.425532	0.574468	0	0.425532	0	0.488909	0.244455	15.7034	11.42	1	2	0	2	0	0	0	0	0	0	2	2	2	2	0	0	2	0	0	2	2	0	2	0	0	2
7111711|F|0-9:T>C-9:T>C	TGCAGAATCTAAACTCTCCAAGCAATGAGAAGCAATAAATGTGTGGCTGTGCTCAAGCATGTTTACGCA	TGCAGAATCTAAACTCTCCAAGCAATGAGAAGCAATAAATGTGTGGCTGTGCTCAAGCATGTTTACGCA	scaffold07575	15466	1	2.2e-27	Chromosome05	21039020	1	2.41e-27	9:T>C	9	1	0.638298	0.914894	0.085106	0.361702	0.553191	0.461747	0.155727	0.308737	14.5405	19.2018	1	1	2	2	1	1	1	1	1	1	2	2	2	2	0	2	2	2	0	2	2	1	0	0	1	2
7122624|F|0-32:G>A-32:G>A	TGCAGAATCCAACAACAGATATCAGAAAACGCGCAAGGGCAAGAAACTCAAGCCTAGGTTTGGGATAAT	TGCAGAATCCAACAACAGATATCAGAAAACGCGCAAGGGCAAGAAACTCAAGCCTAGGTTTGGGATAAT	scaffold01760	55338	1	4.74e-29	Chromosome09	16887370	1	5.18e-29	32:G>A	32	1	0.446809	0.914894	0.085106	0.553191	0.361702	0.494341	0.155727	0.325034	25.2076	36.6542	1	1	1	1	1	2	1	2	2	2	1	1	1	2	1	1	1	1	0	1	1	0	0	1	2	2
13855430|F|0-33:A>G-33:A>G	TGCAGAATCCAGATAAGATCAATGCAACTAAATATATGCTACTGAATGTGGGTAATTTTTACTCACGTC	TGCAGAATCCAGATAAGATCAATGCAACTAAATATATGCTACTGAATGTGGGTAATTTTTACTCACGTC	scaffold08350	495	1	2.2e-27	Chromosome17	13407389	1	2.41e-27	33:A>G	33	1	0.957447	0.361702	0.638298	0.042553	0.319149	0.081485	0.461747	0.271616	21.193	16.2051	1	0	0	0	2	0	0	2	2	0	0	0	0	2	0	1	0	0	2	0	0	0	0	2	0	2
7111714|F|0-37:C>T-37:C>T	TGCAGAATCCATTCAAGTGGGCAGTAAGACACTCACTCGCAAATTGCTTTTATGGGAGTAAACGGCAAG	TGCAGAATCCATTCAAGTGGGCAGTAAGACACTCACTCGCAAATTGCTTTTATGGGAGTAAACGGCAAG	scaffold11495	238571	1	4.74e-29	Chromosome01	28411116	1	5.18e-29	37:C>T	37	1	1	0.297872	0.702128	0	0.297872	0	0.418289	0.209144	26.8729	14.0513	1	0	0	0	0	0	0	0	2	0	0	0	0	0	0	0	0	2	0	0	0	0	0	2	2	0
20470744|F|0-23:G>C-23:G>C	TGCAGAATCCCAACATTTCACAAGCCAATCTGAGGAGTGTCACACTGTGTGTGCATTGTGCAAGCATGC	TGCAGAATCCCAACATTTCACAAGCCAATCTGAGGAGTGTCACACTGTGTGTGCATTGTGCAAGCATGC	scaffold10241	165055	1	4.74e-29	Chromosome05	15304053	1	5.18e-29	23:G>C	23	1	1	0.021277	0.978723	0	0.021277	0	0.041648	0.020824	28.2797	15	1	0	0	0	0	0	0	0	2	0	0	0	0	0	0	0	0	0	0	0	0	0	0	0	0	0
13858636|F|0-23:A>G-23:A>G	TGCAGAATCCCACAAATCAAAGCAGCAGCCACCACCTTCTTTGCAAGCTTTCTTGAACGACTTGCCTGG	TGCAGAATCCCACAAATCAAAGCAGCAGCCACCACCTTCTTTGCAAGCTTTCTTGAACGACTTGCCTGG	scaffold09414	33395	1	4.74e-29	Chromosome04	20911375	1	5.18e-29	23:A>G	23	1	1	0.202128	0.797872	0	0.202128	0	0.322544	0.161272	41.1441	23.36	1	0	0	0	0	2	0	0	2	0	0	0	0	0	0	0	0	0	0	0	0	2	0	0	0	0
20484943|F|0-60:T>C-60:T>C	TGCAGAATCCCCGTGCAGTTTGTTCTCTGAAAAAGCTGGTTATGATCAATAAGTCTTATGTAATTTTTC	TGCAGAATCCCCGTGCAGTTTGTTCTCTGAAAAAGCTGGTTATGATCAATAAGTCTTATGTAATTTTTC	scaffold02040	266437	1	4.74e-29	Chromosome03	16648072	1	5.18e-29	60:T>C	60	1	1	0.180851	0.819149	0	0.180851	0	0.296288	0.148144	8.24576	5	1	0	0	0	0	0	0	0	0	0	0	0	0	0	0	0	0	0	0	0	0	2	0	0	0	0
7107069|F|0-33:T>A-33:T>A	TGCAGAATCCGATGGCGATTCATATAATGCAGATATGAAGAAGTTCAGGCATATGGCATCGTCAAGCCA	TGCAGAATCCGATGGCGATTCATATAATGCAGATATGAAGAAGTTCAGGCATATGGCATCGTCAAGCCA	scaffold07520	1285988	1	4.74e-29	Chromosome01	24929037	1	5.18e-29	33:T>A	33	1	1	0.234043	0.765957	0	0.234043	0	0.358533	0.179267	7.0339	4.48387	1	0	0	0	0	0	0	0	0	0	0	0	0	0	0	0	0	2	0	0	0	0	0	2	2	0
20498544|F|0-19:T>G-19:T>G	TGCAGAATCCTCGAAACCTTGAATTTATTTCCTTGCTCATCAAGCTTCCAATTCTCGTCTCTCTTTCTC	TGCAGAATCCTCGAAACCTTGAATTTATTTCCTTGCTCATCAAGCTTCCAATTCTCGTCTCTCTTTCTC	scaffold06407	85387	1	4.74e-29	Chromosome10	25881883	1	5.18e-29	19:T>G	19	1	1	0.021277	0.978723	0	0.021277	0	0.041648	0.020824	6.55556	3	1	0	0	0	0	0	0	0	0	0	0	0	0	0	0	0	0	0	0	0	0	2	0	0	0	0
20471429|F|0-59:G>T-59:G>T	TGCAGAATCTAAAACTGGTAATCAAGTGAATGCTTGAATATTTTATTGGCTTGCAATTGGTTGTCGATT	TGCAGAATCTAAAACTGGTAATCAAGTGAATGCTTGAATATTTTATTGGCTTGCAATTGGTTGTCGATT	scaffold09835	20715	1	4.74e-29	Chromosome03	13226169	1	5.18e-29	59:G>T	59	1	1	0.010638	0.989362	0	0.010638	0	0.02105	0.010525	14.7203	7.5	1	0	0	0	0	2	0	0	0	0	0	0	0	0	0	0	0	0	0	0	0	0	0	0	0	0
20484946|F|0-23:T>C-23:T>C	TGCAGAATCTAATGCTGGCCCTATATTGAATGAGCCCAAAAATGGGCCCCTAGGTGTGTGTTGAAAGTA	TGCAGAATCTAATGCTGGCCCTATATTGAATGAGCCCAAAAATGGGCCCCTAGGTGTGTGTTGAAAGTA	scaffold01616	47675	1	4.74e-29	Chromosome03	14786882	1	5.18e-29	23:T>C	23	1	1	0.031915	0.968085	0	0.031915	0	0.061793	0.030896	18.9915	6	1	0	0	0	0	0	0	0	0	0	0	0	0	0	0	0	0	0	0	0	0	0	0	0	0	0
7147116|F|0-49:T>A-49:T>A	TGCAGAATCTATGCGGAGGGCCAAATATTGTGAAGCTGCTCGATATTGTTAGAGATCAGCAATCAAAGA	TGCAGAATCTATGCGGAGGGCCAAATATTGTGAAGCTGCTCGATATTGTTAGAGATCAGCAATCAAAGA	scaffold03363	224371	1	4.74e-29	Chromosome13	23979862	1	5.18e-29	49:T>A	49	1	0.989362	0.170213	0.829787	0.010638	0.159574	0.02105	0.282481	0.151766	17.8547	10.0952	1	0	0	0	2	0	0	0	0	2	0	0	0	0	0	0	0	2	0	0	2	0	0	0	0	0
7111721|F|0-56:C>A-56:C>A	TGCAGAATCTCTCTATTATAATCCGATTTGGCATTTTATTGTAGCAACCTGGGAAACAGTTGTTTACAG	TGCAGAATCTCTCTATTATAATCCGATTTGGCATTTTATTGTAGCAACCTGGGAAACAGTTGTTTACAG	scaffold02906	328726	1	4.74e-29	Chromosome01	29529822	1	5.18e-29	56:C>A	56	1	1	0.276596	0.723404	0	0.276596	0	0.400181	0.200091	7.05932	4.02703	1	0	0	0	0	0	0	0	2	0	0	0	0	0	0	0	0	2	0	0	0	0	0	2	2	0
7107078|F|0-38:G>C-38:G>C	TGCAGAATCTCTGAAGCCCTTGTTGATTTACACTTTGAGAAGCACTCAGGCATCCTAATGTCATCAAAT	TGCAGAATCTCTGAAGCCCTTGTTGATTTACACTTTGAGAAGCACTCAGGCATCCTAATGTCATCAAAT	scaffold06697	38206	1	4.74e-29	Chromosome15	12502721	1	5.18e-29	38:G>C	38	1	1	0.244681	0.755319	0	0.244681	0	0.369624	0.184812	20.2119	11.4138	1	0	2	0	0	0	0	2	0	0	0	0	0	2	0	0	0	2	0	0	0	0	0	0	0	2
13855432|F|0-63:A>T-63:A>T	TGCAGAATCTGTCTGGGTTTTGGCTTCTCTCCTCTATACCTCTGCACATTTTTTCTTTGAGTTAGCCTG	TGCAGAATCTGTCTGGGTTTTGGCTTCTCTCCTCTATACCTCTGCACATTTTTTCTTTGAGTTAGCCTG	scaffold08974	70554	1	2.2e-27	Chromosome12	8468136	1	2.41e-27	63:A>T	63	1	0.978723	0.202128	0.797872	0.021277	0.180851	0.041648	0.322544	0.182096	12.9655	8.04762	1	0	0	0	1	0	0	0	0	2	0	0	0	0	2	1	0	0	0	0	0	0	0	2	0	0
13858642|F|0-53:C>A-53:C>A	TGCAGAATCTTCTTACAGGTTTATGATCATTTCTTCTCCTTTTCTTTCCATCACGCTATTTCCCACACA	TGCAGAATCTTCTTACAGGTTTATGATCATTTCTTCTCCTTTTCTTTCCATCACGCTATTTCCCACACA		0	0	999		0	0	999	53:C>A	53	1	0.946809	0.542553	0.457447	0.053191	0.489362	0.100724	0.496378	0.298551	15.5135	11.2419	1	0	2	2	0	0	1	0	2	0	2	2	2	2	2	0	2	0	2	2	2	0	0	2	0	2
20471449|F|0-52:G>A-52:G>A	TGCAGAATCTTGAAATCAAGAAAATCAATGATGAGAAGAAGGCTTCCATGGCGGCTCAGTTTGCAGCTG	TGCAGAATCTTGAAATCAAGAAAATCAATGATGAGAAGAAGGCTTCCATGGCGGCTCAGTTTGCAGCTG	scaffold10173	901636	2	4.74e-29	Chromosome15	10275512	2	5.18e-29	52:G>A	52	1	0.989362	0.042553	0.957447	0.010638	0.031915	0.02105	0.081485	0.051268	3.42241	2.8	1	0	0	0	0	0	0	0	0	0	0	0	0	0	0	0	0	0	0	0	0	0	2	0	0	0
7119864|F|0-46:G>A-46:G>A	TGCAGAATCTTGAGAAACAGCTCGAAGGAGCTCTTGCACTGGCTAGGCAAAGAAAGGTAACATCTTTGT	TGCAGAATCTTGAGAAACAGCTCGAAGGAGCTCTTGCACTGGCTAGGCAAAGAAAGGTAACATCTTTGT	scaffold04882	287045	1	2.2e-27	Chromosome01	33592705	1	2.41e-27	46:G>A	46	1	0.287234	1	0	0.712766	0.287234	0.409461	0	0.204731	10.2222	19.4576	1	1	1	1	1	1	1	1	2	1	1	1	1	2	2	2	1	2	1	1	1	1	1	2	1	2
7122627|F|0-20:C>T-20:C>T	TGCAGAATCTTGGAATGTTGCGCCAATCCCGCATCAGAGGCCATGGATAATGCCCTGAATTACAGATCG	TGCAGAATCTTGGAATGTTGCGCCAATCCCGCATCAGAGGCCATGGATAATGCCCTGAATTAC	scaffold10963	752815	1	3.27e-25	Chromosome06	27161375	1	3.48e-25	20:C>T	20	1	0.989362	0.265957	0.734043	0.010638	0.255319	0.02105	0.390448	0.205749	21.3675	14.0938	1	0	0	0	0	2	0	2	0	2	0	0	0	2	1	2	0	0	0	0	0	0	2	0	0	2
7119866|F|0-23:T>C-23:T>C	TGCAGAATCTTTGAGATTGCACCTTCTGCAAAGAAGCTGTTCTCATTTTTGAAAGATTCAGATGTTCCT	TGCAGAATCTTTGAGATTGCACCTTCTGCAAAGAAGCTGTTCTCATTTTTGAAAGATTCAGATGTTCCT	scaffold08799	148258	1	2.2e-27	Chromosome17	23916404	1	2.41e-27	23:T>C	23	1	0.361702	0.904255	0.095745	0.638298	0.265957	0.461747	0.173155	0.317451	12.2195	17.3704	1	1	1	1	1	1	1	0	0	2	1	1	1	1	0	2	1	2	2	1	2	2	2	1	1	1
7119869|F|0-11:T>A-11:T>A	TGCAGAATGAATGCCATGCTTCTGCTCATAGAATGTATCTAAAATAATCTATGTCCTCCCTTTTACAGA	TGCAGAATGAATGCCATGCTTCTGCTCATAGAATGTATCTAAAATAATCTATGTCCTCCCTTTTACAGA	scaffold05875	243638	1	7.92e-27	Chromosome04	26460193	1	8.67e-27	11:T>A	11	1	1	0.148936	0.851064	0	0.148936	0	0.253508	0.126754	23.8305	11.3125	1	0	0	0	0	0	0	0	2	0	0	0	0	0	0	0	0	0	0	0	0	2	0	0	0	0
7107082|F|0-39:T>A-39:T>A	TGCAGAATGAACGAACTTTCTCTTACCTTCTATGCCATCTATGCTCTTTGATTGGCACACTGTAAGCAC	TGCAGAATGAACGAACTTTCTCTTACCTTCTATGCCATCTATGCTCTTTGATTGGCACACTGTAAGCAC	scaffold10401	105707	1	4.74e-29	Scaffold00454	263903	1	5.18e-29	39:T>A	39	1	1	0.095745	0.904255	0	0.095745	0	0.173155	0.086578	10.2991	5.16667	1	0	0	0	0	0	0	2	2	0	0	0	0	0	0	0	0	2	0	0	0	0	0	0	0	0
13855434|F|0-7:T>C-7:T>C	TGCAGAATGAATAGATGCACTAGAAAGCTTTGATGTTTTTGCAGGTATTGACAGATCCAAATGTTTACA	TGCAGAATGAATAGATGCACTAGAAAGCTTTGATGTTTTTGCAGGTATTGACAGATCCAAATGTTTACA	scaffold07430	37193	1	4.74e-29	Chromosome15	7879608	1	5.18e-29	7:T>C	7	1	0.989362	0.148936	0.851064	0.010638	0.138298	0.02105	0.253508	0.137279	10.4017	5.77778	1	2	0	0	0	0	2	0	0	2	0	0	0	2	0	0	0	0	0	0	0	0	2	0	0	2
20471459|F|0-65:G>T-65:G>T	TGCAGAATGAATTGTTGTGGAATAGAATTATTGGTTTTATGAATTTTGAATATCTTTTCTCTGTTGTTT	TGCAGAATGAATTGTTGTGGAATAGAATTATTGGTTTTATGAATTTTGAATATCTTTTCTCTGTTGTTT	scaffold03604	648716	1	4.74e-29	Chromosome06	17761017	1	5.18e-29	65:G>T	65	1	1	0.010638	0.989362	0	0.010638	0	0.02105	0.010525	6.64407	4.5	1	0	0	0	0	0	0	0	0	0	0	0	0	0	0	0	0	0	0	0	0	0	0	0	0	0
7147152|F|0-9:G>A-9:G>A	TGCAGAATGGCTTTGCTTTTGGGTCCTCCAAGCTCTGGAAAGACTACACTCTTGCTGGCATTGGCTGGA	TGCAGAATGGCTTTGCTTTTGGGTCCTCCAAGCTCTGGAAAGACTACACTCTTGCTGGCATTGGCTGGA	scaffold08446	228574	3	4.74e-29	Chromosome11	6506122	3	5.18e-29	9:G>A	9	1	1	0.12766	0.87234	0	0.12766	0	0.222725	0.111363	10.0769	5.46667	1	0	0	0	0	0	0	0	0	0	0	0	0	0	0	0	0	0	0	0	0	0	0	2	0	0
7147135|F|0-18:A>C-18:A>C	TGCAGAATGAGAATTTTCACGAGGGCTAGAGCATGAACTAGAAGGTCCCACATCATTTGCCTCTTCCTG	TGCAGAATGAGAATTTTCACGAGGGCTAGAGCATGAACTAGAAGGTCCCACATCATTTGCCTCTTCCTG	scaffold08316	163251	1	2.2e-27	Chromosome04	1974587	1	2.41e-27	18:A>C	18	1	1	0.074468	0.925532	0	0.074468	0	0.137845	0.068923	12.161	6	1	2	0	0	0	0	0	0	2	0	0	0	0	0	0	0	0	0	0	0	0	0	0	2	0	0
13855439|F|0-28:G>T-28:G>T	TGCAGAATGATCATCATCAGCTGAAGATGCAGGAGATGATCCAAAATCAAGATTTGGGTAGACTCCAGG	TGCAGAATGATCATCATCAGCTGAAGATGCAGGAGATGATCCAAAATCAAGATTTGGGTAGACTCCAGG	scaffold06708	252398	1	4.74e-29	Chromosome05	17942262	1	5.18e-29	28:G>T	28	1	0.946809	0.43617	0.56383	0.053191	0.382979	0.100724	0.491852	0.296288	14.125	10.1053	1	0	0	0	0	2	2	0	0	0	0	0	0	2	0	0	0	2	2	0	2	2	1	2	2	2
20471469|F|0-28:C>T-28:C>T	TGCAGAATGCAAATGAAATTTTAGAAGGCCACTTTATACATATTACATGTTGGCCAAATTTTGTTATCT	TGCAGAATGCAAATGAAATTTTAGAAGGCCACTTTATACATATTACATGTTGGCCAAATTTTGTTATCT	scaffold07478	986915	1	4.74e-29	Chromosome14	10933499	1	5.18e-29	28:C>T	28	1	1	0.021277	0.978723	0	0.021277	0	0.041648	0.020824	21.839	10	1	0	0	0	0	0	0	2	0	0	0	0	0	0	0	0	0	0	0	0	0	0	0	0	0	0
13858647|F|0-61:G>A-61:G>A	TGCAGAATGCAAGATGCTCTGCTTCAGGCCAAACTCAAACCGTTACCCGTGAGGCACCAACGATCACAA	TGCAGAATGCAAGATGCTCTGCTTCAGGCCAAACTCAAACCGTTACCCGTGAGGCACCAACGATCACAA	scaffold00889	444957	1	4.74e-29	Chromosome05	11762717	1	5.18e-29	61:G>A	61	1	1	0.180851	0.819149	0	0.180851	0	0.296288	0.148144	16.5339	8.7	1	2	0	0	2	0	0	0	0	2	2	0	0	2	0	0	0	0	0	0	0	0	0	2	0	2
7111731|F|0-49:T>A-49:T>A	TGCAGAATGCACCCTTCTTTGTTACCAAGCTTGGAGTCAAAACTTTGCCTTGTGTCATACTATTCAGCT	TGCAGAATGCACCCTTCTTTGTTACCAAGCTTGGAGTCAAAACTTTGCCTTGTGTCATACTATTCAGCT	scaffold06512	358682	2	4.74e-29	Chromosome02	7282606	2	5.18e-29	49:T>A	49	1	1	0.212766	0.787234	0	0.212766	0	0.334993	0.167497	23.4491	13.375	1	2	0	0	0	0	0	2	2	2	0	0	0	0	2	2	0	0	0	0	0	0	0	0	0	0
7107083|F|0-59:C>T-59:C>T	TGCAGAATGCACCTCGATTAGGAATCTGTAAATTCTGCACGTGAGTTCTTGAAGGAGCCCGTCTAGGAG	TGCAGAATGCACCTCGATTAGGAATCTGTAAATTCTGCACGTGAGTTCTTGAAGGAGCCCGTCTAGGAG	scaffold05280	398368	1	2.2e-27	Chromosome02	1649963	1	5.18e-29	59:C>T	59	1	1	0.170213	0.829787	0	0.170213	0	0.282481	0.14124	14.5169	5.68421	1	0	0	0	0	0	0	0	0	0	0	0	0	0	0	0	0	0	2	0	0	0	0	2	0	0
7147145|F|0-11:T>C-11:T>C	TGCAGAATGCATCACAACTTCAAGCCACTAATGTTTTGTAACAAAATATTTGAATAAAAATCACAAGCA	TGCAGAATGCATCACAACTTCAAGCCACTAATGTTTTGTAACAAAATATTTGAATAAAAATCACAAGCA	scaffold03942	485604	1	4.74e-29	Chromosome05	2796975	1	5.18e-29	11:T>C	11	1	1	0.021277	0.978723	0	0.021277	0	0.041648	0.020824	17.7966	9	1	0	0	0	0	0	0	0	0	0	0	0	0	0	0	0	0	0	0	0	0	0	0	0	0	0
7107084|F|0-21:T>C-21:T>C	TGCAGAATGCATGAAACACAGTGCATTTTGCAAATTAGTTATAATCTAATTTCTCTTAGCAAGTGCAGT	TGCAGAATGCATGAAACACAGTGCATTTTGCAAATTAGTTATAATCTAATTTCTCTTAGCAAGTGCAGT	scaffold02658	34273	1	2.2e-27	Chromosome01	32211711	1	2.41e-27	21:T>C	21	1	0.978723	0.265957	0.734043	0.021277	0.244681	0.041648	0.390448	0.216048	17.9478	13.0714	1	0	2	0	0	0	0	1	0	0	0	0	0	0	2	0	0	0	2	0	2	2	0	2	1	0
7107085|F|0-45:A>T-45:A>T	TGCAGAATGCATGATGAAGTTTATTTTTCTCTCTTTTGTTACATAAATGTATTTACTATAAGCTCCATT	TGCAGAATGCATGATGAAGTTTATTTTTCTCTCTTTTGTTACATAAATGTATTTACTATAAGCTCCATT	scaffold11998	1302659	1	2.2e-27	Chromosome05	5638995	1	2.41e-27	45:A>T	45	1	0.797872	0.797872	0.202128	0.202128	0.595745	0.322544	0.322544	0.322544	5.44565	4.70526	1	1	0	2	2	2	1	1	2	2	2	2	2	0	1	0	2	2	2	2	0	2	2	0	1	0
13855442|F|0-56:C>T-56:C>T	TGCAGAATGCCCCATTTTGAAGAAGGAAAAAAAACCCAGAATCTCTAATATTCTACCTTCTCCAGCAAT	TGCAGAATGCCCCATTTTGAAGAAGGAAAAAAAACCCAGAATCTCTAATATTCTACCTTCTCCAGCAAT	scaffold03581	901005	1	4.74e-29	Chromosome05	1940856	1	5.18e-29	56:C>T	56	1	1	0.031915	0.968085	0	0.031915	0	0.061793	0.030896	16.7288	7.5	1	0	0	0	0	0	0	0	0	0	0	0	0	0	0	0	0	0	0	0	0	0	2	0	0	0
7106773|F|0-46:T>G-46:T>G	TGCAGAATGCTGATAGTACAGAGACAATAAACTTGAAGACTGAAAATGGTGGTCATGTTGGCAGGCACG	TGCAGAATGCTGATAGTACAGAGACAATAAACTTGAAGACTGAAAATGGTGGTCATGTTGGCAGGCACG	scaffold03241	34416	1	4.74e-29	Chromosome15	5017682	1	5.18e-29	46:T>G	46	1	0.978723	0.553191	0.446809	0.021277	0.531915	0.041648	0.494341	0.267995	18.5948	12.8281	1	2	2	2	0	2	2	0	1	2	2	2	2	2	0	0	2	0	0	2	0	0	0	0	0	2
7107087|F|0-61:C>G-61:C>G	TGCAGAATGCTGATTCCCTCCCCATACCCATGAGAAAATCTAACCTCCTAATCTCTATCAACAAACTAA	TGCAGAATGCTGATTCCCTCCCCATACCCATGAGAAAATCTAACCTCCTAATCTCTATCAACAAACTAA	scaffold11378	222147	1	2.2e-27	Chromosome13	4710664	1	2.41e-27	61:C>G	61	1	0.968085	0.393617	0.606383	0.031915	0.361702	0.061793	0.477365	0.269579	17.9386	11.6222	1	0	0	0	0	0	0	2	2	0	0	0	0	0	0	0	0	0	0	0	2	0	2	2	0	0
7143176|F|0-36:T>A-36:T>A	TGCAGAATGCTGCAACTGTCCTCCACCCATTCCAGGTGCAAAAGTTCCATCAGGATTATCCATTGGTTT	TGCAGAATGCTGCAACTGTCCTCCACCCATTCCAGGTGCAAAAGTTCCATCAGGATTATCCATTGGTTT	scaffold03614	3226029	1	2.2e-27	Chromosome09	27304376	1	2.41e-27	36:T>A	36	1	0.382979	0.93617	0.06383	0.617021	0.319149	0.472612	0.119511	0.296062	8.95918	13.6273	1	1	2	1	1	2	1	2	2	1	1	1	1	2	1	1	1	2	1	1	1	1	1	1	0	2
7111736|F|0-63:C>G-63:C>G	TGCAGAATGCTTTCTCTCCCCTGTAACAATTCAATGCAAAAAAAATTTCCAAATTCAATTCCACATTTC	TGCAGAATGCTTTCTCTCCCCTGTAACAATTCAATGCAAAAAAAATTTCCAAATTCAATTCCACATTTC	scaffold10493	328514	1	4.74e-29	Chromosome16	24966959	1	5.18e-29	63:C>G	63	1	0.946809	0.542553	0.457447	0.053191	0.489362	0.100724	0.496378	0.298551	10.8482	7.43548	1	1	1	2	0	2	2	0	2	0	2	2	2	2	0	0	2	2	2	2	2	2	2	0	0	2
7122632|F|0-64:C>T-64:C>T	TGCAGAATGCTTTTCAGATAACATATTTCCTGTGGATATGGGTAATGGGATTATTCTCATCAATCTCAT	TGCAGAATGCTTTTCAGATAACATATTTCCTGTGGATATGGGTAATGGGATTATTCTCATCAATCTCAT	scaffold07520	2822785	1	4.74e-29	Chromosome01	26443257	1	5.18e-29	64:C>T	64	1	1	0.244681	0.755319	0	0.244681	0	0.369624	0.184812	31.4915	24.0938	1	0	0	0	0	0	0	0	0	0	0	0	0	0	0	0	0	2	0	0	0	0	0	2	2	0
7111740|F|0-17:G>C-17:G>C	TGCAGAATGGCCTCACTGTAAGGTCAAGGCTCAAGAGGAAGAAGCCATAGGATGCCGGGGAGGTTTGGG	TGCAGAATGGCCTCACTGTAAGGTCAAGGCTCAAGAGGAAGAAGCCATAGGATGCCGGGGAGGTTTGGG	scaffold01127	146568	1	4.74e-29	Chromosome06	23825100	1	5.18e-29	17:G>C	17	1	0.893617	0.510638	0.489362	0.106383	0.404255	0.190131	0.499774	0.344952	16.3585	13.0167	1	0	2	0	2	2	0	2	2	2	0	0	0	2	1	2	0	2	2	0	0	0	2	0	2	2
13855446|F|0-67:C>G-67:C>G	TGCAGAATGGGTCGGCTTTGGCGTTCGAGGCTGATGAATTTCAAGGCCATCTTCAAGAAAACAATTGCC	TGCAGAATGGGTCGGCTTTGGCGTTCGAGGCTGATGAATTTCAAGGCCATCTTCAAGAAAACAATTGCC	scaffold06512	611737	1	4.74e-29	Chromosome02	7537063	1	5.18e-29	67:C>G	67	1	1	0.170213	0.829787	0	0.170213	0	0.282481	0.14124	21.9407	12.1364	1	0	0	0	0	2	0	0	0	0	0	0	0	0	0	0	0	0	2	0	0	0	2	0	2	0
7107089|F|0-42:A>G-42:A>G	TGCAGAATGGTCAAGAGGGCGATGATACAGAATTCATGCACTAGAACCTCAACGGCCCATGAGGCATCA	TGCAGAATGGTCAAGAGGGCGATGATACAGAATTCATGCACTAGAACCTCAACGGCCCATGAGGCATCA	scaffold06550	383945	1	4.74e-29	Chromosome08	2002800	1	5.18e-29	42:A>G	42	1	0.925532	0.297872	0.702128	0.074468	0.223404	0.137845	0.418289	0.278067	12.1171	6.44118	1	2	0	0	0	2	0	2	1	0	0	0	0	0	0	0	0	0	0	0	2	2	2	2	0	0
7147156|F|0-24:G>T-24:G>T	TGCAGAATGGTGAGTATTATTTTTGTTTGTCTATGAAAAGTTCTCTTAGTTGGATATTTTGTTCAATGA	TGCAGAATGGTGAGTATTATTTTTGTTTGTCTATGAAAAGTTCTCTTAGTTGGATATTTTGTTCAATGA	scaffold03329	253608	1	4.74e-29	Chromosome04	20191309	1	5.18e-29	24:G>T	24	1	1	0.191489	0.808511	0	0.191489	0	0.309642	0.154821	8.87288	4.65217	1	0	0	0	0	2	0	0	2	0	0	0	0	0	0	0	0	0	0	0	0	2	0	0	0	0
7107090|F|0-23:G>T-23:G>T	TGCAGAATGGTTTGTGGGAGGACGAAGTGCTGAAACTGTCGTAATAAACAAGTACATTTTAGGGAAAAT	TGCAGAATGGTTTGTGGGAGGACGAAGTGCTGAAACTGTCGTAATAAACAAGTACATTTTAGGGAAAAT	scaffold03614	1126003	1	4.74e-29	Chromosome09	25182923	1	5.18e-29	23:G>T	23	1	0.978723	0.446809	0.553191	0.021277	0.425532	0.041648	0.494341	0.267995	12.579	8.4717	1	1	0	0	0	0	2	2	2	2	0	0	0	0	0	0	0	2	2	0	2	2	0	2	0	0
7122634|F|0-34:C>A-34:C>A	TGCAGAATGTACAATGTAGCTCTCAGATTATATTCTGTTAGCTGTTATTCAAGGAATTTTTACAGATCG	TGCAGAATGTACAATGTAGCTCTCAGATTATATTCTGTTAGCTGTTATTCAAGGAATTTTTAC	scaffold11297	838404	1	3.27e-25	Chromosome08	31995977	1	3.48e-25	34:C>A	34	1	1	0.010638	0.989362	0	0.010638	0	0.02105	0.010525	38.6864	18	1	0	0	0	0	0	0	0	0	0	0	0	0	0	0	0	0	0	0	0	0	0	0	0	0	0
20493184|F|0-55:G>A-55:G>A	TGCAGAATGTACTGATGACTACTGCAAGGAAGTTCAATGTATTGAAATGGATGAGGCAAGAAGAGATGG	TGCAGAATGTACTGATGACTACTGCAAGGAAGTTCAATGTATTGAAATGGATGAGGCAAGAAGAGATGG	scaffold08765	142525	2	4.74e-29	Chromosome11	10801739	2	5.18e-29	55:G>A	55	1	1	0.159574	0.840426	0	0.159574	0	0.268221	0.13411	21.1441	12.2632	1	0	0	0	0	0	0	0	0	0	0	0	0	2	0	0	0	0	0	0	0	0	0	2	0	2
7111742|F|0-10:G>A-10:G>A	TGCAGAATGTGAAATTCAAAAATAGTAATGATAATGAAATAAAAAACAGATCCATAGATGAATTCCATT	TGCAGAATGTGAAATTCAAAAATAGTAATGATAATGAAATAAAAAACAGATCCATAGATGAATTCCATT	scaffold10563	1203709	1	4.74e-29	Chromosome03	25358109	1	5.18e-29	10:G>A	10	1	0.968085	0.180851	0.819149	0.031915	0.148936	0.061793	0.296288	0.17904	7.79825	4.68182	1	0	0	0	1	2	0	0	0	0	0	0	0	0	0	2	0	0	0	0	0	0	2	0	0	0
7111745|F|0-36:G>T-36:G>T	TGCAGAATGTGGTTTGCGTCAATGGCAAGGCCAAAAGAGAATATGAATATATTCTTCCCTTTTCCTAAG	TGCAGAATGTGGTTTGCGTCAATGGCAAGGCCAAAAGAGAATATGAATATATTCTTCCCTTTTCCTAAG	scaffold06089	294500	1	2.2e-27	Chromosome06	25878848	1	2.41e-27	36:G>T	36	1	0.946809	0.468085	0.531915	0.053191	0.414894	0.100724	0.497963	0.299344	18.3894	11.5769	1	0	0	0	2	0	0	1	0	0	0	0	0	2	0	2	0	0	2	0	0	1	0	1	2	2
7111746|F|0-45:A>T-45:A>T	TGCAGAATGTTCCACTTCCACATCAATTCTTTTTCTCATACTCCCATCTTTTTGTTGCAGGTGCTAGTT	TGCAGAATGTTCCACTTCCACATCAATTCTTTTTCTCATACTCCCATCTTTTTGTTGCAGGTGCTAGTT	scaffold08446	275800	1	4.74e-29	Chromosome11	6458428	1	5.18e-29	45:A>T	45	1	0.968085	0.468085	0.531915	0.031915	0.43617	0.061793	0.497963	0.279878	5.36283	3.24528	1	0	0	2	2	0	1	0	0	2	2	2	2	0	2	0	2	0	2	0	0	0	2	0	0	0
7111748|F|0-51:T>A-51:T>A	TGCAGAATGTTGTATAACTGTTGTTTCCTGAGTTGATGAAGATTTCCTGAATATCCATCTTCTTTTTCC	TGCAGAATGTTGTATAACTGTTGTTTCCTGAGTTGATGAAGATTTCCTGAATATCCATCTTCTTTTTCC	scaffold00069	117052	1	4.74e-29	Chromosome01	6875836	1	5.18e-29	51:T>A	51	1	0.968085	0.265957	0.734043	0.031915	0.234043	0.061793	0.390448	0.22612	15.1228	10.5	1	2	2	0	2	0	0	2	0	2	0	0	0	0	0	0	0	0	2	0	0	2	2	0	0	0
7111752|F|0-11:A>G-11:A>G	TGCAGAATTACAGTATGCAAAGCATTTGAGTGATAGAAACACACATATTGACTTTGTAAATTTACAGAT	TGCAGAATTACAGTATGCAAAGCATTTGAGTGATAGAAACACACATATTGACTTTGTAAATTTAC	scaffold07859	142744	1	2.66e-26	Chromosome16	24481061	1	2.83e-26	11:A>G	11	1	0.904255	0.659574	0.340426	0.095745	0.56383	0.173155	0.449072	0.311114	17.0667	15.039	1	0	0	2	1	0	2	0	0	2	2	2	2	0	2	2	2	2	2	2	0	2	0	1	0	0
20501958|F|0-63:T>C-63:T>C	TGCAGAATTACTAACCGAGTTGATATCAACAGCATAAATCTAAGTCTTCCTCTGATGTTTGGATAGTTT	TGCAGAATTACTAACCGAGTTGATATCAACAGCATAAATCTAAGTCTTCCTCTGATGTTTGGATAGTTT	scaffold07351	601120	1	4.74e-29	Chromosome11	3296344	1	5.18e-29	63:T>C	63	1	0.989362	0.010638	0.989362	0.010638	0	0.02105	0.02105	0.02105	5.60345	7	1	0	0	0	0	0	0	0	0	0	0	0	0	0	0	0	0	0	0	0	0	0	0	1	0	0
7111754|F|0-43:A>C-43:A>C	TGCAGAATTACTGGGGCGCATGATAATAAATCCTGACAACGAAACGTTCCTCCTTCCCTTTGTTCCTCA	TGCAGAATTACTGGGGCGCATGATAATAAATCCTGACAACGAAACGTTCCTCCTTCCCTTTGTTCCTCA	scaffold01551	1101671	1	4.74e-29	Chromosome15	2611689	1	5.18e-29	43:A>C	43	1	0.989362	0.297872	0.702128	0.010638	0.287234	0.02105	0.418289	0.21967	14.8803	8.45714	1	2	0	0	0	2	0	0	2	0	0	0	0	0	0	2	0	0	0	0	2	2	0	0	2	0
7107094|F|0-35:C>A-35:C>A	TGCAGAATTAGAGCCTATTGCTGAGGGGACACTTTCTAGTGATGTTGAGCAGCATGGTCATTTGTGTGC	TGCAGAATTAGAGCCTATTGCTGAGGGGACACTTTCTAGTGATGTTGAGCAGCATGGTCATTTGTGTGC	scaffold07520	1834397	2	4.74e-29	Chromosome01	25470421	2	5.18e-29	35:C>A	35	1	1	0.234043	0.765957	0	0.234043	0	0.358533	0.179267	13.2373	7.29032	1	0	0	0	0	0	0	0	0	0	0	0	0	0	0	0	0	2	0	0	0	0	0	2	2	0
7147167|F|0-68:C>T-68:C>T	TGCAGAATTAGATGTACTTTCCTCAGCTTCATCAGCATCAGTGGCAGTCAATCTCAATCCTCTACACCC	TGCAGAATTAGATGTACTTTCCTCAGCTTCATCAGCATCAGTGGCAGTCAATCTCAATCCTCTACACCC	scaffold04083	333120	2	4.74e-29	Chromosome14	5611985	2	5.18e-29	68:C>T	68	1	1	0.031915	0.968085	0	0.031915	0	0.061793	0.030896	15.5085	8.83333	1	0	0	0	0	2	0	0	0	0	0	0	0	0	0	0	0	0	0	0	0	0	0	0	0	0
7107095|F|0-46:A>C-46:A>C	TGCAGAATTATATTACAAATTTGTCTAAGGTGAAAATTTTGCGGCCACAACAAATTCAGAAGTGCAACG	TGCAGAATTATATTACAAATTTGTCTAAGGTGAAAATTTTGCGGCCACAACAAATTCAGAAGTGCAACG	scaffold04716	275167	1	4.74e-29	Chromosome15	10096904	1	5.18e-29	46:A>C	46	1	0.989362	0.180851	0.819149	0.010638	0.170213	0.02105	0.296288	0.158669	27.4274	14.6	1	0	0	0	0	0	0	0	0	2	0	0	0	0	2	0	0	2	0	0	2	0	0	0	0	0
7109629|F|0-42:G>A-42:G>A	TGCAGAATTATCTTCGAGGGATGAATTGAAGCTGTCTTACCTGTCTAATCCTCACCATTCATATGTCTT	TGCAGAATTATCTTCGAGGGATGAATTGAAGCTGTCTTACCTGTCTAATCCTCACCATTCATATGTCTT	scaffold03150	157755	1	4.74e-29	Chromosome01	26798508	1	5.18e-29	42:G>A	42	1	1	0.244681	0.755319	0	0.244681	0	0.369624	0.184812	15.5169	7.65625	1	0	0	0	0	0	0	0	0	0	0	0	0	0	0	0	0	2	0	0	0	0	0	2	2	0
7119879|F|0-47:T>G-47:T>G	TGCAGAATTATTCGTGATATTATTCAAAACCACTTATTGCAGGTATATTGAACTGAAATATAACTTACA	TGCAGAATTATTCGTGATATTATTCAAAACCACTTATTGCAGGTATATTGAACTGAAATATAACTTACA	scaffold06697	271982	1	6.13e-28	Chromosome15	12271072	1	6.7e-28	47:T>G	47	1	0.957447	0.606383	0.393617	0.042553	0.56383	0.081485	0.477365	0.279425	18.886	15.1429	1	2	2	2	2	2	0	2	2	2	2	2	2	0	2	0	2	2	0	2	2	0	2	2	0	0
7111764|F|0-45:T>A-45:T>A	TGCAGAATTATTGTGAAACAAATTAGTAGAGCACAATAGGCCTACTCTTCAATGCTGCTCAATGGCATG	TGCAGAATTATTGTGAAACAAATTAGTAGAGCACAATAGGCCTACTCTTCAATGCTGCTCAATGGCATG	scaffold07991	586516	1	4.74e-29	Chromosome01	27368958	1	5.18e-29	45:T>A	45	1	0.989362	0.297872	0.702128	0.010638	0.287234	0.02105	0.418289	0.21967	6.78632	4.17949	1	0	0	0	0	0	0	0	2	0	0	0	0	0	0	0	0	2	0	0	0	0	0	2	2	0
7111766|F|0-66:G>C-66:G>C	TGCAGAATTCACAATCAACAATGAGAATGTTGCGAGCGCTTCTGAACCATACATTATTCACCAAAAGTA	TGCAGAATTCACAATCAACAATGAGAATGTTGCGAGCGCTTCTGAACCATACATTATTCACCAAAAGTA	scaffold08253	7524	2	4.74e-29	Chromosome14	12076128	1	2.41e-27	66:G>C	66	1	1	0.117021	0.882979	0	0.117021	0	0.206655	0.103327	17.7288	6.69231	1	0	0	0	0	0	0	0	0	2	0	0	0	0	0	0	0	0	0	0	0	0	0	2	0	0
7117009|F|0-20:A>T-20:A>T	TGCAGAATTCACTCAGTCAAATAACATGATTCACTGAAAAATCAAAGAGAAAAAGGGAAGGTTACAGAT	TGCAGAATTCACTCAGTCAAATAACATGATTCACTGAAAAATCAAAGAGAAAAAGGGAAGGTTAC	scaffold03234	3328	1	2.66e-26	Chromosome01	32256071	1	2.83e-26	20:A>T	20	1	1	0.297872	0.702128	0	0.297872	0	0.418289	0.209144	22.3475	12.8947	1	0	0	0	0	0	0	0	2	0	0	0	0	2	0	0	0	2	0	0	0	0	0	2	0	2
7119614|F|0-50:G>T-50:G>T	TGCAGAATTCATATTATCTGATGCAGTTTCAACAGCACAATTATGAAGAGGCTCTCCTGGCAGGGAAGA	TGCAGAATTCATATTATCTGATGCAGTTTCAACAGCACAATTATGAAGAGGCTCTCCTGGCAGGGAAGA	scaffold03186	212126	1	4.74e-29	Chromosome18	7122851	1	5.18e-29	50:G>T	50	1	1	0.053191	0.946809	0	0.053191	0	0.100724	0.050362	13.6271	6.28571	1	0	0	0	0	0	0	0	2	0	0	0	0	0	0	0	0	0	0	0	0	0	0	0	0	0
7147179|F|0-61:C>T-61:C>T	TGCAGAATTCATGATAGAAACTTTTGACTCCATTACATGTCCTTCATTTTCAATGAGGTCACTACTTGT	TGCAGAATTCATGATAGAAACTTTTGACTCCATTACATGTCCTTCATTTTCAATGAGGTCACTACTTGT	scaffold06916	1205724	1	4.74e-29	Chromosome02	10430281	1	5.18e-29	61:C>T	61	1	1	0.031915	0.968085	0	0.031915	0	0.061793	0.030896	10.4831	3.6	1	0	0	0	0	0	2	0	0	0	0	0	0	0	0	0	0	0	0	0	0	0	0	0	0	0
7111770|F|0-52:C>G-52:C>G	TGCAGAATTCATTCCAAGAAATCTCTCCTCCAAATCCAGGTGCTTTTTAGCTCTTTCTGTGATAAAATC	TGCAGAATTCATTCCAAGAAATCTCTCCTCCAAATCCAGGTGCTTTTTAGCTCTTTCTGTGATAAAATC	scaffold12091	170542	1	4.74e-29	Chromosome17	16683375	1	5.18e-29	52:C>G	52	1	0.978723	0.446809	0.553191	0.021277	0.425532	0.041648	0.494341	0.267995	14.2957	9.40385	1	0	2	2	2	0	1	0	0	2	2	2	2	0	1	0	2	0	0	2	0	0	0	0	0	0
7117010|F|0-46:C>T-46:C>T	TGCAGAATTCCAGTATAAGTTCAGCATGTGATGGCGTCGAAACTACCAAAAATAAATTCCTGCTTTACA	TGCAGAATTCCAGTATAAGTTCAGCATGTGATGGCGTCGAAACTACCAAAAATAAATTCCTGCTTTACA	scaffold06011	334209	1	6.13e-28	Chromosome05	7532161	1	6.7e-28	46:C>T	46	1	0.882979	0.382979	0.617021	0.117021	0.265957	0.206655	0.472612	0.339633	16.1863	12.4565	1	2	0	0	0	1	0	0	2	0	0	0	0	1	2	2	0	0	2	0	0	2	2	0	2	1
7111773|F|0-46:A>G-46:A>G	TGCAGAATTCGTTGTCAGATAAGATGCAAATAGAAGGCACTGAAAAATGCGCAGGATGGGGACTATGAT	TGCAGAATTCGTTGTCAGATAAGATGCAAATAGAAGGCACTGAAAAATGCGCAGGATGGGGACTATGAT	scaffold06145	315778	1	4.74e-29	Chromosome10	14484056	1	5.18e-29	46:A>G	46	1	0.914894	0.542553	0.457447	0.085106	0.457447	0.155727	0.496378	0.326053	20.9816	16.9077	1	0	1	2	2	0	2	0	0	0	2	2	2	2	2	2	2	2	0	2	0	0	2	0	0	2
7119884|F|0-67:G>T-67:G>T	TGCAGAATTCTAGGCACCGGCTGATCAATGATGATTTCTTTGAAGGGATAACGTAAAACATCTTGCAGA	TGCAGAATTCTAGGCACCGGCTGATCAATGATGATTTCTTTGAAGGGATAACGTAAAACATCTTGCAGA	scaffold04443	34394	1	4.74e-29	Chromosome01	691210	1	5.18e-29	67:G>T	67	1	1	0.117021	0.882979	0	0.117021	0	0.206655	0.103327	25.1017	12.1539	1	0	0	0	2	0	0	0	0	2	0	0	0	2	0	0	0	0	0	0	0	0	0	0	0	2
7119885|F|0-64:A>G-64:A>G	TGCAGAATTCTCAATGGTATCATCATCTTCATGAAGATAAAGCCAGTTTGTACAAATATTTAGCAATTG	TGCAGAATTCTCAATGGTATCATCATCTTCATGAAGATAAAGCCAGTTTGTACAAATATTTAGCAATTG	scaffold04457	355296	1	4.74e-29	Chromosome01	30783129	1	5.18e-29	64:A>G	64	1	1	0.319149	0.680851	0	0.319149	0	0.434586	0.217293	24.7797	14.1951	1	0	0	0	0	0	0	0	2	0	0	0	0	2	0	0	0	2	0	0	0	0	0	2	2	2
20485011|F|0-30:T>C-30:T>C	TGCAGAATTCTCTCTACTGATATGATCTTGTTCTCCATATTGCAAATGTTCCATATCAATTCAACCAGT	TGCAGAATTCTCTCTACTGATATGATCTTGTTCTCCATATTGCAAATGTTCCATATCAATTCAACCAGT	scaffold06278	5371	1	4.74e-29	Chromosome03	23325482	1	5.18e-29	30:T>C	30	1	1	0.021277	0.978723	0	0.021277	0	0.041648	0.020824	6.95763	2.66667	1	0	0	0	0	0	0	0	0	0	0	0	0	0	0	0	0	0	0	0	0	0	0	0	2	0
7143182|F|0-43:C>A-43:C>A	TGCAGAATTCTTCATTCCCTTGCACAGAATATCTCACACGAATCCCATAGGACCACTCGCTAGGCCCAG	TGCAGAATTCTTCATTCCCTTGCACAGAATATCTCACACGAATCCCATAGGACCACTCGCTAGGCCCAG	scaffold12794	748189	1	4.74e-29	Chromosome06	21631113	1	5.18e-29	43:C>A	43	1	0.968085	0.5	0.5	0.031915	0.468085	0.061793	0.5	0.280896	7.45614	5.18333	1	0	0	2	2	2	0	1	0	0	2	2	2	0	0	2	2	0	2	2	0	0	0	0	2	0
7117569|F|0-45:G>A-45:G>A	TGCAGAATTCTTTGAAGTCCAGATATTTTTATGTGGTGTAGAAGGGCAGCAAGAAATAAAAGAATTACA	TGCAGAATTCTTTGAAGTCCAGATATTTTTATGTGGTGTAGAAGGGCAGCAAGAAATAAAAGAATTACA	scaffold12794	2169765	1	6.13e-28	Chromosome06	20190500	1	6.7e-28	45:G>A	45	1	0.989362	0.191489	0.808511	0.010638	0.180851	0.02105	0.309642	0.165346	38.5214	22.3913	1	0	0	0	0	0	2	1	2	0	0	0	0	0	0	0	0	0	0	0	0	0	0	0	2	0
20471515|F|0-7:T>G-7:T>G	TGCAGAATTGAAACATAGTGCTACTAATCATTTGTGGTTCTTGTGAAAATAGTTCATGTCACATTTTAG	TGCAGAATTGAAACATAGTGCTACTAATCATTTGTGGTTCTTGTGAAAATAGTTCATGTCACATTTTAG	scaffold09667	65628	1	4.74e-29	Chromosome18	14834550	1	5.18e-29	7:T>G	7	1	1	0.010638	0.989362	0	0.010638	0	0.02105	0.010525	28.7542	11.5	1	0	0	0	0	2	0	0	0	0	0	0	0	0	0	0	0	0	0	0	0	0	0	0	0	0
7107102|F|0-5:A>C-5:A>C	TGCAGAATTGAAGAGATTCTGCAAGCGATTGTATACTGTTGGAAAGAGAGATGCTGAGGGGATTACAGA	TGCAGAATTGAAGAGATTCTGCAAGCGATTGTATACTGTTGGAAAGAGAGATGCTGAGGGGATTACAGA	scaffold12794	2061921	1	7.92e-27	Chromosome06	20297612	1	8.67e-27	5:A>C	5	1	0.968085	0.319149	0.680851	0.031915	0.287234	0.061793	0.434586	0.248189	18.7913	11.4444	1	0	0	0	0	0	0	1	2	0	0	0	0	0	0	0	0	0	2	0	0	0	2	0	2	0
7147185|F|0-16:C>T-16:C>T	TGCAGAATTGAGGGTCCGCTTGCCAACTTTTCATCTGGTAGATTGCATGATTGAGGAATTGGATAGTTC	TGCAGAATTGAGGGTCCGCTTGCCAACTTTTCATCTGGTAGATTGCATGATTGAGGAATTGGATAGTTC	scaffold03108	3068	1	4.74e-29	Chromosome03	24134639	1	5.18e-29	16:C>T	16	1	1	0.021277	0.978723	0	0.021277	0	0.041648	0.020824	17.1695	7.66667	1	0	0	0	0	0	0	0	0	0	0	0	0	0	0	0	0	0	0	0	0	0	0	0	2	0
7147187|F|0-9:G>T-9:G>T	TGCAGAATTGATTTCAATTTTGCTGAGCCACAAGCTGATCAATATGCAATTGCTCAATCCACGCCCCAA	TGCAGAATTGATTTCAATTTTGCTGAGCCACAAGCTGATCAATATGCAATTGCTCAATCCACGCCCCAA	scaffold03213	95494	1	4.74e-29	Chromosome09	3742280	1	5.18e-29	9:G>T	9	1	1	0.010638	0.989362	0	0.010638	0	0.02105	0.010525	11.7881	7	1	0	2	0	0	0	0	0	0	0	0	0	0	0	0	0	0	0	0	0	0	0	0	0	0	0
13861880|F|0-15:T>G-15:T>G	TGCAGAATTGCCCATTGTAACTTCTGATTGTGAAGATAATGATAGTGAGCAGCATGTAGAATCTTTACA	TGCAGAATTGCCCATTGTAACTTCTGATTGTGAAGATAATGATAGTGAGCAGCATGTAGAATCTTTACA	scaffold03614	3501863	1	1.33e-24	Chromosome09	27587116	1	1.45e-24	15:T>G	15	1	0.93617	0.425532	0.574468	0.06383	0.361702	0.119511	0.488909	0.30421	32.2182	21.2041	1	0	0	2	2	0	0	0	2	0	2	2	2	0	2	0	2	0	1	2	0	0	0	2	0	0
20485028|F|0-67:A>T-67:A>T	TGCAGAATTGGCAAATATTTTGTAGCAGCAATATTGACCGAGAATCAGGCAAAGCCCATGCAGCAGCAT	TGCAGAATTGGCAAATATTTTGTAGCAGCAATATTGACCGAGAATCAGGCAAAGCCCATGCAGCAGCAT	scaffold03410	135999	1	4.74e-29	Chromosome14	5178891	1	5.18e-29	67:A>T	67	1	1	0.031915	0.968085	0	0.031915	0	0.061793	0.030896	17.4746	10.8333	1	0	0	0	0	2	0	0	0	0	0	0	0	0	0	0	0	0	0	0	0	0	0	0	0	0
7124119|F|0-31:A>G-31:A>G	TGCAGAATTGGCTTTAGCTGTTGAGAAACATATTCTGGATTCTGGTTCAATCGATACTGTTGGTACAGT	TGCAGAATTGGCTTTAGCTGTTGAGAAACATATTCTGGATTCTGGTTCAATCGATACTGTTGGTACAGT	scaffold10563	553000	1	2.2e-27	Chromosome03	26026825	1	2.41e-27	31:A>G	31	1	0.712766	0.851064	0.148936	0.287234	0.56383	0.409461	0.253508	0.331485	21.7143	23.3434	1	1	1	2	1	1	1	1	2	1	2	2	2	0	2	2	2	0	0	2	2	2	2	2	2	0
7111784|F|0-40:A>G-40:A>G	TGCAGAATTGTGATCTGCCTCCACCTGTGAAGGTGTTTTCAGGGTGGGATACGACGGTCATCTCACCGG	TGCAGAATTGTGATCTGCCTCCACCTGTGAAGGTGTTTTCAGGGTGGGATACGACGGTCATCTCACCGG	scaffold08261	280735	1	4.74e-29	Chromosome13	21205629	1	5.18e-29	40:A>G	40	1	1	0.117021	0.882979	0	0.117021	0	0.206655	0.103327	5.59322	2.57143	1	2	0	0	0	0	0	2	0	0	0	0	0	0	0	0	0	0	0	0	0	0	0	0	0	0
13855458|F|0-50:C>T-50:C>T	TGCAGAATTTATACTTTTATTTTCAAGTTCCGTACTGTGGTTGTGAACTTCTTTGTGTTGTAAACTTAG	TGCAGAATTTATACTTTTATTTTCAAGTTCCGTACTGTGGTTGTGAACTTCTTTGTGTTGTAAACTTAG	scaffold10400	142103	1	4.74e-29	Chromosome04	9579757	1	5.18e-29	50:C>T	50	1	1	0.021277	0.978723	0	0.021277	0	0.041648	0.020824	12.5254	4.5	1	0	0	0	0	0	0	0	0	0	0	0	0	0	0	0	0	0	0	0	0	0	0	0	0	0
7147198|F|0-46:T>G-46:T>G	TGCAGAATTTATTGAAGGAGGTCTCATTGTGAAGAATTTTATTGTTTCATTTGAAGCAGTTATTGGTAG	TGCAGAATTTATTGAAGGAGGTCTCATTGTGAAGAATTTTATTGTTTCATTTGAAGCAGTTATTGGTAG	scaffold10797	205294	1	4.74e-29	Chromosome04	26005711	1	5.18e-29	46:T>G	46	1	0.978723	0.382979	0.617021	0.021277	0.361702	0.041648	0.472612	0.25713	9.37931	6.56818	1	0	2	2	0	2	2	0	0	0	2	2	2	0	0	0	2	0	0	2	0	1	2	0	0	0
7111792|F|0-36:T>G-36:T>G	TGCAGAATTTCAGCCATTATATATTACAGCAGCGAATTGAAACTACTGCATCTGTTTTGTTAGGCTGAG	TGCAGAATTTCAGCCATTATATATTACAGCAGCGAATTGAAACTACTGCATCTGTTTTGTTAGGCTGAG	scaffold10632	18377	1	4.74e-29	Chromosome14	10434608	1	5.18e-29	36:T>G	36	1	0.989362	0.287234	0.712766	0.010638	0.276596	0.02105	0.409461	0.215256	14.5	9.06061	1	0	2	0	2	2	2	0	0	2	0	0	0	0	0	0	0	0	0	0	0	2	2	0	0	0
7147199|F|0-10:C>T-10:C>T	TGCAGAATTTCCAGGTCCAAATGCTTATTCTACACCATCCCAGAAGAAGAATTCAATGGCTGCAATGAG	TGCAGAATTTCCAGGTCCAAATGCTTATTCTACACCATCCCAGAAGAAGAATTCAATGGCTGCAATGAG	scaffold02080	160654	1	4.74e-29	Chromosome18	3316014	1	5.18e-29	10:C>T	10	1	1	0.095745	0.904255	0	0.095745	0	0.173155	0.086578	18.9661	10.8182	1	0	0	0	0	0	0	2	2	0	0	0	0	0	0	0	0	2	0	0	0	0	0	0	0	0
20485036|F|0-15:A>G-15:A>G	TGCAGAATTTCCATAAGAATTAGTTTTTGAAGAAACCTTTTTCATTCAACGTCAATATTTGTTGGCTAT	TGCAGAATTTCCATAAGAATTAGTTTTTGAAGAAACCTTTTTCATTCAACGTCAATATTTGTTGGCTAT	scaffold06107	13110	1	4.74e-29	Chromosome12	4237788	1	5.18e-29	15:A>G	15	1	0.989362	0.06383	0.93617	0.010638	0.053191	0.02105	0.119511	0.070281	8.57265	3.14286	1	0	0	0	2	0	0	0	0	2	0	0	0	0	0	1	0	0	0	0	0	0	0	0	0	0
7111793|F|0-5:A>T-5:A>T	TGCAGAATTTCCTGCCCCTCGCTGAGAGCAGAATGGACTTCCCACTTTCTGAAACCGAAACGCTGCATT	TGCAGAATTTCCTGCCCCTCGCTGAGAGCAGAATGGACTTCCCACTTTCTGAAACCGAAACGCTGCATT	scaffold08368	103554	1	2.2e-27	Chromosome09	20071148	1	2.41e-27	5:A>T	5	1	0.861702	0.712766	0.287234	0.138298	0.574468	0.238343	0.409461	0.323902	4.47525	4.11905	1	0	2	2	2	1	2	2	2	2	2	2	2	2	0	0	2	2	0	2	2	1	0	0	0	2
7147201|F|0-11:G>A-11:G>A	TGCAGAATTTCGGCAGAAATACAGCAGCTCCCTTCTTCTATTTTTCTTCATTATTTTTGTGTATTTTTG	TGCAGAATTTCGGCAGAAATACAGCAGCTCCCTTCTTCTATTTTTCTTCATTATTTTTGTGTATTTTTG	scaffold03942	103534	3	4.74e-29	Chromosome05	3182961	3	5.18e-29	11:G>A	11	1	1	0.021277	0.978723	0	0.021277	0	0.041648	0.020824	8.11864	4.5	1	0	0	0	0	0	0	0	0	0	0	0	0	0	0	0	0	0	0	0	0	0	0	0	0	0
7109817|F|0-18:G>A-18:G>A	TGCAGAATTTCGTGACACGATCTGTCATAGATACCCTCAATATTTTAGAGTTGTTGCAACTGAGAGGGG	TGCAGAATTTCGTGACACGATCTGTCATAGATACCCTCAATATTTTAGAGTTGTTGCAACTGAGAGGGG	scaffold02658	328552	1	4.74e-29	Chromosome01	32507543	1	5.18e-29	18:G>A	18	1	1	0.297872	0.702128	0	0.297872	0	0.418289	0.209144	16.2119	10.6053	1	0	0	0	0	0	0	0	2	0	0	0	0	2	0	0	0	2	0	0	0	0	0	2	0	2
13858662|F|0-23:A>G-23:A>G	TGCAGAATTTCTCGGGGCAACTAATGCTTCTTATTCCCCACTAACTACAGCACAATAGATTGAAAGAAT	TGCAGAATTTCTCGGGGCAACTAATGCTTCTTATTCCCCACTAACTACAGCACAATAGATTGAAAGAAT	scaffold10365	129190	1	4.74e-29	Chromosome03	26748109	1	5.18e-29	23:A>G	23	1	1	0.053191	0.946809	0	0.053191	0	0.100724	0.050362	12.7712	6.4	1	0	0	0	0	0	0	0	0	0	0	0	0	0	0	0	0	0	0	0	0	2	0	0	0	0
7111796|F|0-17:T>C-17:T>C	TGCAGAATTTCTTCGATTTGGAGCAGTATCCTCTGCTCAAGGAACTTGCTCACCGTTTCCAGGTATACT	TGCAGAATTTCTTCGATTTGGAGCAGTATCCTCTGCTCAAGGAACTTGCTCACCGTTTCCAGGTATACT	scaffold10689	210692	1	4.74e-29	Chromosome10	562533	1	5.18e-29	17:T>C	17	1	1	0.180851	0.819149	0	0.180851	0	0.296288	0.148144	9.49153	4.43478	1	2	0	0	0	0	0	0	0	0	0	0	0	0	0	0	0	0	0	0	2	0	0	2	2	0
20471534|F|0-44:C>T-44:C>T	TGCAGAATTTGAAAGATGGACAATTTATTTTTTTGAATCTCTGTCCTCATCTAGTGTTCAACAATGTTC	TGCAGAATTTGAAAGATGGACAATTTATTTTTTTGAATCTCTGTCCTCATCTAGTGTTCAACAATGTTC	scaffold10797	36533	1	4.74e-29	Chromosome04	26171615	1	5.18e-29	44:C>T	44	1	1	0.159574	0.840426	0	0.159574	0	0.268221	0.13411	18.1271	7.58824	1	0	0	0	0	0	0	0	2	0	0	0	0	0	0	0	0	0	0	0	0	2	0	0	0	0
7107110|F|0-20:T>G-20:T>G	TGCAGAATTTGAGCAATCTCTTTCGTCTTTGTAAGCTGAAGCTTATGATCTCCACCTATTACCCTAAAA	TGCAGAATTTGAGCAATCTCTTTCGTCTTTGTAAGCTGAAGCTTATGATCTCCACCTATTACCCTAAAA	scaffold07743	176847	2	2.2e-27	Chromosome13	18076015	2	2.41e-27	20:T>G	20	1	0.393617	1	0	0.606383	0.393617	0.477365	0	0.238683	9.26087	9.5	1	1	1	1	1	1	1	2	2	1	1	1	1	2	1	1	1	2	2	1	2	1	1	2	2	2
13858663|F|0-62:G>C-62:G>C	TGCAGAATTTGATATGCTGTGTGGTTGTTGCCATTTTGGGTTTTTGTGGAGTTGTTTCAGTGGAGAAGC	TGCAGAATTTGATATGCTGTGTGGTTGTTGCCATTTTGGGTTTTTGTGGAGTTGTTTCAGTGGAGAAGC	scaffold06512	1959936	1	2.2e-27	Chromosome02	8919230	1	2.41e-27	62:G>C	62	1	0.765957	0.851064	0.148936	0.234043	0.617021	0.358533	0.253508	0.306021	13.7222	15.8039	1	2	1	2	2	2	2	1	2	2	2	2	2	1	2	0	2	2	2	2	2	1	2	0	1	1
7124120|F|0-61:T>A-61:T>A	TGCAGAATTTGATCTGCCGTCTGGTTGTTGCTATTTTGGGTTTCTGTGGATCTGCTCCAGCTGAAAAGC	TGCAGAATTTGATCTGCCGTCTGGTTGTTGCTATTTTGGGTTTCTGTGGATCTGCTCCAGCTGAAAAGC	scaffold03150	283500	1	2.2e-27	Chromosome01	26925577	1	2.41e-27	61:T>A	61	1	0.234043	1	0	0.765957	0.234043	0.358533	0	0.179267	17.8387	33.7627	1	1	1	1	1	1	1	1	1	1	1	1	1	1	1	1	1	2	1	1	1	1	1	2	2	1
7117014|F|0-29:G>C-29:G>C	TGCAGAATTTGCATTTGGAGCAGGTTTCTGATCAATAGTACTTGCAACTTCACAACCTTTACAGATCGG	TGCAGAATTTGCATTTGGAGCAGGTTTCTGATCAATAGTACTTGCAACTTCACAACCTTTAC	scaffold03750	89915	1	1.15e-24	Chromosome11	24719746	1	1.25e-24	29:G>C	29	1	0.989362	0.234043	0.765957	0.010638	0.223404	0.02105	0.358533	0.189792	30.681	18.5	1	0	0	0	0	1	0	0	2	0	0	0	0	0	0	0	0	0	0	0	2	2	0	0	2	0
20503948|F|0-36:C>T-36:C>T	TGCAGAATTTGGCAGATATTTTAGGAAACTAAGGGTCCCTGTGCTTGTTTGTTTGTGGAACTCTGTGTG	TGCAGAATTTGGCAGATATTTTAGGAAACTAAGGGTCCCTGTGCTTGTTTGTTTGTGGAACTCTGTGTG	scaffold12439	185508	1	4.74e-29	Chromosome10	1400419	1	5.18e-29	36:C>T	36	1	1	0.042553	0.957447	0	0.042553	0	0.081485	0.040742	24.2542	11	1	0	2	0	0	0	0	0	0	0	0	0	0	0	0	0	0	0	0	0	0	0	0	0	0	0
13855460|F|0-6:A>T-6:A>T	TGCAGAATTTGGCATATGGTACTCAAAGAATGGAAATGTCAGTCTACTTGGGTATAGTGACAGCGATTG	TGCAGAATTTGGCATATGGTACTCAAAGAATGGAAATGTCAGTCTACTTGGGTATAGTGACAGCGATTG	scaffold10881	95309	1	1.03e-25	Scaffold00723	104807	1	1.12e-25	6:A>T	6	1	0.914894	0.553191	0.446809	0.085106	0.468085	0.155727	0.494341	0.325034	19.1835	15.6393	1	0	1	2	2	0	2	2	1	2	2	2	2	1	2	0	2	0	0	2	0	0	0	0	0	1
7111803|F|0-40:G>A-40:G>A	TGCAGAATTTGTCCTTAGATTCTCGACCAAAGACCTTGGAGATTCCTGAACCCACCAAAAAGGTAATTC	TGCAGAATTTGTCCTTAGATTCTCGACCAAAGACCTTGGAGATTCCTGAACCCACCAAAAAGGTAATTC	scaffold10963	794390	1	2.2e-27	Chromosome06	27197974	1	2.41e-27	40:G>A	40	1	0.638298	0.851064	0.148936	0.361702	0.489362	0.461747	0.253508	0.357628	4.44737	4.86139	1	2	0	2	1	1	2	2	0	1	2	2	2	1	1	1	2	1	1	2	1	0	2	1	2	2
20471543|F|0-41:C>T-41:C>T	TGCAGAATTTGTGCATTACTTACAGAGAGCCCATGGAGCTCCAGGGTTTTTGTCCATGCAGCATGGAGG	TGCAGAATTTGTGCATTACTTACAGAGAGCCCATGGAGCTCCAGGGTTTTTGTCCATGCAGCATGGAGG	scaffold11378	183849	1	4.74e-29	Chromosome13	4748462	1	5.18e-29	41:C>T	41	1	1	0.06383	0.93617	0	0.06383	0	0.119511	0.059756	18.9402	8.11111	1	0	0	0	0	2	0	0	0	0	0	0	0	0	0	0	0	0	0	0	0	0	0	0	0	0
13855462|F|0-39:T>G-39:T>G	TGCAGAATTTGTTGGAATCCAATTCAACTGAAATTGATTTTCAAGATTCTTGCTTTTCCATTTTTACAG	TGCAGAATTTGTTGGAATCCAATTCAACTGAAATTGATTTTCAAGATTCTTGCTTTTCCATTTTTACAG	scaffold06705	477597	1	2.2e-27	Chromosome10	2849380	1	2.41e-27	39:T>G	39	1	1	0.010638	0.989362	0	0.010638	0	0.02105	0.010525	26.3475	11	1	0	0	0	0	0	0	0	0	0	0	0	0	0	0	0	0	0	0	0	0	0	0	0	0	0
7107114|F|0-26:T>A-26:T>A	TGCAGAATTTTACTTGCAATTACCCCTAATACGCAAACCAAAGCCTCTGATTCTCTTTTATGATCATTG	TGCAGAATTTTACTTGCAATTACCCCTAATACGCAAACCAAAGCCTCTGATTCTCTTTTATGATCATTG	scaffold03750	900153	1	4.74e-29	Chromosome11	25536692	1	5.18e-29	26:T>A	26	1	0.93617	0.446809	0.553191	0.06383	0.382979	0.119511	0.494341	0.306926	15.8454	11.6792	1	2	0	0	0	1	0	2	2	2	0	0	0	2	0	0	0	0	0	0	0	1	1	0	0	2
13860827|F|0-29:G>C-29:G>C	TGCAGAATTTTATTGGGAGAGAGCTGATCGAGTGGTGGGGGCAGAACTATGCAAGAAATTACAGATCGG	TGCAGAATTTTATTGGGAGAGAGCTGATCGAGTGGTGGGGGCAGAACTATGCAAGAAATTAC	scaffold03255	161561	1	5.33e-23	Chromosome15	25648399	1	5.83e-23	29:G>C	29	1	0.531915	0.978723	0.021277	0.468085	0.510638	0.497963	0.041648	0.269805	16.7031	24.3913	1	1	0	2	1	2	1	1	1	1	2	2	2	2	2	1	2	1	1	2	1	1	2	2	1	2
7125646|F|0-59:G>A-59:G>A	TGCAGAATTTTGCTGCGACTTCTTGAGAACTTTGAAATCAAATTTGAGAGAAAATGACCGACTATTACA	TGCAGAATTTTGCTGCGACTTCTTGAGAACTTTGAAATCAAATTTGAGAGAAAATGACCGACTATTACA	scaffold08359	860822	1	6.13e-28	Chromosome14	7514922	1	6.7e-28	59:G>A	59	1	1	0.06383	0.93617	0	0.06383	0	0.119511	0.059756	22.1102	11.7143	1	0	0	0	0	0	0	0	0	0	0	0	0	0	0	0	0	0	0	0	0	0	0	0	0	0
7111808|F|0-54:A>G-54:A>G	TGCAGAATTTTGTAGATCATGTGGCAACTTTTTTGCATCCATGTGAGTACTTGAATGGCAATGGTGGCA	TGCAGAATTTTGTAGATCATGTGGCAACTTTTTTGCATCCATGTGAGTACTTGAATGGCAATGGTGGCA	scaffold03581	1516894	1	2.2e-27	Chromosome05	2557412	1	2.41e-27	54:A>G	54	1	0.468085	0.87234	0.12766	0.531915	0.340426	0.497963	0.222725	0.360344	9.72727	11.3689	1	1	2	1	1	2	1	2	2	2	1	1	1	0	1	2	1	2	2	1	2	2	2	1	1	0
7111810|F|0-28:G>A-28:G>A	TGCAGAATTTTTATCTCAGCCGTTGTACGTGCATCTTGCTAAAACATCGAACTTCTCATGACTCCCGAG	TGCAGAATTTTTATCTCAGCCGTTGTACGTGCATCTTGCTAAAACATCGAACTTCTCATGACTCCCGAG	scaffold09876	756288	1	4.74e-29	Chromosome14	3515316	1	5.18e-29	28:G>A	28	1	0.93617	0.62766	0.37234	0.06383	0.56383	0.119511	0.467406	0.293459	10	7.38667	1	0	2	2	1	2	2	0	2	2	2	2	2	2	2	0	2	2	0	2	0	2	0	2	0	2
7125650|F|0-49:T>C-49:T>C	TGCAGAATTTTTCTAAGGAAATATCTGGCATTTAGCTTCTCCAAGAAGCTTCATTTTCTGTCTACACAT	TGCAGAATTTTTCTAAGGAAATATCTGGCATTTAGCTTCTCCAAGAAGCTTCATTTTCTGTCTACACAT	scaffold12414	101068	1	4.74e-29	Chromosome14	23055595	1	5.18e-29	49:T>C	49	1	1	0.042553	0.957447	0	0.042553	0	0.081485	0.040742	26.0254	9.2	1	0	0	0	0	0	0	0	0	0	0	0	0	0	2	0	0	0	0	0	0	0	0	0	0	0
7143189|F|0-19:G>A-19:G>A	TGCAGAATTTTTTCAATATGTTTATGAGACTATGTCAGTCAATAATCAACCTCCTCACAAAGAAGAAAC	TGCAGAATTTTTTCAATATGTTTATGAGACTATGTCAGTCAATAATCAACCTCCTCACAAAGAAGAAAC	scaffold02915	123752	1	4.74e-29	Chromosome04	23695437	1	5.18e-29	19:G>A	19	1	1	0.223404	0.776596	0	0.223404	0	0.34699	0.173495	10.4068	4.37037	1	0	0	0	0	2	0	0	2	0	0	0	0	2	0	0	0	0	0	0	0	2	0	0	0	2
13855463|F|0-11:C>T-11:C>T	TGCAGACAAAACATATTAGAACTTTCAGATTTATGGAAAAACAAGGTCATGTGCTCATACATTACAGAT	TGCAGACAAAACATATTAGAACTTTCAGATTTATGGAAAAACAAGGTCATGTGCTCATACATTAC	scaffold03614	377016	1	2.66e-26	Chromosome09	24422381	1	2.83e-26	11:C>T	11	1	0.989362	0.255319	0.744681	0.010638	0.244681	0.02105	0.380263	0.200656	28.8291	15.3571	1	0	0	0	0	0	0	2	2	2	0	0	0	0	0	0	0	0	0	0	0	2	2	2	0	0
7111813|F|0-11:T>C-11:T>C	TGCAGACAAAATCAAGATGAAAGTGAGAGTGGAGAAAATGATGAAGATGGAAACAAGGTTACAGATCGG	TGCAGACAAAATCAAGATGAAAGTGAGAGTGGAGAAAATGATGAAGATGGAAACAAGGTTAC	scaffold05629	38524	1	1.15e-24	Chromosome09	23225885	1	1.25e-24	11:T>C	11	1	1	0.106383	0.893617	0	0.106383	0	0.190131	0.095066	27.0847	13.5833	1	0	0	0	0	0	0	2	2	0	0	0	0	0	0	0	0	0	0	0	0	0	0	0	0	0
7147225|F|0-21:A>G-21:A>G	TGCAGACAAAATCGCAGAGAAATATATTTTTTCTTTTATAGGAAAGGTAGAAGTAAAATTATTTATTCA	TGCAGACAAAATCGCAGAGAAATATATTTTTTCTTTTATAGGAAAGGTAGAAGTAAAATTATTTATTCA	scaffold02080	114739	1	4.74e-29	Chromosome18	3265002	1	5.18e-29	21:A>G	21	1	1	0.106383	0.893617	0	0.106383	0	0.190131	0.095066	10.5	6.58333	1	0	0	0	0	0	0	2	2	0	0	0	0	0	0	0	0	2	0	0	0	0	0	0	0	0
7111814|F|0-46:A>C-46:A>C	TGCAGACAAAATTATGCAAATCTCAAATCAAACAAGACAACCACCAAAATTTACATCTCTATTATGACA	TGCAGACAAAATTATGCAAATCTCAAATCAAACAAGACAACCACCAAAATTTACATCTCTATTATGACA	scaffold10963	584428	1	2.2e-27	Chromosome06	26943743	1	2.41e-27	46:A>C	46	1	0.989362	0.265957	0.734043	0.010638	0.255319	0.02105	0.390448	0.205749	10.9915	6.33333	1	0	0	0	2	0	0	0	0	0	0	0	0	0	0	2	0	0	2	0	2	0	0	1	2	0
7142359|F|0-23:C>G-23:C>G	TGCAGACAAAATTCTACAGTACACAGAACAGAGACACAGAGAGAGAGAGAAGCAATGAAATTACACTAA	TGCAGACAAAATTCTACAGTACACAGAACAGAGACACAGAGAGAGAGAGAAGCAATGAAATTACACTAA		0	0	999		0	0	999	23:C>G	23	1	0.957447	0.148936	0.851064	0.042553	0.106383	0.081485	0.253508	0.167497	15.027	8	1	0	0	0	2	0	0	0	0	2	0	0	0	0	2	0	0	0	0	0	0	0	0	0	0	0
7111816|F|0-25:A>T-25:A>T	TGCAGACAAACTTACTTGATAGGTCAAGGATTAGAAAATGGATACTTGATTGTTGCTTTGCATCTTCTT	TGCAGACAAACTTACTTGATAGGTCAAGGATTAGAAAATGGATACTTGATTGTTGCTTTGCATCTTCTT	scaffold00318	410259	1	4.74e-29	Chromosome17	21654202	1	5.18e-29	25:A>T	25	1	1	0.37234	0.62766	0	0.37234	0	0.467406	0.233703	23.2797	13.9545	1	0	0	2	0	0	2	0	0	0	2	2	2	2	0	0	2	0	0	2	0	0	0	0	0	2
7147228|F|0-49:C>G-49:C>G	TGCAGACAAAGAACCTGTATCCCAAGAGGAGTCCCTTCGACAATAACAACAAGGAAAGTGAAGAGCATA	TGCAGACAAAGAACCTGTATCCCAAGAGGAGTCCCTTCGACAATAACAACAAGGAAAGTGAAGAGCATA	scaffold02755	7128	1	4.74e-29	Scaffold00470	320014	1	5.18e-29	49:C>G	49	1	0.978723	0.234043	0.765957	0.021277	0.212766	0.041648	0.358533	0.200091	5.73043	4.5	1	0	0	0	0	0	2	2	1	0	0	0	0	2	0	2	0	2	0	0	0	0	0	0	2	2
13858669|F|0-56:G>A-56:G>A	TGCAGACAAAGACAACTCTGGTACCTTGACGGTTCAAGAATTCCGAGACATAATTGGTGACATTCTTAT	TGCAGACAAAGACAACTCTGGTACCTTGACGGTTCAAGAATTCCGAGACATAATTGGTGACATTCTTAT	scaffold11689	28192	1	2.2e-27	Chromosome13	27836225	1	2.41e-27	56:G>A	56	1	0.159574	1	0	0.840426	0.159574	0.268221	0	0.13411	8.47368	16.0678	1	2	1	1	1	1	1	1	1	2	1	1	1	1	1	1	1	1	2	1	1	1	1	1	1	1
7111819|F|0-66:T>C-66:T>C	TGCAGACAAAGAGAAAGCCAGTTCAGTTGCCAAGATCAAAGTTGTGGTATGCTTCCCTTTCTTTGCTCT	TGCAGACAAAGAGAAAGCCAGTTCAGTTGCCAAGATCAAAGTTGTGGTATGCTTCCCTTTCTTTGCTCT	scaffold04324	186878	1	2.2e-27	Chromosome11	4077450	1	2.41e-27	66:T>C	66	1	0.648936	0.893617	0.106383	0.351064	0.542553	0.455636	0.190131	0.322884	13.1081	14.4808	1	1	0	2	1	1	2	1	1	2	2	2	2	1	0	1	2	2	2	2	2	2	1	2	1	1
7107122|F|0-31:A>G-31:A>G	TGCAGACAAAGCTCAGCATATTATATAGATTATACATCCCAAAATAAGTGTTGTTTGGACTTTGGACAT	TGCAGACAAAGCTCAGCATATTATATAGATTATACATCCCAAAATAAGTGTTGTTTGGACTTTGGACAT	scaffold01934	93534	1	4.74e-29	Chromosome06	9148742	1	5.18e-29	31:A>G	31	1	1	0.021277	0.978723	0	0.021277	0	0.041648	0.020824	8.24576	5	1	0	0	0	0	0	0	0	0	0	0	0	0	0	0	0	0	0	0	0	0	0	0	0	0	0
7147230|F|0-59:C>T-59:C>T	TGCAGACAAATAAATCTCAGATTTTCCTGAAAAAGCTGTATCTATCTTCCCTCCCACAACCCATTTCAG	TGCAGACAAATAAATCTCAGATTTTCCTGAAAAAGCTGTATCTATCTTCCCTCCCACAACCCATTTCAG	scaffold07575	251559	1	2.2e-27	Chromosome05	21268604	1	2.41e-27	59:C>T	59	1	1	0.095745	0.904255	0	0.095745	0	0.173155	0.086578	6.36752	4	1	0	0	0	0	2	0	0	2	0	0	0	0	0	0	0	0	0	0	0	0	2	0	0	0	0
7111822|F|0-59:G>T-59:G>T	TGCAGACAAATACACTGTTCCATATCTGATATAGAAACCTTTTGAGCAGCACATAGAAAGCATGTAAAA	TGCAGACAAATACACTGTTCCATATCTGATATAGAAACCTTTTGAGCAGCACATAGAAAGCATGTAAAA	scaffold00752	96766	1	4.74e-29	Chromosome06	15871079	1	5.18e-29	59:G>T	59	1	0.808511	0.659574	0.340426	0.191489	0.468085	0.309642	0.449072	0.379357	8.57732	9.37662	1	2	2	2	0	2	2	1	0	0	2	2	2	1	0	2	2	1	0	2	2	1	1	2	0	1
7107124|F|0-34:A>C-34:A>C	TGCAGACAAATGAATAATTCAGAGCCAAGAGGTCAAAGCTCCCTCTTCCCAGGCCATGAAACTATACAT	TGCAGACAAATGAATAATTCAGAGCCAAGAGGTCAAAGCTCCCTCTTCCCAGGCCATGAAACTATACAT	scaffold05875	899182	1	2.2e-27	Chromosome04	27119148	1	2.41e-27	34:A>C	34	1	0.829787	0.808511	0.191489	0.170213	0.638298	0.282481	0.309642	0.296062	10.46	10.5213	1	2	1	2	1	2	1	0	2	1	2	2	2	1	2	1	2	2	2	2	2	1	2	2	2	1
7111825|F|0-8:A>C-8:A>C	TGCAGACAAATTGACTAAGCTTGTGGTGAAGTTGATGCTGATTGAAACAGATATTATGCCTCAGGGTTG	TGCAGACAAATTGACTAAGCTTGTGGTGAAGTTGATGCTGATTGAAACAGATATTATGCCTCAGGGTTG	scaffold03363	254249	1	4.74e-29	Chromosome13	23950446	1	5.18e-29	8:A>C	8	1	1	0.12766	0.87234	0	0.12766	0	0.222725	0.111363	18.2797	9.375	1	2	0	0	0	0	0	2	2	0	0	0	0	0	0	0	0	0	0	0	0	0	0	0	0	0
7111826|F|0-12:A>G-12:A>G	TGCAGACAACACAGTAACAATGACAAAAATTCCCAGATTGGATTGGATTTGTGAGAGAAAACATTCAAT	TGCAGACAACACAGTAACAATGACAAAAATTCCCAGATTGGATTGGATTTGTGAGAGAAAACATTCAAT	scaffold06591	229371	1	4.74e-29	Chromosome09	5179871	1	5.18e-29	12:A>G	12	1	1	0.031915	0.968085	0	0.031915	0	0.061793	0.030896	12.4661	4.33333	1	0	0	0	0	0	0	0	0	0	0	0	0	0	0	0	0	0	2	0	0	0	0	0	0	0
7147237|F|0-66:C>T-66:C>T	TGCAGACAACGTCTGTATTCACAATGTATTCTGCGATTTTGAGCTCTTCATAAAGTAAATGTGATACCG	TGCAGACAACGTCTGTATTCACAATGTATTCTGCGATTTTGAGCTCTTCATAAAGTAAATGTGATACCG	scaffold07351	50841	2	4.74e-29	Chromosome11	2721382	2	5.18e-29	66:C>T	66	1	1	0.053191	0.946809	0	0.053191	0	0.100724	0.050362	11.7458	8.42857	1	0	0	0	0	2	0	2	0	0	0	0	0	0	0	0	0	0	0	0	0	2	0	0	0	0
7119898|F|0-33:T>C-33:T>C	TGCAGACAACTATGAAAAATACACCCATTTCATTGGAAACACCATCAGCTGGTGATTTTGGAATACAAG	TGCAGACAACTATGAAAAATACACCCATTTCATTGGAAACACCATCAGCTGGTGATTTTGGAATACAAG	scaffold02401	23312	1	2.2e-27	Chromosome11	16204973	1	2.41e-27	33:T>C	33	1	0.680851	0.946809	0.053191	0.319149	0.62766	0.434586	0.100724	0.267655	14.4198	18.7027	1	1	1	2	1	0	2	2	2	1	2	2	2	1	1	1	2	2	1	2	2	2	1	2	2	1
20485066|F|0-16:A>G-16:A>G	TGCAGACAACTCACTAATAAAATAAAAATGTTGCAACATGCCGGAAGCTGTTTACGTTCATTGTCTGCT	TGCAGACAACTCACTAATAAAATAAAAATGTTGCAACATGCCGGAAGCTGTTTACGTTCATTGTCTGCT	scaffold04457	894386	1	4.74e-29	Chromosome01	30254421	1	5.18e-29	16:A>G	16	1	0.882979	0.138298	0.861702	0.117021	0.021277	0.206655	0.238343	0.222499	4.80392	4.47368	1	0	0	0	0	1	0	0	0	0	0	0	0	0	0	0	0	0	0	0	0	0	1	0	0	0
7111828|F|0-16:A>G-16:A>G	TGCAGACAAGAAAAGGATTCTATGTGTTAGCTCTTTTTTCTTCTTTAGTTGTTTGTGTATTTGCAAGAA	TGCAGACAAGAAAAGGATTCTATGTGTTAGCTCTTTTTTCTTCTTTAGTTGTTTGTGTATTTGCAAGAA	scaffold04043	1291535	1	2.2e-27	Chromosome02	4397508	1	2.41e-27	16:A>G	16	1	0.840426	0.5	0.5	0.159574	0.340426	0.268221	0.5	0.38411	6.90816	5.50847	1	0	0	0	0	2	0	0	2	0	0	0	0	2	0	0	0	2	2	0	2	1	1	1	1	2
7139133|F|0-28:T>C-28:T>C	TGCAGACAAGCTCAAGGCCTCTATTTTTTCTGCTTCACTTCTGAGAATTGGAGGCTGGGAGGTATTTGC	TGCAGACAAGCTCAAGGCCTCTATTTTTTCTGCTTCACTTCTGAGAATTGGAGGCTGGGAGGTATTTGC	scaffold02915	93516	1	4.74e-29	Chromosome04	23661895	1	5.18e-29	28:T>C	28	1	1	0.223404	0.776596	0	0.223404	0	0.34699	0.173495	22.3051	14.5556	1	0	0	0	0	2	0	0	2	0	0	0	0	2	0	0	0	0	0	0	0	2	0	0	0	2
7107127|F|0-31:G>A-31:G>A	TGCAGACAAGGTAAGCCAAGCCTGCTAGTCCGTTTTTCAAATATTGTTGATTAGTAATTCCAATTCACA	TGCAGACAAGGTAAGCCAAGCCTGCTAGTCCGTTTTTCAAATATTGTTGATTAGTAATTCCAATTCACA	scaffold01551	378745	1	4.74e-29	Chromosome15	3357308	1	5.18e-29	31:G>A	31	1	0.989362	0.287234	0.712766	0.010638	0.276596	0.02105	0.409461	0.215256	18.5214	11.9722	1	2	0	0	0	2	2	2	2	0	0	0	0	0	0	0	0	2	2	0	2	0	0	0	0	0
7111836|F|0-23:G>A-23:G>A	TGCAGACAAGTGAATACCACAAAGAAGAGCAGTGTAAACTTATACTATTTTTCAAAAAAGGAACTGTAA	TGCAGACAAGTGAATACCACAAAGAAGAGCAGTGTAAACTTATACTATTTTTCAAAAAAGGAACTGTAA	scaffold06825	164480	1	4.74e-29	Chromosome12	3583727	1	5.18e-29	23:G>A	23	1	0.978723	0.478723	0.521277	0.021277	0.457447	0.041648	0.499095	0.270371	9.38261	7.36207	1	0	0	2	0	2	0	0	0	0	2	2	2	0	2	0	2	0	0	2	0	0	0	2	2	0
20110243|F|0-14:A>T-14:A>T	TGCAGACAAGTTAGAGCCAGTTTGGTTCTGTGGGGTGATCAAGGTCACCAAAATGGAGCTTCTCAAAAA	TGCAGACAAGTTAGAGCCAGTTTGGTTCTGTGGGGTGATCAAGGTCACCAAAATGGAGCTTCTCAAAAA	scaffold04758	194817	1	4.74e-29	Chromosome16	14335578	1	5.18e-29	14:A>T	14	1	1	0.138298	0.861702	0	0.138298	0	0.238343	0.119172	13.0593	6.46667	1	0	0	0	0	0	2	0	2	2	0	0	0	0	2	2	0	0	0	0	0	2	0	0	0	0
7107129|F|0-54:A>T-54:A>T	TGCAGACAATAAAATCTAAAAATGTCTTATTAGCTGTCACACAAAGATAGCCTAATTAGTTTTCTCGCC	TGCAGACAATAAAATCTAAAAATGTCTTATTAGCTGTCACACAAAGATAGCCTAATTAGTTTTCTCGCC	scaffold02572	395396	1	2.2e-27	Chromosome14	23851829	1	2.41e-27	54:A>T	54	1	1	0.074468	0.925532	0	0.074468	0	0.137845	0.068923	30.7627	14.125	1	0	0	0	0	0	0	0	0	0	0	0	0	0	0	0	0	0	0	0	0	0	0	0	0	0
7119899|F|0-53:T>C-53:T>C	TGCAGACAATAAAGTCAATTCCTTTAGCACAAATGATCAAAGACAACAAATGCTTTTTACTTATTACAG	TGCAGACAATAAAGTCAATTCCTTTAGCACAAATGATCAAAGACAACAAATGCTTTTTACTTATTACAG	scaffold07520	2445492	1	2.2e-27	Chromosome01	26071631	1	2.41e-27	53:T>C	53	1	1	0.234043	0.765957	0	0.234043	0	0.358533	0.179267	30.178	17.4839	1	0	0	0	0	0	0	0	0	0	0	0	0	0	0	0	0	2	0	0	0	0	0	2	2	0
7111841|F|0-45:T>C-45:T>C	TGCAGACAATATCAGAGAACTGAACCCCATAGTATTGGAAAATGATAATGAAAAGTAATATACCTCAGA	TGCAGACAATATCAGAGAACTGAACCCCATAGTATTGGAAAATGATAATGAAAAGTAATATACCTCAGA	scaffold04443	199987	1	4.74e-29	Chromosome01	523717	1	5.18e-29	45:T>C	45	1	1	0.010638	0.989362	0	0.010638	0	0.02105	0.010525	6.02542	3	1	0	0	0	0	0	0	0	0	0	0	0	0	0	0	0	0	0	0	0	0	0	0	0	0	0
7147255|F|0-42:A>T-42:A>T	TGCAGACAATGTAAAATTCCCAAACCTAGCTGTTGCCATTGGAGCAAATCCACCCAGCCCTCCCATGAA	TGCAGACAATGTAAAATTCCCAAACCTAGCTGTTGCCATTGGAGCAAATCCACCCAGCCCTCCCATGAA	scaffold07012	1476844	1	4.74e-29	Chromosome18	2719505	1	5.18e-29	42:A>T	42	1	1	0.12766	0.87234	0	0.12766	0	0.222725	0.111363	11.1356	5.92857	1	0	0	0	0	0	0	0	0	0	0	2	0	0	0	0	0	0	2	0	0	2	0	0	0	0
7107132|F|0-55:C>T-55:C>T	TGCAGACAATTGCAATATTCAGACAAAAAGGAAGGTCACTGTATCAGCATGCATACACAACCAGTTTCT	TGCAGACAATTGCAATATTCAGACAAAAAGGAAGGTCACTGTATCAGCATGCATACACAACCAGTTTCT	scaffold07991	31148	1	4.74e-29	Chromosome01	27917824	1	5.18e-29	55:C>T	55	1	1	0.297872	0.702128	0	0.297872	0	0.418289	0.209144	9.63559	8.02564	1	0	0	0	0	0	0	0	2	0	0	0	0	0	0	0	0	2	0	0	0	0	0	2	2	0
20471592|F|0-12:A>G-12:A>G	TGCAGACAATTTACTCCGTTCACTAATTAGAAAAAAGGAAGAAAAACTGCAAACTCAGATATGAATTTA	TGCAGACAATTTACTCCGTTCACTAATTAGAAAAAAGGAAGAAAAACTGCAAACTCAGATATGAATTTA	scaffold06327	276163	1	4.74e-29	Chromosome04	2365567	1	5.18e-29	12:A>G	12	1	0.989362	0.138298	0.861702	0.010638	0.12766	0.02105	0.238343	0.129697	6.47826	2.52941	1	2	0	0	0	2	0	0	0	0	0	0	0	0	0	0	0	0	1	0	0	2	2	2	0	0
7122644|F|0-35:G>T-35:G>T	TGCAGACAATTTTTCACTCGAACTTTTCAGCACAGGTAGAATAATCAAGCTCCTGTGTTTTGAGAACAT	TGCAGACAATTTTTCACTCGAACTTTTCAGCACAGGTAGAATAATCAAGCTCCTGTGTTTTGAGAACAT	scaffold04305	42518	1	4.74e-29	Chromosome09	22830322	1	5.18e-29	35:G>T	35	1	0.989362	0.148936	0.851064	0.010638	0.138298	0.02105	0.253508	0.137279	37.1795	18.7059	1	0	0	0	0	0	0	2	2	0	0	0	0	0	0	0	0	0	0	0	0	0	0	0	2	0
7124302|F|0-36:C>G-36:C>G	TGCAGACACACACACAAAGAAGAATGTTTTGGTTTTCTGGTAACTTCCAGTGGAAACATAGGCAAACAC	TGCAGACACACACACAAAGAAGAATGTTTTGGTTTTCTGGTAACTTCCAGTGGAAACATAGGCAAACAC	scaffold11388	203872	1	2.2e-27	Chromosome15	5869614	1	2.41e-27	36:C>G	36	1	0.212766	0.968085	0.031915	0.787234	0.180851	0.334993	0.061793	0.198393	20.4583	34.7826	1	1	1	1	1	2	2	2	2	1	1	1	1	2	1	1	1	1	2	1	1	2	2	1	1	2
7107135|F|0-7:A>C-7:A>C	TGCAGACACATGGAAGGGTAAGATTGATAATTTTTGAAATTTGAGGGGTAAAGGAGGACAAGTTGGGCA	TGCAGACACATGGAAGGGTAAGATTGATAATTTTTGAAATTTGAGGGGTAAAGGAGGACAAGTTGGGCA	scaffold00847	2210230	1	4.74e-29	Chromosome16	28212197	1	5.18e-29	7:A>C	7	1	1	0.212766	0.787234	0	0.212766	0	0.334993	0.167497	12.0169	6.28	1	0	0	0	0	0	0	0	0	0	0	0	0	0	0	0	0	0	0	0	2	0	2	0	0	0
20111143|F|0-19:G>T-19:G>T	TGCAGACACATTACAAGCGGAAGCACGGTGAGAAGCCTTTTGGGTGCAGAAAATGTGGGAAACCTTTTG	TGCAGACACATTACAAGCGGAAGCACGGTGAGAAGCCTTTTGGGTGCAGAAAATGTGGGAAACCTTTTG	scaffold06656	6120	1	4.74e-29	Chromosome06	18635549	1	5.18e-29	19:G>T	19	1	1	0.010638	0.989362	0	0.010638	0	0.02105	0.010525	14.7797	7	1	0	0	0	0	0	2	0	0	0	0	0	0	0	0	0	0	0	0	0	0	0	0	0	0	0
13858681|F|0-8:C>T-8:C>T	TGCAGACACCACATGGAATTCCTTGCTTCTTTATTGAAGGCTCTTCACCCACATTCTCATCTTCAGTGT	TGCAGACACCACATGGAATTCCTTGCTTCTTTATTGAAGGCTCTTCACCCACATTCTCATCTTCAGTGT	scaffold07519	336404	1	4.74e-29	Chromosome18	8377072	1	5.18e-29	8:C>T	8	1	1	0.191489	0.808511	0	0.191489	0	0.309642	0.154821	17.6441	8.30435	1	0	0	0	0	0	0	2	0	0	0	0	0	0	0	2	0	2	2	0	0	2	0	0	0	0
7107136|F|0-37:T>C-37:T>C	TGCAGACACCAGCACAAGCAACGACATTCTTCAGGGATGGCCAGGTAGTCTCAGATGCCTCAATTCTCA	TGCAGACACCAGCACAAGCAACGACATTCTTCAGGGATGGCCAGGTAGTCTCAGATGCCTCAATTCTCA	scaffold04457	798080	1	4.74e-29	Chromosome01	30349121	1	5.18e-29	37:T>C	37	1	1	0.287234	0.712766	0	0.287234	0	0.409461	0.204731	21.983	13.4865	1	0	0	0	0	0	0	0	2	0	0	0	0	0	0	0	0	2	0	0	0	0	0	2	2	0
7122645|F|0-49:C>T-49:C>T	TGCAGACACCATTGCATTTCTCCCTCTTTTTCCTCCTGTTTATTTCTTTCTCTGCTCCTCCTTTACAGA	TGCAGACACCATTGCATTTCTCCCTCTTTTTCCTCCTGTTTATTTCTTTCTCTGCTCCTCCTTTACAGA	scaffold09880	454672	1	3.69e-25	Chromosome13	3315710	1	4.03e-25	49:C>T	49	1	0.829787	0.840426	0.159574	0.170213	0.670213	0.282481	0.268221	0.275351	10.0412	8.78	1	2	2	2	2	2	2	2	0	2	2	2	2	0	2	2	2	2	2	2	2	1	0	2	2	0
20471603|F|0-5:A>G-5:A>G	TGCAGACACCGTATACTTTCACCTACAAGAATGCTCCAAATCTCTATAATTGAAGTTCAATCTCCATTT	TGCAGACACCGTATACTTTCACCTACAAGAATGCTCCAAATCTCTATAATTGAAGTTCAATCTCCATTT		0	0	999	Chromosome02	3873698	1	5.18e-29	5:A>G	5	1	0.978723	0.265957	0.734043	0.021277	0.244681	0.041648	0.390448	0.216048	12.9914	7.64516	1	0	0	0	0	0	0	0	2	0	0	0	0	2	0	0	0	0	2	0	0	2	0	0	0	2
7107138|F|0-52:C>T-52:C>T	TGCAGACACCTCAAAGAGATGCTGTGTAGCATCTTTGTTGTACAGCAAAAACCGGTGCTCACAAATTTC	TGCAGACACCTCAAAGAGATGCTGTGTAGCATCTTTGTTGTACAGCAAAAACCGGTGCTCACAAATTTC	scaffold04260	146958	1	4.74e-29	Chromosome05	25803744	1	5.18e-29	52:C>T	52	1	1	0.042553	0.957447	0	0.042553	0	0.081485	0.040742	8.77966	6	1	0	0	0	0	0	0	0	0	0	0	0	0	0	0	0	0	0	0	0	0	0	0	0	0	0
7110688|F|0-35:C>T-35:C>T	TGCAGACACGGTGAACACTGTGAAGAATTTGAGAGCGATAATGGAAACTGGTGTGGAGCCGTTAGCTTT	TGCAGACACGGTGAACACTGTGAAGAATTTGAGAGCGATAATGGAAACTGGTGTGGAGCCGTTAGCTTT	scaffold08127	45428	1	4.74e-29	Chromosome16	5724253	1	5.18e-29	35:C>T	35	1	0.978723	0.56383	0.43617	0.021277	0.542553	0.041648	0.491852	0.26675	18.6724	13.6936	1	0	1	2	0	0	0	0	2	2	2	2	2	2	2	2	2	2	0	2	0	2	0	0	0	2
7127805|F|0-11:G>A-11:G>A	TGCAGACACTCGTCCAGGAGTTCACTGGGATGTCTTTCGTCGGAAGGATGCTTCAATATTAGTTGATTA	TGCAGACACTCGTCCAGGAGTTCACTGGGATGTCTTTCGTCGGAAGGATGCTTCAATATTAGTTGATTA	scaffold11110	61746	1	4.74e-29	Chromosome08	28416307	1	5.18e-29	11:G>A	11	1	0.797872	0.542553	0.457447	0.202128	0.340426	0.322544	0.496378	0.409461	9.37634	7.89062	1	0	0	0	2	1	2	0	1	2	0	0	0	1	0	2	0	2	2	0	2	1	2	1	1	1
7111855|F|0-58:A>G-58:A>G	TGCAGACACTGATTCCAGAAGCAAAAACCCAGGAAGAAAGGTAACGCTTTGACCCAATAAGATGAGACC	TGCAGACACTGATTCCAGAAGCAAAAACCCAGGAAGAAAGGTAACGCTTTGACCCAATAAGATGAGACC	scaffold02264	796194	1	4.74e-29	Chromosome09	28639109	1	5.18e-29	58:A>G	58	1	0.989362	0.255319	0.744681	0.010638	0.244681	0.02105	0.380263	0.200656	33.5641	20.875	1	2	0	0	0	0	0	0	0	2	0	0	0	0	0	0	0	2	0	0	2	0	0	0	2	0
7111856|F|0-16:T>A-16:T>A	TGCAGACACTGCTGAGTACAAGGAACTTTCTTCCCTCTTTGACATATTATCTGTTGCACCATTGCAGAG	TGCAGACACTGCTGAGTACAAGGAACTTTCTTCCCTCTTTGACATATTATCTGTTGCACCATTGCAGAG	scaffold02719	81606	1	2.2e-27	Chromosome07	16331871	1	2.41e-27	16:T>A	16	1	0.989362	0.191489	0.808511	0.010638	0.180851	0.02105	0.309642	0.165346	6.11966	3.36	1	0	0	0	2	0	0	0	0	0	0	0	0	0	0	0	0	0	0	0	0	2	0	0	0	0
7119615|F|0-26:C>T-26:C>T	TGCAGACACTGTATCAATTATACCATCCATTGTGCCCATCGCAGTCTGTGCCAATAAGTTTACAGATCG	TGCAGACACTGTATCAATTATACCATCCATTGTGCCCATCGCAGTCTGTGCCAATAAGTTTAC	scaffold06650	423369	3	1.52e-23	Chromosome02	19725520	3	1.62e-23	26:C>T	26	1	0.117021	1	0	0.882979	0.117021	0.206655	0	0.103327	18.7333	38.9576	1	2	1	1	1	1	2	1	1	1	1	1	1	2	1	1	1	1	1	1	1	1	1	1	1	2
7122646|F|0-35:C>T-35:C>T	TGCAGACAGAAAATCCACTACTTTCAGCACGTGCACCACTCAGCTAACAACATGGTATATGGAAGATGA	TGCAGACAGAAAATCCACTACTTTCAGCACGTGCACCACTCAGCTAACAACATGGTATATGGAAGATGA	scaffold02871	301192	1	4.74e-29	Chromosome03	5173129	1	5.18e-29	35:C>T	35	1	0.978723	0.265957	0.734043	0.021277	0.244681	0.041648	0.390448	0.216048	27.1478	18.1875	1	0	0	0	0	2	0	2	2	0	0	0	0	0	2	2	0	0	2	0	0	0	2	0	2	0
7143202|F|0-26:G>T-26:G>T	TGCAGACAGAAAATTTTTCAATAATTGTTGGATATGATGGAAGTTCATTCCAAAGGCAGTATGTAAATG	TGCAGACAGAAAATTTTTCAATAATTGTTGGATATGATGGAAGTTCATTCCAAAGGCAGTATGTAAATG	scaffold09319	1878	1	2.2e-27	Chromosome09	27804974	1	2.41e-27	26:G>T	26	1	0.393617	0.93617	0.06383	0.606383	0.329787	0.477365	0.119511	0.298438	7.7	9.63636	1	1	2	1	1	2	1	2	2	1	1	1	1	2	1	1	1	2	1	1	1	1	1	1	0	2
7109834|F|0-29:T>C-29:T>C	TGCAGACAGAAGAGTTCCAGGCAATGGTATAAGTATCACGAAAATTTTGTAGATTGTTTATTTGATTAC	TGCAGACAGAAGAGTTCCAGGCAATGGTATAAGTATCACGAAAATTTTGTAGATTGTTTATTTGATTAC	scaffold08828	13047	1	1.03e-25	Chromosome03	29052481	1	1.12e-25	29:T>C	29	1	0.797872	0.691489	0.308511	0.202128	0.489362	0.322544	0.426664	0.374604	20.3548	18.3165	1	0	2	2	1	2	1	0	0	2	2	2	2	0	0	2	2	0	0	2	2	1	0	2	1	0
7147278|F|0-32:A>G-32:A>G	TGCAGACAGAAGCTAGCGGTGCGATTTCTCTAATACTTGAAAAATCTATGTATGATCTGCAAAAGAAGA	TGCAGACAGAAGCTAGCGGTGCGATTTCTCTAATACTTGAAAAATCTATGTATGATCTGCAAAAGAAGA	scaffold03741	849837	1	2.2e-27	Chromosome15	6319667	1	2.41e-27	32:A>G	32	1	0.744681	0.585106	0.414894	0.255319	0.329787	0.380263	0.485514	0.432888	9.11111	9.70588	1	0	1	1	2	0	2	2	0	2	1	1	1	0	1	2	1	0	2	1	0	0	2	0	0	0
20471614|F|0-6:C>T-6:C>T	TGCAGACAGAGATGCAGTGAAAAAGCAGTACAGGAAGATGGCTGTGTTGCTTCACCCTGACAAGAATAA	TGCAGACAGAGATGCAGTGAAAAAGCAGTACAGGAAGATGGCTGTGTTGCTTCACCCTGACAAGAATAA	scaffold02815	65192	1	4.74e-29	Chromosome13	6822921	1	5.18e-29	6:C>T	6	1	1	0.095745	0.904255	0	0.095745	0	0.173155	0.086578	16.483	9.18182	1	0	0	0	0	0	0	0	2	0	0	0	0	0	0	0	0	0	0	0	0	2	2	0	0	0
7144495|F|0-32:G>A-32:G>A	TGCAGACAGAGTACTTACCTGAATCCATTTTCGGGCAAGAAGGCCTGATGGAGCTATTGGCAGATATTA	TGCAGACAGAGTACTTACCTGAATCCATTTTCGGGCAAGAAGGCCTGATGGAGCTATTGGCAGATATTA	scaffold03332	500088	1	2.2e-27	Chromosome15	4505060	1	2.41e-27	32:G>A	32	1	0.925532	0.702128	0.297872	0.074468	0.62766	0.137845	0.418289	0.278067	21.0818	16.875	1	2	2	2	0	2	1	2	1	2	2	2	2	2	0	0	2	0	0	2	2	2	2	0	0	2
13861887|F|0-40:A>G-40:A>G	TGCAGACAGATCAAATTATCAGTTATGGCTTTAGATATCCAAAATTAGTTTCACAATAATGTAATTTAC	TGCAGACAGATCAAATTATCAGTTATGGCTTTAGATATCCAAAATTAGTTTCACAATAATGTAATTTAC	scaffold04851	748668	1	7.92e-27	Chromosome17	18986131	1	8.67e-27	40:A>G	40	1	1	0.117021	0.882979	0	0.117021	0	0.206655	0.103327	28.2458	16.4167	1	0	0	0	0	0	0	0	0	0	0	0	0	0	0	2	0	0	0	0	0	0	0	2	0	0
20471615|F|0-23:A>G-23:A>G	TGCAGACAGCAGAGTGAAATTTCATTTTCTTTCTTTTCATACAGAGAGAAACTATGTCTGGTTCTTGTT	TGCAGACAGCAGAGTGAAATTTCATTTTCTTTCTTTTCATACAGAGAGAAACTATGTCTGGTTCTTGTT	scaffold02978	159271	1	4.74e-29	Chromosome05	22355412	1	5.18e-29	23:A>G	23	1	1	0.053191	0.946809	0	0.053191	0	0.100724	0.050362	23.2797	15	1	0	0	0	0	0	0	0	0	0	0	0	0	0	0	0	0	0	0	0	0	0	0	0	0	0
7116932|F|0-6:C>A-6:C>A	TGCAGACAGCTCCTACCCTTTCGTGTCTCTTTGCTTGAAGTGATCACCTTCATCTTGAACCTGCAACCT	TGCAGACAGCTCCTACCCTTTCGTGTCTCTTTGCTTGAAGTGATCACCTTCATCTTGAACCTGCAACCT	scaffold03834	319159	1	1.03e-25	Chromosome05	8346232	1	1.12e-25	6:C>A	6	1	0.893617	0.776596	0.223404	0.106383	0.670213	0.190131	0.34699	0.26856	22.2264	18.1978	1	2	0	2	2	0	1	1	0	2	2	2	2	2	0	1	2	2	2	2	2	2	1	2	0	2
7147292|F|0-8:G>A-8:G>A	TGCAGACAGCTGAACCTTTTGATTTGTTGACTCCATCATGTTGCCGCCATCCGGCACTACCCCAACGTC	TGCAGACAGCTGAACCTTTTGATTTGTTGACTCCATCATGTTGCCGCCATCCGGCACTACCCCAACGTC	scaffold03049	642022	1	4.74e-29	Chromosome03	494121	1	5.18e-29	8:G>A	8	1	1	0.010638	0.989362	0	0.010638	0	0.02105	0.010525	7.48305	3	1	0	0	0	0	0	0	0	0	0	0	0	0	0	0	0	0	0	2	0	0	0	0	0	0	0
20471619|F|0-40:C>T-40:C>T	TGCAGACAGGAGCTCTTCTTCTTGATGGAGGAACATTGAACTACTTTGGAAACAAAATCCCAATCAATC	TGCAGACAGGAGCTCTTCTTCTTGATGGAGGAACATTGAACTACTTTGGAAACAAAATCCCAATCAATC		0	0	999	Chromosome15	21349701	1	5.18e-29	40:C>T	40	1	1	0.021277	0.978723	0	0.021277	0	0.041648	0.020824	14.178	4	1	0	0	0	0	0	0	0	0	0	0	0	0	0	0	0	0	0	0	0	0	0	0	2	0	0
13860838|F|0-46:T>C-46:T>C	TGCAGACAGGGATGATGCATGGGGACTGGGGAGTAGAAAATTTCACTATTTTGCATTTGATACCTGTAT	TGCAGACAGGGATGATGCATGGGGACTGGGGAGTAGAAAATTTCACTATTTTGCATTTGATACCTGTAT	scaffold03614	63983	1	2.2e-27	Chromosome09	24109685	1	2.41e-27	46:T>C	46	1	0.734043	0.87234	0.12766	0.265957	0.606383	0.390448	0.222725	0.306587	9.77273	12.1262	1	0	2	2	1	1	2	0	0	1	2	2	2	1	1	1	2	2	1	2	1	0	2	2	1	1
7123688|F|0-60:T>C-60:T>C	TGCAGACAGGTTCTAATGGGCTAATCTTAGTGTGCATCTTTGGTCATCCAGGGGATGGTATCGGGTAGA	TGCAGACAGGTTCTAATGGGCTAATCTTAGTGTGCATCTTTGGTCATCCAGGGGATGGTATCGGGTAGA	scaffold05511	1254	1	2.2e-27	Chromosome09	12686622	1	2.41e-27	60:T>C	60	1	0.659574	0.893617	0.106383	0.340426	0.553191	0.449072	0.190131	0.319602	23.1795	22.9533	1	1	1	1	2	2	2	2	0	2	1	1	1	0	1	2	1	1	1	1	0	2	2	2	2	0
20110245|F|0-23:G>A-23:G>A	TGCAGACAGTACAGAGGGACCTTGCGAAGCTGTAAACTGGTGTTGAGCAATTTCCACATTTACAGATCG	TGCAGACAGTACAGAGGGACCTTGCGAAGCTGTAAACTGGTGTTGAGCAATTTCCACATTTAC	scaffold03581	123893	1	3.27e-25	Chromosome05	1149784	1	3.48e-25	23:G>A	23	1	0.574468	0.978723	0.021277	0.425532	0.553191	0.488909	0.041648	0.265278	8.01493	11.0603	1	2	2	2	0	1	2	1	1	2	2	2	2	2	0	2	2	2	1	2	1	1	1	2	1	1
100001578|F|0-7:A>C-7:A>C	TGCAGACAGTATCTGTTGGAAGACGCAAGTTCAGTGCAAACTTCCAGCTTGTGTTTCGTCTGATCAAGG	TGCAGACAGTATCTGTTGGAAGACGCAAGTTCAGTGCAAACTTCCAGCTTGTGTTTCGTCTGATCAAGG	scaffold06265	43784	2	4.74e-29	Chromosome03	15355418	1	5.18e-29	7:A>C	7	1	1	0.010638	0.989362	0	0.010638	0	0.02105	0.010525	21.5763	12.5	1	0	0	0	0	2	0	0	0	0	0	0	0	0	0	0	0	0	0	0	0	0	0	0	0	0
20110246|F|0-60:A>C-60:A>C	TGCAGACAGTCTTTGATCGGCGGAAATTACGGTTTACTAAACACTACTACTTTCCTACCAAATCCAGAC	TGCAGACAGTCTTTGATCGGCGGAAATTACGGTTTACTAAACACTACTACTTTCCTACCAAATCCAGAC	scaffold00232	20659	1	4.74e-29	Chromosome06	12958657	1	5.18e-29	60:A>C	60	1	1	0.042553	0.957447	0	0.042553	0	0.081485	0.040742	24.7712	9	1	0	0	0	0	0	0	0	0	2	0	0	0	0	0	0	0	0	0	0	0	0	0	0	0	0
7147294|F|0-67:A>G-67:A>G	TGCAGACAGTGCTTCCGCAGCAATGCCAAAGAAATTGGATTCATCAAGGTAAGATGTCAAAATATTTAG	TGCAGACAGTGCTTCCGCAGCAATGCCAAAGAAATTGGATTCATCAAGGTAAGATGTCAAAATATTTAG	scaffold03237	243906	2	4.74e-29	Chromosome18	3861255	1	5.18e-29	67:A>G	67	1	1	0.085106	0.914894	0	0.085106	0	0.155727	0.077863	8	4.45455	1	0	0	0	0	2	0	0	0	0	0	0	0	0	0	0	0	0	0	0	0	0	2	0	0	0
7111868|F|0-47:C>A-47:C>A	TGCAGACAGTTAGCTTTTATCGGAGGAACTTGAAGATGAGAAGCCAGCTCTGTAAGGGTAATGGGTTGG	TGCAGACAGTTAGCTTTTATCGGAGGAACTTGAAGATGAGAAGCCAGCTCTGTAAGGGTAATGGGTTGG	scaffold11784	133255	1	2.2e-27	Chromosome16	3662372	1	2.41e-27	47:C>A	47	1	0.882979	0.776596	0.223404	0.117021	0.659574	0.206655	0.34699	0.276822	18.8667	18.6742	1	0	2	2	2	2	0	0	2	1	2	2	2	2	2	2	2	2	2	2	2	2	2	1	0	2
7107146|F|0-63:G>A-63:G>A	TGCAGACAGTTTCAAGTCCCTCTCCCCTCCAACAAAACGAAACTGGCCCATGGCTAGCTCTTCGTATTG	TGCAGACAGTTTCAAGTCCCTCTCCCCTCCAACAAAACGAAACTGGCCCATGGCTAGCTCTTCGTATTG	scaffold06494	41683	1	2.2e-27	Chromosome09	3999288	1	2.41e-27	63:G>A	63	1	0.595745	0.893617	0.106383	0.404255	0.489362	0.481666	0.190131	0.335899	13.5211	15.4078	1	2	2	2	1	2	0	0	2	1	2	2	2	1	2	1	2	0	1	2	1	1	0	0	2	1
7107147|F|0-31:A>G-31:A>G	TGCAGACAGTTTTGATTGAGTTGACCGAGTTAGAGGCAGAGGAAAGGGATGGGGAATCGGACCCAGACT	TGCAGACAGTTTTGATTGAGTTGACCGAGTTAGAGGCAGAGGAAAGGGATGGGGAATCGGACCCAGACT	scaffold08359	2149196	1	2.2e-27	Chromosome14	6223283	1	2.41e-27	31:A>G	31	1	0.851064	0.265957	0.734043	0.148936	0.117021	0.253508	0.390448	0.321978	17.5714	10.8788	1	0	0	0	0	1	0	0	0	2	0	0	0	0	0	0	0	0	0	0	1	0	1	0	1	0
20111144|F|0-47:G>A-47:G>A	TGCAGACATAAAGATAGATTGAGGGAGAGGGGTGAAGTAGGTGAAATGGCTTAGCATGAGAAAATTCGG	TGCAGACATAAAGATAGATTGAGGGAGAGGGGTGAAGTAGGTGAAATGGCTTAGCATGAGAAAATTCGG	scaffold08045	199356	1	1.03e-25	Chromosome01	14061925	1	1.12e-25	47:G>A	47	1	1	0.053191	0.946809	0	0.053191	0	0.100724	0.050362	27.0254	11.1429	1	0	0	0	0	0	0	0	0	0	0	0	0	0	0	2	0	2	0	0	0	0	0	0	0	0
7111874|F|0-58:T>A-58:T>A	TGCAGACATACACGGTAAGTAACCTATATCGCCTTTTCTTTTCCTTTCTCAATTCACTTTCTGTTTCAT	TGCAGACATACACGGTAAGTAACCTATATCGCCTTTTCTTTTCCTTTCTCAATTCACTTTCTGTTTCAT	scaffold06983	56291	1	4.74e-29	Chromosome01	10186241	1	5.18e-29	58:T>A	58	1	1	0.095745	0.904255	0	0.095745	0	0.173155	0.086578	6.05983	3.45455	1	0	0	0	0	0	0	0	0	0	0	0	0	0	0	0	0	0	0	0	0	2	2	0	0	0
7111254|F|0-6:A>C-6:A>C	TGCAGAAATAGATATAAGCAGAATAAGATCAATGCCAACTACTCTACTCTCTCAGATAAACAATGCAAC	TGCAGAAATAGATATAAGCAGAATAAGATCAATGCCAACTACTCTACTCTCTCAGATAAACAATGCAAC	scaffold06711	510768	1	4.74e-29	Chromosome12	855004	1	5.18e-29	6:A>C	6	1	0.797872	0.893617	0.106383	0.202128	0.691489	0.322544	0.190131	0.256338	8.05319	10.1509	1	2	2	2	1	2	1	2	1	1	2	2	2	0	0	1	2	2	1	2	2	2	2	1	1	0
13855475|F|0-37:G>A-37:G>A	TGCAGACATAGCCGAAAAACCAACGAGATATGGTCAAGAGAGACGGAAGCAACAAAGAAAGACAAAAGC	TGCAGACATAGCCGAAAAACCAACGAGATATGGTCAAGAGAGACGGAAGCAACAAAGAAAGACAAAAGC		0	0	999	Chromosome14	4887772	1	2.41e-27	37:G>A	37	1	0.904255	0.319149	0.680851	0.095745	0.223404	0.173155	0.434586	0.303871	9.5	7.36842	1	0	0	0	0	0	0	0	0	2	0	0	0	0	2	2	0	0	0	0	2	2	0	2	1	0
20471627|F|0-63:G>T-63:G>T	TGCAGACATAGCTTGCTTTGAGATTTGAAACAAGAAGGCAAAGATAAAGAATTTGAGAGATGGGATTCT	TGCAGACATAGCTTGCTTTGAGATTTGAAACAAGAAGGCAAAGATAAAGAATTTGAGAGATGGGATTCT		0	0	999	Chromosome16	24386794	1	5.18e-29	63:G>T	63	1	0.978723	0.170213	0.829787	0.021277	0.148936	0.041648	0.282481	0.162064	7.91304	5.04762	1	0	0	0	0	0	0	0	0	0	0	0	0	0	2	2	0	0	0	0	2	0	0	0	2	0
7107149|F|0-26:C>T-26:C>T	TGCAGACATAGTTATCTGCAATTAGGCAGGAAATTGATTTGTCAGATCAAATAACAAATCCTAAAATAT	TGCAGACATAGTTATCTGCAATTAGGCAGGAAATTGATTTGTCAGATCAAATAACAAATCCTAAAATAT	scaffold12004	345865	1	4.74e-29	Chromosome07	23494358	1	5.18e-29	26:C>T	26	1	0.585106	0.797872	0.202128	0.414894	0.382979	0.485514	0.322544	0.404029	15.4348	17.179	1	0	2	1	2	0	2	0	2	0	1	1	1	0	2	2	1	2	2	1	1	0	0	1	2	0
13855476|F|0-25:C>T-25:C>T	TGCAGACATCAATACTCCCCCTAGTCCATCTCGTTCTGGTTCATGGGCGCTAACTCCTTCAGTGATTAT	TGCAGACATCAATACTCCCCCTAGTCCATCTCGTTCTGGTTCATGGGCGCTAACTCCTTCAGTGATTAT	scaffold07894	249393	1	4.74e-29	Chromosome03	20030272	1	5.18e-29	25:C>T	25	1	1	0.148936	0.851064	0	0.148936	0	0.253508	0.126754	13.1356	7.11111	1	0	0	0	0	2	0	0	0	0	0	0	0	0	0	0	0	2	0	0	2	0	2	0	0	0
20485108|F|0-21:C>A-21:C>A	TGCAGACATCCAGTGAGCGTGCTGTAAATATCACCTTGCTTTTGTTTTCCTTTTGTGGAAGAGGAATTC	TGCAGACATCCAGTGAGCGTGCTGTAAATATCACCTTGCTTTTGTTTTCCTTTTGTGGAAGAGGAATTC	scaffold07318	237777	1	4.74e-29	Chromosome03	2920283	1	5.18e-29	21:C>A	21	1	1	0.010638	0.989362	0	0.010638	0	0.02105	0.010525	13.6525	11	1	0	0	0	0	0	0	0	0	0	0	0	0	0	0	0	0	0	0	0	0	0	0	0	0	0
7147305|F|0-10:G>C-10:G>C	TGCAGACATCGACACCGGAAATGGAAAGTAATTAGCTTTTGGCAAGCCAAAAAAATCAAAATTTTTCCG	TGCAGACATCGACACCGGAAATGGAAAGTAATTAGCTTTTGGCAAGCCAAAAAAATCAAAATTTTTCCG	scaffold06916	993845	1	4.74e-29	Chromosome02	10216818	1	5.18e-29	10:G>C	10	1	1	0.021277	0.978723	0	0.021277	0	0.041648	0.020824	26.483	11.5	1	0	0	0	0	0	2	0	0	0	0	0	0	0	0	0	0	0	0	0	0	0	0	0	0	0
7147306|F|0-62:A>G-62:A>G	TGCAGACATCTATGAAAAAATATTTTGTAACAATGTATAGCAGTTACATACAAAAAGATTTCAACAGAA	TGCAGACATCTATGAAAAAATATTTTGTAACAATGTATAGCAGTTACATACAAAAAGATTTCAACAGAA	scaffold05709	204871	1	4.74e-29	Chromosome15	15491864	1	5.18e-29	62:A>G	62	1	1	0.319149	0.680851	0	0.319149	0	0.434586	0.217293	18.5932	10	1	0	2	2	0	0	0	0	0	0	2	2	2	0	0	0	2	0	0	2	0	0	0	0	0	0
7124209|F|0-5:T>A-5:T>A	TGCAGTCATCTTGATTTTCCATGGTAGTATACACATGCAGGTAGTACTCTATGAGTACTGAACTTTTTA	TGCAGTCATCTTGATTTTCCATGGTAGTATACACATGCAGGTAGTACTCTATGAGTACTGAACTTTTTA	scaffold12439	281759	1	2.2e-27	Chromosome10	1488547	1	2.41e-27	5:T>A	5	1	0.340426	0.978723	0.021277	0.659574	0.319149	0.449072	0.041648	0.24536	29.9512	46.7845	1	2	1	1	1	1	1	1	1	1	1	1	1	2	1	1	1	1	1	1	0	1	1	2	2	2
7107150|F|0-49:G>A-49:G>A	TGCAGACATCTTGTCTCATTGGTGAGAATTCCCTGATCCAAGTATGAATGAGAAAGCATGAGATGCTGA	TGCAGACATCTTGTCTCATTGGTGAGAATTCCCTGATCCAAGTATGAATGAGAAAGCATGAGATGCTGA	scaffold08265	786658	1	4.74e-29	Chromosome12	28877690	1	5.18e-29	49:G>A	49	1	0.712766	0.893617	0.106383	0.287234	0.606383	0.409461	0.190131	0.299796	11.378	11.283	1	0	1	2	0	1	1	2	1	0	2	2	2	0	1	2	2	1	2	2	2	1	2	2	1	0
7147310|F|0-5:A>G-5:A>G	TGCAGACATGAATATTTTTCAGATAGAAACTAGCTAAAATCAATCATCCACATATTCACATTTTCTTGC	TGCAGACATGAATATTTTTCAGATAGAAACTAGCTAAAATCAATCATCCACATATTCACATTTTCTTGC	scaffold02892	970462	1	4.74e-29	Chromosome09	5980597	1	5.18e-29	5:A>G	5	1	1	0.021277	0.978723	0	0.021277	0	0.041648	0.020824	7.27119	3	1	0	2	0	0	0	0	0	0	0	0	0	0	0	0	0	0	0	0	0	0	0	0	0	0	0
20503964|F|0-47:G>A-47:G>A	TGCAGACATGAATCCAAGGGCCTCATCTACCCGGTGTGCAAGTTCCCGGTACCTATTACGCCAAGAGAA	TGCAGACATGAATCCAAGGGCCTCATCTACCCGGTGTGCAAGTTCCCGGTACCTATTACGCCAAGAGAA	scaffold07027	548791	2	4.74e-29	Chromosome02	11233232	2	5.18e-29	47:G>A	47	1	1	0.021277	0.978723	0	0.021277	0	0.041648	0.020824	27.8814	17	1	0	0	0	0	0	2	0	0	0	0	0	0	0	0	0	0	0	0	0	0	0	0	0	0	0
7139141|F|0-34:G>C-34:G>C	TGCAGACATGACGACAAATTCAAATTGTTTTCTGGTACTAGGTCTATAATTCACTCATTTGTGTAAGCA	TGCAGACATGACGACAAATTCAAATTGTTTTCTGGTACTAGGTCTATAATTCACTCATTTGTGTAAGCA	scaffold03614	3023561	1	4.74e-29	Chromosome09	27094520	1	5.18e-29	34:G>C	34	1	0.808511	0.617021	0.382979	0.191489	0.425532	0.309642	0.472612	0.391127	9.21505	8.04	1	2	2	0	0	2	0	2	1	2	0	0	0	2	0	2	0	1	0	0	2	0	0	0	1	2
7111882|F|0-48:T>C-48:T>C	TGCAGACATGCCCATATATATGATAACTGGGTCTGGTTAGCAAATGATTGCCCTAAATCCTAAGTAGGA	TGCAGACATGCCCATATATATGATAACTGGGTCTGGTTAGCAAATGATTGCCCTAAATCCTAAGTAGGA	scaffold02969	15783	1	4.74e-29	Chromosome12	27073322	1	5.18e-29	48:T>C	48	1	0.989362	0.095745	0.904255	0.010638	0.085106	0.02105	0.173155	0.097103	19.0086	10.5	1	0	0	0	0	0	0	0	2	0	0	0	0	0	0	0	0	0	0	0	0	0	2	0	0	0
7123689|F|0-45:A>T-45:A>T	TGCAGACATGGCAACCGAGTATTCAGGTGAAATCCCATTTACATGATTTTAGAAAATAATATTGAAGAG	TGCAGACATGGCAACCGAGTATTCAGGTGAAATCCCATTTACATGATTTTAGAAAATAATATTGAAGAG	scaffold05206	60517	1	2.2e-27	Chromosome03	21876140	1	2.41e-27	45:A>T	45	1	0.797872	0.861702	0.138298	0.202128	0.659574	0.322544	0.238343	0.280444	14.6452	14.8812	1	2	1	2	2	2	1	1	2	2	2	2	2	0	2	1	2	0	0	2	0	2	2	2	2	0
7147313|F|0-57:G>A-57:G>A	TGCAGACATGGCATAGTTTTCCTATCTAATGGATTCATCTGGGATTAGGTTATGGTTGTAAAAATACGC	TGCAGACATGGCATAGTTTTCCTATCTAATGGATTCATCTGGGATTAGGTTATGGTTGTAAAAATACGC	scaffold10173	789752	1	4.74e-29	Chromosome15	10395325	1	5.18e-29	57:G>A	57	1	0.978723	0.148936	0.851064	0.021277	0.12766	0.041648	0.253508	0.147578	6.61739	3.17647	1	1	0	0	0	0	0	0	0	0	0	0	0	2	0	0	0	0	0	0	2	2	0	0	0	2
7122654|F|0-21:G>C-21:G>C	TGCAGACATGGGAGAGCTCCAGCTTTCTGATATGTAAATCCCAGCAAAATGGGCGAAAAGGAATGCCTT	TGCAGACATGGGAGAGCTCCAGCTTTCTGATATGTAAATCCCAGCAAAATGGGCGAAAAGGAATGCCTT	scaffold11735	23636	1	4.74e-29	Chromosome08	12699799	1	5.18e-29	21:G>C	21	1	0.946809	0.670213	0.329787	0.053191	0.617021	0.100724	0.442055	0.27139	15.2818	13.7284	1	2	2	2	2	0	1	0	0	2	2	2	2	2	2	0	2	2	2	2	2	0	0	0	2	2
7143208|F|0-26:T>G-26:T>G	TGCAGACATGGGTTGACTCCTTTTGTTTGCAAGCATGCCTATTCCTAACTATACCAACAGAATAGACCA	TGCAGACATGGGTTGACTCCTTTTGTTTGCAAGCATGCCTATTCCTAACTATACCAACAGAATAGACCA	scaffold11998	1092921	1	2.2e-27	Chromosome05	5849293	1	2.41e-27	26:T>G	26	1	0.904255	0.553191	0.446809	0.095745	0.457447	0.173155	0.494341	0.333748	15.6355	12.2769	1	2	2	0	1	2	2	2	2	2	0	0	0	1	1	2	0	2	0	0	2	0	0	1	0	1
7107154|F|0-48:C>T-48:C>T	TGCAGACATGTTTTTTGCAGTTAGTTGTCCAGGGAAGTAACTGTTATACATGGTCAGAAATTTTGAGTC	TGCAGACATGTTTTTTGCAGTTAGTTGTCCAGGGAAGTAACTGTTATACATGGTCAGAAATTTTGAGTC	scaffold02892	757836	1	4.74e-29	Chromosome09	6192311	1	5.18e-29	48:C>T	48	1	0.648936	0.882979	0.117021	0.351064	0.531915	0.455636	0.206655	0.331145	9.06757	9.61538	1	2	1	2	2	1	0	2	0	2	2	2	2	1	2	2	2	1	2	2	1	1	2	0	2	1
13855481|F|0-31:G>T-31:G>T	TGCAGACATTAGCTGATATATACAAGTACTTGAGTTAGTGAAGGACAAATATGACTAATCTGTGGCAAT	TGCAGACATTAGCTGATATATACAAGTACTTGAGTTAGTGAAGGACAAATATGACTAATCTGTGGCAAT	scaffold02477	415836	1	4.74e-29	Chromosome14	785370	1	5.18e-29	31:G>T	31	1	1	0.010638	0.989362	0	0.010638	0	0.02105	0.010525	27.0509	12	1	0	0	0	0	0	0	0	0	0	0	0	0	0	0	0	0	0	0	0	0	0	0	0	0	0
7111842|F|0-8:T>A-8:T>A	TGCAGACATTCAACAGCATGTTACCAAAATTGAAAGCAGTGTCACAAGTGATGAAAAAAATATGATAGG	TGCAGACATTCAACAGCATGTTACCAAAATTGAAAGCAGTGTCACAAGTGATGAAAAAAATATGATAGG	scaffold07519	834055	1	4.74e-29	Chromosome18	7868407	1	5.18e-29	8:T>A	8	1	0.93617	0.595745	0.404255	0.06383	0.531915	0.119511	0.481666	0.300589	12.4	9.64706	1	0	2	2	2	0	1	0	0	2	2	2	2	0	2	2	2	0	0	2	0	0	0	2	0	0
7107155|F|0-51:T>G-51:T>G	TGCAGACATTGACCAAAATGGCTTTGTAAGGTATGCTTCATTTATAATATTTTACACATTTCCATACTG	TGCAGACATTGACCAAAATGGCTTTGTAAGGTATGCTTCATTTATAATATTTTACACATTTCCATACTG	scaffold06582	175759	2	4.74e-29	Chromosome15	8949491	2	5.18e-29	51:T>G	51	1	0.946809	0.702128	0.297872	0.053191	0.648936	0.100724	0.418289	0.259507	9.77876	9.40741	1	0	0	2	2	2	2	2	2	0	2	2	2	0	0	2	2	2	0	2	0	2	0	2	0	0
7109631|F|0-49:A>C-49:A>C	TGCAGACATTGCTGCCCTCAATGTTTCAAAGGTGTGCTGTGCCTTTTCCACCAAGGAATTGCATTCTTT	TGCAGACATTGCTGCCCTCAATGTTTCAAAGGTGTGCTGTGCCTTTTCCACCAAGGAATTGCATTCTTT	scaffold05157	123146	1	4.74e-29	Chromosome08	10516691	1	5.18e-29	49:A>C	49	1	0.595745	0.829787	0.170213	0.404255	0.425532	0.481666	0.282481	0.382073	28.9155	25.9694	1	0	2	1	1	2	2	2	0	2	1	1	1	0	1	1	1	2	1	1	2	1	2	2	0	0
13855483|F|0-55:T>C-55:T>C	TGCAGACATTGGTTTACTTGATAAATTGCTTGATCAAATATCCTTGAGCTTAGTTTTGTTTCATATAGC	TGCAGACATTGGTTTACTTGATAAATTGCTTGATCAAATATCCTTGAGCTTAGTTTTGTTTCATATAGC	scaffold00321	133162	1	1.03e-25	Chromosome08	31348491	1	1.12e-25	55:T>C	55	1	0.989362	0.234043	0.765957	0.010638	0.223404	0.02105	0.358533	0.189792	33.2222	17.8571	1	0	2	0	2	0	0	0	2	2	0	0	0	0	0	0	0	0	0	0	0	2	0	0	2	0
7122656|F|0-60:A>C-60:A>C	TGCAGACATTTCAACATTTGAATTAGGATCATGACCTAGTTGAGCAACCTCTTGCTACAAAGATGCTTG	TGCAGACATTTCAACATTTGAATTAGGATCATGACCTAGTTGAGCAACCTCTTGCTACAAAGATGCTTG	scaffold00847	1810279	1	4.74e-29	Chromosome16	27817287	1	5.18e-29	60:A>C	60	1	0.978723	0.37234	0.62766	0.021277	0.351064	0.041648	0.467406	0.254527	21.3684	16.7674	1	2	0	0	2	0	0	0	0	2	0	0	0	0	0	0	0	0	0	0	2	2	2	0	0	0
7111894|F|0-5:T>A-5:T>A	TGCAGTCCAAACCAAAAAGTTACAGAAAGGAAGTACCAATGTTGGTATCTCTATTAGATTCCAAGAAGC	TGCAGTCCAAACCAAAAAGTTACAGAAAGGAAGTACCAATGTTGGTATCTCTATTAGATTCCAAGAAGC	scaffold12202	47101	1	1.03e-25	Chromosome10	18488965	1	1.12e-25	5:T>A	5	1	0.925532	0.329787	0.670213	0.074468	0.255319	0.137845	0.442055	0.28995	6.75229	5.41463	1	0	0	0	2	1	0	0	0	2	0	0	0	0	0	2	0	2	1	0	0	0	2	0	0	0
13858692|F|0-62:A>T-62:A>T	TGCAGACCAAATTATGGTAGAACTAGCTGTTGAATTCAGTTGATAGCGAAGGAAATAGATAAATTTATG	TGCAGACCAAATTATGGTAGAACTAGCTGTTGAATTCAGTTGATAGCGAAGGAAATAGATAAATTTATG	scaffold00318	390828	1	4.74e-29	Chromosome17	21633154	1	5.18e-29	62:A>T	62	1	1	0.37234	0.62766	0	0.37234	0	0.467406	0.233703	15.2797	8.90909	1	0	0	2	0	0	2	0	0	0	2	2	2	2	0	0	2	0	0	2	0	0	0	0	0	2
7111895|F|0-31:A>G-31:A>G	TGCAGACCAAGAACTAAACAATTGAAGAACCACCAGCAATTTTTCTCATCATTATAAATGTAATTACAG	TGCAGACCAAGAACTAAACAATTGAAGAACCACCAGCAATTTTTCTCATCATTATAAATGTAATTACAG	scaffold09000	363991	1	1.03e-25	Chromosome16	2206697	1	1.12e-25	31:A>G	31	1	0.989362	0.37234	0.62766	0.010638	0.361702	0.02105	0.467406	0.244228	14.1282	11.9574	1	2	0	0	0	0	2	2	2	2	0	0	0	0	2	2	0	2	0	0	2	0	2	0	2	0
7147331|F|0-53:A>G-53:A>G	TGCAGACCAATACTTCTGGTGAGAATATGTGCTGGAGGGTGTGTAGCACCTGCAAGCCTTGCTGCGGCA	TGCAGACCAATACTTCTGGTGAGAATATGTGCTGGAGGGTGTGTAGCACCTGCAAGCCTTGCTGCGGCA	scaffold03104	36051	1	4.74e-29	Chromosome18	3023555	1	5.18e-29	53:A>G	53	1	1	0.074468	0.925532	0	0.074468	0	0.137845	0.068923	6.61864	3.25	1	0	0	0	0	0	0	2	2	0	0	0	0	0	0	0	0	0	0	0	0	0	0	0	0	0
7111898|F|0-18:T>C-18:T>C	TGCAGACCAATCAGTTTCTTGGTTTACCACCCTCACCACCACGTTCTCTGCCTTCATGTGCCACTCACG	TGCAGACCAATCAGTTTCTTGGTTTACCACCCTCACCACCACGTTCTCTGCCTTCATGTGCCACTCACG	scaffold04137	22957	1	2.2e-27	Chromosome15	11650461	1	2.41e-27	18:T>C	18	1	0.574468	0.819149	0.180851	0.425532	0.393617	0.488909	0.296288	0.392598	7.02857	7.41667	1	0	1	1	2	2	1	1	2	2	1	1	1	2	0	1	1	2	1	1	0	2	0	0	2	2
7110771|F|0-29:T>C-29:T>C	TGCAGACCACAATAACTTAGATCCAACCATATTAGAGAGCAAAAACTCATCATACTTGAGCCCTTTACT	TGCAGACCACAATAACTTAGATCCAACCATATTAGAGAGCAAAAACTCATCATACTTGAGCCCTTTACT	scaffold11170	182585	1	4.74e-29	Chromosome06	572037	1	5.18e-29	29:T>C	29	1	1	0.117021	0.882979	0	0.117021	0	0.206655	0.103327	14.1441	8.85714	1	0	0	0	0	0	0	0	2	0	0	0	0	0	0	0	0	0	2	0	0	0	2	0	2	0
7111900|F|0-39:T>C-39:T>C	TGCAGACCACTCATAGCAGACATAACTGCAACAGATAAATGTCACACTCATGCATTAGTTACATTTCAG	TGCAGACCACTCATAGCAGACATAACTGCAACAGATAAATGTCACACTCATGCATTAGTTACATTTCAG	scaffold09880	116596	1	1.03e-25	Chromosome13	2974617	1	1.12e-25	39:T>C	39	1	0.925532	0.340426	0.659574	0.074468	0.265957	0.137845	0.449072	0.293459	8.3945	5.36585	1	0	0	0	0	0	0	0	0	2	0	0	0	0	0	2	0	0	0	0	2	2	0	2	2	0
7111901|F|0-58:A>T-58:A>T	TGCAGACCAGAAACCACAGAGTTTAGCTTGTCCTGATATGTTTCGTGGTTCTTCTCAAATGTGTTCTGT	TGCAGACCAGAAACCACAGAGTTTAGCTTGTCCTGATATGTTTCGTGGTTCTTCTCAAATGTGTTCTGT	scaffold03750	89974	1	4.74e-29	Chromosome11	24719805	1	5.18e-29	58:A>T	58	1	0.978723	0.574468	0.425532	0.021277	0.553191	0.041648	0.488909	0.265278	12.7739	8.74242	1	2	2	2	2	0	0	0	0	0	2	2	2	0	0	2	2	0	2	2	0	2	0	2	2	0
15485190|F|0-41:A>G-41:A>G	TGCAGACCAGATCTAGATGTCCCCTCAGGTATTGTCCAAATACGTGCTGTGGAATCTCCAGACCTTACA	TGCAGACCAGATCTAGATGTCCCCTCAGGTATTGTCCAAATACGTGCTGTGGAATCTCCAGACCTTACA	scaffold00174	13881	2	6.13e-28	Chromosome12	25164260	2	6.7e-28	41:A>G	41	1	1	0.159574	0.840426	0	0.159574	0	0.268221	0.13411	15.0932	8.47368	1	0	0	0	2	2	0	0	0	2	0	0	0	0	2	0	0	0	0	0	0	0	0	0	0	0
13858695|F|0-68:T>G-68:T>G	TGCAGACCAGCAACATCCAATATGGCTATATCAGTTAGCTTCATAAGAAGCTTATGATAACCTTTTGAT	TGCAGACCAGCAACATCCAATATGGCTATATCAGTTAGCTTCATAAGAAGCTTATGATAACCTTTTGAT	scaffold05116	368967	2	1.7e-28	Chromosome17	14393199	2	1.86e-28	68:T>G	68	1	0.968085	0.382979	0.617021	0.031915	0.351064	0.061793	0.472612	0.267202	30.4737	8.33333	1	0	0	0	2	1	0	2	2	0	0	0	0	2	0	1	0	0	2	0	0	0	0	2	0	2
20493288|F|0-23:C>A-23:C>A	TGCAGACCAGCTTTTATGCCCTACCAAAAACCCTAATCTTTATTACCCATTTGGTTATGGAACTCCCAT	TGCAGACCAGCTTTTATGCCCTACCAAAAACCCTAATCTTTATTACCCATTTGGTTATGGAACTCCCAT	scaffold01106	159639	1	2.2e-27	Chromosome06	12467533	1	2.41e-27	23:C>A	23	1	1	0.191489	0.808511	0	0.191489	0	0.309642	0.154821	5.76923	2.77273	1	0	0	0	0	0	0	2	0	0	0	0	0	0	0	0	0	0	2	0	0	0	0	0	2	0
7111904|F|0-67:T>G-67:T>G	TGCAGACCAGTTTCTATAGAGGGCCCAAATGTCTCCCTTTCCTGGAAGTATGCAAATGACCCCACGATT	TGCAGACCAGTTTCTATAGAGGGCCCAAATGTCTCCCTTTCCTGGAAGTATGCAAATGACCCCACGATT	scaffold09761	803843	1	6.13e-28	Chromosome09	101975	1	6.7e-28	67:T>G	67	1	0.989362	0.308511	0.691489	0.010638	0.297872	0.02105	0.426664	0.223857	13.7778	7.5	1	0	0	0	1	0	0	2	0	2	0	0	0	2	2	2	0	2	0	0	0	0	2	0	0	2
7111908|F|0-51:G>C-51:G>C	TGCAGACCATCTATCAACATAGTAGCTAACACCCGTCAAGAAATAGTTCAAGGTCAAACAGCCAGATTT	TGCAGACCATCTATCAACATAGTAGCTAACACCCGTCAAGAAATAGTTCAAGGTCAAACAGCCAGATTT	scaffold03360	12856	1	4.74e-29	Scaffold01363	13903	1	5.18e-29	51:G>C	51	1	0.978723	0.659574	0.340426	0.021277	0.638298	0.041648	0.449072	0.24536	13.7759	11.1341	1	2	2	2	0	2	2	2	2	2	2	2	2	0	2	2	2	0	0	2	0	0	2	0	2	0
13861846|F|0-43:G>A-43:G>A	TGCAGACCATGAAAGGTCCAGTGAAGTCTGATAAAGTAAGCTAGTTTATCAGAATAATCCATTTTACAG	TGCAGACCATGAAAGGTCCAGTGAAGTCTGATAAAGTAAGCTAGTTTATCAGAATAATCCATTTTACAG	scaffold03104	75465	1	2.2e-27	Chromosome18	2981850	1	2.41e-27	43:G>A	43	1	1	0.117021	0.882979	0	0.117021	0	0.206655	0.103327	35.517	18.3846	1	0	0	0	0	0	0	0	0	0	0	0	0	0	0	0	0	0	2	0	0	2	0	0	0	0
7147335|F|0-52:G>T-52:G>T	TGCAGACCATGTGATTCAGATGAAGACTTCATTCTATTTTCCATAATCAAACGACCAGAACTAGCAGCC	TGCAGACCATGTGATTCAGATGAAGACTTCATTCTATTTTCCATAATCAAACGACCAGAACTAGCAGCC	scaffold04457	962147	1	4.74e-29	Chromosome01	30186719	1	5.18e-29	52:G>T	52	1	0.978723	0.117021	0.882979	0.021277	0.095745	0.041648	0.206655	0.124151	7.95652	4.16667	1	0	0	0	2	0	0	0	0	0	0	0	0	0	0	0	0	0	0	0	0	0	0	1	0	0
13855488|F|0-42:C>T-42:C>T	TGCAGACCCAAAGCTTTCAAATGATGCTCACTCTGAAGTTCACGCATCCGACCACTGACAGCCAGAAGA	TGCAGACCCAAAGCTTTCAAATGATGCTCACTCTGAAGTTCACGCATCCGACCACTGACAGCCAGAAGA	scaffold01551	3145135	2	4.74e-29	Chromosome15	628986	2	5.18e-29	42:C>T	42	1	1	0.393617	0.606383	0	0.393617	0	0.477365	0.238683	8.75424	5	1	0	0	2	0	0	0	0	0	0	2	2	2	2	2	0	2	0	0	2	0	0	2	0	2	0
20485126|F|0-34:C>A-34:C>A	TGCAGACCCAATACTCTGTGGAGAACAAAACAAACAAACAGGACAGACAAAGGATTCATTACAGATCGG	TGCAGACCCAATACTCTGTGGAGAACAAAACAAACAAACAGGACAGACAAAGGATTCATTAC	scaffold06005	206285	1	1.15e-24	Chromosome06	18524780	1	1.25e-24	34:C>A	34	1	1	0.021277	0.978723	0	0.021277	0	0.041648	0.020824	46.5085	20.3333	1	0	0	0	0	0	0	0	0	0	0	0	0	0	0	0	0	0	0	0	0	0	0	0	0	0
7147337|F|0-48:A>G-48:A>G	TGCAGACCCAATGCTCTACGGACAACAAAACAAACAGACGTAGCATTGACTAATCAACACCCACAAGTA	TGCAGACCCAATGCTCTACGGACAACAAAACAAACAGACGTAGCATTGACTAATCAACACCCACAAGTA	scaffold08359	366173	1	4.74e-29	Chromosome14	8012880	1	5.18e-29	48:A>G	48	1	1	0.010638	0.989362	0	0.010638	0	0.02105	0.010525	5.7265	3.5	1	0	0	0	0	0	0	0	0	0	0	0	0	0	0	0	0	0	0	0	0	0	0	0	0	0
20471659|F|0-14:C>G-14:C>G	TGCAGACCCAGAACCAGAACCATTCTCTTCGGTCCTTTTATCTATCTTTTTCCTCTTTTTGTACCCTCT	TGCAGACCCAGAACCAGAACCATTCTCTTCGGTCCTTTTATCTATCTTTTTCCTCTTTTTGTACCCTCT	scaffold07360	15514	1	4.74e-29	Chromosome11	24607817	1	5.18e-29	14:C>G	14	1	1	0.414894	0.585106	0	0.414894	0	0.485514	0.242757	10.0509	6.46939	1	2	0	2	0	0	2	0	0	0	2	2	2	0	2	0	2	0	2	2	0	0	0	0	0	0
7111918|F|0-12:C>T-12:C>T	TGCAGACCCAGACTTGATGAAACAGATAGGTCAAGGCATTGCACGTGTGATTATAGATGGACCCACTTT	TGCAGACCCAGACTTGATGAAACAGATAGGTCAAGGCATTGCACGTGTGATTATAGATGGACCCACTTT	scaffold04450	154028	1	4.74e-29	Chromosome01	34311508	1	5.18e-29	12:C>T	12	1	1	0.297872	0.702128	0	0.297872	0	0.418289	0.209144	25.0424	12.9189	1	0	0	0	0	0	0	0	2	0	0	0	0	2	2	2	0	2	0	0	0	0	0	2	0	2
7111919|F|0-66:C>T-66:C>T	TGCAGACCCATAAAGTGCAACTGTGCAGCAGAATGAAGTTAGGTAGAGATGCTAAAGAATAGAAGACTC	TGCAGACCCATAAAGTGCAACTGTGCAGCAGAATGAAGTTAGGTAGAGATGCTAAAGAATAGAAGACTC	scaffold00363	67524	1	4.74e-29	Chromosome11	9559573	1	5.18e-29	66:C>T	66	1	0.648936	0.670213	0.329787	0.351064	0.319149	0.455636	0.442055	0.448846	16.9333	16.2875	1	1	0	0	2	2	2	0	2	1	0	0	0	1	0	1	0	1	2	0	1	2	1	1	1	1
7122663|F|0-26:G>T-26:G>T	TGCAGACCCATGAGCCCAAGCAGATTGGACGCGGGACCAGCTTGTCCTTGTTGGGAAGAAAAGGAATCA	TGCAGACCCATGAGCCCAAGCAGATTGGACGCGGGACCAGCTTGTCCTTGTTGGGAAGAAAAGGAATCA	scaffold03283	191046	1	2.2e-27	Chromosome12	28029347	1	2.41e-27	26:G>T	26	1	0.680851	0.904255	0.095745	0.319149	0.585106	0.434586	0.173155	0.303871	9.825	10.3645	1	0	1	2	2	2	1	1	1	2	2	2	2	2	1	1	2	1	1	2	0	1	2	2	2	0
7111922|F|0-11:T>G-11:T>G	TGCAGACCCCGTTCAGATCTCTACATAAACCTCCCAGCTCTGCGAAAATTAGATAACATGCTTCTTGTA	TGCAGACCCCGTTCAGATCTCTACATAAACCTCCCAGCTCTGCGAAAATTAGATAACATGCTTCTTGTA	scaffold06549	3887	1	2.2e-27	Chromosome09	21797597	1	2.41e-27	11:T>G	11	1	0.361702	0.957447	0.042553	0.638298	0.319149	0.461747	0.081485	0.271616	6.4878	9.11607	1	1	1	1	1	2	1	2	2	1	1	1	1	1	1	2	1	1	2	1	2	1	2	1	2	1
7147339|F|0-67:C>T-67:C>T	TGCAGACCCCTCCTTACGATGATGCCATTGTTTTCTTTCCTAACGCAAATGGATGTGCTATAAATTCCC	TGCAGACCCCTCCTTACGATGATGCCATTGTTTTCTTTCCTAACGCAAATGGATGTGCTATAAATTCCC	scaffold07595	226022	1	4.74e-29	Chromosome18	9901781	1	5.18e-29	67:C>T	67	1	0.968085	0.553191	0.446809	0.031915	0.521277	0.061793	0.494341	0.278067	9.25439	6.10938	1	0	2	2	2	2	0	2	0	0	2	2	2	2	1	2	2	0	2	2	2	2	0	2	0	2
20110247|F|0-9:A>T-9:A>T	TGCAGACCCAATGGCCTGCGCCCAAAGCCACCATTGGTGTTGTGTTACTTTGAGAACCATTGGCCTAAA	TGCAGACCCAATGGCCTGCGCCCAAAGCCACCATTGGTGTTGTGTTACTTTGAGAACCATTGGCCTAAA	scaffold11106	312908	1	2.2e-27	Chromosome07	534975	1	2.41e-27	9:A>T	9	1	0.595745	0.946809	0.053191	0.404255	0.542553	0.481666	0.100724	0.291195	13.8406	17.5893	1	1	2	2	1	2	2	1	1	2	2	2	2	2	2	1	2	0	0	2	2	1	2	1	1	2
13855490|F|0-36:T>C-36:T>C	TGCAGACCCTCCTCAGCCACAGCCAACCTTCATCAATTCAGGCGAGAAGACTGCGCAGCAGCAATTGGA	TGCAGACCCTCCTCAGCCACAGCCAACCTTCATCAATTCAGGCGAGAAGACTGCGCAGCAGCAATTGGA	scaffold01497	134967	1	4.74e-29	Chromosome05	8119393	1	5.18e-29	36:T>C	36	1	0.989362	0.180851	0.819149	0.010638	0.170213	0.02105	0.296288	0.158669	14.3043	7	1	1	0	0	0	0	0	0	0	0	0	0	0	0	0	0	0	0	0	2	0	0	0	0	2	0
7147340|F|0-25:G>T-25:G>T	TGCAGACCCTTACGAGAGAGCTATGGCTAGATTCTGGGCCAAGTTTGAACAAGACAAGGTAATCATATA	TGCAGACCCTTACGAGAGAGCTATGGCTAGATTCTGGGCCAAGTTTGAACAAGACAAGGTAATCATATA	scaffold11378	294414	1	4.74e-29	Chromosome13	4638373	1	5.18e-29	25:G>T	25	1	1	0.021277	0.978723	0	0.021277	0	0.041648	0.020824	5.90678	3.5	1	2	0	0	0	0	0	0	0	0	0	0	0	0	0	0	0	0	0	0	0	0	0	0	0	0
7111925|F|0-65:A>T-65:A>T	TGCAGACCCTTTACCTTGATATAACTATCCCAAACATCATTATCAGCTACAAACATGTGTTGAGTATCA	TGCAGACCCTTTACCTTGATATAACTATCCCAAACATCATTATCAGCTACAAACATGTGTTGAGTATCA	scaffold00847	2144885	1	2.2e-27	Chromosome16	28145066	1	2.41e-27	65:A>T	65	1	1	0.329787	0.670213	0	0.329787	0	0.442055	0.221028	11.8136	6.48718	1	2	0	0	2	0	0	0	0	2	0	0	0	0	0	0	0	0	0	0	2	2	2	0	0	0
7109843|F|0-38:T>A-38:T>A	TGCAGACCTGCCGTTGCATGCCATGACCTCATGGCCTCTGGACACGTGTACTAGCGAGGAGCTGGTGGG	TGCAGACCTGCCGTTGCATGCCATGACCTCATGGCCTCTGGACACGTGTACTAGCGAGGAGCTGGTGGG	scaffold03049	488588	1	2.2e-27	Chromosome03	651612	1	2.41e-27	38:T>A	38	1	0.670213	0.957447	0.042553	0.329787	0.62766	0.442055	0.081485	0.26177	9.3875	11.114	1	1	0	2	1	2	2	1	1	1	2	2	2	1	2	1	2	1	1	2	1	2	2	2	2	1
7119917|F|0-37:A>G-37:A>G	TGCAGACCTGGACAATATCTGATTCTGGTACTTGAGCACTACCACGAGCTTCCTGCTATCACCAATTAG	TGCAGACCTGGACAATATCTGATTCTGGTACTTGAGCACTACCACGAGCTTCCTGCTATCACCAATTAG	scaffold12118	238868	2	4.74e-29	Chromosome16	23520042	2	5.18e-29	37:A>G	37	1	1	0.031915	0.968085	0	0.031915	0	0.061793	0.030896	29.517	17	1	0	0	0	0	0	0	0	0	0	0	0	0	0	0	0	0	0	0	0	0	0	0	0	0	0
20485138|F|0-22:A>C-22:A>C	TGCAGACCTGTTAGATGCATAGATATACTTAGTTACTTGACCTTTTGTGCCTCCATTGTGAGATGCTGG	TGCAGACCTGTTAGATGCATAGATATACTTAGTTACTTGACCTTTTGTGCCTCCATTGTGAGATGCTGG	scaffold07528	375938	1	4.74e-29	Chromosome13	5330950	1	5.18e-29	22:A>C	22	1	0.638298	0.712766	0.287234	0.361702	0.351064	0.461747	0.409461	0.435604	9.13333	9.90588	1	2	1	1	1	2	1	0	0	1	1	1	1	2	2	2	1	2	1	1	0	2	0	2	2	2
7111933|F|0-14:A>G-14:A>G	TGCAGACCTTAGAAATAATGATCAAATTTGATGCTTTATGAAGACTAAAATGAGCAGGATAGATGAGGA	TGCAGACCTTAGAAATAATGATCAAATTTGATGCTTTATGAAGACTAAAATGAGCAGGATAGATGAGGA	scaffold06039	191160	1	4.74e-29	Chromosome17	19652254	1	5.18e-29	14:A>G	14	1	0.989362	0.170213	0.829787	0.010638	0.159574	0.02105	0.282481	0.151766	29.0513	17.0454	1	0	0	0	0	0	0	2	0	0	0	0	0	0	0	0	0	2	0	0	0	2	0	2	0	0
7111935|F|0-34:A>C-34:A>C	TGCAGACCTTGAAGAAGTAACAAATATCTTTGCAAGAAGCTTGCGAAATCCACGTGTTCAAGGAGCCAT	TGCAGACCTTGAAGAAGTAACAAATATCTTTGCAAGAAGCTTGCGAAATCCACGTGTTCAAGGAGCCAT	scaffold08517	225541	1	4.74e-29	Chromosome18	24314739	1	5.18e-29	34:A>C	34	1	0.989362	0.106383	0.893617	0.010638	0.095745	0.02105	0.190131	0.105591	14.1367	7.66667	1	0	0	0	0	0	0	0	0	0	0	0	0	0	0	0	0	0	0	0	0	2	2	0	0	0
7111939|F|0-36:G>A-36:G>A	TGCAGACGAAAAGCGAAGCAGAAGGATTGCAAGAGTGCAAGAGGAATCCATGGCAAATGCAGCCAAAAT	TGCAGACGAAAAGCGAAGCAGAAGGATTGCAAGAGTGCAAGAGGAATCCATGGCAAATGCAGCCAAAAT	scaffold10493	574426	1	4.74e-29	Chromosome16	25209975	1	5.18e-29	36:G>A	36	1	0.893617	0.585106	0.414894	0.106383	0.478723	0.190131	0.485514	0.337823	19.8962	15.8906	1	2	2	2	0	1	0	2	1	2	2	2	2	0	0	0	2	0	2	2	0	2	1	0	0	0
7111949|F|0-21:C>T-21:C>T	TGCAGACGAGGCGAATGCGAACGGTGGTGCTTATGGGGGGTCCATTTATAGAGTTCTGGTGCGAGTGGC	TGCAGACGAGGCGAATGCGAACGGTGGTGCTTATGGGGGGTCCATTTATAGAGTTCTGGTGCGAGTGGC	scaffold08686	144815	1	4.74e-29	Chromosome14	12665326	1	5.18e-29	21:C>T	21	1	1	0.085106	0.914894	0	0.085106	0	0.155727	0.077863	11.5339	6.55556	1	0	0	0	0	0	0	0	0	0	0	0	0	2	0	0	0	0	0	0	0	0	0	0	0	2
7107173|F|0-33:T>A-33:T>A	TGCAGACGATGCTTTTCTTTGCCGGAGCTGTGATGAATCAGTTCATTCCGCTAACCAGTTAGCCAGGAG	TGCAGACGATGCTTTTCTTTGCCGGAGCTGTGATGAATCAGTTCATTCCGCTAACCAGTTAGCCAGGAG	scaffold06446	183884	1	4.77e-24	Chromosome01	2051589	1	5.22e-24	33:T>A	33	1	0.978723	0.606383	0.393617	0.021277	0.585106	0.041648	0.477365	0.259507	11.9224	7.08571	1	0	1	2	2	0	2	2	2	2	2	2	2	2	2	0	2	0	0	2	0	2	2	0	0	2
20471692|F|0-5:A>C-5:A>C	TGCAGACGATTATCTGATCCATGCAAAATACACCAGTTAGTGCTCGCCAAAGAAAGCCTCCTGCATCAT	TGCAGACGATTATCTGATCCATGCAAAATACACCAGTTAGTGCTCGCCAAAGAAAGCCTCCTGCATCAT	scaffold03581	456713	1	4.74e-29	Chromosome05	1496607	1	5.18e-29	5:A>C	5	1	0.989362	0.212766	0.787234	0.010638	0.202128	0.02105	0.334993	0.178022	5.88496	3.54167	1	2	0	0	2	0	0	0	0	0	0	0	0	0	0	2	0	0	2	0	0	0	0	0	0	0
13862425|F|0-15:T>C-15:T>C	TGCAGACGCACAACATAGCCAATTGGAACCCCGACTTCTCCCTACCTCGCCGAATCGACCAAAAATGAC	TGCAGACGCACAACATAGCCAATTGGAACCCCGACTTCTCCCTACCTCGCCGAATCGACCAAAAATGAC	scaffold06327	569231	1	4.74e-29	Chromosome04	2660927	1	5.18e-29	15:T>C	15	1	0.989362	0.148936	0.851064	0.010638	0.138298	0.02105	0.253508	0.137279	22.8879	13.7	1	2	0	0	0	0	0	0	0	0	0	0	0	0	0	0	0	2	0	0	0	0	0	0	1	0
7111950|F|0-8:C>T-8:C>T	TGCAGACGCAGTTTTGTGTCGTTGCCGCTGTGTGGCTATCAAACTATCAATTTCTATTCTTTATATACG	TGCAGACGCAGTTTTGTGTCGTTGCCGCTGTGTGGCTATCAAACTATCAATTTCTATTCTTTATATACG	scaffold03614	1192088	1	4.74e-29	Chromosome09	25248478	1	5.18e-29	8:C>T	8	1	0.978723	0.43617	0.56383	0.021277	0.414894	0.041648	0.491852	0.26675	15.9825	11.1923	1	1	0	0	0	0	2	2	2	2	0	0	0	0	0	0	0	2	2	0	2	2	0	2	0	0
13855495|F|0-30:A>G-30:A>G	TGCAGACGCTTTCCTCTTCGGTGTGCTTTCACCAAGCAAGCATAGAAGAGGGAGTATCTTTGCTTCGAC	TGCAGACGCTTTCCTCTTCGGTGTGCTTTCACCAAGCAAGCATAGAAGAGGGAGTATCTTTGCTTCGAC	scaffold11110	48151	1	4.74e-29	Chromosome08	28429902	1	5.18e-29	30:A>G	30	1	1	0.212766	0.787234	0	0.212766	0	0.334993	0.167497	13.9491	7.32	1	2	2	0	0	0	0	0	0	0	0	0	0	0	2	0	0	2	0	0	2	0	0	0	0	0
7111954|F|0-37:A>G-37:A>G	TGCAGACGGAACTATTTTAGGATACATGGAGAGTAAGAAAAATGTGGTTGGTGAAACGAATAAGGTTTT	TGCAGACGGAACTATTTTAGGATACATGGAGAGTAAGAAAAATGTGGTTGGTGAAACGAATAAGGTTTT	scaffold06871	591800	1	4.74e-29	Chromosome01	23057587	1	5.18e-29	37:A>G	37	1	0.904255	0.138298	0.861702	0.095745	0.042553	0.173155	0.238343	0.205749	23.4904	22.7778	1	0	0	0	0	1	0	0	0	0	0	0	0	0	0	0	0	0	0	0	0	2	2	0	0	0
7111867|F|0-7:G>A-7:G>A	TGCAGACGGAGTTTCTAATGGAGACTCAAACTCCATCTTAGATTGAGAACTTTGCAGTGGAGAGAATGA	TGCAGACGGAGTTTCTAATGGAGACTCAAACTCCATCTTAGATTGAGAACTTTGCAGTGGAGAGAATGA	scaffold02658	949890	1	4.74e-29	Chromosome01	33135139	1	5.18e-29	7:G>A	7	1	1	0.255319	0.744681	0	0.255319	0	0.380263	0.190131	8.76068	3.375	1	0	0	0	0	0	0	0	2	0	0	0	0	2	0	0	0	2	0	0	0	0	0	2	0	2
7107177|F|0-53:C>T-53:C>T	TGCAGACGGTGCTCTGCCGCACGTGCTGTGCTCCTCAGAACACTCAGTTCGTGCTTCAGCACATGGATG	TGCAGACGGTGCTCTGCCGCACGTGCTGTGCTCCTCAGAACACTCAGTTCGTGCTTCAGCACATGGATG	scaffold07859	193658	1	2.2e-27	Chromosome16	24430949	1	2.41e-27	53:C>T	53	1	0.851064	0.37234	0.62766	0.148936	0.223404	0.253508	0.467406	0.360457	14.0606	11.5116	1	0	0	0	0	0	0	1	2	2	0	0	0	0	2	2	0	0	0	0	2	0	2	0	2	0
20485149|F|0-6:C>G-6:C>G	TGCAGACGTACTTGTTGTTATACATATCTGCACAAGGAGTATCATTTCCATATTGGGTCAGAAATACTG	TGCAGACGTACTTGTTGTTATACATATCTGCACAAGGAGTATCATTTCCATATTGGGTCAGAAATACTG	scaffold08420	111898	1	2.2e-27	Chromosome11	267009	1	2.41e-27	6:C>G	6	1	0.978723	0.106383	0.893617	0.021277	0.085106	0.041648	0.190131	0.11589	22.8017	15.8461	1	2	0	0	0	0	0	0	0	0	0	0	0	0	0	0	0	2	0	0	0	2	0	0	0	0
7107180|F|0-12:T>C-12:T>C	TGCAGACGTTACTCTGTACAGCACAAATAAGCTACATGAGAACTTGAGGACTAATATATATATCAAGAA	TGCAGACGTTACTCTGTACAGCACAAATAAGCTACATGAGAACTTGAGGACTAATATATATATCAAGAA	scaffold01551	534753	1	4.74e-29	Chromosome15	3197991	1	5.18e-29	12:T>C	12	1	0.989362	0.617021	0.382979	0.010638	0.606383	0.02105	0.472612	0.246831	10.3103	7.10959	1	0	2	2	0	0	2	0	0	0	2	2	2	2	0	0	2	0	0	2	2	0	2	0	2	2
13860844|F|0-6:C>T-6:C>T	TGCAGACGTTATATGTTAGAACTATGATGTGGCCTCGGAAGAATCGAGGAACACCATGTGGATACGTCT	TGCAGACGTTATATGTTAGAACTATGATGTGGCCTCGGAAGAATCGAGGAACACCATGTGGATACGTCT	scaffold06278	289168	1	2.2e-27	Chromosome03	23196970	1	2.41e-27	6:C>T	6	1	1	0.06383	0.93617	0	0.06383	0	0.119511	0.059756	22.3898	9.28571	1	0	0	0	0	0	0	0	0	0	0	0	0	0	0	0	0	0	0	0	0	0	0	0	0	0
7111962|F|0-45:G>T-45:G>T	TGCAGACTAAAAGCAGGCATAGAAATATATACCGAAGAGAAGAAGGGGAAGAAGAGAATTTCTCTTGCT	TGCAGACTAAAAGCAGGCATAGAAATATATACCGAAGAGAAGAAGGGGAAGAAGAGAATTTCTCTTGCT	scaffold09151	625893	1	1.03e-25	Chromosome07	3251844	1	1.12e-25	45:G>T	45	1	0.914894	0.62766	0.37234	0.085106	0.542553	0.155727	0.467406	0.311566	21.3704	18.4583	1	0	2	2	2	2	0	0	0	2	2	2	2	1	1	2	2	2	0	2	0	0	2	0	0	1
7119632|F|0-5:C>A-5:C>A	TGCAGCCTAAGGGAAGCCAGACCTATTGCCTGACCGGATACTCCCCGGAGCCGTCACCATCGCGCGGAT	TGCAGCCTAAGGGAAGCCAGACCTATTGCCTGACCGGATACTCCCCGGAGCCGTCACCATCGCGCGGAT	scaffold08265	3866465	1	2.2e-27	Chromosome05	4211727	1	2.41e-27	5:C>A	5	1	0.893617	0.43617	0.56383	0.106383	0.329787	0.190131	0.491852	0.340991	16.9065	12.3846	1	0	0	0	2	2	2	1	2	2	0	0	0	2	1	0	0	0	0	0	2	2	2	0	2	2
7147373|F|0-28:T>A-28:T>A	TGCAGACTAAGTATATTTAGCTCTCATGTGCTTTATTTGTTGCTTCGTTTCAAACACAAGTCCGAATGT	TGCAGACTAAGTATATTTAGCTCTCATGTGCTTTATTTGTTGCTTCGTTTCAAACACAAGTCCGAATGT	scaffold08003	368908	1	4.74e-29	Chromosome14	22447975	1	5.18e-29	28:T>A	28	1	1	0.202128	0.797872	0	0.202128	0	0.322544	0.161272	10.0085	4.65385	1	0	2	0	0	0	2	0	0	0	0	0	0	0	0	2	0	2	0	0	0	0	0	0	0	0
7111965|F|0-59:G>A-59:G>A	TGCAGACTACGCTGTCTCGCACTTTTGTCATAAACTTCACAAGTGGGTCCGTACCCTTCGTCCGTTTAT	TGCAGACTACGCTGTCTCGCACTTTTGTCATAAACTTCACAAGTGGGTCCGTACCCTTCGTCCGTTTAT	scaffold03975	227899	1	2.2e-27	Chromosome03	3590430	1	2.41e-27	59:G>A	59	1	0.978723	0.308511	0.691489	0.021277	0.287234	0.041648	0.426664	0.234156	12.1739	7.38889	1	0	0	0	0	2	0	2	2	0	0	0	0	0	2	2	0	0	2	0	2	0	2	0	0	0
7111966|F|0-51:C>T-51:C>T	TGCAGACTACTACAAGGGCTATTTTGCTCGTGAACTCCGTGGAAAATCATACCTTGATGTGATAAGGAT	TGCAGACTACTACAAGGGCTATTTTGCTCGTGAACTCCGTGGAAAATCATACCTTGATGTGATAAGGAT	scaffold09120	352321	1	4.74e-29	Chromosome17	20284425	1	5.18e-29	51:C>T	51	1	0.968085	0.648936	0.351064	0.031915	0.617021	0.061793	0.455636	0.258714	18.2232	15.525	1	0	0	2	0	0	2	1	0	0	2	2	2	2	2	0	2	2	0	2	2	2	0	2	0	2
7111967|F|0-37:G>C-37:G>C	TGCAGACTAGAACGGCTTCTTATTCCAAGAAACTTCAGTGTCACTCAACAAAGACCAGATTACAGATCG	TGCAGACTAGAACGGCTTCTTATTCCAAGAAACTTCAGTGTCACTCAACAAAGACCAGATTAC	scaffold05375	138942	1	3.27e-25	Chromosome09	23355300	1	3.48e-25	37:G>C	37	1	1	0.106383	0.893617	0	0.106383	0	0.190131	0.095066	24.4576	13.25	1	0	0	0	0	0	0	2	2	0	0	0	0	0	0	0	0	0	0	0	0	0	0	0	0	0
7124240|F|0-28:G>T-28:G>T	TGCAGACTATAGCAATCTTACAAGATATGGTCAGGTTCAGTTTGATAATATCCAAAAGTGTTTACAGAT	TGCAGACTATAGCAATCTTACAAGATATGGTCAGGTTCAGTTTGATAATATCCAAAAGTGTTTAC	scaffold07301	221179	1	2.66e-26	Chromosome05	200075	1	2.83e-26	28:G>T	28	1	0.968085	0.351064	0.648936	0.031915	0.319149	0.061793	0.455636	0.258714	41.9561	28.6364	1	0	2	0	0	2	0	0	2	2	0	0	0	2	0	0	0	2	0	0	2	2	0	0	0	2
7147382|F|0-13:C>T-13:C>T	TGCAGACTATGCTCGTAGCTATAATGGCCTCCATTGCTTTAGGTGAAGAGTTCTACTTGGGAGGGTGAG	TGCAGACTATGCTCGTAGCTATAATGGCCTCCATTGCTTTAGGTGAAGAGTTCTACTTGGGAGGGTGAG	scaffold06512	505643	1	2.2e-27	Chromosome02	7430295	1	2.41e-27	13:C>T	13	1	1	0.031915	0.968085	0	0.031915	0	0.061793	0.030896	9.70339	4.5	1	0	0	0	0	0	2	0	0	0	0	0	0	0	0	0	0	0	0	2	0	0	0	2	0	0
20471710|F|0-67:C>G-67:C>G	TGCAGACTATTCAGCTTTGAAGGGATTCATTTTGACAAACAAGCACTAGAGAATGCCAAATGAAGGACA	TGCAGACTATTCAGCTTTGAAGGGATTCATTTTGACAAACAAGCACTAGAGAATGCCAAATGAAGGACA	scaffold07478	925799	1	4.74e-29	Chromosome14	10999420	1	5.18e-29	67:C>G	67	1	1	0.074468	0.925532	0	0.074468	0	0.137845	0.068923	12.2881	5.88889	1	0	0	0	0	0	0	0	0	0	0	0	0	0	0	0	0	2	0	0	0	0	0	0	0	0
7119927|F|0-52:A>G-52:A>G	TGCAGACTATTGAAGTCCAACATGGATTGGTCTAATTTATTGCTTGCCATGCAGAATGCCTGTGGTGTC	TGCAGACTATTGAAGTCCAACATGGATTGGTCTAATTTATTGCTTGCCATGCAGAATGCCTGTGGTGTC	scaffold11069	518735	1	2.2e-27	Chromosome08	1059972	1	2.41e-27	52:A>G	52	1	0.893617	0.425532	0.574468	0.106383	0.319149	0.190131	0.488909	0.33952	28.3333	22.0196	1	0	0	0	2	2	0	0	0	2	0	0	0	0	0	0	0	2	0	0	2	0	2	2	1	0
7119929|F|0-57:T>A-57:T>A	TGCAGACTCAAAACAAGATACCAAGAAGGTCAATCAGGCAGCAAAGCAAAAGAAGCCTCAACCTGACGC	TGCAGACTCAAAACAAGATACCAAGAAGGTCAATCAGGCAGCAAAGCAAAAGAAGCCTCAACCTGACGC	scaffold03363	325801	1	4.74e-29	Chromosome13	23894036	1	5.18e-29	57:T>A	57	1	1	0.12766	0.87234	0	0.12766	0	0.222725	0.111363	29.3559	16	1	2	0	0	0	0	0	2	2	0	0	0	0	0	0	0	0	0	0	0	0	0	0	0	0	0
20471714|F|0-24:C>T-24:C>T	TGCAGACTCAATTGGCATCTTTGACGATGGTGACTTGGATCATCTAAGGATACGGTTGACAGAATATTC	TGCAGACTCAATTGGCATCTTTGACGATGGTGACTTGGATCATCTAAGGATACGGTTGACAGAATATTC	scaffold06550	494997	1	4.74e-29	Chromosome08	2120484	1	5.18e-29	24:C>T	24	1	1	0.010638	0.989362	0	0.010638	0	0.02105	0.010525	10.0678	4	1	0	0	0	0	0	0	0	0	0	0	0	0	0	0	0	0	0	0	0	0	0	0	0	0	0
7125726|F|0-27:C>A-27:C>A	TGCAGACTCAGCCAGTAGAAACCCACGCAGAACATCTTTGTGATTGGCATTATACATCTTACAGATCGG	TGCAGACTCAGCCAGTAGAAACCCACGCAGAACATCTTTGTGATTGGCATTATACATCTTAC	scaffold01072	60673	1	1.15e-24	Chromosome13	6249417	1	1.25e-24	27:C>A	27	1	1	0.085106	0.914894	0	0.085106	0	0.155727	0.077863	28.1864	15.4	1	0	0	0	0	0	0	0	2	0	0	0	0	0	0	0	0	0	0	0	0	2	2	0	0	0
7119930|F|0-67:C>A-67:C>A	TGCAGACTCATAATAAGTACATTGTTGCTACTAGCAATGCTACATGGCAGAAGCAAGAGTATGCAAACC	TGCAGACTCATAATAAGTACATTGTTGCTACTAGCAATGCTACATGGCAGAAGCAAGAGTATGCAAACC	scaffold02815	99881	1	4.74e-29	Chromosome13	6857915	1	5.18e-29	67:C>A	67	1	1	0.074468	0.925532	0	0.074468	0	0.137845	0.068923	47.8559	23.2	1	0	0	0	0	0	0	2	0	0	0	0	0	0	0	0	0	0	0	0	0	0	0	0	0	0
7122672|F|0-16:T>C-16:T>C	TGCAGACTCATGGCCTTGCTGAATATATAGCTCAGGTGAGAACTATTTCCTTTCCCCTCTCCATATATG	TGCAGACTCATGGCCTTGCTGAATATATAGCTCAGGTGAGAACTATTTCCTTTCCCCTCTCCATATATG	scaffold11495	35186	1	4.74e-29	Chromosome01	28208197	1	5.18e-29	16:T>C	16	1	0.893617	0.510638	0.489362	0.106383	0.404255	0.190131	0.499774	0.344952	25.3925	19.9516	1	2	0	0	2	1	2	0	0	1	0	0	0	2	0	2	0	2	0	0	1	2	1	0	2	2
20493316|F|0-54:A>C-54:A>C	TGCAGACTCATGGCCTTGCTGAATATATAGCTCAGGTGAGAAATATATCCAATTATTTCCTTTTCATTT	TGCAGACTCATGGCCTTGCTGAATATATAGCTCAGGTGAGAAATATATCCAATTATTTCCTTTTCATTT	scaffold06916	1357469	1	4.74e-29	Chromosome02	10581471	1	5.18e-29	54:A>C	54	1	1	0.021277	0.978723	0	0.021277	0	0.041648	0.020824	24.3051	11.25	1	0	0	0	0	0	2	0	0	0	0	0	0	0	0	0	0	0	0	0	0	0	0	0	0	0
7111973|F|0-45:C>T-45:C>T	TGCAGACTCCATGCAAGGGTAAGATTGATAATTTGTGAAACTTGACGGGTGAAGGAGGACAGGTTGGCA	TGCAGACTCCATGCAAGGGTAAGATTGATAATTTGTGAAACTTGACGGGTGAAGGAGGACAGGTTGGCA	scaffold07520	2165699	1	4.74e-29	Chromosome01	25788710	1	5.18e-29	45:C>T	45	1	0.808511	0.382979	0.617021	0.191489	0.191489	0.309642	0.472612	0.391127	15.8511	12.9778	1	2	0	0	2	1	0	2	0	2	0	0	0	0	2	2	0	0	0	0	2	1	1	0	1	0
7143225|F|0-61:A>G-61:A>G	TGCAGACTCTAGCTTCTTTATACACAAGCCCTGTTCTGCAAAAATACCCATTTTCTGGGCTACAGTGCT	TGCAGACTCTAGCTTCTTTATACACAAGCCCTGTTCTGCAAAAATACCCATTTTCTGGGCTACAGTGCT	scaffold05899	126938	1	4.74e-29	Chromosome03	6433337	1	5.18e-29	61:A>G	61	1	1	0.06383	0.93617	0	0.06383	0	0.119511	0.059756	8.83898	4.71429	1	0	0	0	0	0	0	0	0	2	0	0	0	0	0	0	0	0	0	0	0	0	0	0	0	0
7119934|F|0-11:G>T-11:G>T	TGCAGACTCTCGATTCTTTATCATCCTGCGCTGCCTCCGCTCCACGACCACCTCCGGCGGACCATCAAT	TGCAGACTCTCGATTCTTTATCATCCTGCGCTGCCTCCGCTCCACGACCACCTCCGGCGGACCATCAAT	scaffold05859	546053	1	2.2e-27	Chromosome11	26985016	1	2.41e-27	11:G>T	11	1	0.925532	0.702128	0.297872	0.074468	0.62766	0.137845	0.418289	0.278067	8.63636	7.03659	1	0	0	2	2	2	2	0	2	0	2	2	2	2	0	2	2	0	0	2	2	2	2	2	2	2
13861896|F|0-14:C>T-14:C>T	TGCAGACTCTGAGTCCACTCAGTACGGAGTTCGAGTTCAATACAAGAGTTTCATTGAGATTACAGATCG	TGCAGACTCTGAGTCCACTCAGTACGGAGTTCGAGTTCAATACAAGAGTTTCATTGAGATTAC	scaffold12601	117443	1	3.27e-25	Chromosome04	16747775	1	3.48e-25	14:C>T	14	1	1	0.180851	0.819149	0	0.180851	0	0.296288	0.148144	22.0593	11.7727	1	0	0	0	0	2	0	0	2	0	0	0	0	0	0	0	0	0	0	0	0	2	0	0	0	0
7111979|F|0-28:G>T-28:G>T	TGCAGACTCTGTTGAGCGCTGCAATGACGAACCAGTACACTTGCCTTGATGGGTTTGCTTATACCAGAG	TGCAGACTCTGTTGAGCGCTGCAATGACGAACCAGTACACTTGCCTTGATGGGTTTGCTTATACCAGAG	scaffold04457	297763	1	4.74e-29	Chromosome01	30839009	1	5.18e-29	28:G>T	28	1	1	0.287234	0.712766	0	0.287234	0	0.409461	0.204731	5.50847	3.41667	1	0	0	0	0	0	0	0	2	0	0	0	0	2	0	0	0	2	0	0	0	0	0	0	2	2
7107185|F|0-64:C>T-64:C>T	TGCAGACTGAAAAAACAAAAGAATTCCAGAAGTATTATTTCATAAAACCAATTCAATGACATTACATTT	TGCAGACTGAAAAAACAAAAGAATTCCAGAAGTATTATTTCATAAAACCAATTCAATGACATTACATTT	scaffold09809	538203	2	2.2e-27	Chromosome10	22057466	2	2.41e-27	64:C>T	64	1	0.117021	1	0	0.882979	0.117021	0.206655	0	0.103327	11.4615	5.52542	1	1	1	1	1	1	1	1	1	1	1	1	1	1	1	1	1	1	1	1	2	1	1	1	2	1
7107186|F|0-49:A>T-49:A>T	TGCAGACTGAAAGTTTTCTGTGAGCTTTATGTGGAAGTGTACATGAAGAATTCAATCTCTGTTCTCTAT	TGCAGACTGAAAGTTTTCTGTGAGCTTTATGTGGAAGTGTACATGAAGAATTCAATCTCTGTTCTCTAT	scaffold07571	123143	1	4.74e-29	Chromosome01	31917841	1	5.18e-29	49:A>T	49	1	1	0.297872	0.702128	0	0.297872	0	0.418289	0.209144	18.8559	10.0526	1	0	0	0	0	0	0	0	2	0	0	0	0	2	0	0	0	2	0	0	0	0	0	2	0	2
7107187|F|0-49:T>C-49:T>C	TGCAGACTGAACGAAATTTCAAGAAAAGAAACTGAAATCAGACATTTTATAGCTTCTCATTTACAGATC	TGCAGACTGAACGAAATTTCAAGAAAAGAAACTGAAATCAGACATTTTATAGCTTCTCATTTAC	scaffold02906	240747	1	9.32e-26	Chromosome01	29437014	1	9.94e-26	49:T>C	49	1	1	0.276596	0.723404	0	0.276596	0	0.400181	0.200091	15.5847	10.4865	1	0	0	0	0	0	0	0	2	0	0	0	0	0	0	0	0	2	0	0	0	0	0	2	2	0
7147406|F|0-7:T>C-7:T>C	TGCAGACTGAGAGCCGGGCTTCCACTGCACGTATCAAATTCAAAAGGCGAGAGTGTATTTATCTTGCGA	TGCAGACTGAGAGCCGGGCTTCCACTGCACGTATCAAATTCAAAAGGCGAGAGTGTATTTATCTTGCGA	scaffold06814	756649	1	4.74e-29	Chromosome02	15086928	1	5.18e-29	7:T>C	7	1	1	0.010638	0.989362	0	0.010638	0	0.02105	0.010525	6.27966	4.5	1	2	0	0	0	0	0	0	0	0	0	0	0	0	0	0	0	0	0	0	0	0	0	0	0	0
7143227|F|0-29:G>T-29:G>T	TGCAGACTGAGGTGGGTGAATTACTTGAGGCCAGATTTGAAGAGAGGGCAGATAACTCCACATGAAGAG	TGCAGACTGAGGTGGGTGAATTACTTGAGGCCAGATTTGAAGAGAGGGCAGATAACTCCACATGAAGAG	scaffold10563	1382467	1	2.2e-27	Chromosome03	25191455	1	2.41e-27	29:G>T	29	1	0.989362	0.297872	0.702128	0.010638	0.287234	0.02105	0.418289	0.21967	12.8034	7.91176	1	0	2	0	0	2	0	2	0	0	0	0	0	0	0	2	0	0	0	0	0	2	0	0	2	0
7122676|F|0-51:G>T-51:G>T	TGCAGACTGATTTTGTAAGGAGGACTTCAAGGAGAGAAAAGAGTCAACGCTGGTTAGGTCTCTTCTTCC	TGCAGACTGATTTTGTAAGGAGGACTTCAAGGAGAGAAAAGAGTCAACGCTGGTTAGGTCTCTTCTTCC	scaffold04251	207185	1	2.2e-27	Chromosome15	9582388	1	2.41e-27	51:G>T	51	1	0.968085	0.43617	0.56383	0.031915	0.404255	0.061793	0.491852	0.276822	14.2632	8.27451	1	0	0	0	2	2	0	2	2	0	0	0	0	0	0	0	0	0	0	0	2	2	0	2	2	0
7147413|F|0-58:G>T-58:G>T	TGCAGACTGCATCAGTATAACCAAGCATCAGACAAGACAGAAGTTCAAAGTGAATATTGTATCGGAGAT	TGCAGACTGCATCAGTATAACCAAGCATCAGACAAGACAGAAGTTCAAAGTGAATATTGTATCGGAGAT	scaffold07171	73403	1	2.2e-27	Chromosome13	24551137	1	2.41e-27	58:G>T	58	1	1	0.021277	0.978723	0	0.021277	0	0.041648	0.020824	8.38983	5	1	0	0	0	0	0	0	0	0	0	0	0	0	0	0	0	0	0	0	0	0	0	0	0	0	0
7111985|F|0-25:C>T-25:C>T	TGCAGACTGCTTTGTTGTAGAATATCCCCTGAATGAAAGTGAAAGTTGCTATGTATCACGTCTAATATC	TGCAGACTGCTTTGTTGTAGAATATCCCCTGAATGAAAGTGAAAGTTGCTATGTATCACGTCTAATATC	scaffold02658	863800	1	4.74e-29	Chromosome01	33048949	1	5.18e-29	25:C>T	25	1	1	0.265957	0.734043	0	0.265957	0	0.390448	0.195224	17.7966	10.1471	1	0	0	0	0	0	0	0	2	0	0	0	0	2	0	0	0	2	0	0	0	0	0	2	0	2
7147417|F|0-38:C>T-38:C>T	TGCAGACTGGACAGGAGGTCACTGACTAGAGGATCAACCCTAGTACTGAGTGCACTAAGCTTCCCAAGT	TGCAGACTGGACAGGAGGTCACTGACTAGAGGATCAACCCTAGTACTGAGTGCACTAAGCTTCCCAAGT	scaffold03614	2324551	1	4.74e-29	Chromosome09	26392399	1	5.18e-29	38:C>T	38	1	1	0.138298	0.861702	0	0.138298	0	0.238343	0.119172	8.48305	5.11765	1	0	0	0	0	0	0	0	0	2	0	0	0	0	0	0	0	2	0	0	2	0	0	0	0	0
7111986|F|0-12:C>A-12:C>A	TGCAGACTGGAGCATACTGTTCATGTCTTCTGAGTGCATGGCCGATTTCTGCGGCTGCTGAGGATCAGA	TGCAGACTGGAGCATACTGTTCATGTCTTCTGAGTGCATGGCCGATTTCTGCGGCTGCTGAGGATCAGA	scaffold04457	902011	1	4.74e-29	Chromosome01	30246786	1	5.18e-29	12:C>A	12	1	1	0.287234	0.712766	0	0.287234	0	0.409461	0.204731	26.6949	16.7027	1	0	0	0	0	0	0	0	2	0	0	0	0	0	0	0	0	2	0	0	0	0	0	2	2	0
7122677|F|0-51:A>G-51:A>G	TGCAGACTGGCTAAGATCTGACAAGCGAGAAGATGATCTTGCAGGCCGTCCAGGGAGCATTGTTCAAGT	TGCAGACTGGCTAAGATCTGACAAGCGAGAAGATGATCTTGCAGGCCGTCCAGGGAGCATTGTTCAAGT	scaffold04182	19432	1	4.74e-29	Chromosome11	25823056	1	5.18e-29	51:A>G	51	1	0.957447	0.542553	0.457447	0.042553	0.5	0.081485	0.496378	0.288932	34.9646	25.7031	1	2	2	2	2	0	0	0	0	0	2	2	2	0	2	2	2	0	2	2	0	0	0	2	2	0
13858705|F|0-32:C>G-32:C>G	TGCAGACTGGTAAATATCCGGCATGGGAATTACTTCAATTCCATTGACAAAACCGTATGAATCTTCATA	TGCAGACTGGTAAATATCCGGCATGGGAATTACTTCAATTCCATTGACAAAACCGTATGAATCTTCATA	scaffold01945	1748	1	4.74e-29	Chromosome03	28505218	1	5.18e-29	32:C>G	32	1	0.989362	0.553191	0.446809	0.010638	0.542553	0.02105	0.494341	0.257696	20	15	1	2	1	2	0	2	2	2	0	0	2	2	2	0	0	0	2	0	0	2	0	0	0	0	0	0
7111988|F|0-31:G>A-31:G>A	TGCAGACTGGTTTGGATTTCAAAATCAGTGAGCCAGAAACAGCACGGTAGAATTTTGTTTCACATAAAA	TGCAGACTGGTTTGGATTTCAAAATCAGTGAGCCAGAAACAGCACGGTAGAATTTTGTTTCACATAAAA	scaffold03802	510250	1	2.2e-27	Chromosome08	30182574	1	2.41e-27	31:G>A	31	1	0.968085	0.351064	0.648936	0.031915	0.319149	0.061793	0.455636	0.258714	25.0351	17.05	1	0	0	0	2	0	0	2	0	2	0	0	0	0	2	2	0	0	0	0	0	0	2	1	2	0
7107191|F|0-14:G>A-14:G>A	TGCAGACTGTGTTTGTCTATTGAATAATCAATAGCAATTATGCTAATGAAATATCAGAAACGCTGAACT	TGCAGACTGTGTTTGTCTATTGAATAATCAATAGCAATTATGCTAATGAAATATCAGAAACGCTGAACT	scaffold04760	26677	1	2.2e-27	Chromosome01	13668713	1	2.41e-27	14:G>A	14	1	0.904255	0.404255	0.595745	0.095745	0.308511	0.173155	0.481666	0.327411	9.80374	6.88	1	0	0	0	0	2	0	1	0	0	0	0	0	0	0	2	0	2	0	0	2	1	1	0	0	0
7111993|F|0-22:A>G-22:A>G	TGCAGACTGTTACAGTAAAAATATTACAAACTTGAAAAATTCAAATGCAAGTCAAATCCTATGCATCTA	TGCAGACTGTTACAGTAAAAATATTACAAACTTGAAAAATTCAAATGCAAGTCAAATCCTATGCATCTA	scaffold10689	286223	2	2.2e-27	Chromosome10	637567	2	2.41e-27	22:A>G	22	1	0.276596	0.989362	0.010638	0.723404	0.265957	0.400181	0.02105	0.210616	18.9394	35.1624	1	1	2	1	1	1	2	1	1	1	1	2	1	2	1	1	1	1	1	1	1	1	1	1	1	2
7107192|F|0-66:A>G-66:A>G	TGCAGACTGTTAGCAATGAAAATTCTGTCACAATGATGTCGCAAATTGCAATTTACGTAAACTCATATA	TGCAGACTGTTAGCAATGAAAATTCTGTCACAATGATGTCGCAAATTGCAATTTACGTAAACTCATATA	scaffold11651	16167	1	2.2e-27	Chromosome03	5622131	1	2.41e-27	66:A>G	66	1	0.93617	0.276596	0.723404	0.06383	0.212766	0.119511	0.400181	0.259846	22.375	14.8788	1	0	0	0	0	0	0	1	1	0	0	0	0	2	0	0	0	0	2	0	0	2	2	0	2	2
7111994|F|0-19:T>C-19:T>C	TGCAGACTGTTCAGAAGGATGGAACTAAAGGGGTGGTTTTTTTTGGATCTTTCTTGATGTGTCTAAGGA	TGCAGACTGTTCAGAAGGATGGAACTAAAGGGGTGGTTTTTTTTGGATCTTTCTTGATGTGTCTAAGGA	scaffold02831	356834	1	4.74e-29	Chromosome03	11315493	1	5.18e-29	19:T>C	19	1	0.840426	0.457447	0.542553	0.159574	0.297872	0.268221	0.496378	0.3823	9.59184	7.98113	1	0	1	0	0	1	0	2	0	2	0	0	0	0	0	0	0	2	0	0	2	2	2	0	2	0
7119946|F|0-53:G>A-53:G>A	TGCAGACTTACCTCTCATCAGCAGAGTTCAAAGAGAAATTTGGGATGGCAAAGGATGCCTTCTATAAGA	TGCAGACTTACCTCTCATCAGCAGAGTTCAAAGAGAAATTTGGGATGGCAAAGGATGCCTTCTATAAGA	scaffold03995	214075	2	4.74e-29	Chromosome06	3728092	2	5.18e-29	53:G>A	53	1	0.978723	0.62766	0.37234	0.021277	0.606383	0.041648	0.467406	0.254527	11.069	7.91892	1	2	1	2	0	2	2	0	0	0	2	2	2	2	0	1	2	2	2	2	0	2	0	2	0	2
7111997|F|0-58:T>C-58:T>C	TGCAGACTTAGTTGCAGATTTTATTTCTATTGTGGAGAAATCAAAGCTGCTTTTTTTCTATTTCGGTAT	TGCAGACTTAGTTGCAGATTTTATTTCTATTGTGGAGAAATCAAAGCTGCTTTTTTTCTATTTCGGTAT	scaffold09000	109478	1	1.03e-25	Chromosome16	2461768	1	1.12e-25	58:T>C	58	1	1	0.021277	0.978723	0	0.021277	0	0.041648	0.020824	15.8814	7.5	1	0	0	0	0	0	0	0	0	0	0	0	0	0	0	0	0	0	2	0	0	0	0	2	0	0
7107193|F|0-17:A>C-17:A>C	TGCAGACTTATCCACTCAAGCTCAGTTGCTGAAGTGAGATCTGGGAGACTCCTCAAGTGCACAGATTCA	TGCAGACTTATCCACTCAAGCTCAGTTGCTGAAGTGAGATCTGGGAGACTCCTCAAGTGCACAGATTCA	scaffold11897	284991	1	2.2e-27	Chromosome18	10445370	1	2.41e-27	17:A>C	17	1	0.585106	0.712766	0.287234	0.414894	0.297872	0.485514	0.409461	0.447488	10.5882	10.9529	1	1	0	0	2	2	0	1	1	1	0	0	0	1	0	1	0	2	1	0	1	2	1	2	1	1
7107194|F|0-15:G>A-15:G>A	TGCAGACTTATTGCCGACCCATCTTCTTGCAGCTGTGGTAACCCTTTTCCGGATTCCCATGTTTCCATG	TGCAGACTTATTGCCGACCCATCTTCTTGCAGCTGTGGTAACCCTTTTCCGGATTCCCATGTTTCCATG	scaffold01551	979951	1	4.74e-29	Chromosome15	2738528	1	5.18e-29	15:G>A	15	1	0.595745	0.914894	0.085106	0.404255	0.510638	0.481666	0.155727	0.318696	5.59155	8.34259	1	2	1	1	2	2	2	2	2	2	1	1	1	0	2	2	1	1	1	1	2	2	2	1	2	0
13860852|F|0-61:C>G-61:C>G	TGCAGACTTATTTCTGGACTTCATTTTGTTTCCGTGAATGCTGCTTTTATGTTCTCATGTTCTTTTCTT	TGCAGACTTATTTCTGGACTTCATTTTGTTTCCGTGAATGCTGCTTTTATGTTCTCATGTTCTTTTCTT	scaffold08265	769540	1	4.74e-29	Chromosome12	28894844	1	5.18e-29	61:C>G	61	1	1	0.180851	0.819149	0	0.180851	0	0.296288	0.148144	34.6525	20.3158	1	0	0	0	0	0	0	2	0	0	0	0	0	2	0	0	0	0	2	0	2	0	2	0	0	2
20110251|F|0-62:C>T-62:C>T	TGCAGACTTCCACAACTACACTATTCATTGGAACCCTTCAGAAATTGTGTAAGTTGACAGACCATGAAG	TGCAGACTTCCACAACTACACTATTCATTGGAACCCTTCAGAAATTGTGTAAGTTGACAGACCATGAAG	scaffold09501	607199	1	2.2e-27	Chromosome03	1928776	1	2.41e-27	62:C>T	62	1	0.244681	0.989362	0.010638	0.755319	0.234043	0.369624	0.02105	0.195337	14.5517	23	1	2	2	1	1	2	1	2	1	2	1	1	1	1	1	1	1	1	1	1	1	2	1	2	2	1
7111999|F|0-59:C>A-59:C>A	TGCAGACTTCTCTGCACTCTACTGAATCTTCTGTTACAATCCGAGGTTGGCTATTGTTTCTTTTCTATA	TGCAGACTTCTCTGCACTCTACTGAATCTTCTGTTACAATCCGAGGTTGGCTATTGTTTCTTTTCTATA	scaffold10963	462948	1	2.2e-27	Chromosome06	26824208	1	2.41e-27	59:C>A	59	1	0.978723	0.276596	0.723404	0.021277	0.255319	0.041648	0.400181	0.220914	16.319	6.82759	1	0	0	0	2	0	0	0	0	0	0	0	0	2	0	2	0	0	2	0	0	0	0	1	2	2
7147427|F|0-65:G>T-65:G>T	TGCAGACTTCTTATTATGACGTCTATAAGCTCTTCCCACAAAAGCATCCATAACAATGTTATTTTGCAA	TGCAGACTTCTTATTATGACGTCTATAAGCTCTTCCCACAAAAGCATCCATAACAATGTTATTTTGCAA	scaffold01027	136339	1	4.74e-29	Chromosome03	13166840	1	5.18e-29	65:G>T	65	1	1	0.106383	0.893617	0	0.106383	0	0.190131	0.095066	12.0847	5.30769	1	0	2	0	0	0	0	0	0	2	0	0	0	0	0	0	0	2	0	0	0	0	0	0	2	0
7112000|F|0-68:A>G-68:A>G	TGCAGACTTGAACCGTACGGGAGAGGAGGCGAATAAGACAGCAGTGAGCAAGAAATGTCACACACAGTA	TGCAGACTTGAACCGTACGGGAGAGGAGGCGAATAAGACAGCAGTGAGCAAGAAATGTCACACACAGTA	scaffold05019	215905	1	2.2e-27	Chromosome03	27284055	1	2.41e-27	68:A>G	68	1	1	0.117021	0.882979	0	0.117021	0	0.206655	0.103327	13.6949	6.64286	1	0	0	0	0	0	0	0	0	0	0	2	2	0	0	0	0	0	0	0	0	0	0	2	2	0
7119951|F|0-5:T>A-5:T>A	TGCAGTCTTGACTTTTGGGAAAATACAAAAGCTGGTGGCTGATTGGTCCCTAAACCGAAGAGGCATAAC	TGCAGTCTTGACTTTTGGGAAAATACAAAAGCTGGTGGCTGATTGGTCCCTAAACCGAAGAGGCATAAC	scaffold08799	55552	1	2.2e-27	Chromosome17	24013379	1	2.41e-27	5:T>A	5	1	0.191489	0.957447	0.042553	0.808511	0.148936	0.309642	0.081485	0.195564	7.41667	10.8761	1	1	1	1	1	2	1	2	1	1	1	1	1	1	1	1	1	1	1	1	1	0	2	1	0	1
7122679|F|0-54:T>A-54:T>A	TGCAGACTTGATAGCAGCTGCCTCCTCCTGATAGGTTCATAGTAACAAAGACACTTGTAATCAGACGAC	TGCAGACTTGATAGCAGCTGCCTCCTCCTGATAGGTTCATAGTAACAAAGACACTTGTAATCAGACGAC	scaffold05133	47236	1	4.74e-29	Chromosome08	284572	1	5.18e-29	54:T>A	54	1	0.968085	0.212766	0.787234	0.031915	0.180851	0.061793	0.334993	0.198393	16.087	8.68	1	0	0	0	0	2	0	2	1	0	0	0	0	0	2	2	0	0	0	0	0	0	0	0	0	0
7122477|F|0-35:C>G-35:C>G	TGCAGACTTGATGAAGACTTGCAATCATTTGACACCACTCTCCAAGTTCGTACCAATCATGTTTTACAG	TGCAGACTTGATGAAGACTTGCAATCATTTGACACCACTCTCCAAGTTCGTACCAATCATGTTTTACAG	scaffold08799	59029	1	1.03e-25	Chromosome17	24009902	1	1.12e-25	35:C>G	35	1	0.819149	0.776596	0.223404	0.180851	0.595745	0.296288	0.34699	0.321639	38.0206	36.1087	1	1	1	2	1	2	0	0	0	2	2	2	2	1	0	2	2	2	2	2	2	0	0	1	0	1
7142387|F|0-54:A>T-54:A>T	TGCAGACTTGCCCAGACTATACCCAGTTCCACAGAATATGATGCTCCAGACCTTAGTTCATTCAAATAT	TGCAGACTTGCCCAGACTATACCCAGTTCCACAGAATATGATGCTCCAGACCTTAGTTCATTCAAATAT	scaffold05230	16637	1	4.74e-29	Chromosome02	14388092	1	5.18e-29	54:A>T	54	1	1	0.085106	0.914894	0	0.085106	0	0.155727	0.077863	37.5932	20.3	1	0	0	0	0	2	0	0	0	0	0	0	0	0	0	0	0	0	0	0	0	2	0	0	0	0
20492833|F|0-47:T>C-47:T>C	TGCAGACTTGCGTTTTTGGTCATCCAGATCAAGAACTGCACTTTTTTTGTCCTCTTTTCATCCTTGATT	TGCAGACTTGCGTTTTTGGTCATCCAGATCAAGAACTGCACTTTTTTTGTCCTCTTTTCATCCTTGATT	scaffold08122	27698	1	4.74e-29	Chromosome11	13801678	1	5.18e-29	47:T>C	47	1	1	0.159574	0.840426	0	0.159574	0	0.268221	0.13411	24.2712	14.7895	1	0	0	0	0	0	0	0	0	0	0	0	0	2	0	0	0	0	0	0	0	0	0	2	0	2
13855508|F|0-40:T>C-40:T>C	TGCAGACTTGGAAAATATACAAGAAGATTGAAAATACCATTAGAACCAGATGAAGGATCAACGTTATCT	TGCAGACTTGGAAAATATACAAGAAGATTGAAAATACCATTAGAACCAGATGAAGGATCAACGTTATCT	scaffold02906	283814	1	4.74e-29	Chromosome01	29480030	1	5.18e-29	40:T>C	40	1	1	0.106383	0.893617	0	0.106383	0	0.190131	0.095066	12.1525	6	1	0	0	0	0	0	2	0	0	0	0	0	0	2	0	0	0	2	0	0	2	0	0	0	0	2
7107197|F|0-60:C>A-60:C>A	TGCAGACTTGTAGCTAGTTATAGGCTTATACCATTCAGCACTCTCACTCTGAAGAGGAATCCTTTTGTT	TGCAGACTTGTAGCTAGTTATAGGCTTATACCATTCAGCACTCTCACTCTGAAGAGGAATCCTTTTGTT	scaffold03252	97714	1	2.2e-27	Chromosome04	21597957	1	2.41e-27	60:C>A	60	1	0.989362	0.393617	0.606383	0.010638	0.382979	0.02105	0.477365	0.249208	12.094	7.32609	1	0	2	0	2	2	2	0	0	2	0	0	0	2	0	0	0	0	0	0	1	2	2	2	2	2
20471758|F|0-20:A>G-20:A>G	TGCAGACTTGTATACATCATAACTATTATACTTGTATCTTATCTTATAATTATGTTTTTGTTTTGTAGG	TGCAGACTTGTATACATCATAACTATTATACTTGTATCTTATCTTATAATTATGTTTTTGTTTTGTAGG	scaffold06890	92959	1	4.74e-29	Chromosome09	1908225	1	5.18e-29	20:A>G	20	1	0.12766	0.989362	0.010638	0.87234	0.117021	0.222725	0.02105	0.121888	3.21429	5.69231	1	2	2	1	2	1	1	1	1	1	1	1	1	1	1	2	1	1	1	1	1	1	1	1	1	1
20503987|F|0-9:T>C-9:T>C	TGCAGACTTTGCATCATTGGCAAATGAGCTTGACAAGGATACGGAGAATAAAAAATGTGGGCAAGTTTG	TGCAGACTTTGCATCATTGGCAAATGAGCTTGACAAGGATACGGAGAATAAAAAATGTGGGCAAGTTTG	scaffold08000	20776	1	4.74e-29	Chromosome09	22923716	1	5.18e-29	9:T>C	9	1	1	0.095745	0.904255	0	0.095745	0	0.173155	0.086578	10.1017	5.2	1	0	0	0	0	0	0	0	2	0	0	0	0	0	0	0	0	0	0	0	0	2	0	0	0	0
7147439|F|0-7:T>C-7:T>C	TGCAGACTTTGCTGAGATTATTTGTGATTACACATTATGTCATATGGAAAGGCCACAAAACAAGCAGGA	TGCAGACTTTGCTGAGATTATTTGTGATTACACATTATGTCATATGGAAAGGCCACAAAACAAGCAGGA	scaffold02421	522265	1	4.74e-29	Chromosome03	24305094	1	5.18e-29	7:T>C	7	1	1	0.021277	0.978723	0	0.021277	0	0.041648	0.020824	18.1695	17	1	0	0	0	0	0	0	0	0	0	0	0	0	0	0	0	0	0	0	0	0	0	0	0	2	0
13858709|F|0-9:T>C-9:T>C	TGCAGACTTTGTCAGCTGGGTATAGTGGAACTCAATTTGAAGCCTGTGATGAATAGGTGTTGATGGTAT	TGCAGACTTTGTCAGCTGGGTATAGTGGAACTCAATTTGAAGCCTGTGATGAATAGGTGTTGATGGTAT	scaffold12865	544619	1	4.74e-29	Chromosome10	7520296	1	5.18e-29	9:T>C	9	1	1	0.159574	0.840426	0	0.159574	0	0.268221	0.13411	23	11.45	1	0	2	0	0	0	0	0	0	0	0	0	0	2	2	0	0	2	2	0	2	0	0	0	0	2
13855510|F|0-18:T>C-18:T>C	TGCAGACTTTTCATCATATCAGTAAACAGAATGTCCAAAGCTATGAGAGGGAGGCACAAAATAAGATGA	TGCAGACTTTTCATCATATCAGTAAACAGAATGTCCAAAGCTATGAGAGGGAGGCACAAAATAAGATGA	scaffold03581	888785	1	4.74e-29	Chromosome05	1928635	1	5.18e-29	18:T>C	18	1	1	0.404255	0.595745	0	0.404255	0	0.481666	0.240833	20.1017	13.9348	1	2	0	2	2	0	0	0	0	0	2	2	2	0	0	2	2	0	0	2	0	0	0	2	0	0
13855511|F|0-12:G>C-12:G>C	TGCAGACTTTTTGTGTCTTCTGTTATATAGGGATGTGACGGATCTCTCCTTCTTGATGGTGAGAATGTG	TGCAGACTTTTTGTGTCTTCTGTTATATAGGGATGTGACGGATCTCTCCTTCTTGATGGTGAGAATGTG	scaffold03060	129214	1	4.74e-29	Chromosome13	25236900	1	5.18e-29	12:G>C	12	1	1	0.010638	0.989362	0	0.010638	0	0.02105	0.010525	16.839	6	1	0	0	0	0	0	0	0	0	0	0	0	0	0	0	0	0	0	0	0	0	0	0	0	0	0
7147448|F|0-32:T>A-32:T>A	TGCAGAGAAAAATAGAAGGCCAAAGTAAATATTGAAATGGATATACTTTTGCCCATTTGATCTTTTATT	TGCAGAGAAAAATAGAAGGCCAAAGTAAATATTGAAATGGATATACTTTTGCCCATTTGATCTTTTATT	scaffold12794	324475	1	4.74e-29	Chromosome06	22050804	1	5.18e-29	32:T>A	32	1	1	0.042553	0.957447	0	0.042553	0	0.081485	0.040742	6.02564	3.25	1	0	0	0	0	0	0	0	0	2	0	0	0	0	0	0	0	0	0	0	0	0	0	0	0	0
20471766|F|0-39:C>A-39:C>A	TGCAGAGAAAACTACCTTATTTTATATACAAGTACCTGACTTGCCTTTGAGCATCCAAAGGAAGGCAAT	TGCAGAGAAAACTACCTTATTTTATATACAAGTACCTGACTTGCCTTTGAGCATCCAAAGGAAGGCAAT	scaffold06814	881501	1	4.74e-29	Chromosome02	14965096	1	5.18e-29	39:C>A	39	1	1	0.06383	0.93617	0	0.06383	0	0.119511	0.059756	16.2542	6.71429	1	0	0	0	0	0	0	0	0	2	0	0	2	0	0	0	0	0	0	0	0	0	0	0	0	0
20471767|F|0-48:G>C-48:G>C	TGCAGAGAAAACTCTAAAATATAATAAGACAGATTGCATTTATTTATAGCAAGTACTATACATCGGAGC	TGCAGAGAAAACTCTAAAATATAATAAGACAGATTGCATTTATTTATAGCAAGTACTATACATCGGAGC	scaffold05815	332382	1	4.74e-29	Chromosome07	22143682	1	5.18e-29	48:G>C	48	1	1	0.010638	0.989362	0	0.010638	0	0.02105	0.010525	10.9831	5.5	1	0	0	0	0	0	0	0	0	0	0	0	0	0	0	0	0	0	0	0	0	0	0	0	0	0
20502020|F|0-12:A>G-12:A>G	TGCAGAGAAAAGAAAGTAACCGTTACGGCCTAACAGCCATTACTCTAACAAAATTTTATTGCCGTTGAA	TGCAGAGAAAAGAAAGTAACCGTTACGGCCTAACAGCCATTACTCTAACAAAATTTTATTGCCGTTGAA	scaffold01525	39808	1	4.74e-29	Chromosome07	19243875	1	5.18e-29	12:A>G	12	1	1	0.010638	0.989362	0	0.010638	0	0.02105	0.010525	8.70339	5	1	0	0	0	0	0	0	0	0	0	0	0	0	0	0	0	0	0	0	0	0	0	0	0	0	0
7143235|F|0-29:A>G-29:A>G	TGCAGAGAAAATGGGTACCTCTGCTTTTTATCTTCCCCTCTTTCATTGATTCAATGTGTATGACTGGGG	TGCAGAGAAAATGGGTACCTCTGCTTTTTATCTTCCCCTCTTTCATTGATTCAATGTGTATGACTGGGG	scaffold06039	127566	1	4.74e-29	Chromosome17	19586211	1	5.18e-29	29:A>G	29	1	0.989362	0.148936	0.851064	0.010638	0.138298	0.02105	0.253508	0.137279	11.3504	6.57895	1	0	0	0	0	0	0	2	0	0	0	0	0	0	0	0	0	2	0	0	0	2	0	2	0	0
7112010|F|0-33:T>C-33:T>C	TGCAGAGAAACAAAACTACTATAGAAAAGTAAATAATATTCCACTGGAGACAAAGAAGAAAACTGCCGA	TGCAGAGAAACAAAACTACTATAGAAAAGTAAATAATATTCCACTGGAGACAAAGAAGAAAACTGCCGA	scaffold07873	228362	1	2.2e-27	Chromosome01	4885878	1	2.41e-27	33:T>C	33	1	0.946809	0.265957	0.734043	0.053191	0.212766	0.100724	0.390448	0.245586	16.8839	14.5517	1	2	0	0	2	0	0	0	0	2	0	0	0	0	2	0	0	0	2	0	2	1	1	0	0	0
20110253|F|0-10:C>G-10:C>G	TGCAGAGAAACAATGGCGGAAAGGAGGAGAGAAAATGCTTCTCGAAGAGAGGGAGAAGTGAATTGGCTT	TGCAGAGAAACAATGGCGGAAAGGAGGAGAGAAAATGCTTCTCGAAGAGAGGGAGAAGTGAATTGGCTT	scaffold05948	29738	1	4.74e-29	Chromosome05	8713136	1	5.18e-29	10:C>G	10	1	0.989362	0.180851	0.819149	0.010638	0.170213	0.02105	0.296288	0.158669	15.7009	8.22727	1	2	0	0	0	0	0	0	0	0	0	0	0	0	0	0	0	0	0	0	0	0	2	0	2	0
7142241|F|0-10:C>T-10:C>T	TGCAGAGAAACCGAGTTATTGGAGATACAAACAGACTAGATAGTTCAAGAATTGGTCTAGCAACATATA	TGCAGAGAAACCGAGTTATTGGAGATACAAACAGACTAGATAGTTCAAGAATTGGTCTAGCAACATATA	scaffold09876	95467	1	4.74e-29	Chromosome14	4200163	1	5.18e-29	10:C>T	10	1	1	0.031915	0.968085	0	0.031915	0	0.061793	0.030896	19.7797	13.6667	1	0	0	0	0	0	0	0	0	0	0	0	0	0	0	0	0	0	0	0	0	0	0	0	0	0
7147456|F|0-58:A>C-58:A>C	TGCAGAGAAACCTAGTGATCGATATTATAAGGCTGCAAAAGTAGCCTCAGCTTTTGAAAGAGATATACA	TGCAGAGAAACCTAGTGATCGATATTATAAGGCTGCAAAAGTAGCCTCAGCTTTTGAAAGAGATATACA	scaffold00080	367844	1	4.74e-29	Chromosome05	590971	1	5.18e-29	58:A>C	58	1	1	0.404255	0.595745	0	0.404255	0	0.481666	0.240833	9.58475	6.63043	1	2	0	2	2	0	0	0	0	2	2	2	2	0	2	0	2	0	0	2	0	0	2	2	0	0
20471774|F|0-28:A>C-28:A>C	TGCAGAGAAAGACTGGTTTGTTTTTGCTAGAGTAGTTGCCTTATTGTGGCTGCTTTCTCTTGTAGGGAG	TGCAGAGAAAGACTGGTTTGTTTTTGCTAGAGTAGTTGCCTTATTGTGGCTGCTTTCTCTTGTAGGGAG	scaffold03235	379399	1	4.74e-29	Chromosome13	25612467	1	5.18e-29	28:A>C	28	1	1	0.010638	0.989362	0	0.010638	0	0.02105	0.010525	19.9576	9.5	1	0	0	0	0	0	0	0	0	0	0	0	0	0	0	0	0	0	0	0	0	0	0	0	0	0
7110694|F|0-59:C>T-59:C>T	TGCAGAGAAAGAGACCCTGGAAACTAAGGGACAAGCATTAGGACATTGACATGAAATGTCTTTGCCTTT	TGCAGAGAAAGAGACCCTGGAAACTAAGGGACAAGCATTAGGACATTGACATGAAATGTCTTTGCCTTT	scaffold03079	39899	1	2.2e-27	Chromosome01	5330200	1	2.41e-27	59:C>T	59	1	1	0.180851	0.819149	0	0.180851	0	0.296288	0.148144	24.7712	12.65	1	2	0	0	2	0	0	0	0	2	0	0	0	0	2	0	0	0	2	0	0	2	2	0	0	0
7112017|F|0-27:G>C-27:G>C	TGCAGAGAAAGCACGAGGAATTTATTCGCATTGAAGAAGTGTGGAATATGCTTTACAATGATTGCATTT	TGCAGAGAAAGCACGAGGAATTTATTCGCATTGAAGAAGTGTGGAATATGCTTTACAATGATTGCATTT	scaffold02871	65179	1	4.74e-29	Chromosome03	5403542	1	5.18e-29	27:G>C	27	1	0.968085	0.234043	0.765957	0.031915	0.202128	0.061793	0.358533	0.210163	8.62609	4.44444	1	0	0	0	0	0	0	2	2	2	0	0	0	0	0	2	0	0	2	0	0	0	2	0	2	0
7112019|F|0-20:T>A-20:T>A	TGCAGAGAAAGGGCTTGGCTTTGGATTTAGTCACCCTTATAAGCATTCTCCCTATATATTGCGACTCTG	TGCAGAGAAAGGGCTTGGCTTTGGATTTAGTCACCCTTATAAGCATTCTCCCTATATATTGCGACTCTG	scaffold03060	156150	1	2.2e-27	Chromosome13	25210064	1	2.41e-27	20:T>A	20	1	0.425532	0.829787	0.170213	0.574468	0.255319	0.488909	0.282481	0.385695	7.29412	9.06186	1	2	1	1	2	0	1	1	1	2	1	1	1	1	1	1	1	1	0	1	2	0	0	1	2	1
7147463|F|0-50:G>C-50:G>C	TGCAGAGAAAGGTCTGGCTCATCGCAGCCAGAAGCTCCAAAACTAATGGCGAGGTTTCGATGATCCTTA	TGCAGAGAAAGGTCTGGCTCATCGCAGCCAGAAGCTCCAAAACTAATGGCGAGGTTTCGATGATCCTTA	scaffold03741	805376	1	4.74e-29	Chromosome15	6365493	1	5.18e-29	50:G>C	50	1	1	0.010638	0.989362	0	0.010638	0	0.02105	0.010525	12.4831	7.5	1	0	0	0	0	0	0	0	0	0	0	0	0	0	0	0	0	0	0	0	0	0	0	0	0	0
7112020|F|0-20:A>C-20:A>C	TGCAGAGAAAGTGTTCATACAGTGAGAGAGTTCAGGAAATTGTATGGACTTCTGAGAATGGGAAGTAGA	TGCAGAGAAAGTGTTCATACAGTGAGAGAGTTCAGGAAATTGTATGGACTTCTGAGAATGGGAAGTAGA	scaffold07330	109228	1	4.74e-29	Chromosome01	6332953	1	5.18e-29	20:A>C	20	1	1	0.244681	0.755319	0	0.244681	0	0.369624	0.184812	10.4153	5.96429	1	2	0	0	2	0	0	2	0	2	0	0	0	0	0	0	0	0	2	0	0	2	2	0	0	0
20493362|F|0-44:G>A-44:G>A	TGCAGAGAAAGTTATTGTTATTGACTATAAGCCCACAACTGTTCGCCTCTAAATTGTGAGGGTAATAGA	TGCAGAGAAAGTTATTGTTATTGACTATAAGCCCACAACTGTTCGCCTCTAAATTGTGAGGGTAATAGA	scaffold04151	512871	1	4.74e-29	Chromosome04	24933538	1	5.18e-29	44:G>A	44	1	1	0.085106	0.914894	0	0.085106	0	0.155727	0.077863	7.54237	4.6	1	2	0	0	0	0	0	0	0	0	0	0	0	0	0	0	0	0	2	0	0	2	2	0	2	0
7107204|F|0-56:G>A-56:G>A	TGCAGAGAAATAAGAACAAAATACAACTTGAAGAAAGTCAAAAGAAGAGTTCTGTCGAAAGAGAGAACA	TGCAGAGAAATAAGAACAAAATACAACTTGAAGAAAGTCAAAAGAAGAGTTCTGTCGAAAGAGAGAACA	scaffold03079	84109	1	4.74e-29	Chromosome01	5285282	1	5.18e-29	56:G>A	56	1	0.893617	0.691489	0.308511	0.106383	0.585106	0.190131	0.426664	0.308397	7.29245	6.28916	1	2	0	2	0	1	2	0	2	2	2	2	2	0	0	1	2	2	2	2	2	0	0	0	2	0
7107205|F|0-45:C>A-45:C>A	TGCAGAGAAATCAAAGCCTTCATCGAAATCATCTAGAAAGAAGTCCAGGAATTGATGAAGAGACCATTG	TGCAGAGAAATCAAAGCCTTCATCGAAATCATCTAGAAAGAAGTCCAGGAATTGATGAAGAGACCATTG		0	0	999		0	0	999	45:C>A	45	1	0.62766	0.680851	0.319149	0.37234	0.308511	0.467406	0.434586	0.450996	10.7838	11.6667	1	0	1	1	0	2	1	2	1	0	1	1	1	2	2	1	1	0	0	1	0	2	1	2	0	2
13858715|F|0-65:A>T-65:A>T	TGCAGAGAAATTTTCCCAATCACACAATCTTTCCACACAACAACTGCTTGATGCCTAACATGCTCAATC	TGCAGAGAAATTTTCCCAATCACACAATCTTTCCACACAACAACTGCTTGATGCCTAACATGCTCAATC	scaffold09086	59705	1	4.74e-29	Chromosome08	23694477	1	5.18e-29	65:A>T	65	1	1	0.053191	0.946809	0	0.053191	0	0.100724	0.050362	24.2966	11.8333	1	0	0	0	0	0	0	0	0	0	0	0	0	0	0	0	0	0	0	0	0	0	0	0	0	0
7122684|F|0-60:A>T-60:A>T	TGCAGAGAACAAAAGAGTCGAGGACAGCTTCAAAGCCAAAAGAGGAACACCTGCACCACTAGTTGCTGC	TGCAGAGAACAAAAGAGTCGAGGACAGCTTCAAAGCCAAAAGAGGAACACCTGCACCACTAGTTGCTGC	scaffold06598	225349	1	2.2e-27	Chromosome16	586618	1	2.41e-27	60:A>T	60	1	0.553191	0.904255	0.095745	0.446809	0.457447	0.494341	0.173155	0.333748	11.9682	16.1204	1	1	1	1	1	1	1	2	2	2	1	1	1	2	2	2	1	1	1	1	2	0	2	2	2	2
13855250|F|0-66:A>C-66:A>C	TGCAGAGAACAAAGAGGGATTATGTATAAAATGGCATGATGATGTAAAAGCAGAGAGAGAGAGAAGAGG	TGCAGAGAACAAAGAGGGATTATGTATAAAATGGCATGATGATGTAAAAGCAGAGAGAGAGAGAAGAGG	scaffold08359	1097886	1	4.74e-29	Chromosome14	7265057	1	5.18e-29	66:A>C	66	1	0.978723	0.12766	0.87234	0.021277	0.106383	0.041648	0.222725	0.132187	17.4087	10.4375	1	0	0	0	0	0	0	0	0	0	0	0	0	0	0	0	0	0	0	0	0	0	0	0	0	0
7112025|F|0-36:A>T-36:A>T	TGCAGAGAACACAGAGAAGGGTCTTTACTTCCTTTCAAATCTTGATCAGAACATTGCAGTGATAGTTCG	TGCAGAGAACACAGAGAAGGGTCTTTACTTCCTTTCAAATCTTGATCAGAACATTGCAGTGATAGTTCG	scaffold01701	276033	1	4.74e-29	Chromosome06	23083375	1	5.18e-29	36:A>T	36	1	0.946809	0.680851	0.319149	0.053191	0.62766	0.100724	0.434586	0.267655	19.2232	15.4691	1	0	0	2	2	2	0	0	0	2	2	2	2	2	0	2	2	1	2	2	1	0	0	0	0	2
7143237|F|0-55:A>T-55:A>T	TGCAGAGAACACTAACACAAAAGTATGTATCATGCATGCACACATAATTTCTTGGAATTTGTATTAGCT	TGCAGAGAACACTAACACAAAAGTATGTATCATGCATGCACACATAATTTCTTGGAATTTGTATTAGCT	scaffold06631	652259	1	4.74e-29	Chromosome06	934407	1	5.18e-29	55:A>T	55	1	1	0.159574	0.840426	0	0.159574	0	0.268221	0.13411	17.6695	10.4737	1	0	0	0	0	0	0	0	0	0	0	0	0	0	0	0	0	0	2	0	0	0	0	0	2	0
7143238|F|0-33:T>C-33:T>C	TGCAGAGAACCCCACAAATGAAACAAACCTTGATAGTTGTATAGCCAATGACTCTCAGTCTGAAGATAG	TGCAGAGAACCCCACAAATGAAACAAACCTTGATAGTTGTATAGCCAATGACTCTCAGTCTGAAGATAG	scaffold07238	545373	1	4.74e-29	Chromosome02	12738812	1	5.18e-29	33:T>C	33	1	0.712766	0.56383	0.43617	0.287234	0.276596	0.409461	0.491852	0.450656	16.6626	10.8551	1	2	0	0	0	2	2	2	2	2	0	0	0	1	0	0	0	2	2	0	1	1	1	2	1	1
7119963|F|0-53:C>T-53:C>T	TGCAGAGAACTACGTTCTAAAGTTGTGTTACAATTTTATGCAGGGACGAGAAGCTTTGTCTGCTTTACA	TGCAGAGAACTACGTTCTAAAGTTGTGTTACAATTTTATGCAGGGACGAGAAGCTTTGTCTGCTTTACA	scaffold06631	739589	1	6.13e-28	Chromosome06	845736	1	6.7e-28	53:C>T	53	1	0.87234	0.351064	0.648936	0.12766	0.223404	0.222725	0.455636	0.339181	18.0971	12.1905	1	0	0	0	0	2	0	2	1	2	0	0	0	0	2	0	0	2	0	0	0	2	0	0	0	0
7112031|F|0-40:A>G-40:A>G	TGCAGAGAACTATTTCTGAACATTTACATATATTGTGGACATGTGGCCCACCCATCTGCCCAAACGCCC	TGCAGAGAACTATTTCTGAACATTTACATATATTGTGGACATGTGGCCCACCCATCTGCCCAAACGCCC	scaffold12525	286933	1	4.74e-29	Chromosome11	1997725	1	5.18e-29	40:A>G	40	1	1	0.031915	0.968085	0	0.031915	0	0.061793	0.030896	8.40678	5.66667	1	0	0	0	0	0	0	2	0	0	0	0	0	0	0	0	0	0	0	0	0	0	0	0	0	0
7124081|F|0-39:G>C-39:G>C	TGCAGAGAAGAAACCTCGTCGCAGCAGGTGAATTCATATGGCAGATCTGTCGGTTTTTTCTCTTACAGA	TGCAGAGAAGAAACCTCGTCGCAGCAGGTGAATTCATATGGCAGATCTGTCGGTTTTTTCTCTTACAGA	scaffold07012	1266627	1	3.69e-25	Chromosome18	2496797	1	4.03e-25	39:G>C	39	1	0.255319	0.978723	0.021277	0.744681	0.234043	0.380263	0.041648	0.210955	9.46667	16.5776	1	1	1	1	1	1	1	1	0	2	1	1	1	1	2	1	1	1	1	1	1	2	1	1	1	1
7107213|F|0-66:A>G-66:A>G	TGCAGAGAAGAGAAAAGGAAGAAGAGAAGCAAAAGAGACATAGATGAATGACAAGAGATCCTCACAACT	TGCAGAGAAGAGAAAAGGAAGAAGAGAAGCAAAAGAGACATAGATGAATGACAAGAGATCCTCACAACT		0	0	999		0	0	999	66:A>G	66	1	0.723404	0.893617	0.106383	0.276596	0.617021	0.400181	0.190131	0.295156	12.3721	14.3238	1	1	1	2	0	1	2	2	1	0	2	2	2	1	2	2	2	2	2	2	1	2	1	2	2	1
7143242|F|0-23:G>T-23:G>T	TGCAGAGAAGAGCATCTTCCGGGGTCTACTAGCAAAATTTTGGGGTGAGGTTTTGCAACATGTTGGATC	TGCAGAGAAGAGCATCTTCCGGGGTCTACTAGCAAAATTTTGGGGTGAGGTTTTGCAACATGTTGGATC	scaffold06582	516879	1	4.74e-29	Chromosome15	8611624	1	5.18e-29	23:G>T	23	1	0.914894	0.648936	0.351064	0.085106	0.56383	0.155727	0.455636	0.305681	7.79817	5.97436	1	0	1	2	2	0	2	0	0	1	2	2	2	2	1	0	2	2	2	2	0	0	1	2	2	2
7119964|F|0-7:A>G-7:A>G	TGCAGAGAAGCTCAAGTAAAATGACTCCATAGCTGTATACATCAACTTTCTCCGTCAATCGGGTGGCAT	TGCAGAGAAGCTCAAGTAAAATGACTCCATAGCTGTATACATCAACTTTCTCCGTCAATCGGGTGGCAT	scaffold00069	56060	1	4.74e-29	Chromosome01	6813659	1	5.18e-29	7:A>G	7	1	1	0.06383	0.93617	0	0.06383	0	0.119511	0.059756	10.4746	3.57143	1	0	0	0	0	0	0	0	0	0	0	0	0	0	0	0	0	0	0	0	0	0	0	0	0	0
7145752|F|0-49:T>C-49:T>C	TGCAGAGAAGCTGAAAGACTTCAATCATTCCCAGTTTTCTCATTCGCTGTTGCTTTGGTTCCACCTCTT	TGCAGAGAAGCTGAAAGACTTCAATCATTCCCAGTTTTCTCATTCGCTGTTGCTTTGGTTCCACCTCTT	scaffold04056	220517	1	2.2e-27	Chromosome03	4868394	1	2.41e-27	49:T>C	49	1	0.87234	0.755319	0.244681	0.12766	0.62766	0.222725	0.369624	0.296175	8.98058	8.32222	1	2	2	2	0	1	2	2	2	0	2	2	2	0	1	2	2	2	1	2	0	2	2	2	0	0
13858722|F|0-27:G>A-27:G>A	TGCAGAGAAGCTGATCGATCCAAGTCAGCGTGTTTATTGTTCTGGCTCTCCATGTCATCATATACTCCA	TGCAGAGAAGCTGATCGATCCAAGTCAGCGTGTTTATTGTTCTGGCTCTCCATGTCATCATATACTCCA		0	0	999		0	0	999	27:G>A	27	1	0.978723	0.287234	0.712766	0.021277	0.265957	0.041648	0.409461	0.225555	16.0603	9.35294	1	0	0	0	2	2	2	2	2	2	0	0	0	0	1	0	0	0	0	0	0	0	2	0	0	0
7112046|F|0-44:T>A-44:T>A	TGCAGAGAAGGAAAAGAATTGATTTGGCTCATCAAATTACCATTTTCAGAAGGTAAAGCTTCCGACTTG	TGCAGAGAAGGAAAAGAATTGATTTGGCTCATCAAATTACCATTTTCAGAAGGTAAAGCTTCCGACTTG	scaffold10563	163975	1	4.74e-29	Chromosome03	26416990	1	5.18e-29	44:T>A	44	1	1	0.085106	0.914894	0	0.085106	0	0.155727	0.077863	34.4153	19.25	1	0	0	0	2	0	0	0	0	2	0	0	0	0	2	0	0	0	0	0	0	0	0	0	0	0
7110773|F|0-24:A>G-24:A>G	TGCAGAGAAGGAGAGAAGAAAAGGAGGAGAGGAGAGAGATAAGGGACATGCCTGTTATGAGAGCAACAG	TGCAGAGAAGGAGAGAAGAAAAGGAGGAGAGGAGAGAGATAAGGGACATGCCTGTTATGAGAGCAACAG	scaffold03025	165698	1	4.74e-29	Chromosome11	7760922	1	5.18e-29	24:A>G	24	1	0.659574	0.702128	0.297872	0.340426	0.361702	0.449072	0.418289	0.43368	19.0759	18.6914	1	0	1	1	1	0	2	2	2	2	1	1	1	2	2	0	1	0	2	1	0	0	0	0	0	2
20493384|F|0-27:A>G-27:A>G	TGCAGAGAAGGAGGTCTCATTTATCAAAGGAGGATCCATAATCCTGTCAGGGATTGTGGTTCATTAGAG	TGCAGAGAAGGAGGTCTCATTTATCAAAGGAGGATCCATAATCCTGTCAGGGATTGTGGTTCATTAGAG	scaffold12564	59604	1	4.74e-29	Chromosome14	5877159	1	5.18e-29	27:A>G	27	1	1	0.042553	0.957447	0	0.042553	0	0.081485	0.040742	13.2627	7.71429	1	0	0	0	0	2	0	0	0	0	0	0	0	0	0	0	0	0	0	0	0	0	0	0	0	0
7112142|F|0-7:C>A-7:C>A	TGCAGAGCAGGGAGTACAAGGCAAATGTTCCACCTGAAGTGGTATCAGTTATCATAACTTCAGGATACT	TGCAGAGCAGGGAGTACAAGGCAAATGTTCCACCTGAAGTGGTATCAGTTATCATAACTTCAGGATACT	scaffold08799	663279	1	4.74e-29	Chromosome17	23397609	1	5.18e-29	7:C>A	7	1	0.297872	0.978723	0.021277	0.702128	0.276596	0.418289	0.041648	0.229968	16.3889	23.2845	1	1	1	1	1	2	2	1	1	1	1	1	1	1	1	2	1	2	1	1	2	1	2	0	1	1
20110255|F|0-7:A>C-7:A>C	TGCAGAGAAGGTCGGTGAAGCAATCGGAGCACGGCAGTGACATGATCGCCGTCGATGGTTTCTCATTCT	TGCAGAGAAGGTCGGTGAAGCAATCGGAGCACGGCAGTGACATGATCGCCGTCGATGGTTTCTCATTCT	scaffold11495	972037	2	4.74e-29	Chromosome01	29126666	2	5.18e-29	7:A>C	7	1	1	0.06383	0.93617	0	0.06383	0	0.119511	0.059756	11.1441	5.375	1	2	2	0	0	0	0	0	0	0	0	0	0	0	0	0	0	0	0	0	0	0	0	0	0	0
7107214|F|0-51:T>G-51:T>G	TGCAGAGAAGTCACCCTGGAGAGGAATCTCTCCCTGGAAAATTGTGATCAATAAATATTTATTCAGATT	TGCAGAGAAGTCACCCTGGAGAGGAATCTCTCCCTGGAAAATTGTGATCAATAAATATTTATTCAGATT	scaffold08582	91604	1	2.2e-27	Chromosome12	2662782	1	2.41e-27	51:T>G	51	1	0.893617	0.521277	0.478723	0.106383	0.414894	0.190131	0.499095	0.344613	9.21698	7.5	1	1	2	0	0	0	0	1	0	0	0	0	0	2	1	0	0	1	0	0	1	2	2	0	2	2
20471804|F|0-12:A>C-12:A>C	TGCAGAGAAGTGATCCAATCAATCAATACAATCCGAAATAATAAACAACAATTATATAATAATGCAACT	TGCAGAGAAGTGATCCAATCAATCAATACAATCCGAAATAATAAACAACAATTATATAATAATGCAACT		0	0	999		0	0	999	12:A>C	12	1	0.957447	0.202128	0.797872	0.042553	0.159574	0.081485	0.322544	0.202014	9	6.17391	1	0	0	0	0	0	2	0	2	2	0	0	0	0	2	2	0	0	0	0	0	1	2	0	0	0
20110256|F|0-23:A>T-23:A>T	TGCAGAGAATAGAAGAGAAACTAAGATAGTTTGGGCGTTGGTGGGATGGGAATCGGATAAGACTAGCCA	TGCAGAGAATAGAAGAGAAACTAAGATAGTTTGGGCGTTGGTGGGATGGGAATCGGATAAGACTAGCCA	scaffold06550	808747	1	2.2e-27	Chromosome08	2448734	1	2.41e-27	23:A>T	23	1	0.510638	1	0	0.489362	0.510638	0.499774	0	0.249887	10.3051	15.1525	1	1	2	2	2	1	2	2	1	2	2	2	2	2	2	2	2	1	1	2	1	1	1	1	1	2
7112050|F|0-26:C>T-26:C>T	TGCAGAGAATAGTTCCATAGGTATTTCGCAAAAGGCCAGTGCATGCCCCTGATTTCATGAGGGACCACC	TGCAGAGAATAGTTCCATAGGTATTTCGCAAAAGGCCAGTGCATGCCCCTGATTTCATGAGGGACCACC	scaffold05745	87277	1	4.74e-29	Chromosome17	2499450	1	5.18e-29	26:C>T	26	1	0.93617	0.329787	0.670213	0.06383	0.265957	0.119511	0.442055	0.280783	15.4954	10.5476	1	0	0	0	0	2	0	1	2	0	0	0	0	0	0	0	0	2	0	0	0	2	1	0	2	0
7107216|F|0-46:A>T-46:A>T	TGCAGAGAATATGAAAATTCAAGTCCAGAATAACAAAGAGAGTATAAGCAAATTCTACCTCAAGGATTG	TGCAGAGAATATGAAAATTCAAGTCCAGAATAACAAAGAGAGTATAAGCAAATTCTACCTCAAGGATTG	scaffold05206	50148	1	4.74e-29	Chromosome03	21866318	1	5.18e-29	46:A>T	46	1	1	0.12766	0.87234	0	0.12766	0	0.222725	0.111363	17.7288	8.5625	1	0	2	0	0	2	0	2	0	0	0	0	0	0	0	2	0	0	0	0	0	0	0	0	0	0
20503994|F|0-43:C>T-43:C>T	TGCAGAGAATCCCTGATAATTTTGTCAAAAAATTTGGAAATGACTTATCTGCATTTGGGAGAATCAGTG	TGCAGAGAATCCCTGATAATTTTGTCAAAAAATTTGGAAATGACTTATCTGCATTTGGGAGAATCAGTG	scaffold11584	269273	2	4.74e-29	Chromosome15	11289552	2	5.18e-29	43:C>T	43	1	1	0.010638	0.989362	0	0.010638	0	0.02105	0.010525	15.3051	6.5	1	0	0	0	0	0	0	0	0	0	0	0	0	0	0	0	0	0	0	0	0	0	0	0	0	0
7109874|F|0-32:T>G-32:T>G	TGCAGAGAATCCCTTATCAACCATTTCATCAATAAGTTGTGATGCTTTTGGTACATCCTCATGCCTGAG	TGCAGAGAATCCCTTATCAACCATTTCATCAATAAGTTGTGATGCTTTTGGTACATCCTCATGCCTGAG	scaffold03219	73556	9	4.74e-29	Chromosome13	592519	9	5.18e-29	32:T>G	32	1	1	0.659574	0.340426	0	0.659574	0	0.449072	0.224536	17.7034	6.10526	1	0	2	2	2	2	2	2	2	2	2	2	2	2	2	0	2	0	0	2	0	2	2	2	2	2
7122690|F|0-58:T>C-58:T>C	TGCAGAGAATCGATCCATTCATTGAAGAGATTCTGATCACGGCTGCCCATGTCACTTTTTACGAATTTA	TGCAGAGAATCGATCCATTCATTGAAGAGATTCTGATCACGGCTGCCCATGTCACTTTTTACGAATTTA	scaffold02892	241735	1	2.2e-27	Chromosome09	6886120	1	2.41e-27	58:T>C	58	1	0.702128	0.925532	0.074468	0.297872	0.62766	0.418289	0.137845	0.278067	14.0952	16.4673	1	2	2	2	2	0	1	1	1	2	2	2	2	1	0	2	2	2	2	2	1	2	1	1	1	1
7112056|F|0-40:C>A-40:C>A	TGCAGAGAATCTATCTTTGAACATTGTTAGTCTGGCTTGGCAAACAATCAAATGGGTTTTCAGAAGGAA	TGCAGAGAATCTATCTTTGAACATTGTTAGTCTGGCTTGGCAAACAATCAAATGGGTTTTCAGAAGGAA	scaffold01755	25516	1	4.74e-29	Chromosome07	20485760	1	5.18e-29	40:C>A	40	1	1	0.202128	0.797872	0	0.202128	0	0.322544	0.161272	26.8136	15.5926	1	0	0	0	0	0	2	0	0	0	0	0	0	0	2	0	0	2	0	0	2	0	2	0	2	0
7112057|F|0-43:T>G-43:T>G	TGCAGAGAATCTCAAGCTGTCTACAGAAGAGCTATCTTACCAGTATAGCAATACTCGCCGAGAAGAGCC	TGCAGAGAATCTCAAGCTGTCTACAGAAGAGCTATCTTACCAGTATAGCAATACTCGCCGAGAAGAGCC	scaffold06914	396743	1	4.74e-29	Chromosome07	1292246	1	5.18e-29	43:T>G	43	1	0.968085	0.648936	0.351064	0.031915	0.617021	0.061793	0.455636	0.258714	13.1913	11.8553	1	0	2	2	0	2	2	0	0	2	2	2	2	0	2	0	2	2	1	2	2	0	2	0	0	0
7112060|F|0-27:G>A-27:G>A	TGCAGAGAATGAGCGTGGGAAGAATATGGAAGCTGCAAAGTTGTTATCTCTCCATGAGAAAATTATTCA	TGCAGAGAATGAGCGTGGGAAGAATATGGAAGCTGCAAAGTTGTTATCTCTCCATGAGAAAATTATTCA	scaffold02895	77988	1	2.2e-27	Chromosome05	26557204	1	2.41e-27	27:G>A	27	1	0.957447	0.276596	0.723404	0.042553	0.234043	0.081485	0.400181	0.240833	10.469	6.5	1	0	0	0	0	0	0	0	0	0	0	0	0	0	0	0	0	0	0	0	2	1	2	2	0	0
7112061|F|0-39:T>G-39:T>G	TGCAGAGAATGGAGTCCAAACAGAAGATTCCCAAATGTTTGTGGGTGAGGAATATAACAAAGATTGATT	TGCAGAGAATGGAGTCCAAACAGAAGATTCCCAAATGTTTGTGGGTGAGGAATATAACAAAGATTGATT	scaffold06914	1187024	1	4.74e-29	Chromosome07	2082043	1	5.18e-29	39:T>G	39	1	0.93617	0.691489	0.308511	0.06383	0.62766	0.119511	0.426664	0.273087	5.89091	4.5	1	2	0	2	2	0	0	2	0	2	2	2	2	0	2	2	2	0	2	2	0	0	2	0	2	0
7106775|F|0-43:C>G-43:C>G	TGCAGAGAATTATGTAGAGGAGCATATGATTTCCAAACAGCTGCAATGCATCCGATATTCTCTCATGTC	TGCAGAGAATTATGTAGAGGAGCATATGATTTCCAAACAGCTGCAATGCATCCGATATTCTCTCATGTC	scaffold10173	240582	1	2.2e-27	Chromosome15	10954653	1	2.41e-27	43:C>G	43	1	0.255319	0.882979	0.117021	0.744681	0.138298	0.380263	0.206655	0.293459	10.6	11.6019	1	1	1	1	2	0	1	1	1	2	1	1	1	1	0	1	1	0	1	1	2	1	0	2	1	1
7117748|F|0-10:A>T-10:A>T	TGCAGAGAATACAGGAGAAGCAAGGAACACCAGCAAAACCATCAGTTCCTGTTGATGTCTACGTTTTCG	TGCAGAGAATACAGGAGAAGCAAGGAACACCAGCAAAACCATCAGTTCCTGTTGATGTCTACGTTTTCG	scaffold05859	596534	1	2.2e-27	Chromosome11	27035037	1	2.41e-27	10:A>T	10	1	0.87234	0.797872	0.202128	0.12766	0.670213	0.222725	0.322544	0.272635	26.4667	23.163	1	0	0	2	1	2	2	2	2	1	2	2	2	2	0	2	2	0	0	2	2	2	2	2	2	2
20498674|F|0-55:C>T-55:C>T	TGCAGAGAATTTCGAGTGCTTCTACCATGATCAACACCCTATCTATTTCACATGACAAATTCTTTGCTA	TGCAGAGAATTTCGAGTGCTTCTACCATGATCAACACCCTATCTATTTCACATGACAAATTCTTTGCTA	scaffold12262	176838	1	4.74e-29	Chromosome04	23380739	1	5.18e-29	55:C>T	55	1	0.925532	0.468085	0.531915	0.074468	0.393617	0.137845	0.497963	0.317904	26.8349	10.8983	1	2	2	0	0	0	0	0	2	2	0	0	0	2	0	0	0	2	0	0	1	0	0	0	1	2
7112065|F|0-43:G>C-43:G>C	TGCAGAGAATTTTCCCTTGCATTTGATTCTGCCAACAAAGGTGGCCAACGTTCTTCTCCAAGGACAACG	TGCAGAGAATTTTCCCTTGCATTTGATTCTGCCAACAAAGGTGGCCAACGTTCTTCTCCAAGGACAACG	scaffold12794	776728	1	4.74e-29	Chromosome06	21602559	1	5.18e-29	43:G>C	43	1	0.734043	0.606383	0.393617	0.265957	0.340426	0.390448	0.477365	0.433907	11.2442	10.5972	1	1	2	1	1	2	1	0	0	2	1	1	1	0	2	1	1	0	2	1	0	0	0	2	2	0
7139179|F|0-44:T>G-44:T>G	TGCAGAGACAAAAGAAAAGAAATGGAATCCAACGTCCACGCGCTTCCCACGCTCCAGTTGACACTGAAA	TGCAGAGACAAAAGAAAAGAAATGGAATCCAACGTCCACGCGCTTCCCACGCTCCAGTTGACACTGAAA	scaffold07760	11274	1	2.2e-27	Chromosome12	28285368	1	2.41e-27	44:T>G	44	1	1	0.074468	0.925532	0	0.074468	0	0.137845	0.068923	22.0763	9.7	1	0	0	0	0	0	2	0	0	0	0	0	0	0	0	0	0	2	0	0	0	0	0	0	0	0
7110884|F|0-49:G>T-49:G>T	TGCAGAGACAAAAGAAGATGAGGAAAAGGGAGAAGGAACTACAACTTCTGATCATATCTTTTGCTTCTC	TGCAGAGACAAAAGAAGATGAGGAAAAGGGAGAAGGAACTACAACTTCTGATCATATCTTTTGCTTCTC	scaffold07665	27868	2	2.2e-27	Chromosome08	24043302	2	2.41e-27	49:G>T	49	1	0.340426	0.957447	0.042553	0.659574	0.297872	0.449072	0.081485	0.265278	16.8781	21.4821	1	1	1	1	2	1	2	2	2	2	1	1	1	1	1	1	1	1	1	1	2	1	1	1	0	1
7112071|F|0-19:G>A-19:G>A	TGCAGAGACACATAAATGTGTACAGTACACAGTGACAAGTTTCCTTAGTTTAGTTCCCTTTTGTCTTGA	TGCAGAGACACATAAATGTGTACAGTACACAGTGACAAGTTTCCTTAGTTTAGTTCCCTTTTGTCTTGA	scaffold03352	69656	1	4.74e-29	Chromosome05	6851951	1	5.18e-29	19:G>A	19	1	0.957447	0.446809	0.553191	0.042553	0.404255	0.081485	0.494341	0.287913	21.823	13.7547	1	2	2	0	2	2	2	0	1	0	0	0	0	2	0	2	0	0	0	0	2	0	0	2	0	2
7109878|F|0-17:A>C-17:A>C	TGCAGAGACAGTTTCATATCAGAAAGCCAGCAATCACCATTGGAGGGTGCTTTCTGTTGCTATAGGTGT	TGCAGAGACAGTTTCATATCAGAAAGCCAGCAATCACCATTGGAGGGTGCTTTCTGTTGCTATAGGTGT	scaffold05780	246926	1	2.2e-27	Chromosome16	5567141	1	2.41e-27	17:A>C	17	1	0.957447	0.446809	0.553191	0.042553	0.404255	0.081485	0.494341	0.287913	11.3393	8.39623	1	1	0	0	2	0	0	2	2	2	0	0	0	0	2	2	0	2	0	0	2	0	0	2	2	0
7112076|F|0-31:G>A-31:G>A	TGCAGAGACATCTACTCCTGATGCTCCTCCTGCAAATTTTGCAGGTAATCGTCCTCCCAGTTCTTTATT	TGCAGAGACATCTACTCCTGATGCTCCTCCTGCAAATTTTGCAGGTAATCGTCCTCCCAGTTCTTTATT	scaffold01193	260476	1	2.2e-27	Chromosome16	11805660	1	2.41e-27	31:G>A	31	1	0.957447	0.095745	0.904255	0.042553	0.053191	0.081485	0.173155	0.12732	20.1593	11.1	1	0	0	0	0	0	0	2	0	0	0	0	0	1	0	0	0	0	2	0	0	0	0	0	0	1
20485254|F|0-40:T>C-40:T>C	TGCAGAGACATGACTATGAATACCACAATGCAAAATTATCTAACTACATGCTGTACTAAGGACAATCAA	TGCAGAGACATGACTATGAATACCACAATGCAAAATTATCTAACTACATGCTGTACTAAGGACAATCAA	scaffold05911	38045	1	4.74e-29	Chromosome03	8284019	1	5.18e-29	40:T>C	40	1	0.978723	0.159574	0.840426	0.021277	0.138298	0.041648	0.268221	0.154934	30.9483	15.2941	1	0	0	0	0	2	0	0	0	0	0	0	0	0	0	0	0	0	0	0	0	2	0	0	0	0
7147515|F|0-22:G>A-22:G>A	TGCAGAGACCTTCCCAGCAAGTGTCTTCAAAGCATCTCCACCGACTGAGGGCCAACCACTTGCTGTGTA	TGCAGAGACCTTCCCAGCAAGTGTCTTCAAAGCATCTCCACCGACTGAGGGCCAACCACTTGCTGTGTA	scaffold09508	91638	1	4.74e-29	Scaffold00759	122256	1	5.18e-29	22:G>A	22	1	0.989362	0.446809	0.553191	0.010638	0.43617	0.02105	0.494341	0.257696	5.88889	4.17647	1	0	0	2	0	2	0	2	2	0	2	2	2	0	0	0	2	0	0	2	0	0	0	2	0	0
7112080|F|0-34:T>A-34:T>A	TGCAGAGACGAGGTTCACGCATAAGAGCTGCTTGTGTCAGAAAGACAAAACCGGCTACAAGAATCTCTC	TGCAGAGACGAGGTTCACGCATAAGAGCTGCTTGTGTCAGAAAGACAAAACCGGCTACAAGAATCTCTC	scaffold04182	340909	1	2.2e-27	Chromosome11	26144948	1	2.41e-27	34:T>A	34	1	0.893617	0.734043	0.265957	0.106383	0.62766	0.190131	0.390448	0.29029	24.2924	22.1163	1	0	2	2	0	0	1	2	1	0	2	2	2	0	2	2	2	2	2	2	2	0	0	2	2	0
7112082|F|0-9:T>C-9:T>C	TGCAGAGACTAAGTAGTTGAGGTGAGCATGCTCTGCAAGAACCAAGGTAAAACAAAACACTAGGTTTCA	TGCAGAGACTAAGTAGTTGAGGTGAGCATGCTCTGCAAGAACCAAGGTAAAACAAAACACTAGGTTTCA	scaffold06512	1593039	1	4.74e-29	Chromosome02	8546510	1	5.18e-29	9:T>C	9	1	0.989362	0.170213	0.829787	0.010638	0.159574	0.02105	0.282481	0.151766	8.38462	4.3	1	2	0	0	0	0	0	0	0	2	0	0	0	0	0	0	0	0	0	0	0	0	0	0	0	0
7147520|F|0-37:G>T-37:G>T	TGCAGAGACTATACAATGCGGGAGGGCGTAGATTTGCGATTGTGGGTCTGCCACCCATTGGCTGCCTAC	TGCAGAGACTATACAATGCGGGAGGGCGTAGATTTGCGATTGTGGGTCTGCCACCCATTGGCTGCCTAC	scaffold00435	41674	1	4.74e-29	Chromosome07	25711686	1	5.18e-29	37:G>T	37	1	1	0.042553	0.957447	0	0.042553	0	0.081485	0.040742	8.50847	6.5	1	0	0	0	0	0	0	0	2	0	0	0	0	0	0	0	0	0	0	0	0	0	0	0	0	0
7119983|F|0-15:C>T-15:C>T	TGCAGAGACTGATTTCCTTGTCTTACTTCAGTTGCCTGATAATTCCTTTTGGTTCCATACATCTAATGG	TGCAGAGACTGATTTCCTTGTCTTACTTCAGTTGCCTGATAATTCCTTTTGGTTCCATACATCTAATGG	scaffold02193	42457	1	4.74e-29	Chromosome02	28538660	1	5.18e-29	15:C>T	15	1	0.989362	0.191489	0.808511	0.010638	0.180851	0.02105	0.309642	0.165346	22.2759	16.0417	1	0	2	0	0	0	0	2	2	0	0	0	0	2	0	0	0	1	0	0	0	0	0	0	2	2
7109880|F|0-26:C>T-26:C>T	TGCAGAGACTGCTCTTCCGAAGAGTCCTTTGATATCGTTCCCCAGTGAATTGATTTCTGAATTACAGAT	TGCAGAGACTGCTCTTCCGAAGAGTCCTTTGATATCGTTCCCCAGTGAATTGATTTCTGAATTAC	scaffold04450	338860	1	2.66e-26	Chromosome01	34494750	1	2.83e-26	26:C>T	26	1	1	0.297872	0.702128	0	0.297872	0	0.418289	0.209144	16.0509	12.973	1	0	0	0	0	0	0	0	2	0	0	0	0	2	2	2	0	2	0	0	0	0	0	2	0	2
7112084|F|0-36:G>A-36:G>A	TGCAGAGACTGGTAACCTGTTGGCAACCACCAATAAGCGTTGTTTGTGCAGCCGTTCAGATCCATCAAC	TGCAGAGACTGGTAACCTGTTGGCAACCACCAATAAGCGTTGTTTGTGCAGCCGTTCAGATCCATCAAC	scaffold06582	347009	1	4.74e-29	Chromosome15	8777313	1	5.18e-29	36:G>A	36	1	1	0.117021	0.882979	0	0.117021	0	0.206655	0.103327	16.3898	7	1	2	0	0	0	0	0	0	0	2	0	0	0	2	0	0	0	0	0	0	0	0	0	0	0	2
7107226|F|0-11:C>T-11:C>T	TGCAGAGACTTCATTGTCGGCTTATAATAGAATAGAGAAACATATGAGAATATAGCTCTGGTAAGTTGA	TGCAGAGACTTCATTGTCGGCTTATAATAGAATAGAGAAACATATGAGAATATAGCTCTGGTAAGTTGA	scaffold05213	63922	1	4.74e-29	Chromosome13	16167239	1	5.18e-29	11:C>T	11	1	0.989362	0.148936	0.851064	0.010638	0.138298	0.02105	0.253508	0.137279	16.2845	8.23529	1	0	0	0	2	0	0	2	0	2	0	0	0	0	0	0	0	0	0	0	0	0	2	0	0	0
13855523|F|0-24:G>A-24:G>A	TGCAGAGAGAAAAGGAGAAGAGAAGACGAGAGAGAAAACGAAAGAGTTGAGAAGGTGACTGAGTAGACA	TGCAGAGAGAAAAGGAGAAGAGAAGACGAGAGAGAAAACGAAAGAGTTGAGAAGGTGACTGAGTAGACA		0	0	999		0	0	999	24:G>A	24	1	1	0.06383	0.93617	0	0.06383	0	0.119511	0.059756	20.3305	12	1	0	0	0	0	0	0	0	0	0	0	0	0	0	0	0	0	0	0	0	0	0	0	0	0	0
7112089|F|0-46:G>C-46:G>C	TGCAGAGAGAAAGCTAAAGAAATTTGGGAATGGACGTGATAAAGACGCAGCAAATACAGTCAAGGCCAA	TGCAGAGAGAAAGCTAAAGAAATTTGGGAATGGACGTGATAAAGACGCAGCAAATACAGTCAAGGCCAA	scaffold03651	39517	1	4.74e-29	Chromosome09	22340578	1	5.18e-29	46:G>C	46	1	0.968085	0.138298	0.861702	0.031915	0.106383	0.061793	0.238343	0.150068	9.01739	4.875	1	0	0	0	0	0	0	2	1	0	0	0	0	0	0	0	0	0	0	0	0	0	0	0	2	0
7107229|F|0-14:T>C-14:T>C	TGCAGAGAGAACCATCTCACTGTTTGCCTTTGTATCTTCTTCCGAGCAATGTGCATCTCCACAGGGAAA	TGCAGAGAGAACCATCTCACTGTTTGCCTTTGTATCTTCTTCCGAGCAATGTGCATCTCCACAGGGAAA	scaffold07402	192844	1	4.74e-29	Chromosome16	22776455	1	5.18e-29	14:T>C	14	1	1	0.021277	0.978723	0	0.021277	0	0.041648	0.020824	18.4661	6	1	0	0	0	0	0	0	0	0	0	0	0	0	0	0	0	0	0	0	0	0	0	0	0	0	0
7119984|F|0-21:C>A-21:C>A	TGCAGAGAGAACTGGAAATTCCGAGGATGGAGTGAAACCCAGAGTTTGATTCCTTTTTCTTCTTCTCCC	TGCAGAGAGAACTGGAAATTCCGAGGATGGAGTGAAACCCAGAGTTTGATTCCTTTTTCTTCTTCTCCC	scaffold04269	43260	1	2.2e-27	Chromosome11	5204672	1	2.41e-27	21:C>A	21	1	0.148936	1	0	0.851064	0.148936	0.253508	0	0.126754	9.58824	16.4576	1	1	1	1	1	1	1	1	1	1	1	1	1	1	1	1	1	1	1	1	1	1	1	2	1	1
7112097|F|0-30:A>T-30:A>T	TGCAGAGAGAGTAAAAATAACTGAAATAAAACTTTAGGTTTCTATCCACGGCAGAACTAATCATAAATC	TGCAGAGAGAGTAAAAATAACTGAAATAAAACTTTAGGTTTCTATCCACGGCAGAACTAATCATAAATC	scaffold00847	498848	1	4.74e-29	Chromosome16	26517936	1	5.18e-29	30:A>T	30	1	0.978723	0.212766	0.787234	0.021277	0.191489	0.041648	0.334993	0.188321	9.85217	5.08333	1	0	0	0	0	0	0	0	0	0	0	0	0	0	0	0	0	0	0	0	2	0	2	0	0	0
7112100|F|0-38:T>G-38:T>G	TGCAGAGAGATCGGTCCGTGTGAACATCTTTATCATCCTACTTAGGTTGTGCTTCTTGTTTTATTGGCT	TGCAGAGAGATCGGTCCGTGTGAACATCTTTATCATCCTACTTAGGTTGTGCTTCTTGTTTTATTGGCT	scaffold03741	478285	1	4.74e-29	Chromosome15	6757906	1	5.18e-29	38:T>G	38	1	0.978723	0.521277	0.478723	0.021277	0.5	0.041648	0.499095	0.270371	19.7931	14.7167	1	0	0	2	0	0	2	0	2	0	2	2	2	0	0	2	2	0	0	2	2	2	0	0	2	0
7143251|F|0-9:T>C-9:T>C	TGCAGAGAGTAATAATACCCAGACCAAGAGAAGCCTTGCCAGCCTGCATTTTGTATGGAGCCACATTTT	TGCAGAGAGTAATAATACCCAGACCAAGAGAAGCCTTGCCAGCCTGCATTTTGTATGGAGCCACATTTT	scaffold00926	155117	1	2.2e-27	Chromosome07	26475110	1	2.41e-27	9:T>C	9	1	0.404255	0.946809	0.053191	0.595745	0.351064	0.481666	0.100724	0.291195	7.5102	9.81081	1	2	1	1	1	2	2	2	1	2	1	1	1	1	2	2	1	2	1	1	1	0	2	2	2	1
7147542|F|0-44:A>T-44:A>T	TGCAGAGAGCATTCCAATTCCAAGAGTAGCGTAAAATTTCTTGTACCAAATGTCAAATGAAAAACATGA	TGCAGAGAGCATTCCAATTCCAAGAGTAGCGTAAAATTTCTTGTACCAAATGTCAAATGAAAAACATGA	scaffold11993	131355	1	4.74e-29	Chromosome07	11001971	1	5.18e-29	44:A>T	44	1	1	0.010638	0.989362	0	0.010638	0	0.02105	0.010525	7.26271	3	1	0	0	0	0	0	0	0	0	0	0	0	0	0	0	0	0	0	0	0	0	0	2	0	0	0
7112104|F|0-15:T>C-15:T>C	TGCAGAGAGCGTTTATAGGGGGAAACGTGGAGAGAAAACTTTCTTTCCTCTTTCCGCTAGTTTATCATC	TGCAGAGAGCGTTTATAGGGGGAAACGTGGAGAGAAAACTTTCTTTCCTCTTTCCGCTAGTTTATCATC	scaffold12114	4863	1	4.74e-29	Chromosome17	6128195	1	5.18e-29	15:T>C	15	1	0.978723	0.393617	0.606383	0.021277	0.37234	0.041648	0.477365	0.259507	10.0431	6.51111	1	0	1	2	0	0	0	0	0	0	2	2	2	2	0	0	2	0	2	2	0	0	2	0	0	2
7112105|F|0-42:A>T-42:A>T	TGCAGAGAGCTTAGAAGAAGAAAAAGAAGTTGAAGGGCTTGGAATGCACACTGATATGAGCTGCGTGAC	TGCAGAGAGCTTAGAAGAAGAAAAAGAAGTTGAAGGGCTTGGAATGCACACTGATATGAGCTGCGTGAC	scaffold06701	263663	1	4.74e-29	Chromosome14	3007036	1	5.18e-29	42:A>T	42	1	0.925532	0.234043	0.765957	0.074468	0.159574	0.137845	0.358533	0.248189	7.12037	6.53571	1	0	0	0	0	0	0	0	0	2	0	0	0	0	2	2	0	0	2	0	0	0	0	0	1	0
7107235|F|0-10:A>G-10:A>G	TGCAGAGAGGAAAAGAAGGTGATGGTCAACAAAAGTTATTTCAACTGAAAATATATCATGAATCATCCT	TGCAGAGAGGAAAAGAAGGTGATGGTCAACAAAAGTTATTTCAACTGAAAATATATCATGAATCATCCT	scaffold09360	97536	1	4.74e-29	Chromosome08	32899202	1	5.18e-29	10:A>G	10	1	0.989362	0.148936	0.851064	0.010638	0.138298	0.02105	0.253508	0.137279	12.1111	6.47059	1	0	0	0	0	0	0	2	2	0	0	0	0	0	2	0	0	0	1	0	0	0	0	2	0	0
7107236|F|0-36:C>G-36:C>G	TGCAGAGAGGAAGATAAATGACACAGGATCAGCTGTCAAATCTAGCAGGTGATTCTCTTCCCTAACATT	TGCAGAGAGGAAGATAAATGACACAGGATCAGCTGTCAAATCTAGCAGGTGATTCTCTTCCCTAACATT	scaffold03614	1775869	3	4.74e-29	Chromosome09	25843047	3	5.18e-29	36:C>G	36	1	0.989362	0.414894	0.585106	0.010638	0.404255	0.02105	0.485514	0.253282	11.6154	7.93617	1	0	0	2	2	0	0	0	0	0	2	2	2	0	2	0	2	0	1	2	0	0	0	0	0	0
7106820|F|0-56:T>C-56:T>C	TGCAGAGAGGAGAGCTCAGCTAGCTGAGCTTGATTGAGTTGAGTGTAATATGAATCTAATTGTTACAGA	TGCAGAGAGGAGAGCTCAGCTAGCTGAGCTTGATTGAGTTGAGTGTAATATGAATCTAATTGTTACAGA	scaffold08686	77674	1	7.92e-27	Chromosome14	12733608	1	8.67e-27	56:T>C	56	1	0.670213	0.712766	0.287234	0.329787	0.382979	0.442055	0.409461	0.425758	12.2051	9.93976	1	1	2	1	0	0	2	0	0	0	1	1	1	0	2	1	1	2	2	1	2	0	2	2	0	2
13858729|F|0-65:C>A-65:C>A	TGCAGAGAGGGGGCTAATGTGAAGGGATACTTTGCCTGGTCATTATTGGACAATTTTGAATGGACCTCA	TGCAGAGAGGGGGCTAATGTGAAGGGATACTTTGCCTGGTCATTATTGGACAATTTTGAATGGACCTCA	scaffold10963	580948	1	4.74e-29	Chromosome06	26940262	1	5.18e-29	65:C>A	65	1	0.989362	0.223404	0.776596	0.010638	0.212766	0.02105	0.34699	0.18402	25.1367	14.5385	1	0	0	0	0	0	0	2	0	2	0	0	0	2	1	2	0	0	0	0	0	0	2	0	0	2
7107238|F|0-58:G>A-58:G>A	TGCAGAGAGGTTTGATTACATATTTCTTTCTTTTGCTTATAAGATAACTGTCTCAAAAGAAACCACTGT	TGCAGAGAGGTTTGATTACATATTTCTTTCTTTTGCTTATAAGATAACTGTCTCAAAAGAAACCACTGT	scaffold07195	14326	1	4.74e-29	Chromosome11	10045395	1	5.18e-29	58:G>A	58	1	0.829787	0.478723	0.521277	0.170213	0.308511	0.282481	0.499095	0.390788	20.7526	14.2931	1	2	2	0	0	2	0	0	2	0	0	0	0	0	0	2	0	2	0	0	1	0	1	1	2	0
20493427|F|0-6:G>C-6:G>C	TGCAGAGAGTTGTCTAGTTTTGTTCTTTGGGAAAACTCACATCAAAGACAATCTAAGTTTTACATGTTA	TGCAGAGAGTTGTCTAGTTTTGTTCTTTGGGAAAACTCACATCAAAGACAATCTAAGTTTTACATGTTA	scaffold06916	165916	1	4.74e-29	Chromosome02	9406579	1	5.18e-29	6:G>C	6	1	1	0.021277	0.978723	0	0.021277	0	0.041648	0.020824	27.1525	23.25	1	0	0	0	0	0	2	0	0	0	0	0	0	0	0	0	0	0	0	0	0	0	0	0	0	0
7109888|F|0-24:T>G-24:T>G	TGCAGAGATAAAAGAAGGGAAGAATAATAAAGAAGTGAAGAAGGGGGGAGTTGAGAAGAACTACAAGTG	TGCAGAGATAAAAGAAGGGAAGAATAATAAAGAAGTGAAGAAGGGGGGAGTTGAGAAGAACTACAAGTG		0	0	999		0	0	999	24:T>G	24	1	0.755319	0.893617	0.106383	0.244681	0.648936	0.369624	0.190131	0.279878	8.25	9.85849	1	0	1	2	1	1	2	2	2	1	2	2	2	2	1	1	2	1	2	2	2	2	0	2	1	2
7112116|F|0-10:G>C-10:G>C	TGCAGAGATAGCGCTGGCTCAGTTGATTGTTGGAGAGAGGAGGATATAAAAATTGATCTTTTGACTAGG	TGCAGAGATAGCGCTGGCTCAGTTGATTGTTGGAGAGAGGAGGATATAAAAATTGATCTTTTGACTAGG	scaffold03079	205199	1	2.2e-27	Chromosome01	5168472	1	2.41e-27	10:G>C	10	1	0.797872	0.776596	0.223404	0.202128	0.574468	0.322544	0.34699	0.334767	12.4526	12.172	1	2	1	2	2	0	2	1	0	2	2	2	2	2	1	0	2	2	2	2	2	1	1	0	2	2
7112114|F|0-24:T>C-24:T>C	TGCAGAGATAGAAGCTATCCTTCTTGCTCATCCCTCTGTTGAAGATGCAGCTGTCGTACCGTAAGTATT	TGCAGAGATAGAAGCTATCCTTCTTGCTCATCCCTCTGTTGAAGATGCAGCTGTCGTACCGTAAGTATT	scaffold06711	547775	1	2.2e-27	Chromosome12	886815	1	2.41e-27	24:T>C	24	1	0.138298	1	0	0.861702	0.138298	0.238343	0	0.119172	14.7059	26.7373	1	1	1	1	1	2	1	1	1	1	1	1	1	2	1	1	1	1	1	1	1	1	1	1	1	2
7112095|F|0-8:T>G-8:T>G	TGCAGAGATAGATAGAGTTGGAATTGGAAAAAGCACAGAGCAGAGAGCAGAGAGGCTCTAGGCATGGAC	TGCAGAGATAGATAGAGTTGGAATTGGAAAAAGCACAGAGCAGAGAGCAGAGAGGCTCTAGGCATGGAC	scaffold01551	2807293	1	2.2e-27	Chromosome15	971520	1	2.41e-27	8:T>G	8	1	0.989362	0.351064	0.648936	0.010638	0.340426	0.02105	0.455636	0.238343	7.43966	4.05	1	0	0	0	2	0	0	2	0	2	0	0	0	2	2	2	0	0	0	0	0	0	2	0	0	2
7112118|F|0-30:A>G-30:A>G	TGCAGAGATCAAGGGTACATTGATCGAGACAAACCACACTAAAGACAGTGCACATGAGCACATATAGAC	TGCAGAGATCAAGGGTACATTGATCGAGACAAACCACACTAAAGACAGTGCACATGAGCACATATAGAC	scaffold06512	275045	1	2.2e-27	Chromosome02	7196761	1	2.41e-27	30:A>G	30	1	1	0.053191	0.946809	0	0.053191	0	0.100724	0.050362	21.8051	9.57143	1	2	0	0	0	0	2	0	0	0	0	0	0	0	0	0	0	0	0	0	2	0	0	2	0	0
20108762|F|0-24:C>A-24:C>A	TGCAGAGATCAATAATGGATAAATCTTTTCCATTGAACACCATTGAGTTTCTCAAAATTTTACTCTATT	TGCAGAGATCAATAATGGATAAATCTTTTCCATTGAACACCATTGAGTTTCTCAAAATTTTACTCTATT	scaffold05938	32600	1	4.74e-29	Chromosome01	16892764	1	5.18e-29	24:C>A	24	1	1	0.06383	0.93617	0	0.06383	0	0.119511	0.059756	23.839	11.875	1	2	0	0	0	0	0	0	0	0	0	0	0	0	0	0	0	0	0	0	0	0	0	0	0	0
7112119|F|0-52:A>G-52:A>G	TGCAGAGATCACGATGCCATGTTGGCACATTCTTATAAGTCAACCGGGCAGTAACATCAAACATTATGA	TGCAGAGATCACGATGCCATGTTGGCACATTCTTATAAGTCAACCGGGCAGTAACATCAAACATTATGA	scaffold00847	1229294	1	2.2e-27	Chromosome16	27241360	1	2.41e-27	52:A>G	52	1	0.968085	0.180851	0.819149	0.031915	0.148936	0.061793	0.296288	0.17904	8.42478	5.18182	1	0	0	0	2	2	0	0	0	2	0	0	0	0	0	0	0	0	0	0	0	0	0	0	0	0
7109892|F|0-63:G>T-63:G>T	TGCAGAGATCTTCAGTCACTACCTCTAATCGAATCGCCAGAGGACCGGATTCCATATGCTTTAGGAGTT	TGCAGAGATCTTCAGTCACTACCTCTAATCGAATCGCCAGAGGACCGGATTCCATATGCTTTAGGAGTT	scaffold02658	240151	1	4.74e-29	Chromosome01	32415204	1	5.18e-29	63:G>T	63	1	1	0.297872	0.702128	0	0.297872	0	0.418289	0.209144	9.77966	6.18421	1	0	0	0	0	0	0	0	2	0	0	0	0	2	0	0	0	2	0	0	0	0	0	2	0	2
7147581|F|0-36:A>G-36:A>G	TGCAGAGATGAAACCTTAGAAGACAAAAACCTGTCTACATCTGTGGCATTCAACTGTTTCAAAGTAGCA	TGCAGAGATGAAACCTTAGAAGACAAAAACCTGTCTACATCTGTGGCATTCAACTGTTTCAAAGTAGCA	scaffold04681	337902	1	4.74e-29	Chromosome14	381004	1	5.18e-29	36:A>G	36	1	1	0.074468	0.925532	0	0.074468	0	0.137845	0.068923	11.4661	6.57143	1	0	0	0	0	0	0	0	0	0	0	0	0	0	0	0	0	0	0	0	0	0	0	2	0	0
7109893|F|0-40:T>G-40:T>G	TGCAGAGATGGAGCTTCCTGTCCATCCAGCCCACGAGCTCTCAAATAAGCCCAAAATGAGACCCATTTG	TGCAGAGATGGAGCTTCCTGTCCATCCAGCCCACGAGCTCTCAAATAAGCCCAAAATGAGACCCATTTG	scaffold00876	172173	1	4.74e-29	Chromosome06	8463787	1	5.18e-29	40:T>G	40	1	0.957447	0.265957	0.734043	0.042553	0.223404	0.081485	0.390448	0.235967	14.8053	9.09677	1	0	0	0	0	2	0	0	0	0	0	0	0	0	0	0	0	2	0	0	2	1	2	0	1	0
7107248|F|0-34:A>T-34:A>T	TGCAGAGATTACTCCGAATATAATTTGACATGAAATTCACAAGCAATAATGCAGAACAACACATGAGGA	TGCAGAGATTACTCCGAATATAATTTGACATGAAATTCACAAGCAATAATGCAGAACAACACATGAGGA	scaffold07571	680026	1	4.74e-29	Chromosome01	31364370	1	5.18e-29	34:A>T	34	1	1	0.319149	0.680851	0	0.319149	0	0.434586	0.217293	14.7627	9.12195	1	0	0	0	0	0	0	0	2	0	0	0	0	2	0	0	0	2	0	0	0	0	0	2	2	2
7147600|F|0-16:T>C-16:T>C	TGCAGAGATTATTATCTTCTTTTTCGCGTCCTCTTCATGATCAGATGTGGTTATCTAATTATGGAAATT	TGCAGAGATTATTATCTTCTTTTTCGCGTCCTCTTCATGATCAGATGTGGTTATCTAATTATGGAAATT	scaffold01551	1814610	1	1.03e-25	Chromosome15	1921160	1	1.12e-25	16:T>C	16	1	1	0.138298	0.861702	0	0.138298	0	0.238343	0.119172	13.1186	6.46667	1	0	0	0	0	0	0	2	0	0	0	0	0	2	0	0	0	0	0	0	0	0	2	0	0	2
20485301|F|0-12:T>C-12:T>C	TGCAGAGATTCGTGATGTGTTTGGCGACTCTGATGATGAGGAAGAGGCAGGGTATGCAGTCAGGAATGA	TGCAGAGATTCGTGATGTGTTTGGCGACTCTGATGATGAGGAAGAGGCAGGGTATGCAGTCAGGAATGA	scaffold08359	1542412	1	4.74e-29	Chromosome14	6815961	1	5.18e-29	12:T>C	12	1	0.989362	0.095745	0.904255	0.010638	0.085106	0.02105	0.173155	0.097103	4.46087	2.5	1	0	0	0	0	0	0	0	0	0	0	0	0	0	0	0	0	0	0	0	0	0	2	0	0	0
13855534|F|0-22:G>A-22:G>A	TGCAGAGATTGATTTGCACTTCGCAGAGACAAGGTTGAGGAGATTCCTGTTGGAGCCAGGGAGAGTGAG	TGCAGAGATTGATTTGCACTTCGCAGAGACAAGGTTGAGGAGATTCCTGTTGGAGCCAGGGAGAGTGAG	scaffold07330	133102	1	4.74e-29	Chromosome01	6305310	1	5.18e-29	22:G>A	22	1	1	0.042553	0.957447	0	0.042553	0	0.081485	0.040742	15.7881	8	1	0	0	0	0	0	0	0	0	0	0	0	0	0	0	0	0	0	0	0	0	0	0	0	0	0
7124439|F|0-31:A>G-31:A>G	TGCAGAGATTGGATTGCTACTTACTTGGACTACTGATTTTGTGGACTCAGGACTCTCTTCAGAACAGCT	TGCAGAGATTGGATTGCTACTTACTTGGACTACTGATTTTGTGGACTCAGGACTCTCTTCAGAACAGCT	scaffold11897	69629	2	4.74e-29	Chromosome18	10661685	2	5.18e-29	31:A>G	31	1	1	0.244681	0.755319	0	0.244681	0	0.369624	0.184812	44.2881	14.5161	1	0	0	0	0	0	0	0	0	0	0	0	0	0	0	2	0	2	0	0	0	0	0	0	2	0
7120009|F|0-25:T>C-25:T>C	TGCAGAGCAAAACAGGCAGCAGTGATGATTATATAACTCATCTACGAGGGTGATAAATCTACGTGCCTG	TGCAGAGCAAAACAGGCAGCAGTGATGATTATATAACTCATCTACGAGGGTGATAAATCTACGTGCCTG	scaffold04796	461028	1	4.74e-29	Chromosome03	1353669	1	5.18e-29	25:T>C	25	1	1	0.148936	0.851064	0	0.148936	0	0.253508	0.126754	11.7458	6.22222	1	2	0	0	0	0	0	2	0	0	0	0	0	0	0	0	0	0	2	0	0	0	2	0	0	0
7147613|F|0-57:G>A-57:G>A	TGCAGAGCAAATGATTCGATAGCTGAGGCAGTTCTGGCACCTTCATAAGGGATTGGAGTATCTTTATCA	TGCAGAGCAAATGATTCGATAGCTGAGGCAGTTCTGGCACCTTCATAAGGGATTGGAGTATCTTTATCA	scaffold05214	1073092	1	4.74e-29	Chromosome12	6652089	1	5.18e-29	57:G>A	57	1	1	0.095745	0.904255	0	0.095745	0	0.173155	0.086578	9.78814	6.54545	1	0	0	0	2	0	0	0	0	0	0	0	0	0	2	2	0	0	0	0	0	0	0	0	0	0
7107254|F|0-60:C>T-60:C>T	TGCAGAGCAAATTCAGAATATAGTTATGTGCCTTCAGCGGTCTGAGGGCCTTTCCAAGCACGTGGACCA	TGCAGAGCAAATTCAGAATATAGTTATGTGCCTTCAGCGGTCTGAGGGCCTTTCCAAGCACGTGGACCA	scaffold04450	210967	1	4.74e-29	Chromosome01	34371257	1	5.18e-29	60:C>T	60	1	1	0.297872	0.702128	0	0.297872	0	0.418289	0.209144	17.0424	11.0811	1	0	0	0	0	0	0	0	2	0	0	0	0	2	2	2	0	2	0	0	0	0	0	2	0	2
7123704|F|0-51:T>C-51:T>C	TGCAGAGCAACTACGAGGAAAGTAGTTTGGGAGACTCAATCCCTATATTTCTAGATAAATTTCAGGAAA	TGCAGAGCAACTACGAGGAAAGTAGTTTGGGAGACTCAATCCCTATATTTCTAGATAAATTTCAGGAAA	scaffold09231	91452	1	2.2e-27	Chromosome04	22533659	1	5.18e-29	51:T>C	51	1	0.829787	0.744681	0.255319	0.170213	0.574468	0.282481	0.380263	0.331372	26.1212	27.3908	1	2	2	2	1	1	2	2	0	2	2	2	2	0	0	2	2	2	2	2	2	1	2	2	2	0
7107255|F|0-17:T>G-17:T>G	TGCAGAGCAAGAACAAATAGCGGCTTCAATCAGCAATTTAGTATAACCAAGGGGCAAATGCAGACACAT	TGCAGAGCAAGAACAAATAGCGGCTTCAATCAGCAATTTAGTATAACCAAGGGGCAAATGCAGACACAT	scaffold07571	391317	1	4.74e-29	Chromosome01	31642423	1	5.18e-29	17:T>G	17	1	1	0.308511	0.691489	0	0.308511	0	0.426664	0.213332	14.4153	8.97436	1	0	0	0	0	0	0	0	2	0	0	0	0	2	0	0	0	2	0	0	0	0	0	2	0	2
7147618|F|0-55:G>C-55:G>C	TGCAGAGCAAGCTCAAATCCGTCCATGGCTTTTGGTATCCAATGGCTAGGGTAAAGACCAGCTTCTCCA	TGCAGAGCAAGCTCAAATCCGTCCATGGCTTTTGGTATCCAATGGCTAGGGTAAAGACCAGCTTCTCCA	scaffold04681	253878	1	4.74e-29	Chromosome14	297994	1	5.18e-29	55:G>C	55	1	1	0.031915	0.968085	0	0.031915	0	0.061793	0.030896	15.7966	8.5	1	0	0	0	0	0	0	0	0	0	0	0	0	0	0	0	0	0	0	0	0	0	2	0	0	0
7112134|F|0-56:C>A-56:C>A	TGCAGAGCAATAAGGATATTTTAGAGCTCCGGAATCGGGTTGAAACTTTTGCAACTCAGTTTGCAATGC	TGCAGAGCAATAAGGATATTTTAGAGCTCCGGAATCGGGTTGAAACTTTTGCAACTCAGTTTGCAATGC	scaffold06914	900341	1	4.74e-29	Chromosome07	1806507	1	5.18e-29	56:C>A	56	1	0.925532	0.606383	0.393617	0.074468	0.531915	0.137845	0.477365	0.307605	10.5321	9.02667	1	0	2	2	0	0	2	0	0	0	2	2	2	2	1	2	2	2	0	2	2	0	0	0	2	2
7112136|F|0-21:T>A-21:T>A	TGCAGAGCACAAATACGAAATTGTGAAGAAGTTGCAAGAAAGGAAGCACATTGTTGGAATGACTGGTGA	TGCAGAGCACAAATACGAAATTGTGAAGAAGTTGCAAGAAAGGAAGCACATTGTTGGAATGACTGGTGA	scaffold11526	16234	1	2.2e-27	Chromosome14	17802853	1	2.41e-27	21:T>A	21	1	0.968085	0.297872	0.702128	0.031915	0.265957	0.061793	0.418289	0.240041	14.5478	7.91176	1	2	2	0	2	0	0	0	0	2	0	0	0	2	2	0	0	0	0	0	0	2	0	2	0	2
7112137|F|0-42:G>A-42:G>A	TGCAGAGCACACATCATCCCCAACAATTCTCCAATACTTCTGGAAAAAAGGCTAGTATGACCATCAATA	TGCAGAGCACACATCATCCCCAACAATTCTCCAATACTTCTGGAAAAAAGGCTAGTATGACCATCAATA	scaffold11279	92011	2	4.74e-29	Chromosome08	2605842	3	5.18e-29	42:G>A	42	1	0.978723	0.159574	0.840426	0.021277	0.138298	0.041648	0.268221	0.154934	16.6379	9.27778	1	0	0	0	0	0	0	0	0	2	0	0	0	0	0	0	0	0	0	0	0	0	2	0	0	0
7120019|F|0-47:A>C-47:A>C	TGCAGAGCAGCTTCACACTCTTTCCATCGTCCAATCTTTGCCTGTGAAAGTCATACATTTACAGATCGG	TGCAGAGCAGCTTCACACTCTTTCCATCGTCCAATCTTTGCCTGTGAAAGTCATACATTTAC	scaffold03614	3537820	3	1.15e-24	Chromosome09	27618855	3	1.25e-24	47:A>C	47	1	0.978723	0.308511	0.691489	0.021277	0.287234	0.041648	0.426664	0.234156	22.25	14.973	1	0	0	0	0	2	2	2	2	0	0	0	0	0	0	0	0	0	2	0	2	2	2	0	0	0
7112145|F|0-67:T>A-67:T>A	TGCAGAGCATAAACATAGTTATTCCATGACTAAAGTTACAATATTGAAGGAAAAAAGATGAAAAAAATC	TGCAGAGCATAAACATAGTTATTCCATGACTAAAGTTACAATATTGAAGGAAAAAAGATGAAAAAAATC	scaffold12525	88549	1	4.74e-29	Chromosome11	1798114	1	5.18e-29	67:T>A	67	1	0.989362	0.180851	0.819149	0.010638	0.170213	0.02105	0.296288	0.158669	16.0776	9.27273	1	0	0	0	0	0	0	0	0	0	0	0	0	0	0	0	0	1	0	0	2	0	0	0	2	0
7120022|F|0-18:T>C-18:T>C	TGCAGAGCATATTGATTTTGGAATCATATTTCTGTATCATTTGTGTAAAATCTTTGCTTGCCTTTTCTC	TGCAGAGCATATTGATTTTGGAATCATATTTCTGTATCATTTGTGTAAAATCTTTGCTTGCCTTTTCTC	scaffold08542	77944	1	2.2e-27	Chromosome08	3880959	1	2.41e-27	18:T>C	18	1	0.148936	1	0	0.851064	0.148936	0.253508	0	0.126754	9.8125	19.8136	1	1	1	1	1	1	1	2	2	1	1	1	1	1	1	1	1	1	1	1	1	1	1	1	1	1
7107258|F|0-12:C>A-12:C>A	TGCAGAGCATGCCAGTGCAATCATGTTTGCCATGAAGGATAAGCTCGTTAGTGCTACAATAATACTTAT	TGCAGAGCATGCCAGTGCAATCATGTTTGCCATGAAGGATAAGCTCGTTAGTGCTACAATAATACTTAT	scaffold12686	71091	1	2.2e-27	Chromosome03	12824576	1	2.41e-27	12:C>A	12	1	0.882979	0.659574	0.340426	0.117021	0.542553	0.206655	0.449072	0.327863	13.125	12.4487	1	0	1	2	2	1	2	0	0	0	2	2	2	0	2	2	2	0	0	2	0	2	2	2	0	0
7147638|F|0-38:G>C-38:G>C	TGCAGAGCATGTGCTTTGATCTCCAGTGACAAGTTGAAGTTGTCTAGTGCTGTAACCTTGTCCACATAG	TGCAGAGCATGTGCTTTGATCTCCAGTGACAAGTTGAAGTTGTCTAGTGCTGTAACCTTGTCCACATAG	scaffold06908	115824	1	4.74e-29	Chromosome10	1680172	1	5.18e-29	38:G>C	38	1	1	0.031915	0.968085	0	0.031915	0	0.061793	0.030896	6.42373	4.2	1	0	0	0	0	2	0	0	0	0	0	0	0	0	0	0	0	0	0	0	0	0	0	0	0	0
13861907|F|0-9:T>A-9:T>A	TGCAGAGCATTTTGCAATTCTGGTGCAATTCCACATTATTTTGGCTTGATCATGTTTGTGCTTTACAGA	TGCAGAGCATTTTGCAATTCTGGTGCAATTCCACATTATTTTGGCTTGATCATGTTTGTGCTTTACAGA	scaffold03303	221952	1	7.92e-27	Chromosome04	19972442	1	8.67e-27	9:T>A	9	1	1	0.191489	0.808511	0	0.191489	0	0.309642	0.154821	28.4153	15.087	1	0	0	0	0	2	0	0	2	0	0	0	0	0	0	0	0	0	0	0	0	2	0	0	0	0
20471953|F|0-56:C>A-56:C>A	TGCAGAGCCAAAATTACTTTCTGAATCTTTTCAATTTCCGCAATTGCCTCTTCCTGCCTCAGGCCTGAA	TGCAGAGCCAAAATTACTTTCTGAATCTTTTCAATTTCCGCAATTGCCTCTTCCTGCCTCAGGCCTGAA	scaffold06916	1491401	1	4.74e-29	Chromosome02	10714048	1	5.18e-29	56:C>A	56	1	1	0.021277	0.978723	0	0.021277	0	0.041648	0.020824	17.9407	9.75	1	0	0	0	0	0	2	0	0	0	0	0	0	0	0	0	0	0	0	0	0	0	0	0	0	0
7120030|F|0-18:C>G-18:C>G	TGCAGAGCCTGCCCAATCCGTTTCTCCACCATAGGAGCCCCACTTTCTCCGGCGGCTTCTCATTTTCTC	TGCAGAGCCTGCCCAATCCGTTTCTCCACCATAGGAGCCCCACTTTCTCCGGCGGCTTCTCATTTTCTC	scaffold07488	238457	1	2.2e-27	Chromosome13	24390861	1	2.41e-27	18:C>G	18	1	0.989362	0.319149	0.680851	0.010638	0.308511	0.02105	0.434586	0.227818	10.188	6.13889	1	0	0	0	0	0	0	2	2	0	0	0	0	0	0	0	0	0	0	0	2	0	2	0	2	0
7123705|F|0-32:T>C-32:T>C	TGCAGAGCCTTGGCTGTTAGGGGAAATCGTTATATTTTATGACAAACACTAAAACAAAAAACAACATTT	TGCAGAGCCTTGGCTGTTAGGGGAAATCGTTATATTTTATGACAAACACTAAAACAAAAAACAACATTT	scaffold03429	135838	1	4.74e-29	Chromosome02	23054434	1	5.18e-29	32:T>C	32	1	1	0.244681	0.755319	0	0.244681	0	0.369624	0.184812	38.6949	26.625	1	0	0	0	2	0	0	0	0	2	0	0	0	0	2	0	0	0	0	0	0	0	0	0	2	0
7112163|F|0-6:G>A-6:G>A	TGCAGAGCCTTTTCTTCTGATGATCTGTTGGTTCCAATAAAAGGAGATTGTTTGAAGGCTTTCAATGCA	TGCAGAGCCTTTTCTTCTGATGATCTGTTGGTTCCAATAAAAGGAGATTGTTTGAAGGCTTTCAATGCA	scaffold10493	987169	1	2.2e-27	Chromosome16	25627842	1	2.41e-27	6:G>A	6	1	0.968085	0.170213	0.829787	0.031915	0.138298	0.061793	0.282481	0.172137	8.00877	4.71429	1	0	0	0	0	0	0	0	0	0	0	0	0	0	2	2	0	0	0	0	0	0	0	0	2	0
13861909|F|0-60:A>C-60:A>C	TGCAGAGCGAGCGAGAGAGTTCCAGCGACCCTCTCCATGAGTAGCAATGTAATTGATGAGATTACAGAT	TGCAGAGCGAGCGAGAGAGTTCCAGCGACCCTCTCCATGAGTAGCAATGTAATTGATGAGATTAC	scaffold00708	163264	2	2.66e-26	Chromosome03	28855078	2	2.83e-26	60:A>C	60	1	1	0.010638	0.989362	0	0.010638	0	0.02105	0.010525	23.2373	9.5	1	0	0	0	0	2	0	0	0	0	0	0	0	0	0	0	0	0	0	0	0	0	0	0	0	0
7109915|F|0-35:C>G-35:C>G	TGCAGAGCGATGCCGCTGGCATTGATATCAGCCATCAGATCTATTGAACCACCAACGGTGATTAGGCAA	TGCAGAGCGATGCCGCTGGCATTGATATCAGCCATCAGATCTATTGAACCACCAACGGTGATTAGGCAA	scaffold08201	474050	1	4.74e-29	Chromosome18	18728317	1	5.18e-29	35:C>G	35	1	0.989362	0.106383	0.893617	0.010638	0.095745	0.02105	0.190131	0.105591	29.6838	15.0833	1	0	0	0	0	0	0	0	0	0	0	0	0	0	0	0	0	0	0	0	0	2	2	0	0	0
7147661|F|0-67:C>A-67:C>A	TGCAGAGCGTTTGACCCTTCTCACTGGTACTAGGAATAAACCATAATTTTCGTAAGAAAGGTGATTCCA	TGCAGAGCGTTTGACCCTTCTCACTGGTACTAGGAATAAACCATAATTTTCGTAAGAAAGGTGATTCCA	scaffold01551	1330179	1	4.74e-29	Chromosome15	2388755	1	5.18e-29	67:C>A	67	1	1	0.37234	0.62766	0	0.37234	0	0.467406	0.233703	6.47009	4.19048	1	0	2	2	2	0	2	0	0	0	2	2	2	0	0	0	2	0	0	2	0	0	2	0	0	0
7107271|F|0-17:T>G-17:T>G	TGCAGAGCTAATTGGCTTTATTGCGAGGCAACTGGGTAGCTGATTGGATAGGAAATTGTCAGACTCATA	TGCAGAGCTAATTGGCTTTATTGCGAGGCAACTGGGTAGCTGATTGGATAGGAAATTGTCAGACTCATA	scaffold12794	245643	1	4.74e-29	Chromosome06	22128785	1	5.18e-29	17:T>G	17	1	0.755319	0.819149	0.180851	0.244681	0.574468	0.369624	0.296288	0.332956	15.9	17.5263	1	1	2	2	2	2	1	2	0	2	2	2	2	0	1	2	2	2	2	2	2	1	1	1	1	0
7109919|F|0-62:G>T-62:G>T	TGCAGAGCTAGCAGATGCCACTCTCAATAATGTGTACCTGGCAATGGGATTCTTGCGGAGATGATGAGA	TGCAGAGCTAGCAGATGCCACTCTCAATAATGTGTACCTGGCAATGGGATTCTTGCGGAGATGATGAGA	scaffold07402	213928	1	2.2e-27	Chromosome16	22797540	1	2.41e-27	62:G>T	62	1	0.861702	0.712766	0.287234	0.138298	0.574468	0.238343	0.409461	0.323902	22.49	20.5	1	2	0	2	1	0	1	0	0	2	2	2	2	0	2	2	2	2	1	2	0	0	0	1	2	0
7107273|F|0-48:G>C-48:G>C	TGCAGAGCTAGCTCTAAAGATAATCTTCTATATTACCCATGCATTGAAGTGCATAGTAAAACATCAAAA	TGCAGAGCTAGCTCTAAAGATAATCTTCTATATTACCCATGCATTGAAGTGCATAGTAAAACATCAAAA	scaffold02973	131240	1	4.74e-29	Chromosome04	446725	1	5.18e-29	48:G>C	48	1	0.5	0.776596	0.223404	0.5	0.276596	0.5	0.34699	0.423495	12.579	13.7444	1	1	1	1	2	0	1	2	0	2	1	1	1	1	2	2	1	2	2	1	2	0	2	2	0	1
7107277|F|0-67:C>A-67:C>A	TGCAGAGCTCTATCTTGAACCCATAATCCCTCCCAACGCCCAGAGACTCAAAATTTCATTGCCCAAGCA	TGCAGAGCTCTATCTTGAACCCATAATCCCTCCCAACGCCCAGAGACTCAAAATTTCATTGCCCAAGCA	scaffold09021	11636	1	6.13e-28	Chromosome11	11788260	1	6.7e-28	67:C>A	67	1	0.734043	0.904255	0.095745	0.265957	0.638298	0.390448	0.173155	0.281802	9.23529	10.7547	1	2	2	2	0	1	2	2	1	2	2	2	2	2	0	2	2	0	2	2	2	2	2	1	2	2
20471987|F|0-63:T>A-63:T>A	TGCAGAGCTCTCCTTGAATTCCAACCTGAGTATCCTCGCAACAATATGTCTGCCTGAACACAGTCCAAA	TGCAGAGCTCTCCTTGAATTCCAACCTGAGTATCCTCGCAACAATATGTCTGCCTGAACACAGTCCAAA	scaffold09086	278550	1	4.74e-29	Chromosome08	23912072	1	5.18e-29	63:T>A	63	1	0.989362	0.106383	0.893617	0.010638	0.095745	0.02105	0.190131	0.105591	20.3448	12	1	0	0	0	0	2	0	2	0	0	0	0	0	0	0	0	0	0	0	0	0	2	2	0	0	0
13855547|F|0-34:C>T-34:C>T	TGCAGAGCTCTCGCTATGCTTCAAGCCATAGTCGCTATCGACACCACCACCATGTGACATTGAAGACCG	TGCAGAGCTCTCGCTATGCTTCAAGCCATAGTCGCTATCGACACCACCACCATGTGACATTGAAGACCG	scaffold02476	29608	1	4.74e-29	Chromosome14	729587	1	5.18e-29	34:C>T	34	1	1	0.042553	0.957447	0	0.042553	0	0.081485	0.040742	17.1102	4.71429	1	0	0	0	0	2	0	0	0	0	0	0	0	0	0	0	0	0	0	0	0	0	0	0	0	0
20110260|F|0-43:G>T-43:G>T	TGCAGAGCTCTTTGGAGAAGGTTTCTGACTTCGATGTCAGCTTGTTGGACCAACTAATGGCTGATTTGA	TGCAGAGCTCTTTGGAGAAGGTTTCTGACTTCGATGTCAGCTTGTTGGACCAACTAATGGCTGATTTGA	scaffold03614	4142950	1	2.2e-27	Chromosome09	28218968	1	2.41e-27	43:G>T	43	1	0.62766	0.744681	0.255319	0.37234	0.37234	0.467406	0.380263	0.423834	10.6329	10.4186	1	2	2	1	1	0	2	2	1	2	1	1	1	2	1	1	1	0	2	1	0	2	2	1	0	2
20471992|F|0-18:C>T-18:C>T	TGCAGAGCTGCACTTTGTCGTCAAAGACAATGACGTTGTTGGCTCACAGCTTATAGGTGCTGTGGGAAT	TGCAGAGCTGCACTTTGTCGTCAAAGACAATGACGTTGTTGGCTCACAGCTTATAGGTGCTGTGGGAAT	scaffold07088	93406	1	4.74e-29	Chromosome01	19394878	1	5.18e-29	18:C>T	18	1	1	0.074468	0.925532	0	0.074468	0	0.137845	0.068923	12.8051	5.11111	1	2	0	0	0	0	0	0	0	0	0	0	0	0	0	0	0	0	0	0	0	0	0	0	0	0
13855549|F|0-18:C>A-18:C>A	TGCAGAGCTTACAGAAACCGCACCAGCAGCAATATTCGTCTCTGTCCTAACACGCTTTCCAACAGATAT	TGCAGAGCTTACAGAAACCGCACCAGCAGCAATATTCGTCTCTGTCCTAACACGCTTTCCAACAGATAT	scaffold04260	146769	1	2.2e-27	Chromosome05	25803933	1	2.41e-27	18:C>A	18	1	0.712766	0.925532	0.074468	0.287234	0.638298	0.409461	0.137845	0.273653	7.73171	8.77982	1	2	0	2	0	2	1	1	2	2	2	2	2	2	0	2	2	1	2	2	1	2	1	2	2	2
13860873|F|0-16:A>T-16:A>T	TGCAGAGCTTACAGAGACAGACCCAGCAGCAATTGTCTCAGTCCTAACCCGCTTTCCAACGGATATTGC	TGCAGAGCTTACAGAGACAGACCCAGCAGCAATTGTCTCAGTCCTAACCCGCTTTCCAACGGATATTGC		0	0	999	Chromosome18	4622146	1	5.18e-29	16:A>T	16	1	1	0.074468	0.925532	0	0.074468	0	0.137845	0.068923	21.1271	9.25	1	0	0	0	0	0	0	2	2	0	0	0	0	0	0	0	0	2	0	0	0	0	0	0	0	0
7107279|F|0-16:C>T-16:C>T	TGCAGAGCTTAGCTAGCTTCTGCTTCATCATCAGCTTTACACAATCCAAAACTTATTTACATTGATGCC	TGCAGAGCTTAGCTAGCTTCTGCTTCATCATCAGCTTTACACAATCCAAAACTTATTTACATTGATGCC	scaffold06700	40433	1	2.2e-27	Chromosome11	1587558	1	2.41e-27	16:C>T	16	1	0.734043	0.585106	0.414894	0.265957	0.319149	0.390448	0.485514	0.437981	14.1279	12.3881	1	1	0	0	1	2	0	1	1	2	0	0	0	1	2	1	0	0	0	0	0	2	2	1	0	1
20471995|F|0-10:A>T-10:A>T	TGCAGAGCTTATTCAGTCTTATATTGTCTATATGGGAGAACGACCTAAAGGCCAATTTTCCATGTCATC	TGCAGAGCTTATTCAGTCTTATATTGTCTATATGGGAGAACGACCTAAAGGCCAATTTTCCATGTCATC	scaffold08265	2350020	1	4.74e-29	Chromosome07	24906337	1	5.18e-29	10:A>T	10	1	1	0.085106	0.914894	0	0.085106	0	0.155727	0.077863	9.85593	3.9	1	0	0	0	0	0	0	0	0	0	0	0	0	0	0	0	0	2	0	0	0	0	0	0	0	0
13855550|F|0-43:G>C-43:G>C	TGCAGAGCTTCAAGCAGCCTTTTTGGTGGTTGACAGCGACACAGTGTGGCTAGTGAATCCAGTTTTGGG	TGCAGAGCTTCAAGCAGCCTTTTTGGTGGTTGACAGCGACACAGTGTGGCTAGTGAATCCAGTTTTGGG	scaffold07041	100532	1	4.74e-29	Chromosome03	17530903	1	5.18e-29	43:G>C	43	1	1	0.031915	0.968085	0	0.031915	0	0.061793	0.030896	23.6186	10	1	2	0	0	0	0	0	0	0	0	0	0	0	0	0	0	0	0	0	0	0	0	0	0	0	0
7120042|F|0-43:A>T-43:A>T	TGCAGAGCTTCTAACCTAATCAAATTAGGAATAAAACTTACTAATTAGGAATGAATAAGAATCTTACAG	TGCAGAGCTTCTAACCTAATCAAATTAGGAATAAAACTTACTAATTAGGAATGAATAAGAATCTTACAG	scaffold09277	163984	1	2.2e-27	Chromosome11	12343615	1	2.41e-27	43:A>T	43	1	0.957447	0.170213	0.829787	0.042553	0.12766	0.081485	0.282481	0.181983	25.1071	15.6818	1	0	0	0	0	1	0	0	0	0	0	0	0	0	0	0	0	0	0	0	0	2	2	0	0	0
13858753|F|0-22:T>C-22:T>C	TGCAGAGCTTTATCCTCATTTTTCCCACATTGAATGTGTGAACTGAATGTGACGGATGATCTTGTCCAT	TGCAGAGCTTTATCCTCATTTTTCCCACATTGAATGTGTGAACTGAATGTGACGGATGATCTTGTCCAT	scaffold09761	468540	2	4.74e-29	Chromosome09	642338	2	5.18e-29	22:T>C	22	1	1	0.095745	0.904255	0	0.095745	0	0.173155	0.086578	16.1017	7.1	1	0	2	2	2	0	0	0	0	2	0	0	0	0	0	0	0	0	0	0	0	0	0	0	0	0
7112182|F|0-39:G>T-39:G>T	TGCAGAGCTTTCTAATTGATTATGTAGCCTAAAGTGTGGGACCTGTGCTATAAAATTCTGCATTTTTTA	TGCAGAGCTTTCTAATTGATTATGTAGCCTAAAGTGTGGGACCTGTGCTATAAAATTCTGCATTTTTTA	scaffold11495	948785	1	2.2e-27	Chromosome01	29103650	1	2.41e-27	39:G>T	39	1	0.042553	0.968085	0.031915	0.957447	0.010638	0.081485	0.061793	0.071639	14.8	21.9211	1	1	1	1	1	1	1	1	1	1	1	1	1	1	1	1	1	1	1	1	1	1	1	1	1	1
13855551|F|0-47:A>G-47:A>G	TGCAGAGCTTTTTTGCATTCAGCAATGCACTGGGCAAGCGTGCATGGATTGAGTTGGATGCTAAATGCA	TGCAGAGCTTTTTTGCATTCAGCAATGCACTGGGCAAGCGTGCATGGATTGAGTTGGATGCTAAATGCA	scaffold01701	246020	1	4.74e-29	Chromosome06	23052690	1	5.18e-29	47:A>G	47	1	0.978723	0.521277	0.478723	0.021277	0.5	0.041648	0.499095	0.270371	30.7719	20.3	1	1	2	2	2	0	1	0	0	2	2	2	2	0	2	2	2	0	0	2	0	0	2	2	2	0
7112183|F|0-27:C>T-27:C>T	TGCAGAGGAAAAACCTAAAATAAGAATCGGAAAAAATGCCAGATCTATTGTAGAACTTCTAATGATACT	TGCAGAGGAAAAACCTAAAATAAGAATCGGAAAAAATGCCAGATCTATTGTAGAACTTCTAATGATACT	scaffold00847	2217015	1	4.74e-29	Chromosome16	28218989	1	5.18e-29	27:C>T	27	1	1	0.212766	0.787234	0	0.212766	0	0.334993	0.167497	22.322	12.84	1	0	0	0	0	0	0	0	0	0	0	0	0	0	0	0	0	0	0	0	2	0	2	0	0	0
7145757|F|0-31:G>A-31:G>A	TGCAGAGGAAACTAGGTGAGGAAGCTAATCGGGCACTTGAAGTACTTCATAAGGAGGTTTCTTCTCACA	TGCAGAGGAAACTAGGTGAGGAAGCTAATCGGGCACTTGAAGTACTTCATAAGGAGGTTTCTTCTCACA	scaffold03975	208997	1	1.03e-25	Chromosome03	3608714	1	1.12e-25	31:G>A	31	1	0.819149	0.776596	0.223404	0.180851	0.595745	0.296288	0.34699	0.321639	7.82653	7.73333	1	2	2	2	1	0	2	2	2	2	2	2	2	1	0	2	2	2	0	2	1	2	0	0	0	1
7112185|F|0-33:G>A-33:G>A	TGCAGAGGAAATAGAAGTTCCCGTGCTACACTGGTTTTGACATGTCAGATTTCAACACTTCCTTTTTAG	TGCAGAGGAAATAGAAGTTCCCGTGCTACACTGGTTTTGACATGTCAGATTTCAACACTTCCTTTTTAG	scaffold02572	264403	1	4.74e-29	Chromosome14	23718109	1	5.18e-29	33:G>A	33	1	1	0.095745	0.904255	0	0.095745	0	0.173155	0.086578	18.8814	10.3	1	0	0	0	2	0	0	0	0	0	0	0	0	0	0	2	0	0	0	0	0	0	0	0	0	0
7112186|F|0-44:G>T-44:G>T	TGCAGAGGAACATCAATATTTAGTCTACTTATTTGAATCACATAGTTTTGCATACATGCTTTAGTTGAT	TGCAGAGGAACATCAATATTTAGTCTACTTATTTGAATCACATAGTTTTGCATACATGCTTTAGTTGAT	scaffold06656	642942	1	4.74e-29	Chromosome06	19340846	1	5.18e-29	44:G>T	44	1	0.946809	0.414894	0.585106	0.053191	0.361702	0.100724	0.485514	0.293119	11.8319	6.92	1	2	2	0	0	0	2	0	2	2	0	0	0	0	0	0	0	0	2	0	0	0	2	0	0	0
20485357|F|0-66:C>T-66:C>T	TGCAGAGGAACCTCCAACATTTTCAACTCCTTGATTCCGTGCTTCATTCTCTGAATCCCTAGCTTCCTG	TGCAGAGGAACCTCCAACATTTTCAACTCCTTGATTCCGTGCTTCATTCTCTGAATCCCTAGCTTCCTG	scaffold11236	255154	1	4.74e-29	Chromosome10	3749692	1	5.18e-29	66:C>T	66	1	0.989362	0.191489	0.808511	0.010638	0.180851	0.02105	0.309642	0.165346	14.5556	8.29167	1	0	0	0	0	0	0	0	2	0	0	0	0	0	0	0	0	0	0	0	0	2	0	0	0	0
7147691|F|0-35:A>G-35:A>G	TGCAGAGGAAGACATGTTAGATATTTTGAATCAGGAAATCATTTTGTAGTCATTTGAAACTTGTTACTT	TGCAGAGGAAGACATGTTAGATATTTTGAATCAGGAAATCATTTTGTAGTCATTTGAAACTTGTTACTT	scaffold03150	580652	1	4.74e-29	Chromosome01	27212063	1	5.18e-29	35:A>G	35	1	1	0.031915	0.968085	0	0.031915	0	0.061793	0.030896	10.4576	6.5	1	2	0	0	0	0	0	0	0	0	0	0	0	0	0	0	0	0	0	0	0	0	0	0	0	0
13855554|F|0-12:C>A-12:C>A	TGCAGAGGAAGACGAAGATGGCGATGCTGCTGATGACGTGGATGCCGCCCGCCCAGCCGGGCCCATTCG	TGCAGAGGAAGACGAAGATGGCGATGCTGCTGATGACGTGGATGCCGCCCGCCCAGCCGGGCCCATTCG	scaffold03581	1334567	1	2.2e-27	Chromosome05	2376811	1	2.41e-27	12:C>A	12	1	1	0.031915	0.968085	0	0.031915	0	0.061793	0.030896	12.4491	7	1	0	0	0	0	0	0	0	0	0	0	0	0	2	0	0	0	0	0	0	0	0	0	0	0	2
7112188|F|0-11:C>A-11:C>A	TGCAGAGGAAGCTGTTTCAGTAGAACCAAAACCAAAAGCATTGAAGGCAGTTGAACTTTTTGCTAAAGA	TGCAGAGGAAGCTGTTTCAGTAGAACCAAAACCAAAAGCATTGAAGGCAGTTGAACTTTTTGCTAAAGA	scaffold12211	40180	1	1.03e-25	Chromosome13	2496621	1	1.12e-25	11:C>A	11	1	1	0.042553	0.957447	0	0.042553	0	0.081485	0.040742	24.1102	9.75	1	0	0	0	0	0	0	2	0	0	0	0	0	0	0	0	0	0	0	0	0	0	0	0	0	0
7112189|F|0-23:G>A-23:G>A	TGCAGAGGAAGGAAGCAGTTTACGATTGGATTGGGTCCTAAAGCTAAAAAGCATGTATTGGCAGCTAAT	TGCAGAGGAAGGAAGCAGTTTACGATTGGATTGGGTCCTAAAGCTAAAAAGCATGTATTGGCAGCTAAT	scaffold08291	48503	1	4.74e-29	Chromosome08	33224636	1	5.18e-29	23:G>A	23	1	0.478723	0.893617	0.106383	0.521277	0.37234	0.499095	0.190131	0.344613	8.07018	10.0755	1	2	2	1	2	1	1	2	0	2	1	1	1	1	2	1	1	1	0	1	1	0	2	2	2	1
7112191|F|0-26:C>T-26:C>T	TGCAGAGGAAGTTTATAGAGCACATACGACTCTATGAACTTGGAAACAACATGCCTCTGCAAATTGAGC	TGCAGAGGAAGTTTATAGAGCACATACGACTCTATGAACTTGGAAACAACATGCCTCTGCAAATTGAGC	scaffold10493	227916	1	4.74e-29	Chromosome16	24863872	1	5.18e-29	26:C>T	26	1	0.946809	0.521277	0.478723	0.053191	0.468085	0.100724	0.499095	0.299909	16.6757	11.9833	1	1	1	2	0	1	2	0	2	0	2	2	2	2	0	0	2	2	2	2	2	2	2	0	0	2
7112198|F|0-9:G>C-9:G>C	TGCAGAGGAGAGTATTCTGGGGATGTAATGAGTAGCTTCTGGGGATGTCATGAGGAACATGGATCAACT	TGCAGAGGAGAGTATTCTGGGGATGTAATGAGTAGCTTCTGGGGATGTCATGAGGAACATGGATCAACT	scaffold00847	910256	1	4.74e-29	Chromosome16	26931220	1	5.18e-29	9:G>C	9	1	0.978723	0.202128	0.797872	0.021277	0.180851	0.041648	0.322544	0.182096	19.8	14.5	1	0	0	0	0	0	0	0	0	0	0	0	0	0	0	0	0	0	0	0	2	0	2	0	0	0
7142429|F|0-26:T>C-26:T>C	TGCAGAGGACATAAGCAATTGGTATGTGCTCTGTAGGTATATTCCTCGTGGCGTGGAATCGGAGCTCTT	TGCAGAGGACATAAGCAATTGGTATGTGCTCTGTAGGTATATTCCTCGTGGCGTGGAATCGGAGCTCTT	scaffold04037	4826	1	4.74e-29	Chromosome04	11290765	1	5.18e-29	26:T>C	26	1	0.989362	0.191489	0.808511	0.010638	0.180851	0.02105	0.309642	0.165346	25.641	13.2174	1	0	0	0	0	2	0	0	2	0	0	0	0	0	0	0	0	0	0	0	0	2	0	0	0	0
20485368|F|0-37:A>C-37:A>C	TGCAGAGGACTTGCCTTTCATGGACAACAATGTAGCTAGAATATCCTCCTTTTGTGATTGTACCGTCAA	TGCAGAGGACTTGCCTTTCATGGACAACAATGTAGCTAGAATATCCTCCTTTTGTGATTGTACCGTCAA	scaffold00772	307562	1	1.03e-25	Chromosome14	16210000	1	5.18e-29	37:A>C	37	1	1	0.12766	0.87234	0	0.12766	0	0.222725	0.111363	22.2458	6.5	1	0	0	0	0	0	2	0	2	2	0	0	0	0	2	2	0	0	0	0	0	2	0	0	0	0
7107293|F|0-49:C>A-49:C>A	TGCAGAGGAGAAAAAAAAGTAAAAAATTTCATATGCGTTCAAAGAATATCAGCTATTTTATAATGTTTA	TGCAGAGGAGAAAAAAAAGTAAAAAATTTCATATGCGTTCAAAGAATATCAGCTATTTTATAATGTTTA	scaffold12711	309368	1	4.74e-29	Chromosome01	2460588	1	5.18e-29	49:C>A	49	1	0.861702	0.787234	0.212766	0.138298	0.648936	0.238343	0.334993	0.286668	15.14	12.4301	1	0	0	2	0	1	2	0	2	2	2	2	2	2	2	1	2	1	1	2	2	2	2	0	2	2
7107295|F|0-48:C>A-48:C>A	TGCAGAGGAGAGACCATTTGGCCCCTGAGTCAGCACAAGAGCAACCTGCCAGCTATAAAAGAGAGCCTT	TGCAGAGGAGAGACCATTTGGCCCCTGAGTCAGCACAAGAGCAACCTGCCAGCTATAAAAGAGAGCCTT	scaffold08799	47425	1	4.74e-29	Chromosome17	24021511	1	5.18e-29	48:C>A	48	1	0.904255	0.617021	0.382979	0.095745	0.521277	0.173155	0.472612	0.322884	7.34906	5.75	1	1	2	2	1	2	0	0	0	2	2	2	2	1	0	0	2	0	2	2	0	0	0	0	0	1
7107296|F|0-60:G>A-60:G>A	TGCAGAGGAGGCTATGACACCTATTGAGTCAACATTTTCTTTAGATGTCAATTCCAAATTGGACTGGTG	TGCAGAGGAGGCTATGACACCTATTGAGTCAACATTTTCTTTAGATGTCAATTCCAAATTGGACTGGTG	scaffold04457	1117557	1	4.74e-29	Chromosome01	30049171	1	5.18e-29	60:G>A	60	1	1	0.276596	0.723404	0	0.276596	0	0.400181	0.200091	8.04274	5.10811	1	0	0	0	0	0	0	0	2	0	0	0	0	0	0	0	0	2	0	0	0	0	0	2	2	0
7147721|F|0-54:C>T-54:C>T	TGCAGAGGATCTGATCGATGCTCTGCGCGAGGTCGACTGGTCATCGCCTCCTCGCCCTCTTTCCGAGTT	TGCAGAGGATCTGATCGATGCTCTGCGCGAGGTCGACTGGTCATCGCCTCCTCGCCCTCTTTCCGAGTT	scaffold04873	20746	1	4.74e-29	Chromosome09	21467404	1	5.18e-29	54:C>T	54	1	1	0.010638	0.989362	0	0.010638	0	0.02105	0.010525	7.08475	3	1	0	0	0	0	0	0	0	0	0	0	0	0	0	0	0	0	0	0	0	0	0	0	0	0	0
7112210|F|0-55:A>C-55:A>C	TGCAGAGGATGAAACAGTCAAAGCTGATTCTGGAATTATCACAACAAAAAAGAAAATCACAATTACAGA	TGCAGAGGATGAAACAGTCAAAGCTGATTCTGGAATTATCACAACAAAAAAGAAAATCACAATTACAGA	scaffold11287	54013	1	7.92e-27	Chromosome09	2491592	1	8.67e-27	55:A>C	55	1	1	0.095745	0.904255	0	0.095745	0	0.173155	0.086578	17.9661	8.36364	1	2	0	0	0	0	0	2	0	0	0	0	0	0	2	0	0	0	0	2	0	0	0	0	0	0
7110776|F|0-31:C>T-31:C>T	TGCAGAGGATGCTCAACTCACTCCTCTTCTACGCCTTGGAGCTGGAGCATGTGCAGGAATAATTGCAAT	TGCAGAGGATGCTCAACTCACTCCTCTTCTACGCCTTGGAGCTGGAGCATGTGCAGGAATAATTGCAAT	scaffold06145	359918	3	4.74e-29	Chromosome10	14439151	3	5.18e-29	31:C>T	31	1	1	0.244681	0.755319	0	0.244681	0	0.369624	0.184812	25.1441	7.83333	1	2	0	0	0	0	0	2	2	0	0	0	0	0	0	0	0	2	2	0	0	0	0	0	0	0
7120059|F|0-51:C>A-51:C>A	TGCAGAGGATTATCTCCCAACATTGCCCAATACTGTGAGTTTGCTTTGCAGCTTACATTTGTTTGACAT	TGCAGAGGATTATCTCCCAACATTGCCCAATACTGTGAGTTTGCTTTGCAGCTTACATTTGTTTGACAT	scaffold05875	1058293	1	2.2e-27	Chromosome04	27285016	1	2.41e-27	51:C>A	51	1	1	0.287234	0.712766	0	0.287234	0	0.409461	0.204731	23.7542	13.3939	1	2	0	0	2	0	2	0	0	2	0	0	0	2	2	2	0	2	2	0	2	2	2	0	0	2
20502068|F|0-42:T>C-42:T>C	TGCAGAGGATTATTATCAAACAATGTTTTAGGATATGTGATATGACCAGACATAGTCCTATCTAGATAC	TGCAGAGGATTATTATCAAACAATGTTTTAGGATATGTGATATGACCAGACATAGTCCTATCTAGATAC		0	0	999	Chromosome05	26812285	1	5.18e-29	42:T>C	42	1	1	0.351064	0.648936	0	0.351064	0	0.455636	0.227818	54.6356	17.2954	1	2	2	0	2	2	0	0	2	2	0	0	0	0	0	0	0	0	0	0	0	0	0	0	2	0
7107299|F|0-55:G>A-55:G>A	TGCAGAGGATTGGAATGCAGTACCACTGGAAAAATCGTAATTATAAAAGGTAAATGAACCATAATTTGT	TGCAGAGGATTGGAATGCAGTACCACTGGAAAAATCGTAATTATAAAAGGTAAATGAACCATAATTTGT	scaffold09151	91674	1	2.2e-27	Chromosome07	2692917	1	2.41e-27	55:G>A	55	1	0.989362	0.37234	0.62766	0.010638	0.361702	0.02105	0.467406	0.244228	18.3879	11.5208	1	0	2	0	0	1	2	2	2	0	0	0	0	0	0	0	0	0	0	0	0	0	2	0	0	0
7147725|F|0-25:T>C-25:T>C	TGCAGAGGATTTCAATCTCCAATCTTGTAATTTCCTTCAATTTTGGACATTGGGAAGAGCTTCTGCTTT	TGCAGAGGATTTCAATCTCCAATCTTGTAATTTCCTTCAATTTTGGACATTGGGAAGAGCTTCTGCTTT	scaffold06257	102701	1	2.2e-27	Chromosome08	5163903	1	2.41e-27	25:T>C	25	1	1	0.074468	0.925532	0	0.074468	0	0.137845	0.068923	8.47009	5.14286	1	0	0	0	2	0	0	0	0	0	0	0	0	0	0	0	0	0	0	0	0	0	0	2	0	0
20504018|F|0-14:C>A-14:C>A	TGCAGAGGCAAAACCAAAGGGCACTGTTGAGCCAGAAATCTCCATCACAAGACTTGATATTCGTGTTGG	TGCAGAGGCAAAACCAAAGGGCACTGTTGAGCCAGAAATCTCCATCACAAGACTTGATATTCGTGTTGG	scaffold03332	893558	1	4.74e-29	Chromosome15	4103877	1	5.18e-29	14:C>A	14	1	0.968085	0.297872	0.702128	0.031915	0.265957	0.061793	0.418289	0.240041	7.48696	6	1	0	0	0	2	0	0	2	0	1	0	0	0	2	2	0	0	0	2	0	0	2	2	2	0	2
13858759|F|0-62:C>T-62:C>T	TGCAGAGGCTACTGATAGTAGCACGTAGGTTTATGAAAAGGCATGCAATAAATAAATCTGCACGCATAT	TGCAGAGGCTACTGATAGTAGCACGTAGGTTTATGAAAAGGCATGCAATAAATAAATCTGCACGCATAT	scaffold05618	115942	1	4.74e-29	Chromosome06	2912423	1	5.18e-29	62:C>T	62	1	1	0.425532	0.574468	0	0.425532	0	0.488909	0.244455	36.2966	24.34	1	2	0	2	0	0	0	0	0	0	2	2	2	2	0	0	2	0	0	2	2	0	2	0	0	2
7120064|F|0-65:C>A-65:C>A	TGCAGAGGCTCATCTTCATCTTCATGATGATGAAAACTCCCACAAATGAAAGGACTGAACATCTCCTAA	TGCAGAGGCTCATCTTCATCTTCATGATGATGAAAACTCCCACAAATGAAAGGACTGAACATCTCCTAA	scaffold03237	121594	1	2.2e-27	Chromosome18	3984421	1	2.41e-27	65:C>A	65	1	0.93617	0.723404	0.276596	0.06383	0.659574	0.119511	0.400181	0.259846	26.7455	22.3452	1	0	0	2	0	0	0	2	1	2	2	2	2	2	0	0	2	1	2	2	2	0	0	2	2	2
7106821|F|0-60:C>T-60:C>T	TGCAGAGGCTCGATGGCCACCCCCGGTATCACTCATCAAAATGAGAACCTTTTTGGGGCTCTCGGCCTC	TGCAGAGGCTCGATGGCCACCCCCGGTATCACTCATCAAAATGAGAACCTTTTTGGGGCTCTCGGCCTC	scaffold03049	553902	2	4.74e-29	Chromosome16	28171745	2	5.18e-29	60:C>T	60	1	0.989362	0.340426	0.659574	0.010638	0.329787	0.02105	0.449072	0.235061	13.9658	4.68421	1	2	0	0	0	0	0	2	2	2	0	0	0	0	2	2	0	2	2	0	2	0	2	0	0	0
15484471|F|0-30:C>T-30:C>T	TGCAGAGGCTGAGCAGTTACGCCCGCCCTCCCAACAGCAGCAAACATATTTGACTGCACTTGCGTATTA	TGCAGAGGCTGAGCAGTTACGCCCGCCCTCCCAACAGCAGCAAACATATTTGACTGCACTTGCGTATTA	scaffold04043	1220007	2	4.74e-29	Chromosome02	4468902	2	5.18e-29	30:C>T	30	1	0.957447	0.595745	0.404255	0.042553	0.553191	0.081485	0.481666	0.281575	16.7207	14.2609	1	0	2	2	2	0	1	2	0	2	2	2	2	2	2	0	2	0	0	2	0	0	0	0	0	2
7125883|F|0-59:T>C-59:T>C	TGCAGAGGCTGTGAACTTGGGTTTAGCACTGAGGAACTAAGACTGTCACAGTCATAATTTGTTCAATTA	TGCAGAGGCTGTGAACTTGGGTTTAGCACTGAGGAACTAAGACTGTCACAGTCATAATTTGTTCAATTA	scaffold04324	211344	1	2.2e-27	Chromosome11	4051323	1	2.41e-27	59:T>C	59	1	0.925532	0.37234	0.62766	0.074468	0.297872	0.137845	0.467406	0.302626	16.8224	14.0217	1	1	0	0	2	2	0	2	0	2	0	0	0	1	0	2	0	2	0	0	2	0	2	0	1	1
22846577|F|0-61:G>A-61:G>A	TGCAGAGGGAAGAGCTGGGTCTCATTGAACAGGCTTATGATAACCCACACGAAGCTTTGTCGCGAATTA	TGCAGAGGGAAGAGCTGGGTCTCATTGAACAGGCTTATGATAACCCACACGAAGCTTTGTCGCGAATTA	scaffold04151	159421	1	4.74e-29	Chromosome04	24589960	1	5.18e-29	61:G>A	61	1	1	0.223404	0.776596	0	0.223404	0	0.34699	0.173495	32.9237	16	1	0	0	0	0	2	0	0	2	0	0	0	0	2	0	0	0	0	0	0	0	2	0	0	0	2
7143283|F|0-5:A>G-5:A>G	TGCAGAGGGAGAAATTTTATGATAGAATAGTGATACAATGACAATCTTACTTGCGGGAAAAGCTGCAAT	TGCAGAGGGAGAAATTTTATGATAGAATAGTGATACAATGACAATCTTACTTGCGGGAAAAGCTGCAAT	scaffold06683	52596	1	4.74e-29	Chromosome05	23062729	1	5.18e-29	5:A>G	5	1	0.925532	0.542553	0.457447	0.074468	0.468085	0.137845	0.496378	0.317112	11.2243	8.73016	1	0	0	2	0	0	1	0	0	0	2	2	2	0	0	2	2	2	0	2	2	0	1	2	2	0
7112228|F|0-26:C>G-26:C>G	TGCAGAGGGAGCAGTGAGAGTCAAGCCGAAAAAGGGTCCACGTAGAGGGGAGGATTTCACTTTGATGCA	TGCAGAGGGAGCAGTGAGAGTCAAGCCGAAAAAGGGTCCACGTAGAGGGGAGGATTTCACTTTGATGCA	scaffold09876	271842	1	4.74e-29	Chromosome14	4009537	1	5.18e-29	26:C>G	26	1	0.861702	0.351064	0.648936	0.138298	0.212766	0.238343	0.455636	0.34699	17.798	12.7073	1	0	0	0	0	0	0	0	0	2	0	0	0	0	0	2	0	0	0	0	2	2	2	2	1	0
7109938|F|0-7:G>T-7:G>T	TGCAGAGGGCACGACAAATTCAGGTCAGAATGTACAGAGGGAAGCATGGGATTACAAGATTGATGAGAT	TGCAGAGGGCACGACAAATTCAGGTCAGAATGTACAGAGGGAAGCATGGGATTACAAGATTGATGAGAT	scaffold06707	2826	1	2.2e-27	Chromosome03	10300168	1	2.41e-27	7:G>T	7	1	0.968085	0.351064	0.648936	0.031915	0.319149	0.061793	0.455636	0.258714	7.45133	5.4359	1	0	0	0	0	1	0	2	2	0	0	0	0	0	0	2	0	0	2	0	2	2	2	0	0	0
7107311|F|0-62:A>G-62:A>G	TGCAGAGGGGTCTATACCCAATGAGAGATGTTGCTGCAACCGAGTCCGCCATGTTTTTCCAGAAAATAC	TGCAGAGGGGTCTATACCCAATGAGAGATGTTGCTGCAACCGAGTCCGCCATGTTTTTCCAGAAAATAC	scaffold12946	296598	1	4.74e-29	Chromosome01	18249484	1	5.18e-29	62:A>G	62	1	0.946809	0.095745	0.904255	0.053191	0.042553	0.100724	0.173155	0.13694	15.9091	14.1429	1	0	0	0	0	2	0	0	0	0	0	0	0	0	0	0	0	0	0	0	0	0	0	0	0	0
13862658|F|0-40:G>T-40:G>T	TGCAGAGGTATTCTACCAACATCCCTAGCAAATGAAGGCCGCATAAGAAAGGGCAAGGACATTACAGAT	TGCAGAGGTATTCTACCAACATCCCTAGCAAATGAAGGCCGCATAAGAAAGGGCAAGGACATTAC	scaffold01551	203292	1	2.66e-26	Chromosome15	3529045	1	2.83e-26	40:G>T	40	1	1	0.010638	0.989362	0	0.010638	0	0.02105	0.010525	33.0678	19.5	1	0	0	0	0	0	0	0	0	0	0	0	0	0	0	0	0	0	0	0	0	0	0	0	0	0
20110265|F|0-8:T>A-8:T>A	TGCAGAGGTATTTATACCCGAGTTCGTACGTTGTACACTTGCTATATGTTACTTCAGAAGGGACAATTG	TGCAGAGGTATTTATACCCGAGTTCGTACGTTGTACACTTGCTATATGTTACTTCAGAAGGGACAATTG	scaffold08884	37236	1	2.2e-27	Chromosome12	250178	1	2.41e-27	8:T>A	8	1	0.989362	0.308511	0.691489	0.010638	0.297872	0.02105	0.426664	0.223857	10.9915	7.45946	1	2	2	0	0	0	2	2	0	0	0	0	0	2	0	0	0	2	0	0	0	0	0	0	0	2
7107314|F|0-41:T>A-41:T>A	TGCAGAGGTCATTACATAGACCAATGCTTTCCTTGTGGGGCTTTTCAGTTTAGCCCCACAAAAATCAGC	TGCAGAGGTCATTACATAGACCAATGCTTTCCTTGTGGGGCTTTTCAGTTTAGCCCCACAAAAATCAGC	scaffold03750	536710	1	4.74e-29	Chromosome11	25173002	1	5.18e-29	41:T>A	41	1	0.968085	0.276596	0.723404	0.031915	0.244681	0.061793	0.400181	0.230987	9.62281	6.76471	1	2	0	0	0	1	0	0	2	0	0	0	0	0	0	0	0	0	0	0	2	1	0	0	2	0
7107315|F|0-27:A>C-27:A>C	TGCAGAGGTGATCAGCCAACTTCATCTAATGCTGAAATGGCTTGTCAGCATACAGACCATGGACCCAAC	TGCAGAGGTGATCAGCCAACTTCATCTAATGCTGAAATGGCTTGTCAGCATACAGACCATGGACCCAAC	scaffold03750	900462	1	4.74e-29	Chromosome11	25537002	1	5.18e-29	27:A>C	27	1	0.968085	0.180851	0.819149	0.031915	0.148936	0.061793	0.296288	0.17904	12.0088	6.18182	1	2	0	0	0	1	0	0	2	0	2	0	0	0	0	0	0	0	0	0	0	1	0	0	0	0
20409283|F|0-19:C>T-19:C>T	TGCAGAGGTTGCACCACCTCTTACATCACTGGTCAAGGTAGATTCAGAACTGTGAAGAACAATTGGAAG	TGCAGAGGTTGCACCACCTCTTACATCACTGGTCAAGGTAGATTCAGAACTGTGAAGAACAATTGGAAG	scaffold05161	227741	1	4.74e-29	Chromosome03	14545603	1	5.18e-29	19:C>T	19	1	1	0.010638	0.989362	0	0.010638	0	0.02105	0.010525	10.9322	7.5	1	0	0	0	0	2	0	0	0	0	0	0	0	0	0	0	0	0	0	0	0	0	0	0	0	0
20498750|F|0-17:C>A-17:C>A	TGCAGAGGTTGGTAAATCGTCTGATCATTGTTTTGTTGAGGAACACAATATGTTGTTGGAGTTTCTTAG	TGCAGAGGTTGGTAAATCGTCTGATCATTGTTTTGTTGAGGAACACAATATGTTGTTGGAGTTTCTTAG	scaffold06916	1504664	1	4.74e-29	Chromosome02	10727321	1	5.18e-29	17:C>A	17	1	1	0.021277	0.978723	0	0.021277	0	0.041648	0.020824	15.8983	4.5	1	0	2	0	0	0	0	0	0	0	0	0	0	0	0	0	0	0	0	0	0	0	0	0	0	0
7107318|F|0-12:G>A-12:G>A	TGCAGAGGTTGTGAGATTGACAAGTAGCGGAAGAGACGCTAACACTCTATCAATGACGTACGTTTCTGA	TGCAGAGGTTGTGAGATTGACAAGTAGCGGAAGAGACGCTAACACTCTATCAATGACGTACGTTTCTGA	scaffold06748	382222	1	4.74e-29	Chromosome01	18926544	1	5.18e-29	12:G>A	12	1	0.946809	0.095745	0.904255	0.053191	0.042553	0.100724	0.173155	0.13694	6.63636	4.30769	1	0	0	0	0	2	0	0	0	0	0	0	0	0	0	0	0	0	0	0	0	0	0	0	0	0
20485423|F|0-7:G>T-7:G>T	TGCAGAGGTTTTTTTTTCTTTCTTTTTAGCTTACAGATTCTGTATCTAAAAGAAACCAGTATATTACAG	TGCAGAGGTTTTTTTTTCTTTCTTTTTAGCTTACAGATTCTGTATCTAAAAGAAACCAGTATATTACAG	scaffold12439	232099	1	2.2e-27	Chromosome10	1447037	1	2.41e-27	7:G>T	7	1	0.989362	0.021277	0.978723	0.010638	0.010638	0.02105	0.041648	0.031349	19.2328	4.66667	1	0	0	0	0	0	0	0	0	0	0	0	0	0	0	0	0	0	0	0	0	0	0	0	0	0
7120079|F|0-14:T>C-14:T>C	TGCAGAGTAAAGAATGAAATAGTGATTGATGATTCCATTGCTGACTTGAATGTTCAAAATCAGACTATG	TGCAGAGTAAAGAATGAAATAGTGATTGATGATTCCATTGCTGACTTGAATGTTCAAAATCAGACTATG	scaffold07012	1166974	1	2.2e-27	Chromosome18	1769101	1	2.41e-27	14:T>C	14	1	0.202128	1	0	0.797872	0.202128	0.322544	0	0.161272	9.21739	18.4407	1	1	1	1	1	1	1	1	1	2	1	1	1	1	2	1	1	1	1	1	1	2	1	1	1	1
7120080|F|0-9:A>G-9:A>G	TGCAGAGTAAAGTGCAGCAACACGTGTAGTGGCTGGAGTCCAAATCACCGACTTTGACAAGTTTGAACG	TGCAGAGTAAAGTGCAGCAACACGTGTAGTGGCTGGAGTCCAAATCACCGACTTTGACAAGTTTGAACG	scaffold05185	2862	1	4.74e-29	Chromosome16	11669920	1	5.18e-29	9:A>G	9	1	1	0.12766	0.87234	0	0.12766	0	0.222725	0.111363	30.4322	15.3333	1	0	0	0	0	0	0	0	0	0	0	0	0	0	0	0	0	0	0	0	0	0	0	2	0	0
7112263|F|0-14:A>C-14:A>C	TGCAGAGTAAATAAACATGCATATGGCTAAATATGAGATGGGTGTGAAGACCTGAGAAAGTGTATTCTT	TGCAGAGTAAATAAACATGCATATGGCTAAATATGAGATGGGTGTGAAGACCTGAGAAAGTGTATTCTT	scaffold06948	739501	1	2.2e-27	Chromosome12	31365704	1	2.41e-27	14:A>C	14	1	0.829787	0.468085	0.531915	0.170213	0.297872	0.282481	0.497963	0.390222	17.9691	15.375	1	0	0	0	2	2	0	0	1	2	0	0	0	0	0	0	0	2	0	0	2	1	2	2	1	0
7107325|F|0-19:A>T-19:A>T	TGCAGAGTAATACATCAGGAAATGGGGAGTTTGGGCCATTGGATTGGCAGGGCGCTGGAGATCAATGTT	TGCAGAGTAATACATCAGGAAATGGGGAGTTTGGGCCATTGGATTGGCAGGGCGCTGGAGATCAATGTT	scaffold06656	755958	1	1.03e-25	Chromosome06	19451027	1	1.12e-25	19:A>T	19	1	1	0.308511	0.691489	0	0.308511	0	0.426664	0.213332	9.38136	5.45946	1	0	0	0	0	2	2	0	2	0	0	0	0	0	2	0	0	0	0	0	2	2	2	2	2	0
13855578|F|0-59:A>G-59:A>G	TGCAGAGTAATCATTCCAAGACTATTCAATTCTTATTTTCTTGTAATAATCTTTACAACAGACAAATTT	TGCAGAGTAATCATTCCAAGACTATTCAATTCTTATTTTCTTGTAATAATCTTTACAACAGACAAATTT		0	0	999		0	0	999	59:A>G	59	1	1	0.074468	0.925532	0	0.074468	0	0.137845	0.068923	7.22881	4.125	1	0	0	0	0	0	0	0	0	0	0	0	0	0	0	0	0	0	0	0	0	0	0	0	0	0
13855579|F|0-21:G>A-21:G>A	TGCAGAGTAATGAGGTAATAAGTATTGAAATAATTGCCTCGTATAAGCTGCAACCAAAACGATGAAATA	TGCAGAGTAATGAGGTAATAAGTATTGAAATAATTGCCTCGTATAAGCTGCAACCAAAACGATGAAATA		0	0	999		0	0	999	21:G>A	21	1	1	0.06383	0.93617	0	0.06383	0	0.119511	0.059756	19.6864	9.66667	1	0	0	0	0	0	0	2	0	2	0	0	0	0	0	0	0	0	0	0	0	0	0	0	0	0
13858768|F|0-11:G>A-11:G>A	TGCAGAGTAATGCTCTATCTTCTAGACAAAAGAAAAAGCCAGCTGTCTCCTGTATCAAATGAGTGATTT	TGCAGAGTAATGCTCTATCTTCTAGACAAAAGAAAAAGCCAGCTGTCTCCTGTATCAAATGAGTGATTT	scaffold06766	21153	2	4.74e-29	Chromosome15	7247772	2	5.18e-29	11:G>A	11	1	0.968085	0.521277	0.478723	0.031915	0.489362	0.061793	0.499095	0.280444	15.7018	10.6271	1	0	1	2	2	2	0	0	2	2	2	2	2	2	1	0	2	0	2	2	0	2	0	0	0	2
7122718|F|0-49:A>C-49:A>C	TGCAGAGTACACTTGTTTATGGGCTCAAGTGTTCTTCACGAGATACCAAATCGGCCCATCCGATTCAAA	TGCAGAGTACACTTGTTTATGGGCTCAAGTGTTCTTCACGAGATACCAAATCGGCCCATCCGATTCAAA	scaffold02264	287294	1	2.2e-27	Chromosome09	29125559	1	2.41e-27	49:A>C	49	1	0.404255	0.93617	0.06383	0.595745	0.340426	0.481666	0.119511	0.300589	12.9231	17.3818	1	2	2	1	1	2	1	1	1	2	1	1	1	2	1	1	1	2	1	1	1	2	1	1	2	2
7120087|F|0-37:T>G-37:T>G	TGCAGAGTACTTCTCAAGAGCTTTTCAGCTTGATCCATGGACGAGATTGTTCATGAATGAATATAACAC	TGCAGAGTACTTCTCAAGAGCTTTTCAGCTTGATCCATGGACGAGATTGTTCATGAATGAATATAACAC	scaffold00396	140920	1	2.2e-27	Chromosome07	6978307	1	2.41e-27	37:T>G	37	1	0.861702	0.542553	0.457447	0.138298	0.404255	0.238343	0.496378	0.367361	10.3465	8.1875	1	1	0	0	1	1	2	1	2	2	0	0	0	0	2	2	0	0	0	0	0	2	0	2	1	0
7112267|F|0-25:A>G-25:A>G	TGCAGAGTAGAGAATTTATTTGTTCAAGTGGACTTGTAGTTTGTTGACAGATGCTTTATAAGGCTATGA	TGCAGAGTAGAGAATTTATTTGTTCAAGTGGACTTGTAGTTTGTTGACAGATGCTTTATAAGGCTATGA	scaffold02196	185626	1	4.74e-29	Chromosome04	25258001	1	5.18e-29	25:A>G	25	1	0.968085	0.12766	0.87234	0.031915	0.095745	0.061793	0.222725	0.142259	10.0956	5.92308	1	0	2	0	0	0	0	0	1	0	0	0	0	2	0	0	0	0	0	0	0	0	0	0	0	2
7117061|F|0-51:T>C-51:T>C	TGCAGAGTAGCCTGTGTTTAGCAGCAGTGGCACCCTTTGCCCGATATCTCTTGCTCACTTTTTTTACAG	TGCAGAGTAGCCTGTGTTTAGCAGCAGTGGCACCCTTTGCCCGATATCTCTTGCTCACTTTTTTTACAG	scaffold02083	59325	1	2.2e-27	Chromosome18	16209217	1	2.41e-27	51:T>C	51	1	0.989362	0.117021	0.882979	0.010638	0.106383	0.02105	0.206655	0.113852	34.6068	17.6154	1	0	0	0	0	0	0	0	0	0	0	0	0	0	0	0	0	0	0	0	0	2	2	0	0	0
13855582|F|0-35:A>G-35:A>G	TGCAGAGTAGCCTTGCCCTGTTCCATCAATATGAAAAATAAGATAAGAACCTCTTTGACCTGAAATATC	TGCAGAGTAGCCTTGCCCTGTTCCATCAATATGAAAAATAAGATAAGAACCTCTTTGACCTGAAATATC	scaffold05432	396240	2	4.74e-29	Chromosome04	23086500	2	5.18e-29	35:A>G	35	1	1	0.191489	0.808511	0	0.191489	0	0.309642	0.154821	23.6949	14.6957	1	0	0	0	0	2	0	0	2	0	0	0	0	0	0	0	0	0	0	0	0	2	0	0	0	0
7112268|F|0-57:C>T-57:C>T	TGCAGAGTAGTACAGGTAAAGGAAGAGGGGAAATGTCTAATGAGTAATAATAATAAGCGGTGCAAAAAG	TGCAGAGTAGTACAGGTAAAGGAAGAGGGGAAATGTCTAATGAGTAATAATAATAAGCGGTGCAAAAAG	scaffold04434	1364	1	2.2e-27	Chromosome09	14399016	1	2.41e-27	57:C>T	57	1	0.351064	0.989362	0.010638	0.648936	0.340426	0.455636	0.02105	0.238343	9.80488	17.0517	1	1	1	1	1	2	1	2	1	2	1	1	1	2	1	1	1	1	2	1	2	2	2	1	2	2
13858771|F|0-14:G>T-14:G>T	TGCAGAGTATATGCGGGACTCTACCTTGCACATATGTTTTGCATGCGTACACTTGTTCACATCTGTCTG	TGCAGAGTATATGCGGGACTCTACCTTGCACATATGTTTTGCATGCGTACACTTGTTCACATCTGTCTG	scaffold03614	3035975	1	2.2e-27	Chromosome09	27106950	1	2.41e-27	14:G>T	14	1	0.989362	0.5	0.5	0.010638	0.489362	0.02105	0.5	0.260525	17.7607	9.83051	1	2	0	2	2	0	0	0	0	2	2	2	2	0	2	0	2	2	2	2	2	0	0	2	0	0
7119573|F|0-18:A>G-18:A>G	TGCAGAGTATATGGCATTATACAAAAGCAACCCAAAGGTTCACAGGAATTACTTGGGGAGGCCTTGGAA	TGCAGAGTATATGGCATTATACAAAAGCAACCCAAAGGTTCACAGGAATTACTTGGGGAGGCCTTGGAA	scaffold06948	411478	1	4.74e-29	Chromosome12	31079393	1	5.18e-29	18:A>G	18	1	1	0.223404	0.776596	0	0.223404	0	0.34699	0.173495	20.322	9.11538	1	0	2	0	0	0	0	2	0	0	0	0	0	0	2	2	0	2	0	0	0	0	0	0	2	0
7147801|F|0-35:C>T-35:C>T	TGCAGAGTATGTTACTAGGTGTTTGATGATGTCTACTGATAAACAGCTTCGAATGGATAAGATTGCACA	TGCAGAGTATGTTACTAGGTGTTTGATGATGTCTACTGATAAACAGCTTCGAATGGATAAGATTGCACA	scaffold02871	365669	1	4.74e-29	Chromosome03	5100117	1	5.18e-29	35:C>T	35	1	1	0.06383	0.93617	0	0.06383	0	0.119511	0.059756	6.81356	2.875	1	0	0	0	0	0	0	0	0	0	0	0	0	0	0	0	0	0	0	0	0	0	0	0	0	0
13855585|F|0-61:G>A-61:G>A	TGCAGAGTATTGGATATGCTAATTTAGCAAAACTTGATCCTCAGTATGGCTTATGTAAGTTGCTGCTAT	TGCAGAGTATTGGATATGCTAATTTAGCAAAACTTGATCCTCAGTATGGCTTATGTAAGTTGCTGCTAT	scaffold04065	406800	2	2.2e-27	Chromosome02	11764282	2	2.41e-27	61:G>A	61	1	1	0.12766	0.87234	0	0.12766	0	0.222725	0.111363	21.2458	13.1539	1	0	0	0	2	0	0	0	0	0	0	0	0	0	0	2	0	0	0	0	0	0	0	2	0	0
7112274|F|0-60:G>T-60:G>T	TGCAGAGTATTTTTTCCTGATAGATTCATCAAGTCGGTGAATGGTGACACCAAATCAAAAGGTTTACAG	TGCAGAGTATTTTTTCCTGATAGATTCATCAAGTCGGTGAATGGTGACACCAAATCAAAAGGTTTACAG	scaffold08359	515746	1	2.2e-27	Chromosome14	7864679	1	2.41e-27	60:G>T	60	1	1	0.117021	0.882979	0	0.117021	0	0.206655	0.103327	43.7203	26.6	1	0	0	0	0	0	0	2	0	2	0	0	0	0	0	0	0	0	0	0	0	0	0	2	0	0
7107328|F|0-38:G>A-38:G>A	TGCAGAGTATTTTTTTGAGTACTCAAATGAAGAAGGTGGTTTCAATGGTGAAAACCGAAAGAAGACATG	TGCAGAGTATTTTTTTGAGTACTCAAATGAAGAAGGTGGTTTCAATGGTGAAAACCGAAAGAAGACATG	scaffold04165	552091	1	4.74e-29	Chromosome10	3353205	1	5.18e-29	38:G>A	38	1	0.989362	0.180851	0.819149	0.010638	0.170213	0.02105	0.296288	0.158669	28.9316	17.95	1	0	0	0	0	2	0	0	0	2	0	0	0	0	2	0	0	0	0	0	0	0	1	0	0	0
7143293|F|0-47:T>G-47:T>G	TGCAGAGTCAACCCGTTGAAGAGTTCTACCGCCAACGTGGGAAGTTATTGGAGTTCAATCTTCCTGGAG	TGCAGAGTCAACCCGTTGAAGAGTTCTACCGCCAACGTGGGAAGTTATTGGAGTTCAATCTTCCTGGAG	scaffold04165	311398	2	4.74e-29	Chromosome10	3594013	2	5.18e-29	47:T>G	47	1	0.968085	0.180851	0.819149	0.031915	0.148936	0.061793	0.296288	0.17904	12.6053	7.52174	1	0	0	0	0	1	0	0	0	0	0	0	0	2	0	0	0	0	0	0	2	0	1	0	0	2
[truncated: 9,737 more rows]
[truncated: 62 more columns]
