# Supplementary material for: High-density DArT-based SilicoDArT and SNP markers for genetic diversity and population structure studies in cassava (Manihot esculenta Crantz)
Source: PLoS One. 2021 Jul 27;16(7):e0255290. doi: 10.1371/journal.pone.0255290 (PMC8315537; doi:10.1371/journal.pone.0255290)
Supplement: S3 Table — (CSV) [file pone.0255290.s007.csv]

	Sika bankye	UCC-2001-464	DMA-2000-024	UCC-2001-144	1090090	DMA-2000-070	IBA010040	IBA070134	UCC-2001-507	UCC-2001-015	BD-96-065	KSI-2000-191	AGBELIFIA	BEDIAKO	AGRA	UCC-2001-157	Doku duade	Abrabopa	Ksi-2000-179	Essambankye	IBA950289	1070557	UCC-2001-195	Broni	TEKBANKYE	IBA96/0581	IBA98/0505	1011797	TA-97-047	Amasen	KSI-2000-001	1082264	IBA9102324	UCC BANKYE	IBA011368	IBA020431	IBA993073	Duade kpakpa	SW-2000-006	UCC-2000-002	Ampong	TME 149	Fil-Indiakonia	UCC-2001-004	ADE-2000-097	Bankyehemaa	OTUHIA	UCC-2001-296	� DUDZI
Sika bankye	0	0.29	0.31	0.31	0.35	0.31	0.33	0.38	0.31	0.31	0.31	0.31	0.32	0.31	0.33	0.31	0.32	0.31	0.31	0.3	0.34	0.33	0.36	0.32	0.32	0.36	0.34	0.32	0.31	0.2	0.31	0.33	0.36	0.28	0.36	0.3	0.36	0.33	0.29	0.39	0.34	0.38	0.32	0.31	0.32	0.32	0.33	0.31	0.35
UCC-2001-464	0.29	0	0.19	0.29	0.35	0.26	0.33	0.37	0.32	0.19	0.19	0.19	0.31	0.26	0.29	0.19	0.33	0.29	0.19	0.33	0.35	0.33	0.33	0.35	0.31	0.35	0.37	0.26	0.19	0.29	0.32	0.34	0.38	0.21	0.35	0.3	0.36	0.31	0.23	0.4	0.35	0.37	0.31	0.19	0.25	0.3	0.34	0.19	0.35
DMA-2000-024	0.31	0.19	0	0.25	0.34	0.2	0.33	0.37	0.31	0.01	0.01	0	0.3	0.24	0.25	0	0.32	0.25	0.01	0.32	0.34	0.32	0.29	0.34	0.3	0.34	0.34	0.19	0.01	0.27	0.31	0.34	0.37	0.13	0.34	0.29	0.34	0.28	0.2	0.39	0.34	0.37	0.31	0.01	0.21	0.3	0.33	0.01	0.35
UCC-2001-144	0.31	0.29	0.25	0	0.34	0.29	0.33	0.38	0.21	0.25	0.25	0.25	0.32	0.27	0.24	0.25	0.34	0.3	0.25	0.32	0.35	0.33	0.3	0.34	0.32	0.34	0.35	0.29	0.25	0.27	0.22	0.34	0.35	0.27	0.34	0.3	0.36	0.29	0.28	0.38	0.34	0.38	0.31	0.25	0.22	0.32	0.31	0.25	0.34
1090090	0.35	0.35	0.34	0.34	0	0.35	0.35	0.34	0.36	0.34	0.34	0.34	0.35	0.36	0.34	0.34	0.36	0.34	0.34	0.33	0.28	0.31	0.38	0.36	0.35	0.36	0.38	0.34	0.34	0.35	0.36	0.28	0.37	0.34	0.31	0.34	0.34	0.35	0.33	0.36	0.35	0.34	0.34	0.34	0.33	0.35	0.34	0.34	0.38
DMA-2000-070	0.31	0.26	0.2	0.29	0.35	0	0.32	0.38	0.32	0.2	0.2	0.2	0.31	0.27	0.29	0.2	0.32	0.29	0.2	0.31	0.35	0.32	0.33	0.35	0.31	0.36	0.35	0.26	0.2	0.3	0.32	0.35	0.37	0.21	0.35	0.3	0.35	0.31	0.22	0.4	0.34	0.38	0.32	0.2	0.27	0.31	0.33	0.2	0.35
IBA010040	0.33	0.33	0.33	0.33	0.35	0.32	0	0.33	0.34	0.33	0.33	0.33	0.33	0.31	0.32	0.32	0.34	0.32	0.33	0.33	0.35	0.32	0.37	0.36	0.32	0.33	0.35	0.32	0.33	0.32	0.34	0.34	0.36	0.3	0.34	0.28	0.38	0.34	0.32	0.4	0.27	0.33	0.27	0.33	0.32	0.32	0.35	0.33	0.3
IBA070134	0.38	0.37	0.37	0.38	0.34	0.38	0.33	0	0.38	0.37	0.37	0.37	0.34	0.36	0.36	0.37	0.34	0.36	0.37	0.37	0.32	0.35	0.36	0.37	0.34	0.34	0.33	0.38	0.37	0.37	0.38	0.32	0.34	0.36	0.26	0.33	0.33	0.36	0.36	0.34	0.33	0.01	0.34	0.37	0.37	0.34	0.37	0.37	0.33
UCC-2001-507	0.31	0.32	0.31	0.21	0.36	0.32	0.34	0.38	0	0.31	0.31	0.31	0.34	0.28	0.3	0.31	0.35	0.31	0.31	0.31	0.36	0.33	0.37	0.35	0.34	0.35	0.37	0.32	0.31	0.32	0.01	0.35	0.36	0.31	0.36	0.32	0.37	0.34	0.3	0.39	0.35	0.38	0.32	0.31	0.32	0.34	0.33	0.31	0.37
UCC-2001-015	0.31	0.19	0.01	0.25	0.34	0.2	0.33	0.37	0.31	0	0.01	0	0.3	0.24	0.25	0	0.32	0.25	0	0.32	0.35	0.32	0.29	0.34	0.3	0.34	0.34	0.19	0.01	0.27	0.31	0.34	0.37	0.13	0.34	0.29	0.34	0.28	0.2	0.39	0.34	0.37	0.31	0	0.21	0.3	0.33	0	0.35
BD-96-065	0.31	0.19	0.01	0.25	0.34	0.2	0.33	0.37	0.31	0.01	0	0.01	0.3	0.24	0.25	0	0.33	0.25	0.01	0.32	0.34	0.32	0.29	0.34	0.3	0.34	0.34	0.19	0.01	0.28	0.31	0.34	0.37	0.13	0.34	0.29	0.34	0.29	0.2	0.39	0.34	0.37	0.31	0.01	0.21	0.3	0.33	0.01	0.35
KSI-2000-191	0.31	0.19	0	0.25	0.34	0.2	0.33	0.37	0.31	0	0.01	0	0.3	0.24	0.25	0	0.33	0.25	0	0.32	0.35	0.32	0.29	0.34	0.3	0.34	0.34	0.19	0.01	0.27	0.31	0.34	0.37	0.13	0.34	0.29	0.34	0.29	0.2	0.39	0.34	0.37	0.31	0	0.21	0.3	0.33	0	0.35
AGBELIFIA	0.32	0.31	0.3	0.32	0.35	0.31	0.33	0.34	0.34	0.3	0.3	0.3	0	0.31	0.32	0.3	0.28	0.31	0.3	0.3	0.35	0.32	0.32	0.34	0.01	0.33	0.34	0.3	0.3	0.33	0.34	0.34	0.33	0.3	0.33	0.3	0.29	0.32	0.3	0.36	0.34	0.34	0.3	0.3	0.31	0	0.33	0.3	0.34
BEDIAKO	0.31	0.26	0.24	0.27	0.36	0.27	0.31	0.36	0.28	0.24	0.24	0.24	0.31	0	0.24	0.24	0.31	0.3	0.24	0.31	0.35	0.31	0.32	0.34	0.31	0.33	0.35	0.28	0.24	0.32	0.28	0.34	0.35	0.23	0.33	0.31	0.35	0.33	0.26	0.37	0.33	0.36	0.31	0.24	0.28	0.31	0.32	0.24	0.34
AGRA	0.33	0.29	0.25	0.24	0.34	0.29	0.32	0.36	0.3	0.25	0.25	0.25	0.32	0.24	0	0.25	0.31	0.3	0.25	0.3	0.34	0.32	0.3	0.33	0.31	0.32	0.35	0.28	0.25	0.26	0.3	0.34	0.36	0.27	0.32	0.3	0.35	0.31	0.29	0.35	0.33	0.36	0.32	0.25	0.21	0.31	0.3	0.25	0.34
UCC-2001-157	0.31	0.19	0	0.25	0.34	0.2	0.32	0.37	0.31	0	0	0	0.3	0.24	0.25	0	0.32	0.25	0	0.32	0.34	0.32	0.29	0.34	0.3	0.34	0.34	0.19	0	0.27	0.31	0.34	0.37	0.13	0.34	0.29	0.34	0.28	0.2	0.39	0.34	0.37	0.31	0	0.21	0.3	0.33	0	0.35
Doku duade	0.32	0.33	0.32	0.34	0.36	0.32	0.34	0.34	0.35	0.32	0.33	0.33	0.28	0.31	0.31	0.32	0	0.32	0.32	0.27	0.36	0.34	0.3	0.32	0.28	0.31	0.32	0.32	0.32	0.34	0.35	0.35	0.31	0.31	0.31	0.32	0.27	0.3	0.3	0.32	0.33	0.34	0.33	0.32	0.32	0.27	0.34	0.33	0.31
Abrabopa	0.31	0.29	0.25	0.3	0.34	0.29	0.32	0.36	0.31	0.25	0.25	0.25	0.31	0.3	0.3	0.25	0.32	0	0.25	0.31	0.33	0.31	0.33	0.33	0.31	0.34	0.34	0.29	0.25	0.31	0.31	0.33	0.36	0.26	0.34	0.31	0.36	0.32	0.28	0.38	0.28	0.36	0.3	0.25	0.26	0.31	0.31	0.25	0.31
Ksi-2000-179	0.31	0.19	0.01	0.25	0.34	0.2	0.33	0.37	0.31	0	0.01	0	0.3	0.24	0.25	0	0.32	0.25	0	0.32	0.35	0.32	0.29	0.34	0.3	0.34	0.34	0.19	0.01	0.27	0.31	0.34	0.37	0.13	0.34	0.29	0.34	0.28	0.2	0.39	0.34	0.37	0.31	0	0.21	0.3	0.33	0	0.35
Essambankye	0.3	0.33	0.32	0.32	0.33	0.31	0.33	0.37	0.31	0.32	0.32	0.32	0.3	0.31	0.3	0.32	0.27	0.31	0.32	0	0.32	0.3	0.33	0.29	0.3	0.33	0.33	0.31	0.32	0.3	0.31	0.32	0.33	0.3	0.32	0.31	0.31	0.32	0.28	0.29	0.32	0.37	0.32	0.32	0.31	0.3	0.26	0.32	0.33
IBA950289	0.34	0.35	0.34	0.35	0.28	0.35	0.35	0.32	0.36	0.35	0.34	0.35	0.35	0.35	0.34	0.34	0.36	0.33	0.35	0.32	0	0.31	0.38	0.35	0.35	0.36	0.38	0.34	0.35	0.36	0.36	0.03	0.35	0.33	0.34	0.33	0.33	0.36	0.33	0.35	0.36	0.32	0.34	0.35	0.34	0.34	0.33	0.34	0.36
1070557	0.33	0.33	0.32	0.33	0.31	0.32	0.32	0.35	0.33	0.32	0.32	0.32	0.32	0.31	0.32	0.32	0.34	0.31	0.32	0.3	0.31	0	0.36	0.35	0.32	0.35	0.35	0.3	0.32	0.33	0.33	0.31	0.37	0.3	0.33	0.32	0.36	0.34	0.33	0.38	0.34	0.35	0.32	0.32	0.33	0.32	0.31	0.32	0.35
UCC-2001-195	0.36	0.33	0.29	0.3	0.38	0.33	0.37	0.36	0.37	0.29	0.29	0.29	0.32	0.32	0.3	0.29	0.3	0.33	0.29	0.33	0.38	0.36	0	0.3	0.32	0.29	0.32	0.32	0.29	0.33	0.37	0.37	0.32	0.31	0.32	0.34	0.34	0.27	0.31	0.31	0.35	0.36	0.35	0.29	0.27	0.32	0.32	0.29	0.33
Broni	0.32	0.35	0.34	0.34	0.36	0.35	0.36	0.37	0.35	0.34	0.34	0.34	0.34	0.34	0.33	0.34	0.32	0.33	0.34	0.29	0.35	0.35	0.3	0	0.34	0.3	0.33	0.34	0.34	0.34	0.35	0.35	0.3	0.33	0.32	0.32	0.34	0.27	0.33	0.22	0.31	0.37	0.35	0.34	0.34	0.34	0.21	0.34	0.33
TEKBANKYE	0.32	0.31	0.3	0.32	0.35	0.31	0.32	0.34	0.34	0.3	0.3	0.3	0.01	0.31	0.31	0.3	0.28	0.31	0.3	0.3	0.35	0.32	0.32	0.34	0	0.33	0.34	0.3	0.3	0.32	0.34	0.34	0.33	0.3	0.33	0.3	0.29	0.32	0.3	0.36	0.34	0.34	0.3	0.3	0.31	0	0.34	0.3	0.34
IBA96/0581	0.36	0.35	0.34	0.34	0.36	0.36	0.33	0.34	0.35	0.34	0.34	0.34	0.33	0.33	0.32	0.34	0.31	0.34	0.34	0.33	0.36	0.35	0.29	0.3	0.33	0	0.3	0.34	0.34	0.34	0.36	0.35	0.3	0.34	0.3	0.33	0.34	0.29	0.34	0.3	0.3	0.34	0.31	0.34	0.32	0.33	0.32	0.34	0.31
IBA98/0505	0.34	0.37	0.34	0.35	0.38	0.35	0.35	0.33	0.37	0.34	0.34	0.34	0.34	0.35	0.35	0.34	0.32	0.34	0.34	0.33	0.38	0.35	0.32	0.33	0.34	0.3	0	0.34	0.34	0.35	0.37	0.37	0.33	0.33	0.31	0.35	0.32	0.32	0.33	0.34	0.3	0.33	0.3	0.34	0.34	0.34	0.34	0.34	0.31
1011797	0.32	0.26	0.19	0.29	0.34	0.26	0.32	0.38	0.32	0.19	0.19	0.19	0.3	0.28	0.28	0.19	0.32	0.29	0.19	0.31	0.34	0.3	0.32	0.34	0.3	0.34	0.34	0	0.19	0.29	0.32	0.34	0.37	0.21	0.34	0.31	0.34	0.31	0.25	0.39	0.33	0.38	0.31	0.19	0.26	0.3	0.33	0.19	0.35
TA-97-047	0.31	0.19	0.01	0.25	0.34	0.2	0.33	0.37	0.31	0.01	0.01	0.01	0.3	0.24	0.25	0	0.32	0.25	0.01	0.32	0.35	0.32	0.29	0.34	0.3	0.34	0.34	0.19	0	0.27	0.31	0.34	0.37	0.13	0.34	0.29	0.34	0.28	0.2	0.39	0.34	0.37	0.31	0.01	0.21	0.3	0.33	0.01	0.35
Amasen	0.2	0.29	0.27	0.27	0.35	0.3	0.32	0.37	0.32	0.27	0.28	0.27	0.33	0.32	0.26	0.27	0.34	0.31	0.27	0.3	0.36	0.33	0.33	0.34	0.32	0.34	0.35	0.29	0.27	0	0.32	0.35	0.37	0.27	0.35	0.3	0.36	0.3	0.29	0.38	0.34	0.37	0.33	0.27	0.21	0.32	0.33	0.27	0.35
KSI-2000-001	0.31	0.32	0.31	0.22	0.36	0.32	0.34	0.38	0.01	0.31	0.31	0.31	0.34	0.28	0.3	0.31	0.35	0.31	0.31	0.31	0.36	0.33	0.37	0.35	0.34	0.36	0.37	0.32	0.31	0.32	0	0.35	0.36	0.31	0.36	0.32	0.37	0.34	0.31	0.39	0.35	0.38	0.32	0.31	0.32	0.34	0.33	0.31	0.37
1082264	0.33	0.34	0.34	0.34	0.28	0.35	0.34	0.32	0.35	0.34	0.34	0.34	0.34	0.34	0.34	0.34	0.35	0.33	0.34	0.32	0.03	0.31	0.37	0.35	0.34	0.35	0.37	0.34	0.34	0.35	0.35	0	0.35	0.33	0.33	0.32	0.33	0.36	0.33	0.35	0.35	0.32	0.33	0.34	0.33	0.34	0.32	0.34	0.35
IBA9102324	0.36	0.38	0.37	0.35	0.37	0.37	0.36	0.34	0.36	0.37	0.37	0.37	0.33	0.35	0.36	0.37	0.31	0.36	0.37	0.33	0.35	0.37	0.32	0.3	0.33	0.3	0.33	0.37	0.37	0.37	0.36	0.35	0	0.36	0.34	0.37	0.32	0.31	0.36	0.25	0.32	0.34	0.31	0.37	0.37	0.33	0.34	0.37	0.33
UCC BANKYE	0.28	0.21	0.13	0.27	0.34	0.21	0.3	0.36	0.31	0.13	0.13	0.13	0.3	0.23	0.27	0.13	0.31	0.26	0.13	0.3	0.33	0.3	0.31	0.33	0.3	0.34	0.33	0.21	0.13	0.27	0.31	0.33	0.36	0	0.33	0.28	0.35	0.28	0.2	0.38	0.32	0.36	0.3	0.13	0.23	0.3	0.31	0.13	0.33
IBA011368	0.36	0.35	0.34	0.34	0.31	0.35	0.34	0.26	0.36	0.34	0.34	0.34	0.33	0.33	0.32	0.34	0.31	0.34	0.34	0.32	0.34	0.33	0.32	0.32	0.33	0.3	0.31	0.34	0.34	0.35	0.36	0.33	0.34	0.33	0	0.33	0.33	0.32	0.33	0.33	0.32	0.26	0.33	0.34	0.33	0.32	0.33	0.34	0.32
IBA020431	0.3	0.3	0.29	0.3	0.34	0.3	0.28	0.33	0.32	0.29	0.29	0.29	0.3	0.31	0.3	0.29	0.32	0.31	0.29	0.31	0.33	0.32	0.34	0.32	0.3	0.33	0.35	0.31	0.29	0.3	0.32	0.32	0.37	0.28	0.33	0	0.36	0.31	0.3	0.38	0.32	0.33	0.25	0.29	0.29	0.3	0.31	0.29	0.31
IBA993073	0.36	0.36	0.34	0.36	0.34	0.35	0.38	0.33	0.37	0.34	0.34	0.34	0.29	0.35	0.35	0.34	0.27	0.36	0.34	0.31	0.33	0.36	0.34	0.34	0.29	0.34	0.32	0.34	0.34	0.36	0.37	0.33	0.32	0.35	0.33	0.36	0	0.34	0.33	0.33	0.35	0.33	0.36	0.34	0.35	0.29	0.36	0.34	0.34
Duade kpakpa	0.33	0.31	0.28	0.29	0.35	0.31	0.34	0.36	0.34	0.28	0.29	0.29	0.32	0.33	0.31	0.28	0.3	0.32	0.28	0.32	0.36	0.34	0.27	0.27	0.32	0.29	0.32	0.31	0.28	0.3	0.34	0.36	0.31	0.28	0.32	0.31	0.34	0	0.31	0.3	0.33	0.36	0.32	0.28	0.24	0.32	0.31	0.28	0.3
SW-2000-006	0.29	0.23	0.2	0.28	0.33	0.22	0.32	0.36	0.3	0.2	0.2	0.2	0.3	0.26	0.29	0.2	0.3	0.28	0.2	0.28	0.33	0.33	0.31	0.33	0.3	0.34	0.33	0.25	0.2	0.29	0.31	0.33	0.36	0.2	0.33	0.3	0.33	0.31	0	0.38	0.32	0.36	0.3	0.2	0.25	0.3	0.33	0.2	0.34
UCC-2000-002	0.39	0.4	0.39	0.38	0.36	0.4	0.4	0.34	0.39	0.39	0.39	0.39	0.36	0.37	0.35	0.39	0.32	0.38	0.39	0.29	0.35	0.38	0.31	0.22	0.36	0.3	0.34	0.39	0.39	0.38	0.39	0.35	0.25	0.38	0.33	0.38	0.33	0.3	0.38	0	0.36	0.34	0.38	0.39	0.38	0.36	0.23	0.39	0.34
Ampong	0.34	0.35	0.34	0.34	0.35	0.34	0.27	0.33	0.35	0.34	0.34	0.34	0.34	0.33	0.33	0.34	0.33	0.28	0.34	0.32	0.36	0.34	0.35	0.31	0.34	0.3	0.3	0.33	0.34	0.34	0.35	0.35	0.32	0.32	0.32	0.32	0.35	0.33	0.32	0.36	0	0.33	0.29	0.34	0.32	0.34	0.33	0.34	0.22
TME 149	0.38	0.37	0.37	0.38	0.34	0.38	0.33	0.01	0.38	0.37	0.37	0.37	0.34	0.36	0.36	0.37	0.34	0.36	0.37	0.37	0.32	0.35	0.36	0.37	0.34	0.34	0.33	0.38	0.37	0.37	0.38	0.32	0.34	0.36	0.26	0.33	0.33	0.36	0.36	0.34	0.33	0	0.34	0.37	0.37	0.34	0.37	0.37	0.33
Fil-Indiakonia	0.32	0.31	0.31	0.31	0.34	0.32	0.27	0.34	0.32	0.31	0.31	0.31	0.3	0.31	0.32	0.31	0.33	0.3	0.31	0.32	0.34	0.32	0.35	0.35	0.3	0.31	0.3	0.31	0.31	0.33	0.32	0.33	0.31	0.3	0.33	0.25	0.36	0.32	0.3	0.38	0.29	0.34	0	0.31	0.31	0.3	0.33	0.31	0.31
UCC-2001-004	0.31	0.19	0.01	0.25	0.34	0.2	0.33	0.37	0.31	0	0.01	0	0.3	0.24	0.25	0	0.32	0.25	0	0.32	0.35	0.32	0.29	0.34	0.3	0.34	0.34	0.19	0.01	0.27	0.31	0.34	0.37	0.13	0.34	0.29	0.34	0.28	0.2	0.39	0.34	0.37	0.31	0	0.21	0.3	0.33	0	0.35
ADE-2000-097	0.32	0.25	0.21	0.22	0.33	0.27	0.32	0.37	0.32	0.21	0.21	0.21	0.31	0.28	0.21	0.21	0.32	0.26	0.21	0.31	0.34	0.33	0.27	0.34	0.31	0.32	0.34	0.26	0.21	0.21	0.32	0.33	0.37	0.23	0.33	0.29	0.35	0.24	0.25	0.38	0.32	0.37	0.31	0.21	0	0.31	0.32	0.21	0.33
Bankyehemaa	0.32	0.3	0.3	0.32	0.35	0.31	0.32	0.34	0.34	0.3	0.3	0.3	0	0.31	0.31	0.3	0.27	0.31	0.3	0.3	0.34	0.32	0.32	0.34	0	0.33	0.34	0.3	0.3	0.32	0.34	0.34	0.33	0.3	0.32	0.3	0.29	0.32	0.3	0.36	0.34	0.34	0.3	0.3	0.31	0	0.33	0.3	0.34
OTUHIA	0.33	0.34	0.33	0.31	0.34	0.33	0.35	0.37	0.33	0.33	0.33	0.33	0.33	0.32	0.3	0.33	0.34	0.31	0.33	0.26	0.33	0.31	0.32	0.21	0.34	0.32	0.34	0.33	0.33	0.33	0.33	0.32	0.34	0.31	0.33	0.31	0.36	0.31	0.33	0.23	0.33	0.37	0.33	0.33	0.32	0.33	0	0.33	0.34
UCC-2001-296	0.31	0.19	0.01	0.25	0.34	0.2	0.33	0.37	0.31	0	0.01	0	0.3	0.24	0.25	0	0.33	0.25	0	0.32	0.34	0.32	0.29	0.34	0.3	0.34	0.34	0.19	0.01	0.27	0.31	0.34	0.37	0.13	0.34	0.29	0.34	0.28	0.2	0.39	0.34	0.37	0.31	0	0.21	0.3	0.33	0	0.35
� DUDZI	0.35	0.35	0.35	0.34	0.38	0.35	0.3	0.33	0.37	0.35	0.35	0.35	0.34	0.34	0.34	0.35	0.31	0.31	0.35	0.33	0.36	0.35	0.33	0.33	0.34	0.31	0.31	0.35	0.35	0.35	0.37	0.35	0.33	0.33	0.32	0.31	0.34	0.3	0.34	0.34	0.22	0.33	0.31	0.35	0.33	0.34	0.34	0.35	0
O.D	0.28	0.21	0.13	0.27	0.34	0.21	0.3	0.36	0.31	0.13	0.13	0.13	0.3	0.23	0.27	0.12	0.31	0.26	0.13	0.3	0.33	0.3	0.31	0.33	0.3	0.33	0.33	0.21	0.13	0.27	0.31	0.33	0.36	0	0.33	0.28	0.34	0.28	0.2	0.38	0.32	0.36	0.3	0.13	0.23	0.3	0.31	0.13	0.33
1083724	0.4	0.4	0.38	0.37	0.34	0.39	0.37	0.34	0.39	0.38	0.38	0.38	0.36	0.36	0.37	0.38	0.33	0.36	0.38	0.36	0.35	0.31	0.34	0.32	0.36	0.32	0.34	0.38	0.38	0.4	0.39	0.35	0.32	0.38	0.31	0.37	0.35	0.33	0.38	0.29	0.35	0.34	0.36	0.38	0.38	0.36	0.34	0.38	0.33
BD-96-157	0.32	0.26	0.21	0.25	0.34	0.27	0.32	0.36	0.33	0.2	0.21	0.2	0.3	0.28	0.25	0.2	0.33	0.29	0.2	0.32	0.34	0.32	0.28	0.34	0.3	0.33	0.34	0.27	0.2	0.25	0.33	0.33	0.38	0.23	0.33	0.3	0.36	0.29	0.26	0.39	0.32	0.36	0.31	0.2	0.15	0.3	0.32	0.2	0.34
IBA 011371	0.37	0.37	0.36	0.37	0.3	0.37	0.36	0.28	0.39	0.36	0.36	0.36	0.34	0.36	0.36	0.36	0.33	0.35	0.36	0.35	0.3	0.36	0.34	0.34	0.34	0.34	0.35	0.36	0.36	0.36	0.39	0.3	0.33	0.35	0.2	0.35	0.33	0.35	0.36	0.3	0.35	0.28	0.35	0.36	0.36	0.34	0.36	0.36	0.34
UCC-2001-243	0.31	0.19	0.01	0.25	0.34	0.2	0.33	0.37	0.31	0.01	0.01	0	0.3	0.24	0.25	0	0.33	0.25	0	0.32	0.35	0.32	0.29	0.34	0.3	0.34	0.34	0.19	0.01	0.27	0.31	0.34	0.37	0.13	0.34	0.29	0.34	0.29	0.2	0.39	0.34	0.37	0.31	0	0.21	0.3	0.33	0.01	0.35
AFS-2000-050	0.31	0.2	0.01	0.25	0.34	0.2	0.33	0.37	0.31	0.01	0.01	0.01	0.3	0.24	0.25	0.01	0.33	0.25	0.01	0.32	0.35	0.32	0.29	0.34	0.3	0.34	0.34	0.19	0.01	0.28	0.31	0.34	0.37	0.13	0.34	0.3	0.34	0.29	0.2	0.39	0.34	0.37	0.31	0.01	0.21	0.3	0.33	0.01	0.35
UCC-2001-184	0.36	0.35	0.34	0.34	0.31	0.35	0.34	0.27	0.36	0.34	0.34	0.34	0.33	0.33	0.32	0.34	0.31	0.34	0.34	0.32	0.34	0.33	0.32	0.32	0.33	0.3	0.31	0.34	0.34	0.36	0.36	0.33	0.34	0.33	0.01	0.33	0.33	0.32	0.33	0.33	0.32	0.27	0.33	0.34	0.33	0.33	0.33	0.34	0.32
1090151	0.32	0.32	0.32	0.33	0.31	0.33	0.32	0.37	0.34	0.32	0.32	0.32	0.32	0.31	0.32	0.32	0.32	0.31	0.32	0.29	0.33	0.3	0.34	0.32	0.32	0.32	0.35	0.3	0.32	0.31	0.34	0.32	0.37	0.31	0.31	0.31	0.36	0.32	0.31	0.36	0.33	0.37	0.3	0.32	0.31	0.32	0.3	0.32	0.32
Debor	0.31	0.19	0	0.25	0.34	0.2	0.32	0.37	0.31	0	0	0	0.3	0.24	0.25	0	0.32	0.25	0	0.32	0.34	0.32	0.29	0.34	0.3	0.34	0.34	0.19	0	0.27	0.31	0.34	0.37	0.13	0.34	0.29	0.34	0.28	0.2	0.39	0.34	0.37	0.31	0	0.21	0.3	0.33	0	0.35
BD-96-115	0.33	0.25	0.2	0.25	0.33	0.27	0.32	0.36	0.33	0.2	0.2	0.2	0.3	0.27	0.25	0.2	0.34	0.28	0.2	0.33	0.34	0.32	0.27	0.34	0.3	0.33	0.35	0.26	0.2	0.27	0.33	0.34	0.37	0.22	0.33	0.31	0.35	0.29	0.26	0.38	0.33	0.36	0.32	0.2	0.17	0.3	0.31	0.2	0.34
BIABESE	0.32	0.33	0.33	0.3	0.35	0.33	0.32	0.37	0.34	0.33	0.33	0.33	0.33	0.32	0.29	0.33	0.34	0.33	0.33	0.31	0.35	0.36	0.33	0.35	0.33	0.34	0.37	0.33	0.33	0.29	0.34	0.35	0.36	0.33	0.35	0.31	0.38	0.32	0.31	0.39	0.34	0.37	0.31	0.33	0.27	0.32	0.34	0.33	0.35
OFF-2000-023	0.31	0.19	0.01	0.25	0.34	0.2	0.33	0.37	0.31	0.01	0.01	0.01	0.3	0.24	0.25	0	0.33	0.25	0.01	0.32	0.35	0.32	0.29	0.34	0.3	0.34	0.34	0.19	0.01	0.27	0.31	0.34	0.37	0.13	0.34	0.29	0.34	0.28	0.2	0.39	0.34	0.37	0.31	0.01	0.21	0.3	0.33	0.01	0.35
Nyerikogba	0.36	0.38	0.37	0.35	0.37	0.37	0.36	0.34	0.36	0.37	0.37	0.37	0.33	0.35	0.36	0.37	0.3	0.36	0.37	0.33	0.35	0.37	0.32	0.29	0.33	0.3	0.33	0.37	0.37	0.37	0.36	0.35	0	0.36	0.34	0.37	0.31	0.31	0.36	0.25	0.32	0.34	0.31	0.37	0.37	0.33	0.33	0.37	0.33
96/1613	0.37	0.38	0.37	0.33	0.37	0.37	0.36	0.34	0.27	0.37	0.37	0.37	0.34	0.35	0.35	0.37	0.32	0.35	0.37	0.35	0.36	0.37	0.33	0.32	0.34	0.32	0.32	0.36	0.37	0.37	0.27	0.35	0.32	0.35	0.32	0.35	0.32	0.33	0.35	0.3	0.33	0.34	0.33	0.37	0.36	0.34	0.35	0.37	0.33
IBA010034	0.37	0.36	0.36	0.36	0.38	0.37	0.31	0.33	0.37	0.36	0.36	0.36	0.34	0.35	0.36	0.36	0.31	0.34	0.36	0.35	0.38	0.36	0.34	0.33	0.34	0.29	0.31	0.38	0.36	0.37	0.37	0.38	0.31	0.36	0.33	0.34	0.35	0.34	0.36	0.34	0.25	0.33	0.3	0.36	0.36	0.34	0.35	0.36	0.28
01/1206	0.32	0.31	0.26	0.34	0.35	0.3	0.34	0.36	0.35	0.26	0.26	0.26	0.3	0.3	0.3	0.26	0.3	0.31	0.26	0.29	0.33	0.35	0.34	0.35	0.3	0.32	0.34	0.27	0.26	0.32	0.35	0.32	0.34	0.28	0.33	0.33	0.32	0.32	0.3	0.35	0.34	0.36	0.34	0.26	0.32	0.29	0.32	0.26	0.34
IBA30572	0.39	0.4	0.39	0.38	0.36	0.4	0.4	0.34	0.39	0.39	0.39	0.39	0.36	0.37	0.35	0.39	0.32	0.38	0.39	0.29	0.35	0.37	0.31	0.21	0.36	0.3	0.34	0.39	0.39	0.37	0.39	0.35	0.25	0.38	0.33	0.38	0.33	0.3	0.38	0.01	0.36	0.34	0.38	0.39	0.38	0.36	0.23	0.39	0.34
SW-2000-220	0.33	0.26	0.21	0.26	0.33	0.27	0.32	0.37	0.33	0.21	0.21	0.21	0.3	0.29	0.27	0.21	0.34	0.29	0.21	0.32	0.34	0.33	0.24	0.34	0.3	0.32	0.34	0.26	0.21	0.26	0.33	0.33	0.37	0.24	0.33	0.3	0.36	0.27	0.26	0.38	0.33	0.37	0.31	0.21	0.17	0.3	0.32	0.21	0.34
ADE-2000-046	0.3	0.24	0.19	0.28	0.34	0.23	0.31	0.36	0.3	0.19	0.19	0.19	0.3	0.25	0.28	0.19	0.31	0.27	0.19	0.3	0.34	0.32	0.31	0.34	0.3	0.34	0.34	0.24	0.19	0.29	0.3	0.33	0.37	0.19	0.34	0.3	0.34	0.31	0.2	0.39	0.32	0.36	0.31	0.19	0.26	0.3	0.32	0.19	0.34
WCH-2000-037	0.31	0.32	0.31	0.21	0.36	0.32	0.34	0.38	0.01	0.31	0.31	0.31	0.34	0.28	0.3	0.31	0.35	0.31	0.31	0.31	0.36	0.33	0.37	0.35	0.34	0.35	0.37	0.31	0.31	0.32	0.01	0.35	0.36	0.3	0.36	0.32	0.37	0.34	0.3	0.39	0.35	0.38	0.32	0.31	0.32	0.34	0.33	0.31	0.37
Afisiafi	0.39	0.4	0.39	0.38	0.36	0.4	0.4	0.34	0.39	0.39	0.39	0.39	0.36	0.37	0.35	0.39	0.32	0.38	0.39	0.29	0.35	0.37	0.31	0.21	0.36	0.29	0.34	0.39	0.39	0.37	0.39	0.35	0.24	0.38	0.33	0.38	0.33	0.3	0.38	0.01	0.36	0.34	0.38	0.39	0.38	0.36	0.23	0.39	0.34
UCC-2001-249	0.31	0.19	0.01	0.25	0.34	0.2	0.32	0.37	0.31	0	0.01	0	0.3	0.24	0.25	0	0.32	0.25	0	0.32	0.34	0.32	0.29	0.34	0.3	0.34	0.34	0.19	0.01	0.27	0.31	0.34	0.37	0.13	0.34	0.29	0.34	0.28	0.2	0.39	0.34	0.37	0.31	0	0.21	0.3	0.33	0.01	0.35
ADE-2000-038	0.31	0.19	0.01	0.25	0.35	0.2	0.33	0.37	0.31	0.01	0.01	0.01	0.3	0.24	0.25	0.01	0.33	0.25	0.01	0.32	0.35	0.32	0.29	0.34	0.3	0.34	0.34	0.19	0.01	0.28	0.31	0.34	0.37	0.13	0.34	0.29	0.34	0.29	0.2	0.39	0.34	0.37	0.31	0.01	0.21	0.3	0.33	0.01	0.35
1083703	0.36	0.34	0.33	0.33	0.31	0.34	0.33	0.33	0.35	0.33	0.33	0.33	0.35	0.32	0.33	0.33	0.3	0.32	0.33	0.31	0.34	0.27	0.33	0.31	0.35	0.31	0.33	0.33	0.33	0.35	0.35	0.33	0.33	0.32	0.3	0.31	0.35	0.31	0.33	0.33	0.31	0.33	0.32	0.33	0.32	0.34	0.32	0.33	0.31
BD-96-141	0.32	0.27	0.2	0.29	0.36	0.27	0.32	0.37	0.32	0.2	0.2	0.2	0.32	0.28	0.29	0.2	0.32	0.27	0.2	0.32	0.35	0.34	0.32	0.35	0.32	0.35	0.35	0.25	0.2	0.29	0.32	0.34	0.38	0.21	0.35	0.3	0.36	0.32	0.25	0.4	0.33	0.37	0.31	0.2	0.25	0.32	0.33	0.2	0.35
� Eskamaye	0.39	0.41	0.39	0.38	0.36	0.41	0.4	0.35	0.4	0.39	0.39	0.39	0.36	0.38	0.35	0.39	0.33	0.39	0.39	0.29	0.35	0.37	0.31	0.22	0.36	0.3	0.34	0.39	0.39	0.38	0.4	0.35	0.25	0.38	0.33	0.39	0.33	0.3	0.39	0.01	0.36	0.35	0.38	0.39	0.38	0.36	0.23	0.39	0.35
1083774	0.33	0.33	0.31	0.32	0.29	0.32	0.3	0.35	0.33	0.31	0.31	0.31	0.31	0.32	0.31	0.31	0.31	0.31	0.31	0.29	0.32	0.29	0.34	0.35	0.31	0.34	0.35	0.26	0.31	0.33	0.33	0.31	0.37	0.31	0.29	0.31	0.33	0.34	0.3	0.39	0.32	0.35	0.31	0.31	0.31	0.31	0.33	0.31	0.34
� ABASAFITA	0.38	0.37	0.33	0.35	0.35	0.36	0.35	0.3	0.38	0.33	0.33	0.33	0.34	0.35	0.34	0.33	0.31	0.34	0.33	0.36	0.36	0.38	0.31	0.3	0.34	0.29	0.32	0.36	0.33	0.36	0.38	0.35	0.31	0.34	0.31	0.35	0.33	0.28	0.36	0.29	0.34	0.3	0.36	0.33	0.33	0.34	0.36	0.33	0.32
OFF-2000-087	0.31	0.2	0.01	0.25	0.34	0.2	0.33	0.37	0.31	0.01	0.01	0.01	0.3	0.24	0.25	0	0.33	0.25	0.01	0.32	0.35	0.32	0.29	0.34	0.3	0.34	0.34	0.19	0.01	0.27	0.31	0.34	0.37	0.13	0.34	0.29	0.34	0.29	0.2	0.39	0.34	0.37	0.31	0.01	0.21	0.3	0.33	0.01	0.35
NKABOM	0.28	0.29	0.3	0.3	0.35	0.3	0.32	0.38	0.3	0.3	0.3	0.3	0.22	0.3	0.31	0.3	0.24	0.29	0.3	0.24	0.33	0.31	0.35	0.35	0.23	0.36	0.36	0.27	0.3	0.31	0.3	0.32	0.35	0.29	0.34	0.29	0.27	0.34	0.25	0.41	0.34	0.38	0.29	0.3	0.3	0.22	0.34	0.3	0.35
KSI-2000-036	0.31	0.19	0.01	0.25	0.34	0.2	0.33	0.37	0.31	0.01	0.01	0.01	0.3	0.24	0.25	0	0.32	0.25	0.01	0.32	0.35	0.32	0.29	0.34	0.3	0.34	0.34	0.19	0.01	0.27	0.31	0.34	0.37	0.13	0.34	0.29	0.34	0.28	0.2	0.39	0.34	0.37	0.31	0.01	0.21	0.3	0.33	0.01	0.35
IBA061635	0.36	0.39	0.38	0.37	0.36	0.38	0.37	0.38	0.36	0.38	0.38	0.38	0.37	0.38	0.37	0.38	0.38	0.37	0.38	0.27	0.34	0.36	0.38	0.3	0.37	0.36	0.39	0.39	0.38	0.37	0.36	0.34	0.24	0.37	0.38	0.37	0.37	0.36	0.37	0.19	0.35	0.38	0.32	0.38	0.39	0.37	0.26	0.38	0.38
KW-2000-148	0.31	0.19	0	0.25	0.34	0.2	0.32	0.37	0.31	0	0	0	0.3	0.24	0.25	0	0.32	0.25	0	0.32	0.34	0.32	0.29	0.34	0.3	0.34	0.34	0.19	0	0.27	0.31	0.34	0.37	0.13	0.34	0.29	0.34	0.28	0.2	0.39	0.34	0.37	0.31	0	0.21	0.3	0.33	0	0.35
UCC-2001-461	0.36	0.38	0.36	0.37	0.29	0.37	0.35	0.27	0.39	0.36	0.36	0.36	0.34	0.36	0.36	0.36	0.33	0.35	0.36	0.34	0.29	0.35	0.34	0.34	0.34	0.33	0.35	0.35	0.36	0.36	0.39	0.29	0.32	0.35	0.19	0.35	0.33	0.35	0.36	0.3	0.34	0.27	0.35	0.36	0.36	0.34	0.35	0.36	0.34
NKZ-2000-034	0.31	0.25	0.21	0.22	0.33	0.27	0.32	0.37	0.32	0.21	0.21	0.21	0.31	0.28	0.21	0.21	0.32	0.26	0.21	0.31	0.34	0.33	0.27	0.34	0.31	0.32	0.33	0.26	0.21	0.21	0.32	0.33	0.37	0.23	0.33	0.29	0.35	0.23	0.25	0.38	0.32	0.37	0.31	0.21	0.01	0.31	0.32	0.21	0.33
UCC-2001-218	0.31	0.19	0.01	0.25	0.35	0.2	0.33	0.37	0.31	0.01	0.01	0.01	0.3	0.24	0.25	0.01	0.33	0.25	0.01	0.32	0.35	0.32	0.29	0.34	0.3	0.34	0.34	0.19	0.01	0.28	0.31	0.34	0.37	0.13	0.34	0.3	0.34	0.29	0.2	0.39	0.34	0.37	0.31	0.01	0.21	0.3	0.33	0.01	0.35
1085392	0.33	0.32	0.32	0.31	0.29	0.31	0.32	0.36	0.31	0.32	0.32	0.32	0.32	0.31	0.31	0.31	0.32	0.32	0.32	0.28	0.31	0.22	0.35	0.34	0.32	0.33	0.35	0.29	0.32	0.33	0.31	0.3	0.34	0.31	0.32	0.3	0.33	0.32	0.31	0.37	0.33	0.36	0.29	0.32	0.31	0.32	0.31	0.32	0.34
UCC-2001-011	0.31	0.19	0	0.25	0.34	0.2	0.33	0.37	0.31	0	0	0	0.3	0.24	0.25	0	0.32	0.25	0	0.32	0.35	0.32	0.29	0.34	0.3	0.34	0.34	0.19	0	0.27	0.31	0.34	0.37	0.13	0.34	0.29	0.34	0.28	0.2	0.39	0.34	0.37	0.31	0	0.21	0.3	0.33	0	0.35
[truncated: 38 more columns]
