# Supplementary material for: High-density DArT-based SilicoDArT and SNP markers for genetic diversity and population structure studies in cassava (Manihot esculenta Crantz)
Source: PLoS One. 2021 Jul 27;16(7):e0255290. doi: 10.1371/journal.pone.0255290 (PMC8315537; doi:10.1371/journal.pone.0255290)
Supplement: S4 Table — (CSV) [file pone.0255290.s008.csv]

	Sika bankye	UCC-2001-464	DMA-2000-024	UCC-2001-144	1090090	DMA-2000-070	IBA010040	IBA 070134	UCC-2001-507	UCC-2001-015	BD-96-065	KSI-2000-191	AGBELIFIA	BEDIAKO	AGRA	UCC-2001-157	Doku duade	Abrabopa	KSI-2000-179	Essambankye	IBA-950289	1070557	UCC-2001-195	Broni	TEKBANKYE	IBA96/0581	IBA 98/0505	1011797	TA-97-047	Amasen	KSI-2000-001	1082264	IBA9102324	UCC BANKYE	IBA011368	IBA020431	IBA993073	Duade kpakpa	SW-2000-006	UCC-2000-002	Ampong	TME 149	Fil-Indiakonia	UCC-2001-004	ADE-2000-097	Bankyehemaa	OTUHIA	UCC-2001-296	DUDZI
Sika bankye	0	0.35	0.37	0.37	0.44	0.35	0.37	0.48	0.35	0.37	0.37	0.37	0.39	0.37	0.38	0.37	0.41	0.35	0.37	0.35	0.42	0.4	0.45	0.4	0.39	0.45	0.42	0.36	0.37	0.2	0.35	0.41	0.49	0.33	0.45	0.33	0.47	0.42	0.34	0.54	0.42	0.48	0.36	0.37	0.38	0.39	0.4	0.37	0.44
UCC-2001-464	0.35	0	0.19	0.32	0.43	0.26	0.39	0.47	0.36	0.19	0.19	0.19	0.37	0.27	0.32	0.19	0.42	0.32	0.19	0.43	0.44	0.39	0.4	0.45	0.37	0.44	0.45	0.29	0.19	0.32	0.37	0.42	0.52	0.21	0.43	0.33	0.49	0.4	0.25	0.58	0.42	0.47	0.36	0.19	0.28	0.37	0.41	0.19	0.43
DMA-2000-024	0.37	0.19	0	0.29	0.44	0.21	0.39	0.49	0.37	0.01	0.01	0.01	0.39	0.26	0.3	0.01	0.43	0.27	0.01	0.44	0.44	0.4	0.36	0.45	0.39	0.44	0.44	0.19	0.01	0.31	0.37	0.42	0.55	0.12	0.44	0.33	0.48	0.37	0.22	0.58	0.43	0.49	0.36	0.01	0.23	0.39	0.42	0.01	0.43
UCC-2001-144	0.37	0.32	0.29	0	0.42	0.33	0.39	0.49	0.22	0.29	0.29	0.29	0.41	0.33	0.28	0.29	0.45	0.35	0.29	0.42	0.44	0.4	0.37	0.45	0.41	0.45	0.44	0.35	0.29	0.31	0.22	0.43	0.5	0.32	0.42	0.35	0.51	0.37	0.35	0.54	0.44	0.49	0.38	0.29	0.22	0.41	0.39	0.29	0.43
1090090	0.44	0.43	0.44	0.42	0	0.43	0.42	0.4	0.44	0.44	0.44	0.44	0.45	0.45	0.42	0.43	0.49	0.42	0.43	0.43	0.3	0.36	0.49	0.47	0.46	0.48	0.47	0.42	0.43	0.42	0.44	0.3	0.46	0.43	0.38	0.42	0.44	0.48	0.43	0.46	0.47	0.4	0.41	0.44	0.41	0.45	0.42	0.44	0.48
DMA-2000-070	0.35	0.26	0.21	0.33	0.43	0	0.37	0.47	0.33	0.21	0.21	0.21	0.38	0.3	0.32	0.2	0.41	0.32	0.21	0.39	0.44	0.39	0.42	0.44	0.39	0.45	0.42	0.3	0.21	0.34	0.33	0.43	0.52	0.21	0.44	0.33	0.47	0.4	0.24	0.57	0.4	0.47	0.36	0.21	0.31	0.38	0.39	0.21	0.43
IBA010040	0.37	0.39	0.39	0.39	0.42	0.37	0	0.41	0.39	0.39	0.39	0.39	0.4	0.38	0.38	0.39	0.44	0.35	0.39	0.42	0.43	0.38	0.48	0.44	0.41	0.41	0.4	0.38	0.39	0.39	0.39	0.42	0.48	0.37	0.42	0.31	0.51	0.45	0.37	0.56	0.29	0.42	0.29	0.39	0.38	0.4	0.43	0.39	0.35
IBA 070134	0.48	0.47	0.49	0.49	0.4	0.47	0.41	0	0.48	0.49	0.49	0.49	0.44	0.48	0.46	0.49	0.46	0.47	0.49	0.51	0.36	0.47	0.47	0.49	0.45	0.43	0.41	0.49	0.49	0.47	0.48	0.36	0.4	0.47	0.32	0.42	0.39	0.45	0.48	0.43	0.41	0.01	0.45	0.49	0.46	0.44	0.48	0.49	0.42
UCC-2001-507	0.35	0.36	0.37	0.22	0.44	0.33	0.39	0.48	0	0.37	0.37	0.37	0.41	0.33	0.33	0.37	0.45	0.35	0.36	0.38	0.43	0.39	0.46	0.45	0.41	0.44	0.46	0.38	0.37	0.37	0.01	0.42	0.49	0.35	0.43	0.35	0.49	0.43	0.36	0.54	0.43	0.48	0.36	0.37	0.38	0.41	0.38	0.37	0.44
UCC-2001-015	0.37	0.19	0.01	0.29	0.44	0.21	0.39	0.49	0.37	0	0.01	0.01	0.39	0.26	0.3	0	0.43	0.27	0	0.43	0.44	0.4	0.36	0.45	0.39	0.44	0.44	0.19	0.01	0.31	0.37	0.42	0.55	0.12	0.44	0.33	0.48	0.37	0.22	0.58	0.43	0.49	0.36	0.01	0.22	0.39	0.42	0.01	0.43
BD-96-065	0.37	0.19	0.01	0.29	0.44	0.21	0.39	0.49	0.37	0.01	0	0.01	0.39	0.26	0.3	0.01	0.43	0.27	0.01	0.43	0.44	0.4	0.36	0.45	0.39	0.44	0.44	0.19	0.01	0.31	0.37	0.42	0.55	0.12	0.44	0.33	0.48	0.37	0.23	0.58	0.43	0.49	0.36	0.01	0.23	0.39	0.42	0.01	0.43
KSI-2000-191	0.37	0.19	0.01	0.29	0.44	0.21	0.39	0.49	0.37	0.01	0.01	0	0.39	0.26	0.3	0	0.43	0.27	0	0.43	0.44	0.4	0.36	0.45	0.39	0.44	0.44	0.19	0.01	0.31	0.37	0.42	0.55	0.12	0.44	0.33	0.48	0.38	0.22	0.58	0.43	0.49	0.36	0.01	0.23	0.39	0.42	0.01	0.43
AGBELIFIA	0.39	0.37	0.39	0.41	0.45	0.38	0.4	0.44	0.41	0.39	0.39	0.39	0	0.37	0.39	0.39	0.35	0.39	0.39	0.39	0.44	0.41	0.43	0.46	0.01	0.43	0.43	0.37	0.39	0.42	0.41	0.43	0.45	0.39	0.42	0.36	0.38	0.45	0.39	0.53	0.45	0.45	0.39	0.39	0.41	0	0.44	0.38	0.44
BEDIAKO	0.37	0.27	0.26	0.33	0.45	0.3	0.38	0.48	0.33	0.26	0.26	0.26	0.37	0	0.27	0.26	0.4	0.34	0.26	0.41	0.45	0.39	0.41	0.45	0.37	0.42	0.45	0.32	0.26	0.38	0.33	0.44	0.5	0.27	0.42	0.35	0.49	0.44	0.31	0.54	0.42	0.48	0.37	0.26	0.33	0.37	0.41	0.26	0.44
AGRA	0.38	0.32	0.3	0.28	0.42	0.32	0.38	0.46	0.33	0.3	0.3	0.3	0.39	0.27	0	0.3	0.41	0.34	0.3	0.4	0.42	0.4	0.38	0.42	0.39	0.41	0.43	0.33	0.3	0.31	0.33	0.41	0.49	0.32	0.39	0.34	0.48	0.39	0.35	0.5	0.42	0.46	0.38	0.3	0.23	0.39	0.36	0.3	0.43
UCC-2001-157	0.37	0.19	0.01	0.29	0.43	0.2	0.39	0.49	0.37	0	0.01	0	0.39	0.26	0.3	0	0.43	0.27	0	0.43	0.44	0.4	0.36	0.45	0.39	0.44	0.44	0.19	0	0.31	0.37	0.42	0.55	0.12	0.44	0.33	0.48	0.37	0.22	0.58	0.43	0.49	0.36	0	0.22	0.39	0.42	0.01	0.43
Doku duade	0.41	0.42	0.43	0.45	0.49	0.41	0.44	0.46	0.45	0.43	0.43	0.43	0.35	0.4	0.41	0.43	0	0.42	0.43	0.36	0.49	0.41	0.37	0.38	0.35	0.39	0.38	0.41	0.43	0.43	0.45	0.48	0.41	0.42	0.4	0.43	0.36	0.37	0.4	0.43	0.42	0.46	0.43	0.43	0.43	0.35	0.43	0.43	0.4
Abrabopa	0.35	0.32	0.27	0.35	0.42	0.32	0.35	0.47	0.35	0.27	0.27	0.27	0.39	0.34	0.34	0.27	0.42	0	0.27	0.4	0.41	0.37	0.43	0.42	0.39	0.44	0.42	0.32	0.27	0.36	0.35	0.39	0.5	0.3	0.43	0.34	0.48	0.41	0.32	0.54	0.33	0.47	0.35	0.27	0.32	0.39	0.38	0.27	0.37
KSI-2000-179	0.37	0.19	0.01	0.29	0.43	0.21	0.39	0.49	0.36	0	0.01	0	0.39	0.26	0.3	0	0.43	0.27	0	0.43	0.44	0.39	0.36	0.45	0.39	0.43	0.44	0.19	0.01	0.31	0.37	0.42	0.55	0.12	0.44	0.33	0.48	0.37	0.22	0.58	0.43	0.49	0.36	0	0.22	0.39	0.42	0.01	0.43
Essambankye	0.35	0.43	0.44	0.42	0.43	0.39	0.42	0.51	0.38	0.43	0.43	0.43	0.39	0.41	0.4	0.43	0.36	0.4	0.43	0	0.42	0.36	0.45	0.35	0.39	0.43	0.44	0.39	0.43	0.39	0.38	0.41	0.47	0.41	0.44	0.37	0.44	0.44	0.38	0.4	0.42	0.51	0.4	0.44	0.42	0.39	0.29	0.44	0.42
IBA-950289	0.42	0.44	0.44	0.44	0.3	0.44	0.43	0.36	0.43	0.44	0.44	0.44	0.44	0.45	0.42	0.44	0.49	0.41	0.44	0.42	0	0.39	0.51	0.49	0.44	0.48	0.49	0.43	0.44	0.43	0.43	0.04	0.45	0.43	0.43	0.41	0.4	0.5	0.44	0.44	0.46	0.36	0.42	0.44	0.44	0.44	0.42	0.44	0.46
1070557	0.4	0.39	0.4	0.4	0.36	0.39	0.38	0.47	0.39	0.4	0.4	0.4	0.41	0.39	0.4	0.4	0.41	0.37	0.39	0.36	0.39	0	0.46	0.45	0.41	0.43	0.43	0.35	0.4	0.42	0.39	0.38	0.49	0.38	0.4	0.37	0.47	0.43	0.4	0.52	0.42	0.47	0.39	0.4	0.41	0.41	0.39	0.4	0.42
UCC-2001-195	0.45	0.4	0.36	0.37	0.49	0.42	0.48	0.47	0.46	0.36	0.36	0.36	0.43	0.41	0.38	0.36	0.37	0.43	0.36	0.45	0.51	0.46	0	0.38	0.43	0.37	0.38	0.4	0.36	0.4	0.46	0.5	0.44	0.39	0.41	0.42	0.46	0.31	0.41	0.41	0.44	0.47	0.46	0.36	0.32	0.43	0.42	0.36	0.4
Broni	0.4	0.45	0.45	0.45	0.47	0.44	0.44	0.49	0.45	0.45	0.45	0.45	0.46	0.45	0.42	0.45	0.38	0.42	0.45	0.35	0.49	0.45	0.38	0	0.46	0.37	0.4	0.46	0.45	0.42	0.45	0.48	0.39	0.43	0.43	0.41	0.47	0.32	0.45	0.27	0.4	0.49	0.45	0.45	0.44	0.46	0.26	0.45	0.39
TEKBANKYE	0.39	0.37	0.39	0.41	0.46	0.39	0.41	0.45	0.41	0.39	0.39	0.39	0.01	0.37	0.39	0.39	0.35	0.39	0.39	0.39	0.44	0.41	0.43	0.46	0	0.43	0.43	0.38	0.39	0.42	0.41	0.43	0.45	0.39	0.43	0.36	0.38	0.45	0.39	0.53	0.45	0.45	0.39	0.39	0.41	0.01	0.44	0.38	0.45
IBA96/0581	0.45	0.44	0.44	0.45	0.48	0.45	0.41	0.43	0.44	0.44	0.44	0.44	0.43	0.42	0.41	0.44	0.39	0.44	0.43	0.43	0.48	0.43	0.37	0.37	0.43	0	0.36	0.44	0.44	0.45	0.44	0.47	0.39	0.43	0.37	0.4	0.46	0.36	0.44	0.4	0.36	0.43	0.4	0.44	0.42	0.43	0.42	0.44	0.36
IBA 98/0505	0.42	0.45	0.44	0.44	0.47	0.42	0.4	0.41	0.46	0.44	0.44	0.44	0.43	0.45	0.43	0.44	0.38	0.42	0.44	0.44	0.49	0.43	0.38	0.4	0.43	0.36	0	0.43	0.44	0.43	0.46	0.48	0.44	0.42	0.35	0.41	0.41	0.39	0.43	0.44	0.36	0.41	0.37	0.44	0.42	0.43	0.43	0.44	0.35
1011797	0.36	0.29	0.19	0.35	0.42	0.3	0.38	0.49	0.38	0.19	0.19	0.19	0.37	0.32	0.33	0.19	0.41	0.32	0.19	0.39	0.43	0.35	0.4	0.46	0.38	0.44	0.43	0	0.19	0.34	0.38	0.42	0.53	0.25	0.43	0.34	0.46	0.41	0.31	0.57	0.42	0.49	0.36	0.19	0.31	0.38	0.42	0.19	0.43
TA-97-047	0.37	0.19	0.01	0.29	0.43	0.21	0.39	0.49	0.37	0.01	0.01	0.01	0.39	0.26	0.3	0	0.43	0.27	0.01	0.43	0.44	0.4	0.36	0.45	0.39	0.44	0.44	0.19	0	0.31	0.37	0.42	0.55	0.12	0.44	0.33	0.48	0.38	0.22	0.58	0.43	0.49	0.36	0.01	0.23	0.39	0.42	0.01	0.43
Amasen	0.2	0.32	0.31	0.31	0.42	0.34	0.39	0.47	0.37	0.31	0.31	0.31	0.42	0.38	0.31	0.31	0.43	0.36	0.31	0.39	0.43	0.42	0.4	0.42	0.42	0.45	0.43	0.34	0.31	0	0.38	0.42	0.51	0.32	0.44	0.33	0.49	0.35	0.34	0.54	0.43	0.47	0.39	0.31	0.22	0.42	0.4	0.31	0.44
KSI-2000-001	0.35	0.37	0.37	0.22	0.44	0.33	0.39	0.48	0.01	0.37	0.37	0.37	0.41	0.33	0.33	0.37	0.45	0.35	0.37	0.38	0.43	0.39	0.46	0.45	0.41	0.44	0.46	0.38	0.37	0.38	0	0.42	0.49	0.35	0.43	0.35	0.49	0.43	0.36	0.54	0.43	0.49	0.36	0.37	0.38	0.41	0.38	0.37	0.44
1082264	0.41	0.42	0.42	0.43	0.3	0.43	0.42	0.36	0.42	0.42	0.42	0.42	0.43	0.44	0.41	0.42	0.48	0.39	0.42	0.41	0.04	0.38	0.5	0.48	0.43	0.47	0.48	0.42	0.42	0.42	0.42	0	0.45	0.41	0.42	0.39	0.4	0.49	0.42	0.45	0.45	0.36	0.4	0.42	0.42	0.43	0.41	0.42	0.46
IBA9102324	0.49	0.52	0.55	0.5	0.46	0.52	0.48	0.4	0.49	0.55	0.55	0.55	0.45	0.5	0.49	0.55	0.41	0.5	0.55	0.47	0.45	0.49	0.44	0.39	0.45	0.39	0.44	0.53	0.55	0.51	0.49	0.45	0	0.52	0.46	0.49	0.39	0.41	0.51	0.29	0.42	0.4	0.43	0.55	0.53	0.45	0.46	0.55	0.45
UCC BANKYE	0.33	0.21	0.12	0.32	0.43	0.21	0.37	0.47	0.35	0.12	0.12	0.12	0.39	0.27	0.32	0.12	0.42	0.3	0.12	0.41	0.43	0.38	0.39	0.43	0.39	0.43	0.42	0.25	0.12	0.32	0.35	0.41	0.52	0	0.43	0.31	0.49	0.38	0.23	0.57	0.41	0.47	0.35	0.12	0.26	0.39	0.4	0.12	0.43
IBA011368	0.45	0.43	0.44	0.42	0.38	0.44	0.42	0.32	0.43	0.44	0.44	0.44	0.42	0.42	0.39	0.44	0.4	0.43	0.44	0.44	0.43	0.4	0.41	0.43	0.43	0.37	0.35	0.43	0.44	0.44	0.43	0.42	0.46	0.43	0	0.4	0.46	0.41	0.44	0.47	0.41	0.32	0.41	0.44	0.41	0.42	0.44	0.44	0.39
IBA020431	0.33	0.33	0.33	0.35	0.42	0.33	0.31	0.42	0.35	0.33	0.33	0.33	0.36	0.35	0.34	0.33	0.43	0.34	0.33	0.37	0.41	0.37	0.42	0.41	0.36	0.4	0.41	0.34	0.33	0.33	0.35	0.39	0.49	0.31	0.4	0	0.46	0.38	0.34	0.54	0.38	0.42	0.26	0.33	0.33	0.36	0.36	0.33	0.37
IBA993073	0.47	0.49	0.48	0.51	0.44	0.47	0.51	0.39	0.49	0.48	0.48	0.48	0.38	0.49	0.48	0.48	0.36	0.48	0.48	0.44	0.4	0.47	0.46	0.47	0.38	0.46	0.41	0.46	0.48	0.49	0.49	0.4	0.39	0.49	0.46	0.46	0	0.47	0.47	0.42	0.46	0.39	0.48	0.48	0.5	0.38	0.5	0.48	0.44
Duade kpakpa	0.42	0.4	0.37	0.37	0.48	0.4	0.45	0.45	0.43	0.37	0.37	0.38	0.45	0.44	0.39	0.37	0.37	0.41	0.37	0.44	0.5	0.43	0.31	0.32	0.45	0.36	0.39	0.41	0.38	0.35	0.43	0.49	0.41	0.38	0.41	0.38	0.47	0	0.43	0.38	0.42	0.45	0.43	0.38	0.28	0.45	0.38	0.37	0.37
SW-2000-006	0.34	0.25	0.22	0.35	0.43	0.24	0.37	0.48	0.36	0.22	0.23	0.22	0.39	0.31	0.35	0.22	0.4	0.32	0.22	0.38	0.44	0.4	0.41	0.45	0.39	0.44	0.43	0.31	0.22	0.34	0.36	0.42	0.51	0.23	0.44	0.34	0.47	0.43	0	0.57	0.4	0.48	0.36	0.22	0.31	0.39	0.42	0.22	0.42
UCC-2000-002	0.54	0.58	0.58	0.54	0.46	0.57	0.56	0.43	0.54	0.58	0.58	0.58	0.53	0.54	0.5	0.58	0.43	0.54	0.58	0.4	0.44	0.52	0.41	0.27	0.53	0.4	0.44	0.57	0.58	0.54	0.54	0.45	0.29	0.57	0.47	0.54	0.42	0.38	0.57	0	0.5	0.43	0.53	0.59	0.55	0.53	0.3	0.58	0.45
Ampong	0.42	0.42	0.43	0.44	0.47	0.4	0.29	0.41	0.43	0.43	0.43	0.43	0.45	0.42	0.42	0.43	0.42	0.33	0.43	0.42	0.46	0.42	0.44	0.4	0.45	0.36	0.36	0.42	0.43	0.43	0.43	0.45	0.42	0.41	0.41	0.38	0.46	0.42	0.4	0.5	0	0.41	0.34	0.43	0.41	0.45	0.44	0.43	0.22
TME 149	0.48	0.47	0.49	0.49	0.4	0.47	0.42	0.01	0.48	0.49	0.49	0.49	0.45	0.48	0.46	0.49	0.46	0.47	0.49	0.51	0.36	0.47	0.47	0.49	0.45	0.43	0.41	0.49	0.49	0.47	0.49	0.36	0.4	0.47	0.32	0.42	0.39	0.45	0.48	0.43	0.41	0	0.45	0.49	0.46	0.44	0.48	0.49	0.42
Fil-Indiakonia	0.36	0.36	0.36	0.38	0.41	0.36	0.29	0.45	0.36	0.36	0.36	0.36	0.39	0.37	0.38	0.36	0.43	0.35	0.36	0.4	0.42	0.39	0.46	0.45	0.39	0.4	0.37	0.36	0.36	0.39	0.36	0.4	0.43	0.35	0.41	0.26	0.48	0.43	0.36	0.53	0.34	0.45	0	0.36	0.38	0.39	0.42	0.36	0.36
UCC-2001-004	0.37	0.19	0.01	0.29	0.44	0.21	0.39	0.49	0.37	0.01	0.01	0.01	0.39	0.26	0.3	0	0.43	0.27	0	0.44	0.44	0.4	0.36	0.45	0.39	0.44	0.44	0.19	0.01	0.31	0.37	0.42	0.55	0.12	0.44	0.33	0.48	0.38	0.22	0.59	0.43	0.49	0.36	0	0.22	0.39	0.42	0.01	0.43
ADE-2000-097	0.38	0.28	0.23	0.22	0.41	0.31	0.38	0.46	0.38	0.22	0.23	0.23	0.41	0.33	0.23	0.22	0.43	0.32	0.22	0.42	0.44	0.41	0.32	0.44	0.41	0.42	0.42	0.31	0.23	0.22	0.38	0.42	0.53	0.26	0.41	0.33	0.5	0.28	0.31	0.55	0.41	0.46	0.38	0.22	0	0.41	0.4	0.23	0.42
Bankyehemaa	0.39	0.37	0.39	0.41	0.45	0.38	0.4	0.44	0.41	0.39	0.39	0.39	0	0.37	0.39	0.39	0.35	0.39	0.39	0.39	0.44	0.41	0.43	0.46	0.01	0.43	0.43	0.38	0.39	0.42	0.41	0.43	0.45	0.39	0.42	0.36	0.38	0.45	0.39	0.53	0.45	0.44	0.39	0.39	0.41	0	0.44	0.39	0.44
OTUHIA	0.4	0.41	0.42	0.39	0.42	0.39	0.43	0.48	0.38	0.42	0.42	0.42	0.44	0.41	0.36	0.42	0.43	0.38	0.42	0.29	0.42	0.39	0.42	0.26	0.44	0.42	0.43	0.42	0.42	0.4	0.38	0.41	0.46	0.4	0.44	0.36	0.5	0.38	0.42	0.3	0.44	0.48	0.42	0.42	0.4	0.44	0	0.42	0.43
UCC-2001-296	0.37	0.19	0.01	0.29	0.44	0.21	0.39	0.49	0.37	0.01	0.01	0.01	0.38	0.26	0.3	0.01	0.43	0.27	0.01	0.44	0.44	0.4	0.36	0.45	0.38	0.44	0.44	0.19	0.01	0.31	0.37	0.42	0.55	0.12	0.44	0.33	0.48	0.37	0.22	0.58	0.43	0.49	0.36	0.01	0.23	0.39	0.42	0	0.43
DUDZI	0.44	0.43	0.43	0.43	0.48	0.43	0.35	0.42	0.44	0.43	0.43	0.43	0.44	0.44	0.43	0.43	0.4	0.37	0.43	0.42	0.46	0.42	0.4	0.39	0.45	0.36	0.35	0.43	0.43	0.44	0.44	0.46	0.45	0.43	0.39	0.37	0.44	0.37	0.42	0.45	0.22	0.42	0.36	0.43	0.42	0.44	0.43	0.43	0
O.D	0.33	0.21	0.12	0.32	0.43	0.21	0.37	0.47	0.35	0.12	0.12	0.12	0.39	0.27	0.32	0.12	0.42	0.3	0.12	0.41	0.43	0.38	0.39	0.43	0.39	0.43	0.42	0.25	0.12	0.32	0.35	0.41	0.52	0	0.43	0.31	0.49	0.38	0.23	0.57	0.41	0.47	0.35	0.12	0.26	0.39	0.4	0.12	0.43
1083724	0.52	0.51	0.52	0.48	0.41	0.51	0.47	0.4	0.47	0.52	0.52	0.52	0.49	0.49	0.48	0.52	0.41	0.47	0.52	0.49	0.43	0.37	0.43	0.42	0.49	0.39	0.41	0.51	0.52	0.53	0.47	0.43	0.37	0.51	0.38	0.48	0.44	0.39	0.52	0.34	0.44	0.4	0.45	0.52	0.5	0.49	0.45	0.52	0.4
BD-96-157	0.37	0.29	0.22	0.28	0.42	0.3	0.39	0.47	0.39	0.22	0.22	0.22	0.41	0.33	0.28	0.22	0.43	0.34	0.22	0.42	0.43	0.4	0.33	0.45	0.41	0.43	0.43	0.32	0.22	0.28	0.39	0.42	0.55	0.26	0.41	0.34	0.5	0.35	0.31	0.56	0.42	0.47	0.38	0.22	0.16	0.41	0.41	0.22	0.42
IBA 011371	0.49	0.5	0.49	0.51	0.34	0.51	0.46	0.31	0.52	0.49	0.49	0.49	0.46	0.5	0.49	0.49	0.48	0.48	0.49	0.5	0.37	0.45	0.45	0.47	0.46	0.46	0.45	0.48	0.49	0.49	0.52	0.37	0.4	0.5	0.26	0.48	0.43	0.48	0.51	0.38	0.49	0.31	0.47	0.49	0.5	0.46	0.5	0.49	0.47
UCC-2001-243	0.37	0.19	0.01	0.29	0.43	0.21	0.39	0.49	0.37	0.01	0.01	0.01	0.39	0.26	0.3	0	0.43	0.27	0	0.43	0.44	0.4	0.36	0.45	0.39	0.44	0.44	0.19	0.01	0.31	0.37	0.42	0.55	0.12	0.44	0.33	0.48	0.37	0.22	0.58	0.43	0.49	0.36	0.01	0.22	0.39	0.42	0.01	0.43
AFS-2000-050	0.37	0.2	0.02	0.3	0.44	0.21	0.39	0.48	0.37	0.02	0.02	0.02	0.39	0.27	0.3	0.02	0.44	0.28	0.02	0.44	0.45	0.4	0.36	0.45	0.39	0.44	0.44	0.2	0.02	0.32	0.37	0.43	0.55	0.13	0.43	0.33	0.48	0.37	0.23	0.58	0.42	0.48	0.37	0.02	0.23	0.39	0.42	0.02	0.43
UCC-2001-184	0.45	0.44	0.44	0.42	0.38	0.44	0.42	0.32	0.44	0.44	0.44	0.44	0.43	0.42	0.39	0.44	0.41	0.43	0.44	0.44	0.43	0.4	0.42	0.43	0.43	0.37	0.35	0.43	0.44	0.44	0.44	0.43	0.47	0.44	0.01	0.4	0.46	0.42	0.44	0.46	0.41	0.32	0.41	0.44	0.42	0.42	0.44	0.44	0.4
1090151	0.39	0.37	0.37	0.39	0.36	0.37	0.36	0.48	0.38	0.37	0.37	0.37	0.39	0.38	0.37	0.37	0.41	0.35	0.37	0.35	0.4	0.35	0.44	0.42	0.39	0.41	0.44	0.34	0.37	0.38	0.38	0.4	0.51	0.39	0.36	0.36	0.49	0.41	0.37	0.48	0.4	0.48	0.36	0.37	0.39	0.39	0.36	0.37	0.41
Debor	0.37	0.19	0.01	0.29	0.43	0.2	0.39	0.49	0.37	0	0.01	0	0.39	0.26	0.3	0	0.43	0.27	0	0.43	0.44	0.4	0.36	0.45	0.39	0.44	0.44	0.19	0	0.31	0.37	0.42	0.55	0.12	0.44	0.33	0.48	0.37	0.22	0.58	0.43	0.49	0.36	0	0.22	0.39	0.42	0.01	0.43
BD-96-115	0.39	0.27	0.21	0.29	0.41	0.3	0.38	0.46	0.39	0.2	0.21	0.2	0.4	0.31	0.27	0.2	0.45	0.33	0.2	0.43	0.43	0.41	0.32	0.45	0.4	0.43	0.43	0.3	0.21	0.29	0.39	0.42	0.53	0.25	0.41	0.35	0.49	0.35	0.3	0.55	0.43	0.46	0.38	0.2	0.17	0.4	0.4	0.21	0.44
BIABESE	0.38	0.37	0.4	0.35	0.43	0.37	0.35	0.47	0.39	0.4	0.41	0.41	0.4	0.38	0.33	0.4	0.44	0.4	0.4	0.4	0.44	0.41	0.41	0.44	0.4	0.44	0.46	0.39	0.41	0.34	0.39	0.43	0.49	0.4	0.42	0.36	0.5	0.41	0.36	0.55	0.42	0.47	0.37	0.4	0.28	0.4	0.4	0.41	0.43
OFF-2000-023	0.37	0.19	0.01	0.29	0.44	0.21	0.39	0.48	0.36	0.01	0.01	0.01	0.39	0.26	0.3	0.01	0.43	0.27	0.01	0.43	0.44	0.4	0.36	0.45	0.39	0.44	0.44	0.19	0.01	0.31	0.37	0.42	0.55	0.12	0.44	0.33	0.48	0.38	0.22	0.58	0.43	0.48	0.36	0.01	0.23	0.39	0.42	0.01	0.43
Nyerikogba	0.48	0.52	0.55	0.5	0.46	0.52	0.48	0.4	0.49	0.55	0.55	0.55	0.45	0.49	0.49	0.55	0.4	0.5	0.55	0.47	0.45	0.49	0.44	0.39	0.45	0.39	0.43	0.53	0.55	0.51	0.49	0.45	0.01	0.52	0.46	0.49	0.39	0.41	0.51	0.29	0.42	0.4	0.43	0.55	0.53	0.45	0.46	0.55	0.44
96/1613	0.46	0.49	0.49	0.42	0.47	0.46	0.45	0.41	0.32	0.48	0.49	0.49	0.43	0.45	0.45	0.48	0.4	0.44	0.48	0.47	0.47	0.47	0.41	0.41	0.43	0.39	0.37	0.47	0.49	0.48	0.32	0.46	0.39	0.46	0.41	0.43	0.4	0.41	0.47	0.39	0.41	0.41	0.41	0.49	0.48	0.43	0.45	0.49	0.4
IBA-010034	0.45	0.46	0.48	0.46	0.49	0.46	0.35	0.4	0.44	0.48	0.48	0.48	0.44	0.45	0.44	0.48	0.38	0.42	0.48	0.46	0.49	0.44	0.42	0.4	0.44	0.35	0.34	0.49	0.48	0.46	0.44	0.49	0.39	0.46	0.38	0.41	0.45	0.41	0.46	0.45	0.29	0.41	0.36	0.48	0.47	0.44	0.44	0.48	0.31
01/1206	0.37	0.37	0.32	0.42	0.45	0.35	0.41	0.46	0.42	0.32	0.32	0.32	0.35	0.37	0.37	0.32	0.36	0.36	0.32	0.34	0.41	0.42	0.42	0.44	0.35	0.4	0.4	0.33	0.32	0.38	0.42	0.4	0.46	0.35	0.4	0.38	0.43	0.42	0.38	0.48	0.41	0.46	0.39	0.32	0.4	0.35	0.39	0.32	0.41
IBA 30572	0.54	0.58	0.59	0.54	0.45	0.57	0.55	0.43	0.54	0.58	0.58	0.59	0.53	0.54	0.5	0.59	0.43	0.54	0.59	0.39	0.44	0.52	0.41	0.27	0.53	0.4	0.44	0.57	0.59	0.53	0.54	0.44	0.29	0.57	0.46	0.54	0.42	0.38	0.57	0.01	0.5	0.43	0.53	0.59	0.55	0.53	0.3	0.59	0.45
SW-2000-220	0.39	0.29	0.23	0.29	0.42	0.31	0.38	0.47	0.38	0.23	0.23	0.23	0.39	0.34	0.29	0.23	0.44	0.34	0.23	0.42	0.43	0.41	0.29	0.44	0.4	0.41	0.42	0.31	0.23	0.29	0.38	0.42	0.54	0.28	0.42	0.34	0.5	0.34	0.31	0.55	0.42	0.47	0.36	0.23	0.17	0.39	0.4	0.23	0.42
ADE-2000-046	0.35	0.26	0.21	0.33	0.43	0.25	0.36	0.47	0.34	0.21	0.21	0.21	0.38	0.29	0.34	0.2	0.4	0.32	0.2	0.38	0.43	0.39	0.4	0.46	0.38	0.44	0.43	0.27	0.21	0.35	0.35	0.41	0.52	0.21	0.44	0.34	0.47	0.41	0.22	0.57	0.4	0.47	0.37	0.21	0.3	0.38	0.41	0.21	0.43
WCH-2000-037	0.35	0.36	0.37	0.22	0.44	0.33	0.39	0.48	0	0.37	0.37	0.37	0.41	0.33	0.33	0.37	0.45	0.35	0.37	0.38	0.43	0.39	0.46	0.45	0.41	0.44	0.46	0.38	0.37	0.38	0.01	0.42	0.49	0.35	0.43	0.35	0.49	0.43	0.36	0.54	0.43	0.48	0.36	0.37	0.38	0.41	0.38	0.37	0.44
Afisiafi	0.54	0.58	0.58	0.54	0.45	0.57	0.55	0.43	0.54	0.58	0.58	0.58	0.53	0.54	0.5	0.58	0.43	0.54	0.58	0.39	0.44	0.52	0.41	0.27	0.53	0.4	0.44	0.57	0.58	0.53	0.54	0.45	0.29	0.57	0.46	0.54	0.42	0.38	0.57	0.01	0.5	0.43	0.53	0.59	0.55	0.53	0.3	0.59	0.45
UCC-2001-249	0.37	0.19	0.01	0.29	0.44	0.21	0.39	0.49	0.37	0.01	0.01	0.01	0.39	0.26	0.3	0	0.43	0.27	0.01	0.43	0.44	0.4	0.36	0.45	0.39	0.44	0.44	0.19	0.01	0.31	0.37	0.42	0.55	0.12	0.44	0.33	0.48	0.37	0.22	0.58	0.43	0.49	0.36	0.01	0.23	0.39	0.42	0.01	0.43
ADE-2000-038	0.37	0.19	0.02	0.3	0.44	0.21	0.39	0.49	0.37	0.01	0.02	0.01	0.38	0.26	0.3	0.01	0.43	0.27	0.01	0.44	0.44	0.4	0.36	0.46	0.38	0.44	0.44	0.2	0.01	0.32	0.37	0.42	0.55	0.13	0.44	0.33	0.48	0.38	0.23	0.59	0.43	0.49	0.36	0.01	0.23	0.38	0.43	0.01	0.43
1083703	0.44	0.41	0.42	0.41	0.39	0.42	0.39	0.44	0.4	0.42	0.42	0.42	0.45	0.4	0.39	0.42	0.36	0.39	0.42	0.4	0.43	0.32	0.4	0.38	0.45	0.37	0.39	0.42	0.42	0.43	0.4	0.42	0.43	0.41	0.35	0.39	0.46	0.36	0.41	0.43	0.36	0.45	0.38	0.42	0.41	0.45	0.39	0.42	0.37
BD-96-141	0.36	0.27	0.2	0.32	0.44	0.28	0.37	0.47	0.35	0.2	0.2	0.2	0.4	0.31	0.34	0.2	0.41	0.3	0.2	0.4	0.44	0.38	0.39	0.45	0.4	0.44	0.44	0.27	0.2	0.33	0.35	0.43	0.52	0.22	0.44	0.33	0.48	0.41	0.28	0.57	0.4	0.47	0.36	0.2	0.28	0.4	0.41	0.2	0.42
Eskamaye	0.54	0.59	0.59	0.54	0.45	0.58	0.55	0.43	0.54	0.59	0.59	0.59	0.53	0.54	0.51	0.59	0.43	0.54	0.59	0.4	0.44	0.52	0.42	0.28	0.53	0.4	0.44	0.58	0.59	0.54	0.54	0.45	0.3	0.58	0.46	0.55	0.42	0.39	0.58	0.02	0.5	0.43	0.53	0.59	0.56	0.53	0.31	0.59	0.45
1083774	0.37	0.38	0.37	0.39	0.34	0.37	0.34	0.44	0.38	0.37	0.37	0.37	0.38	0.38	0.37	0.37	0.39	0.35	0.37	0.36	0.39	0.31	0.43	0.44	0.38	0.44	0.44	0.29	0.37	0.38	0.38	0.38	0.5	0.37	0.32	0.35	0.44	0.45	0.36	0.55	0.4	0.44	0.36	0.37	0.37	0.38	0.4	0.37	0.42
ABASAFITA	0.48	0.47	0.43	0.47	0.43	0.46	0.44	0.36	0.51	0.43	0.43	0.43	0.45	0.47	0.44	0.43	0.43	0.45	0.43	0.48	0.44	0.49	0.36	0.37	0.45	0.37	0.38	0.47	0.43	0.46	0.51	0.43	0.38	0.44	0.4	0.45	0.4	0.36	0.49	0.34	0.43	0.36	0.46	0.43	0.43	0.45	0.48	0.43	0.4
OFF-2000-087	0.37	0.2	0.02	0.3	0.43	0.21	0.39	0.49	0.37	0.02	0.02	0.02	0.39	0.27	0.3	0.01	0.44	0.27	0.01	0.43	0.44	0.39	0.36	0.46	0.39	0.43	0.44	0.2	0.02	0.32	0.37	0.42	0.55	0.13	0.44	0.33	0.48	0.38	0.23	0.58	0.43	0.49	0.37	0.02	0.23	0.39	0.42	0.02	0.43
NKABOM	0.31	0.33	0.37	0.39	0.44	0.35	0.38	0.51	0.36	0.37	0.37	0.37	0.24	0.36	0.39	0.37	0.29	0.35	0.37	0.27	0.42	0.36	0.47	0.46	0.25	0.47	0.46	0.33	0.37	0.38	0.36	0.41	0.49	0.36	0.46	0.33	0.33	0.48	0.32	0.61	0.42	0.51	0.35	0.37	0.4	0.24	0.44	0.37	0.43
KSI-2000-036	0.37	0.19	0.01	0.3	0.44	0.21	0.39	0.49	0.37	0.01	0.02	0.01	0.39	0.26	0.3	0.01	0.43	0.27	0.01	0.43	0.44	0.4	0.36	0.46	0.39	0.44	0.44	0.2	0.01	0.32	0.37	0.42	0.55	0.12	0.44	0.33	0.48	0.38	0.22	0.58	0.43	0.49	0.36	0.01	0.23	0.39	0.43	0.01	0.43
IBA 061635	0.46	0.55	0.58	0.51	0.42	0.52	0.47	0.48	0.48	0.58	0.57	0.58	0.52	0.53	0.52	0.58	0.52	0.5	0.58	0.36	0.4	0.46	0.55	0.39	0.52	0.49	0.51	0.55	0.58	0.5	0.48	0.42	0.32	0.54	0.54	0.5	0.48	0.5	0.53	0.24	0.48	0.48	0.41	0.58	0.55	0.52	0.32	0.58	0.5
KW-2000-148	0.37	0.19	0.01	0.29	0.44	0.21	0.39	0.49	0.37	0	0.01	0	0.39	0.26	0.3	0	0.43	0.27	0	0.43	0.44	0.4	0.36	0.45	0.39	0.44	0.44	0.19	0.01	0.31	0.37	0.42	0.55	0.12	0.44	0.33	0.48	0.37	0.22	0.58	0.43	0.49	0.36	0	0.22	0.39	0.42	0.01	0.43
Ucc-2001-461	0.48	0.51	0.5	0.51	0.32	0.51	0.46	0.3	0.51	0.5	0.5	0.5	0.45	0.5	0.48	0.5	0.47	0.47	0.5	0.5	0.35	0.45	0.45	0.46	0.45	0.45	0.44	0.48	0.5	0.48	0.51	0.36	0.4	0.5	0.24	0.47	0.43	0.47	0.51	0.37	0.48	0.3	0.46	0.5	0.49	0.45	0.49	0.5	0.46
NKZ-2000-034	0.38	0.28	0.22	0.22	0.41	0.3	0.38	0.46	0.37	0.22	0.22	0.22	0.41	0.33	0.23	0.22	0.42	0.32	0.22	0.42	0.44	0.41	0.31	0.44	0.41	0.42	0.42	0.31	0.22	0.21	0.38	0.42	0.53	0.25	0.41	0.33	0.5	0.28	0.31	0.55	0.41	0.46	0.38	0.22	0.01	0.41	0.4	0.22	0.42
UCC-2001-218	0.38	0.21	0.03	0.3	0.44	0.22	0.4	0.49	0.37	0.03	0.03	0.03	0.4	0.28	0.31	0.03	0.43	0.28	0.03	0.44	0.44	0.4	0.37	0.45	0.4	0.44	0.44	0.21	0.03	0.33	0.37	0.43	0.55	0.14	0.44	0.34	0.48	0.38	0.24	0.57	0.43	0.49	0.37	0.03	0.24	0.4	0.42	0.03	0.43
1085392	0.4	0.38	0.39	0.37	0.35	0.38	0.37	0.48	0.36	0.38	0.38	0.38	0.41	0.38	0.37	0.38	0.41	0.37	0.38	0.34	0.37	0.22	0.45	0.44	0.41	0.42	0.44	0.33	0.38	0.4	0.36	0.37	0.47	0.38	0.4	0.35	0.46	0.42	0.39	0.52	0.39	0.48	0.34	0.38	0.39	0.41	0.37	0.38	0.41
UCC-2001-011	0.37	0.19	0.01	0.29	0.44	0.21	0.39	0.49	0.37	0.01	0.01	0.01	0.39	0.26	0.3	0	0.43	0.27	0	0.43	0.44	0.4	0.36	0.45	0.39	0.44	0.44	0.19	0.01	0.31	0.37	0.42	0.55	0.12	0.44	0.33	0.48	0.37	0.22	0.58	0.43	0.49	0.37	0.01	0.22	0.39	0.42	0.01	0.43
[truncated: 38 more columns]
